# Supplementary material for: Phenotypic impact of individual conserved neuronal microexons and their master regulators in zebrafish
Source: eLife. 2025 Nov 18;13:RP104275. doi: 10.7554/eLife.104275 (PMC12626424; doi:10.7554/eLife.104275)
Supplement: Figure 3—source data 2. [file elife-104275-fig3-data2.zip]

Archive with 4 entries (4 files):
- WB_Figure3Ib.tif
- __MACOSX/._WB_Figure3Ib.tif
- WB_Figure3Ia.tif
- __MACOSX/._WB_Figure3Ia.tif
