# Supplementary material for: Phenotypic impact of individual conserved neuronal microexons and their master regulators in zebrafish
Source: eLife. 2025 Nov 18;13:RP104275. doi: 10.7554/eLife.104275 (PMC12626424; doi:10.7554/eLife.104275)
Supplement: Source data 2. [file elife-104275-data2.zip]

Archive with 616 entries (607 files):
- raw_data/
- __MACOSX/._raw_data
- raw_data/Fig1/
- __MACOSX/raw_data/._Fig1
- raw_data/Fig6/
- __MACOSX/raw_data/._Fig6
- raw_data/Fig5/
- __MACOSX/raw_data/._Fig5
- raw_data/Fig2/
- __MACOSX/raw_data/._Fig2
- raw_data/Fig3/
- __MACOSX/raw_data/._Fig3
- raw_data/Fig4/
- __MACOSX/raw_data/._Fig4
- raw_data/Fig1/Dev_PSIs-Neural_exons-N5.tab
- __MACOSX/raw_data/Fig1/._Dev_PSIs-Neural_exons-N5.tab
- raw_data/Fig1/AvPSI_SelectedMICs_heatmap-11s.txt
- __MACOSX/raw_data/Fig1/._AvPSI_SelectedMICs_heatmap-11s.txt
- raw_data/Fig1/Zebrafish_Exons_Srrm34_dPSI.tab
- __MACOSX/raw_data/Fig1/._Zebrafish_Exons_Srrm34_dPSI.tab
- raw_data/Fig6/samples_srrmsKO.txt
- __MACOSX/raw_data/Fig6/._samples_srrmsKO.txt
- raw_data/Fig6/GOMF.rds
- __MACOSX/raw_data/Fig6/._GOMF.rds
- raw_data/Fig6/res_DegNorm.RDS
- __MACOSX/raw_data/Fig6/._res_DegNorm.RDS
- raw_data/Fig6/Dre_collapsed_categories.txt
- __MACOSX/raw_data/Fig6/._Dre_collapsed_categories.txt
- raw_data/Fig6/clustered_mic_res3.rds
- __MACOSX/raw_data/Fig6/._clustered_mic_res3.rds
- raw_data/Fig6/DEGnorm_table.tab
- __MACOSX/raw_data/Fig6/._DEGnorm_table.tab
- raw_data/Fig6/clustered_mic_res2.rds
- __MACOSX/raw_data/Fig6/._clustered_mic_res2.rds
- raw_data/Fig6/GOCC_mic_res.rds
- __MACOSX/raw_data/Fig6/._GOCC_mic_res.rds
- raw_data/Fig6/GOBP_mic_res.rds
- __MACOSX/raw_data/Fig6/._GOBP_mic_res.rds
- raw_data/Fig6/clustered_mic_res.rds
- __MACOSX/raw_data/Fig6/._clustered_mic_res.rds
- raw_data/Fig6/reproducibility_script_figure6.rds
- __MACOSX/raw_data/Fig6/._reproducibility_script_figure6.rds
- raw_data/Fig6/DEGnorm_table.csv
- __MACOSX/raw_data/Fig6/._DEGnorm_table.csv
- raw_data/Fig6/GOCC.rds
- __MACOSX/raw_data/Fig6/._GOCC.rds
- raw_data/Fig6/GOBP.rds
- __MACOSX/raw_data/Fig6/._GOBP.rds
- raw_data/Fig6/KEGG.rds
- __MACOSX/raw_data/Fig6/._KEGG.rds
- raw_data/Fig6/DEGnorm_table_srrnms.tab
- __MACOSX/raw_data/Fig6/._DEGnorm_table_srrnms.tab
- raw_data/Fig6/Salmon_Gene_table_counts.tab
- __MACOSX/raw_data/Fig6/._Salmon_Gene_table_counts.tab
- raw_data/Fig6/samples.txt
- __MACOSX/raw_data/Fig6/._samples.txt
- raw_data/Fig6/GOMF_mic_res.rds
- __MACOSX/raw_data/Fig6/._GOMF_mic_res.rds
- raw_data/Fig5/abs_normal_acceleration-median-apbb1_1.txt
- __MACOSX/raw_data/Fig5/._abs_normal_acceleration-median-apbb1_1.txt
- raw_data/Fig5/normed_distance_to_origin-median-itsn1_1.txt
- __MACOSX/raw_data/Fig5/._normed_distance_to_origin-median-itsn1_1.txt
- raw_data/Fig5/abs_tg_acceleration-median-zsrrm4_12.txt
- __MACOSX/raw_data/Fig5/._abs_tg_acceleration-median-zsrrm4_12.txt
- raw_data/Fig5/abs_normal_acceleration-median-gli2b_1.txt
- __MACOSX/raw_data/Fig5/._abs_normal_acceleration-median-gli2b_1.txt
- raw_data/Fig5/abs_tg_acceleration-median-ap1g1_1.txt
- __MACOSX/raw_data/Fig5/._abs_tg_acceleration-median-ap1g1_1.txt
- raw_data/Fig5/normed_distance_to_origin-frames_in_periphery-kif1b_1.txt
- __MACOSX/raw_data/Fig5/._normed_distance_to_origin-frames_in_periphery-kif1b_1.txt
- raw_data/Fig5/distance_travelled-amax-zsrrm3_17.txt
- __MACOSX/raw_data/Fig5/._distance_travelled-amax-zsrrm3_17.txt
- raw_data/Fig5/speed-median-ap1g1_1.txt
- __MACOSX/raw_data/Fig5/._speed-median-ap1g1_1.txt
- raw_data/Fig5/normed_distance_to_origin-median-gli3_7.txt
- __MACOSX/raw_data/Fig5/._normed_distance_to_origin-median-gli3_7.txt
- raw_data/Fig5/abs_normal_acceleration-median-vti1a_1.txt
- __MACOSX/raw_data/Fig5/._abs_normal_acceleration-median-vti1a_1.txt
- raw_data/Fig5/polarization_order_parameter-median-shank3a_2-GROUPS.txt
- __MACOSX/raw_data/Fig5/._polarization_order_parameter-median-shank3a_2-GROUPS.txt
- raw_data/Fig5/normed_distance_to_origin-frames_in_periphery-cdon_1.txt
- __MACOSX/raw_data/Fig5/._normed_distance_to_origin-frames_in_periphery-cdon_1.txt
- raw_data/Fig5/abs_tg_acceleration-median-reln_2.txt
- __MACOSX/raw_data/Fig5/._abs_tg_acceleration-median-reln_2.txt
- raw_data/Fig5/normed_distance_to_origin-frames_in_periphery-vav2_1.txt
- __MACOSX/raw_data/Fig5/._normed_distance_to_origin-frames_in_periphery-vav2_1.txt
- raw_data/Fig5/abs_tg_acceleration-median-src_1.txt
- __MACOSX/raw_data/Fig5/._abs_tg_acceleration-median-src_1.txt
- raw_data/Fig5/nb_angle_degrees-ratio_in_front-vav2_1-NB.txt
- __MACOSX/raw_data/Fig5/._nb_angle_degrees-ratio_in_front-vav2_1-NB.txt
- raw_data/Fig5/nb_angle_degrees-ratio_in_front-vti1a_1-NB.txt
- __MACOSX/raw_data/Fig5/._nb_angle_degrees-ratio_in_front-vti1a_1-NB.txt
- raw_data/Fig5/normed_distance_to_origin-frames_in_periphery-evi5b_6.txt
- __MACOSX/raw_data/Fig5/._normed_distance_to_origin-frames_in_periphery-evi5b_6.txt
- raw_data/Fig5/mean_distance_to_center_of_group-median-cdon_1-GROUPS.txt
- __MACOSX/raw_data/Fig5/._mean_distance_to_center_of_group-median-cdon_1-GROUPS.txt
- raw_data/Fig5/nb_angle_degrees-ratio_in_front-asap1b_7-NB.txt
- __MACOSX/raw_data/Fig5/._nb_angle_degrees-ratio_in_front-asap1b_7-NB.txt
- raw_data/Fig5/abs_tg_acceleration-median-shank3b_1.txt
- __MACOSX/raw_data/Fig5/._abs_tg_acceleration-median-shank3b_1.txt
- raw_data/Fig5/abs_normal_acceleration-median-shank3a_2.txt
- __MACOSX/raw_data/Fig5/._abs_normal_acceleration-median-shank3a_2.txt
- raw_data/Fig5/abs_tg_acceleration-median-evi5b_6.txt
- __MACOSX/raw_data/Fig5/._abs_tg_acceleration-median-evi5b_6.txt
- raw_data/Fig5/distance_travelled-amax-itsn1_1.txt
- __MACOSX/raw_data/Fig5/._distance_travelled-amax-itsn1_1.txt
- raw_data/Fig5/normed_distance_to_origin-median-shank3a_2.txt
- __MACOSX/raw_data/Fig5/._normed_distance_to_origin-median-shank3a_2.txt
- raw_data/Fig5/speed-median-evi5b_6.txt
- __MACOSX/raw_data/Fig5/._speed-median-evi5b_6.txt
- raw_data/Fig5/normed_distance_to_origin-frames_in_periphery-mef2ca_2.txt
- __MACOSX/raw_data/Fig5/._normed_distance_to_origin-frames_in_periphery-mef2ca_2.txt
- raw_data/Fig5/speed-median-src_1.txt
- __MACOSX/raw_data/Fig5/._speed-median-src_1.txt
- raw_data/Fig5/speed-median-kif1b_1.txt
- __MACOSX/raw_data/Fig5/._speed-median-kif1b_1.txt
- raw_data/Fig5/abs_normal_acceleration-median-reln_2.txt
- __MACOSX/raw_data/Fig5/._abs_normal_acceleration-median-reln_2.txt
- raw_data/Fig5/polarization_order_parameter-median-zsrrm4_12-GROUPS.txt
- __MACOSX/raw_data/Fig5/._polarization_order_parameter-median-zsrrm4_12-GROUPS.txt
- raw_data/Fig5/polarization_order_parameter-median-gli3_7-GROUPS.txt
- __MACOSX/raw_data/Fig5/._polarization_order_parameter-median-gli3_7-GROUPS.txt
- raw_data/Fig5/polarization_order_parameter-median-shank3b_1-GROUPS.txt
- __MACOSX/raw_data/Fig5/._polarization_order_parameter-median-shank3b_1-GROUPS.txt
- raw_data/Fig5/mean_distance_to_center_of_group-median-apbb1_1-GROUPS.txt
- __MACOSX/raw_data/Fig5/._mean_distance_to_center_of_group-median-apbb1_1-GROUPS.txt
- raw_data/Fig5/nb_angle_degrees-ratio_in_front-mef2ca_2-NB.txt
- __MACOSX/raw_data/Fig5/._nb_angle_degrees-ratio_in_front-mef2ca_2-NB.txt
- raw_data/Fig5/normed_distance_to_origin-frames_in_periphery-madd_1.txt
- __MACOSX/raw_data/Fig5/._normed_distance_to_origin-frames_in_periphery-madd_1.txt
- raw_data/Fig5/normed_distance_to_origin-frames_in_periphery-shank3a_2.txt
- __MACOSX/raw_data/Fig5/._normed_distance_to_origin-frames_in_periphery-shank3a_2.txt
- raw_data/Fig5/speed-median-reln_2.txt
- __MACOSX/raw_data/Fig5/._speed-median-reln_2.txt
- raw_data/Fig5/mean_distance_to_center_of_group-median-ap1g1_1-GROUPS.txt
- __MACOSX/raw_data/Fig5/._mean_distance_to_center_of_group-median-ap1g1_1-GROUPS.txt
- raw_data/Fig5/polarization_order_parameter-median-vdac3_5-GROUPS.txt
- __MACOSX/raw_data/Fig5/._polarization_order_parameter-median-vdac3_5-GROUPS.txt
- raw_data/Fig5/normed_distance_to_origin-frames_in_periphery-ap1g1_1.txt
- __MACOSX/raw_data/Fig5/._normed_distance_to_origin-frames_in_periphery-ap1g1_1.txt
- raw_data/Fig5/polarization_order_parameter-median-itsn1_1-GROUPS.txt
- __MACOSX/raw_data/Fig5/._polarization_order_parameter-median-itsn1_1-GROUPS.txt
- raw_data/Fig5/polarization_order_parameter-median-evi5b_6-GROUPS.txt
- __MACOSX/raw_data/Fig5/._polarization_order_parameter-median-evi5b_6-GROUPS.txt
- raw_data/Fig5/nb_angle_degrees-ratio_in_front-gli2b_1-NB.txt
- __MACOSX/raw_data/Fig5/._nb_angle_degrees-ratio_in_front-gli2b_1-NB.txt
- raw_data/Fig5/abs_tg_acceleration-median-kif1b_1.txt
- __MACOSX/raw_data/Fig5/._abs_tg_acceleration-median-kif1b_1.txt
- raw_data/Fig5/polarization_order_parameter-median-zsrrm3_17-GROUPS.txt
- __MACOSX/raw_data/Fig5/._polarization_order_parameter-median-zsrrm3_17-GROUPS.txt
- raw_data/Fig5/abs_normal_acceleration-median-cdon_1.txt
- __MACOSX/raw_data/Fig5/._abs_normal_acceleration-median-cdon_1.txt
- raw_data/Fig5/distance_travelled-amax-gli3_7.txt
- __MACOSX/raw_data/Fig5/._distance_travelled-amax-gli3_7.txt
- raw_data/Fig5/nb_angle_degrees-ratio_in_front-madd_1-NB.txt
- __MACOSX/raw_data/Fig5/._nb_angle_degrees-ratio_in_front-madd_1-NB.txt
- raw_data/Fig5/normed_distance_to_origin-median-ap1g1_1.txt
- __MACOSX/raw_data/Fig5/._normed_distance_to_origin-median-ap1g1_1.txt
- raw_data/Fig5/mean_distance_to_center_of_group-median-asap1b_7-GROUPS.txt
- __MACOSX/raw_data/Fig5/._mean_distance_to_center_of_group-median-asap1b_7-GROUPS.txt
- raw_data/Fig5/abs_normal_acceleration-median-vdac3_5.txt
- __MACOSX/raw_data/Fig5/._abs_normal_acceleration-median-vdac3_5.txt
- raw_data/Fig5/abs_tg_acceleration-median-madd_1.txt
- __MACOSX/raw_data/Fig5/._abs_tg_acceleration-median-madd_1.txt
- raw_data/Fig5/abs_tg_acceleration-median-itsn1_1.txt
- __MACOSX/raw_data/Fig5/._abs_tg_acceleration-median-itsn1_1.txt
- raw_data/Fig5/speed-median-vav2_1.txt
- __MACOSX/raw_data/Fig5/._speed-median-vav2_1.txt
- raw_data/Fig5/speed-median-itsn1_1.txt
- __MACOSX/raw_data/Fig5/._speed-median-itsn1_1.txt
- raw_data/Fig5/nb_angle_degrees-ratio_in_front-zsrrm4_12-NB.txt
- __MACOSX/raw_data/Fig5/._nb_angle_degrees-ratio_in_front-zsrrm4_12-NB.txt
- raw_data/Fig5/polarization_order_parameter-median-src_1-GROUPS.txt
- __MACOSX/raw_data/Fig5/._polarization_order_parameter-median-src_1-GROUPS.txt
- raw_data/Fig5/nb_angle_degrees-ratio_in_front-evi5b_6-NB.txt
- __MACOSX/raw_data/Fig5/._nb_angle_degrees-ratio_in_front-evi5b_6-NB.txt
- raw_data/Fig5/speed-median-cdon_1.txt
- __MACOSX/raw_data/Fig5/._speed-median-cdon_1.txt
- raw_data/Fig5/distance_travelled-amax-evi5b_6.txt
- __MACOSX/raw_data/Fig5/._distance_travelled-amax-evi5b_6.txt
- raw_data/Fig5/abs_normal_acceleration-median-vav2_1.txt
- __MACOSX/raw_data/Fig5/._abs_normal_acceleration-median-vav2_1.txt
- raw_data/Fig5/normed_distance_to_origin-frames_in_periphery-zsrrm4_12.txt
- __MACOSX/raw_data/Fig5/._normed_distance_to_origin-frames_in_periphery-zsrrm4_12.txt
- raw_data/Fig5/distance_travelled-amax-asap1b_7.txt
- __MACOSX/raw_data/Fig5/._distance_travelled-amax-asap1b_7.txt
- raw_data/Fig5/distance_travelled-amax-kif1b_1.txt
- __MACOSX/raw_data/Fig5/._distance_travelled-amax-kif1b_1.txt
- raw_data/Fig5/polarization_order_parameter-median-apbb1_1-GROUPS.txt
- __MACOSX/raw_data/Fig5/._polarization_order_parameter-median-apbb1_1-GROUPS.txt
- raw_data/Fig5/normed_distance_to_origin-median-zsrrm4_12.txt
- __MACOSX/raw_data/Fig5/._normed_distance_to_origin-median-zsrrm4_12.txt
- raw_data/Fig5/speed-median-zsrrm3_17.txt
- __MACOSX/raw_data/Fig5/._speed-median-zsrrm3_17.txt
- raw_data/Fig5/polarization_order_parameter-median-vav2_1-GROUPS.txt
- __MACOSX/raw_data/Fig5/._polarization_order_parameter-median-vav2_1-GROUPS.txt
- raw_data/Fig5/polarization_order_parameter-median-madd_1-GROUPS.txt
- __MACOSX/raw_data/Fig5/._polarization_order_parameter-median-madd_1-GROUPS.txt
- raw_data/Fig5/mean_distance_to_center_of_group-median-evi5b_6-GROUPS.txt
- __MACOSX/raw_data/Fig5/._mean_distance_to_center_of_group-median-evi5b_6-GROUPS.txt
- raw_data/Fig5/mean_distance_to_center_of_group-median-itsn1_1-GROUPS.txt
- __MACOSX/raw_data/Fig5/._mean_distance_to_center_of_group-median-itsn1_1-GROUPS.txt
- raw_data/Fig5/abs_normal_acceleration-median-zsrrm4_12.txt
- __MACOSX/raw_data/Fig5/._abs_normal_acceleration-median-zsrrm4_12.txt
- raw_data/Fig5/mean_distance_to_center_of_group-median-vdac3_5-GROUPS.txt
- __MACOSX/raw_data/Fig5/._mean_distance_to_center_of_group-median-vdac3_5-GROUPS.txt
- raw_data/Fig5/polarization_order_parameter-median-ap1g1_1-GROUPS.txt
- __MACOSX/raw_data/Fig5/._polarization_order_parameter-median-ap1g1_1-GROUPS.txt
- raw_data/Fig5/polarization_order_parameter-median-asap1b_7-GROUPS.txt
- __MACOSX/raw_data/Fig5/._polarization_order_parameter-median-asap1b_7-GROUPS.txt
- raw_data/Fig5/abs_normal_acceleration-median-src_1.txt
- __MACOSX/raw_data/Fig5/._abs_normal_acceleration-median-src_1.txt
- raw_data/Fig5/abs_normal_acceleration-median-madd_1.txt
- __MACOSX/raw_data/Fig5/._abs_normal_acceleration-median-madd_1.txt
- raw_data/Fig5/nb_angle_degrees-ratio_in_front-shank3a_2-NB.txt
- __MACOSX/raw_data/Fig5/._nb_angle_degrees-ratio_in_front-shank3a_2-NB.txt
- raw_data/Fig5/distance_travelled-amax-src_1.txt
- __MACOSX/raw_data/Fig5/._distance_travelled-amax-src_1.txt
- raw_data/Fig5/speed-median-mef2ca_2.txt
- __MACOSX/raw_data/Fig5/._speed-median-mef2ca_2.txt
- raw_data/Fig5/mean_distance_to_center_of_group-median-reln_2-GROUPS.txt
- __MACOSX/raw_data/Fig5/._mean_distance_to_center_of_group-median-reln_2-GROUPS.txt
- raw_data/Fig5/normed_distance_to_origin-median-evi5b_6.txt
- __MACOSX/raw_data/Fig5/._normed_distance_to_origin-median-evi5b_6.txt
- raw_data/Fig5/abs_tg_acceleration-median-cdon_1.txt
- __MACOSX/raw_data/Fig5/._abs_tg_acceleration-median-cdon_1.txt
- raw_data/Fig5/nb_angle_degrees-ratio_in_front-src_1-NB.txt
- __MACOSX/raw_data/Fig5/._nb_angle_degrees-ratio_in_front-src_1-NB.txt
- raw_data/Fig5/normed_distance_to_origin-frames_in_periphery-reln_2.txt
- __MACOSX/raw_data/Fig5/._normed_distance_to_origin-frames_in_periphery-reln_2.txt
- raw_data/Fig5/abs_tg_acceleration-median-vav2_1.txt
- __MACOSX/raw_data/Fig5/._abs_tg_acceleration-median-vav2_1.txt
- raw_data/Fig5/nb_angle_degrees-ratio_in_front-ap1g1_1-NB.txt
- __MACOSX/raw_data/Fig5/._nb_angle_degrees-ratio_in_front-ap1g1_1-NB.txt
- raw_data/Fig5/speed-median-madd_1.txt
- __MACOSX/raw_data/Fig5/._speed-median-madd_1.txt
- raw_data/Fig5/distance_travelled-amax-ap1g1_1.txt
- __MACOSX/raw_data/Fig5/._distance_travelled-amax-ap1g1_1.txt
- raw_data/Fig5/normed_distance_to_origin-frames_in_periphery-shank3b_1.txt
- __MACOSX/raw_data/Fig5/._normed_distance_to_origin-frames_in_periphery-shank3b_1.txt
- raw_data/Fig5/normed_distance_to_origin-median-mef2ca_2.txt
- __MACOSX/raw_data/Fig5/._normed_distance_to_origin-median-mef2ca_2.txt
- raw_data/Fig5/normed_distance_to_origin-median-shank3b_1.txt
- __MACOSX/raw_data/Fig5/._normed_distance_to_origin-median-shank3b_1.txt
- raw_data/Fig5/abs_normal_acceleration-median-asap1b_7.txt
- __MACOSX/raw_data/Fig5/._abs_normal_acceleration-median-asap1b_7.txt
- raw_data/Fig5/normed_distance_to_origin-median-kif1b_1.txt
- __MACOSX/raw_data/Fig5/._normed_distance_to_origin-median-kif1b_1.txt
- raw_data/Fig5/abs_normal_acceleration-median-shank3b_1.txt
- __MACOSX/raw_data/Fig5/._abs_normal_acceleration-median-shank3b_1.txt
- raw_data/Fig5/abs_tg_acceleration-median-shank3a_2.txt
- __MACOSX/raw_data/Fig5/._abs_tg_acceleration-median-shank3a_2.txt
- raw_data/Fig5/abs_tg_acceleration-median-mef2ca_2.txt
- __MACOSX/raw_data/Fig5/._abs_tg_acceleration-median-mef2ca_2.txt
- raw_data/Fig5/nb_angle_degrees-ratio_in_front-shank3b_1-NB.txt
- __MACOSX/raw_data/Fig5/._nb_angle_degrees-ratio_in_front-shank3b_1-NB.txt
- raw_data/Fig5/mean_distance_to_center_of_group-median-src_1-GROUPS.txt
- __MACOSX/raw_data/Fig5/._mean_distance_to_center_of_group-median-src_1-GROUPS.txt
- raw_data/Fig5/normed_distance_to_origin-frames_in_periphery-itsn1_1.txt
- __MACOSX/raw_data/Fig5/._normed_distance_to_origin-frames_in_periphery-itsn1_1.txt
- raw_data/Fig5/normed_distance_to_origin-frames_in_periphery-gli3_7.txt
- __MACOSX/raw_data/Fig5/._normed_distance_to_origin-frames_in_periphery-gli3_7.txt
- raw_data/Fig5/speed-median-asap1b_7.txt
- __MACOSX/raw_data/Fig5/._speed-median-asap1b_7.txt
- raw_data/Fig5/normed_distance_to_origin-frames_in_periphery-vti1a_1.txt
- __MACOSX/raw_data/Fig5/._normed_distance_to_origin-frames_in_periphery-vti1a_1.txt
- raw_data/Fig5/speed-median-shank3b_1.txt
- __MACOSX/raw_data/Fig5/._speed-median-shank3b_1.txt
- raw_data/Fig5/distance_travelled-amax-vdac3_5.txt
- __MACOSX/raw_data/Fig5/._distance_travelled-amax-vdac3_5.txt
- raw_data/Fig5/Social-Data_for_Heatmaps.tab
- __MACOSX/raw_data/Fig5/._Social-Data_for_Heatmaps.tab
- raw_data/Fig5/nb_angle_degrees-ratio_in_front-itsn1_1-NB.txt
- __MACOSX/raw_data/Fig5/._nb_angle_degrees-ratio_in_front-itsn1_1-NB.txt
- raw_data/Fig5/abs_normal_acceleration-median-evi5b_6.txt
- __MACOSX/raw_data/Fig5/._abs_normal_acceleration-median-evi5b_6.txt
- raw_data/Fig5/mean_distance_to_center_of_group-median-gli3_7-GROUPS.txt
- __MACOSX/raw_data/Fig5/._mean_distance_to_center_of_group-median-gli3_7-GROUPS.txt
- raw_data/Fig5/distance_travelled-amax-shank3a_2.txt
- __MACOSX/raw_data/Fig5/._distance_travelled-amax-shank3a_2.txt
- raw_data/Fig5/normed_distance_to_origin-median-asap1b_7.txt
- __MACOSX/raw_data/Fig5/._normed_distance_to_origin-median-asap1b_7.txt
- raw_data/Fig5/abs_normal_acceleration-median-mef2ca_2.txt
- __MACOSX/raw_data/Fig5/._abs_normal_acceleration-median-mef2ca_2.txt
- raw_data/Fig5/normed_distance_to_origin-median-vav2_1.txt
- __MACOSX/raw_data/Fig5/._normed_distance_to_origin-median-vav2_1.txt
- raw_data/Fig5/normed_distance_to_origin-frames_in_periphery-apbb1_1.txt
- __MACOSX/raw_data/Fig5/._normed_distance_to_origin-frames_in_periphery-apbb1_1.txt
- raw_data/Fig5/abs_normal_acceleration-median-kif1b_1.txt
- __MACOSX/raw_data/Fig5/._abs_normal_acceleration-median-kif1b_1.txt
- raw_data/Fig5/mean_distance_to_center_of_group-median-gli2b_1-GROUPS.txt
- __MACOSX/raw_data/Fig5/._mean_distance_to_center_of_group-median-gli2b_1-GROUPS.txt
- raw_data/Fig5/nb_angle_degrees-ratio_in_front-reln_2-NB.txt
- __MACOSX/raw_data/Fig5/._nb_angle_degrees-ratio_in_front-reln_2-NB.txt
- raw_data/Fig5/normed_distance_to_origin-frames_in_periphery-gli2b_1.txt
- __MACOSX/raw_data/Fig5/._normed_distance_to_origin-frames_in_periphery-gli2b_1.txt
- raw_data/Fig5/abs_tg_acceleration-median-asap1b_7.txt
- __MACOSX/raw_data/Fig5/._abs_tg_acceleration-median-asap1b_7.txt
- raw_data/Fig5/normed_distance_to_origin-median-cdon_1.txt
- __MACOSX/raw_data/Fig5/._normed_distance_to_origin-median-cdon_1.txt
[truncated: 316 more entries]
