# Supplementary material for: Phenotypic impact of individual conserved neuronal microexons and their master regulators in zebrafish
Source: eLife. 2025 Nov 18;13:RP104275. doi: 10.7554/eLife.104275 (PMC12626424; doi:10.7554/eLife.104275)
Supplement: Source data 2. [file elife-104275-data2.zip › raw_data/Fig1/Dev_PSIs-Neural_exons-N5.tab]

GENE_EVENT	GROUP	Eggs	Embryo (2-4-cell)	Embryo (2hpf)	Embryo (1K-cell)	Embryo (Oblong)	Embryo (Sphere)	Embryo (Dome)	Embryo (Shield)	Embryo (8hpf)	Embryo (Bud)	Embryo (12hpf)	Embryo (10-somites)	Embryo (16hpf)	Embryo (20hpf)	Embryo (24hpf)	Embryo (26hpf)	Embryo (28hpf)	Embryo (32hpf)	Embryo (48hpf)	Embryo (72hpf)	Embryo (4dpf)	Embryo (5dpf)	Embryo (6dpf)	Embryo (7dpf)
ABCA7-DreEX0000047	MIC	0.00	0.00	0.00	0.00	0.00	0.00	NA	NA	NA	NA	NA	NA	NA	NA	NA	NA	NA	NA	NA	100.00	87.62	92.32	94.88	97.54
ABCC3-DreEX0000059	LONG	NA	NA	NA	NA	NA	NA	NA	5.15	17.50	17.07	29.85	18.18	34.12	25.49	21.57	20.48	26.83	8.82	10.89	16.46	26.87	23.29	24.88	29.32
ADGRL3 (2 of 2)-DreEX0000236	MIC	NA	0.00	0.00	0.00	0.00	0.00	0.00	NA	NA	NA	NA	0.00	0.00	0.00	18.09	NA	NA	NA	37.13	NA	39.42	26.67	30.48	22.23
AKAP13 (1 of 2)-DreEX0000301	LONG	NA	0.00	0.00	0.00	0.00	0.00	0.00	NA	NA	NA	NA	NA	NA	0.00	NA	0.00	NA	NA	0.00	NA	27.94	NA	29.22	31.86
ANKRD7-DreEX0000438	LONG	0.00	2.55	2.41	5.86	2.96	1.45	3.44	3.03	0.71	2.23	0.42	3.53	3.82	1.29	3.71	1.75	3.36	11.89	10.11	29.67	36.66	40.54	38.10	45.76
ANKRD7-DreEX0000440	LONG	NA	4.17	11.11	0.00	2.86	8.57	NA	NA	1.82	0.00	0.00	0.00	0.00	1.18	0.00	0.00	3.45	0.00	37.54	20.00	34.88	36.36	43.66	39.53
ARHGAP44 (1 of 2)-DreEX0000602	MIC	NA	0.00	0.00	0.00	0.00	0.00	0.00	NA	NA	NA	NA	NA	NA	0.00	0.00	0.00	NA	NA	100.00	NA	70.72	NA	84.36	80.40
ARHGAP44 (1 of 2)-DreEX0000604	LONG	NA	NA	1.17	0.00	0.00	0.00	NA	NA	NA	NA	NA	NA	NA	4.35	NA	NA	NA	NA	3.23	NA	20.51	NA	44.57	32.70
ATL2-DreEX0000709	MIC	0.79	0.21	0.06	0.00	0.11	0.00	0.00	0.73	0.00	0.00	0.00	4.51	3.42	13.54	17.53	26.02	16.94	22.08	39.88	73.73	72.52	72.42	78.50	80.72
ATP11B-DreEX0000717	MIC	0.00	2.47	0.34	0.84	0.76	0.84	0.79	1.87	0.00	1.77	0.00	0.00	0.56	1.23	3.85	0.00	5.23	8.93	14.47	32.90	26.31	19.51	19.86	33.98
BRD8 (2 of 2)-DreEX0000863	MINI	NA	NA	NA	NA	NA	NA	NA	NA	NA	NA	NA	NA	NA	NA	NA	NA	NA	NA	91.89	96.61	96.47	87.65	95.85	97.67
C3H17orf75-DreEX0001587	LONG	0.00	0.50	0.39	0.00	0.38	0.00	6.38	0.00	21.95	18.92	24.81	30.10	31.73	38.06	45.45	49.40	48.65	53.62	67.31	56.06	51.32	61.21	59.09	58.18
CABZ01084323.1-DreEX0002174	MIC	NA	NA	NA	NA	0.00	NA	NA	NA	NA	NA	NA	NA	NA	4.53	12.41	0.00	8.21	51.87	52.79	71.26	70.02	76.85	72.88	76.58
CABZ01084323.1-DreEX0002175	MIC	NA	NA	NA	NA	NA	NA	NA	NA	NA	NA	NA	0.00	NA	10.24	31.58	21.41	34.75	44.04	53.97	76.21	77.30	88.70	80.00	82.40
CABZ01102039.1-DreEX0002234	LONG	NA	NA	NA	0.00	0.00	NA	0.00	NA	NA	NA	NA	NA	NA	0.00	0.00	NA	0.00	NA	2.70	2.33	2.82	10.00	6.15	9.72
CAMSAP3 (1 of 2)-DreEX0002295	MINI	NA	0.00	0.00	0.00	0.00	0.00	0.00	0.00	0.00	0.00	0.00	0.00	0.00	0.00	5.75	0.00	10.09	6.00	9.87	42.52	22.46	37.30	32.51	28.57
CAPN15-DreEX0002318	LONG	NA	2.35	0.70	1.41	1.50	1.56	0.96	1.75	5.66	7.69	6.75	2.04	2.36	4.70	NA	3.70	5.56	4.17	31.99	NA	28.77	31.25	34.10	36.49
CASKIN2 (1 of 2)-DreEX0002344	MINI	NA	NA	NA	NA	NA	NA	NA	NA	NA	NA	NA	NA	NA	0.00	0.00	NA	NA	NA	5.89	20.83	15.53	15.00	5.88	12.22
CENPF (2 of 2)-DreEX0002642	MIC	0.00	0.00	0.00	0.00	0.00	0.00	0.00	0.00	0.00	0.00	0.00	0.00	0.00	3.63	4.90	3.08	0.00	7.07	8.08	NA	13.73	35.00	13.73	26.67
CIT-DreEX0002786	MIC	10.48	3.90	2.68	3.17	3.61	5.73	3.73	3.61	6.43	0.00	8.81	3.81	0.00	7.61	8.71	1.94	3.27	4.82	8.04	33.99	25.71	39.76	40.32	41.46
CLASP1 (2 of 2)-DreEX0002808	LONG	NA	NA	0.00	14.29	9.59	17.24	NA	NA	NA	NA	NA	NA	NA	NA	NA	NA	NA	NA	62.58	NA	55.71	62.96	59.61	64.18
CLCC1-DreEX0002815	LONG	0.00	0.00	0.00	0.36	0.00	0.00	0.00	NA	0.00	0.00	0.00	0.00	0.00	0.00	1.75	2.22	2.38	1.67	8.35	30.95	23.91	40.98	23.53	13.51
CLTB-DreEX0002855	LONG	NA	NA	31.03	17.24	NA	NA	NA	NA	9.52	4.11	8.31	11.43	2.64	5.47	10.43	6.87	7.59	19.15	16.44	27.10	21.71	24.05	23.53	29.37
CNTNAP3-DreEX0002893	LONG	NA	NA	34.74	43.95	35.62	47.27	47.37	NA	NA	NA	NA	NA	NA	NA	NA	NA	NA	NA	88.82	84.50	95.59	95.00	95.75	96.87
COL23A1-DreEX0002964	LONG	NA	NA	NA	NA	NA	NA	NA	NA	NA	NA	NA	NA	0.00	2.13	2.57	3.28	3.99	1.37	0.60	0.71	1.21	0.00	3.69	2.39
CPEB2-DreEX0003079	MINI	NA	NA	NA	NA	NA	NA	NA	16.61	12.74	21.79	8.40	38.80	13.53	12.41	52.58	22.78	17.86	51.09	57.69	55.54	79.65	70.88	76.71	80.64
CPEB2-DreEX0003080	MIC	NA	NA	NA	NA	NA	NA	NA	0.00	0.00	0.00	0.00	10.82	6.76	15.79	56.67	13.89	13.05	37.49	57.70	78.57	80.05	73.81	80.59	86.69
CR388002.1-DreEX0003172	LONG	NA	NA	NA	NA	NA	NA	NA	NA	NA	NA	NA	NA	NA	14.84	33.75	12.35	7.15	43.85	53.01	89.15	87.43	88.09	91.92	87.66
DAB2-DreEX0003483	MIC	NA	NA	NA	NA	NA	NA	NA	NA	0.00	NA	NA	0.00	0.00	0.00	0.00	2.62	0.00	0.00	0.81	11.48	15.00	11.11	35.52	25.76
DENND1A-DreEX0003530	LONG	3.45	7.01	4.86	3.51	5.08	2.73	21.74	NA	3.70	16.28	23.33	30.77	29.51	21.51	41.33	28.57	29.63	58.62	48.58	46.15	54.78	59.32	52.91	59.85
DGKI-DreEX0003577	LONG	NA	18.52	65.52	NA	64.29	NA	NA	NA	NA	NA	NA	NA	NA	NA	NA	NA	NA	62.96	64.11	69.41	73.03	82.76	78.16	81.17
DNAH10-DreEX0003636	MINI	NA	NA	NA	NA	NA	NA	NA	NA	NA	NA	NA	NA	NA	NA	NA	NA	NA	NA	NA	NA	NA	NA	NA	NA
EPB41L2-DreEX0003957	LONG	0.00	0.18	0.78	0.00	0.36	0.15	0.22	0.00	0.98	1.35	0.63	0.32	2.38	2.83	5.25	3.29	3.18	6.29	7.75	17.09	17.51	26.76	21.08	22.97
EPB41L2-DreEX0003958	MINI	0.00	0.18	0.36	0.07	0.11	0.16	0.06	0.00	0.20	0.23	0.86	0.00	1.46	1.27	5.60	0.90	3.92	5.38	9.21	24.76	22.49	33.21	26.26	28.33
ERC1 (3 of 3)-DreEX0004027	MIC	0.00	0.00	3.27	0.00	0.00	0.00	0.00	NA	NA	NA	0.00	0.00	0.00	2.22	0.00	0.00	NA	10.84	13.02	12.65	15.04	33.67	38.81	46.24
ERC1 (3 of 3)-DreEX0004029	MINI	NA	NA	0.00	0.00	0.00	0.00	0.00	NA	NA	NA	NA	0.00	0.00	2.19	7.55	2.13	NA	6.32	14.14	NA	22.94	NA	36.15	34.73
ESYT2 (2 of 2)-DreEX0004040	LONG	0.00	NA	0.95	1.23	1.08	0.00	3.45	0.00	NA	4.76	0.00	NA	0.00	0.00	13.64	2.33	5.66	23.08	16.54	18.18	16.42	21.74	31.62	19.61
FKBP15 (2 of 2)-DreEX0004311	MINI	NA	0.00	0.00	1.85	0.40	0.00	0.00	0.00	0.00	0.00	0.00	4.17	8.13	7.21	14.03	8.94	12.06	16.13	22.09	40.23	18.43	32.61	20.24	13.59
GK2-DreEX0004728	MIC	NA	5.74	0.00	0.00	0.00	0.00	0.00	0.00	NA	0.00	0.00	0.00	0.00	1.58	0.00	6.63	0.00	0.00	23.47	11.94	12.79	9.87	19.57	20.10
KIF21B-DreEX0005387	MINI	NA	0.89	0.30	0.97	0.40	0.00	0.00	0.00	NA	2.95	0.00	0.00	NA	3.52	17.66	3.88	3.76	39.43	18.74	32.21	34.20	NA	42.29	38.72
LRP1 (2 of 2)-DreEX0005588	MINI	NA	NA	NA	NA	NA	NA	NA	NA	NA	NA	NA	NA	NA	NA	15.34	15.97	2.13	20.73	12.63	19.91	18.61	29.20	21.06	22.71
MAP4 (2 of 2)-DreEX0005766	LONG	NA	26.32	32.62	10.59	9.68	19.61	14.47	15.79	60.78	NA	30.43	25.42	32.50	41.07	40.95	30.95	28.89	52.81	36.94	28.57	25.76	40.00	20.54	22.85
MAP4 (2 of 2)-DreEX0005770	LONG	NA	11.56	2.54	1.32	9.95	15.37	2.88	8.47	14.68	NA	27.65	17.40	27.42	30.64	33.98	19.38	21.46	35.95	45.39	69.29	47.13	45.51	40.08	36.84
MARK4 (2 of 2)-DreEX0005820	LONG	NA	NA	0.00	0.45	0.30	1.20	0.00	0.00	0.00	0.00	0.00	0.00	1.63	2.18	20.14	8.76	7.60	14.55	34.61	53.30	53.62	56.22	57.34	55.82
MICU3 (1 of 2)-DreEX0005965	LONG	0.00	5.66	0.56	0.00	0.00	0.00	0.00	4.76	NA	NA	NA	NA	NA	NA	48.78	NA	NA	66.67	48.73	47.51	25.47	34.36	20.96	17.69
MTMR4-DreEX0006090	LONG	NA	0.00	1.09	0.00	1.27	0.00	2.00	3.23	0.00	3.09	2.78	0.00	0.00	0.67	2.33	0.00	1.45	4.35	12.11	9.43	34.45	21.74	32.72	36.13
MYRIP (2 of 2)-DreEX0006220	LONG	NA	NA	NA	NA	NA	NA	NA	NA	NA	NA	NA	NA	NA	NA	NA	NA	NA	NA	81.53	82.46	74.78	82.91	76.89	76.05
NAV1 (2 of 2)-DreEX0006256	MIC	NA	NA	NA	NA	NA	NA	NA	NA	31.39	71.75	48.45	67.94	57.85	60.27	84.59	NA	NA	66.61	74.27	80.46	73.06	NA	85.20	75.39
NAV2 (2 of 2)-DreEX0006266	LONG	NA	NA	NA	NA	34.12	13.73	NA	NA	2.13	0.00	0.00	0.00	0.00	0.00	2.13	2.63	2.22	2.17	3.58	NA	15.29	NA	14.18	15.88
NOS1AP-DreEX0006377	LONG	NA	NA	0.00	0.00	0.00	0.00	4.76	NA	0.00	0.00	0.00	0.00	0.00	0.67	1.55	2.89	5.41	1.80	2.97	1.82	2.50	3.33	5.26	7.32
NUP54-DreEX0006423	LONG	4.57	8.84	4.26	3.19	4.01	3.66	3.98	3.77	0.46	1.64	0.36	1.36	0.93	1.77	7.10	2.21	6.30	5.90	7.71	16.96	9.33	10.92	8.26	7.13
PHC3-DreEX0006706	LONG	NA	0.00	0.00	0.00	0.00	0.00	0.00	0.00	0.00	0.00	0.00	0.00	3.70	0.00	13.73	7.69	11.86	13.51	47.56	47.73	49.13	51.47	57.36	67.64
PQLC1-DreEX0007052	MINI	0.00	0.00	1.02	0.00	2.89	1.96	0.00	NA	23.08	NA	16.88	33.33	46.34	35.14	69.23	47.17	NA	56.36	43.07	72.73	56.99	NA	67.44	67.27
PRDM16-DreEX0007068	LONG	NA	NA	0.00	3.03	0.00	NA	NA	NA	NA	NA	NA	5.45	15.89	19.30	31.43	15.66	23.71	36.22	33.34	47.37	18.81	44.19	25.00	22.96
PRKCA (2 of 2)-DreEX0007085	MINI	NA	NA	NA	NA	NA	NA	NA	NA	NA	NA	NA	NA	NA	NA	NA	NA	NA	NA	NA	NA	7.57	24.07	14.94	16.98
R3HDM2-DreEX0007212	LONG	NA	55.56	45.07	26.11	36.95	25.27	34.70	37.97	NA	23.08	NA	NA	NA	33.33	42.86	NA	NA	56.76	57.84	71.43	68.59	93.10	78.69	79.80
R3HDM2-DreEX0007217	LONG	NA	1.39	0.00	0.25	0.52	0.00	0.00	0.00	0.00	1.67	0.00	NA	0.00	NA	3.45	NA	NA	14.70	7.21	7.98	18.66	15.30	19.93	22.70
RELN-DreEX0007444	MIC	NA	NA	NA	NA	NA	NA	NA	NA	NA	NA	NA	0.00	0.00	14.28	59.16	9.16	43.44	41.32	69.42	65.25	71.03	51.57	65.97	65.82
RHOU (1 of 2)-DreEX0007502	MINI	NA	0.00	1.35	2.32	0.55	0.00	0.00	NA	NA	NA	NA	NA	6.46	0.00	4.20	6.20	3.66	10.86	18.26	NA	49.34	NA	41.18	NA
RUNDC1-DreEX0007654	MIC	1.68	0.00	0.00	0.00	0.00	0.00	0.00	0.00	NA	NA	0.00	NA	0.00	32.47	NA	26.86	NA	NA	74.86	81.77	77.48	89.74	86.84	78.63
SATB1-DreEX0007703	LONG	NA	NA	75.59	61.01	71.81	71.09	NA	NA	NA	NA	NA	NA	NA	NA	100.00	100.00	NA	76.58	96.38	85.26	94.50	84.79	91.83	98.10
SCYL2-DreEX0007764	MIC	0.00	0.00	0.00	0.00	0.00	0.00	0.00	0.00	0.00	0.00	0.00	0.00	3.49	5.60	14.03	17.86	5.52	37.17	28.60	23.31	55.07	72.11	58.62	41.27
SHROOM2 (2 of 2)-DreEX0007898	LONG	0.00	0.00	0.53	0.43	0.43	1.62	1.69	12.18	7.84	13.04	10.74	33.42	26.53	43.70	62.26	52.82	47.33	57.21	53.86	52.01	45.33	63.46	48.82	52.02
SLC35G1-DreEX0008059	LONG	NA	NA	15.15	NA	NA	NA	NA	NA	NA	NA	NA	NA	NA	NA	NA	NA	NA	NA	14.29	NA	21.74	NA	23.94	12.62
SNX2-DreEX0008261	MIC	1.54	1.30	1.71	0.91	1.54	3.18	0.52	0.66	9.79	0.00	0.00	0.00	2.88	3.16	13.34	2.61	7.69	15.83	20.74	34.76	22.97	25.83	19.32	18.01
SPAG9 (2 of 2)-DreEX0008319	LONG	NA	0.00	2.60	2.56	2.25	2.90	2.89	0.00	0.00	0.00	1.89	5.66	3.77	6.90	6.75	6.12	6.19	14.29	9.54	30.61	30.66	55.96	47.47	45.99
TACC2-DreEX0008613	MIC	NA	NA	NA	NA	NA	NA	NA	NA	NA	2.20	0.00	4.75	0.00	7.81	33.39	28.36	26.09	55.24	58.75	63.20	68.14	70.16	66.44	64.20
TANC1 (2 of 2)-DreEX0008656	MINI	NA	NA	0.54	0.00	0.00	1.56	0.00	0.00	NA	NA	NA	NA	0.00	0.00	5.15	0.00	NA	NA	1.52	11.19	23.14	NA	40.96	36.03
TNKS (1 of 2)-DreEX0008971	MIC	NA	47.24	54.25	57.73	55.77	38.61	37.72	14.21	4.62	4.13	0.00	2.11	1.29	7.46	15.28	4.42	7.39	33.68	42.45	61.94	66.98	63.91	73.95	71.82
TP53INP2-DreEX0009000	LONG	NA	0.00	0.82	0.71	0.00	0.00	1.01	0.00	2.04	0.00	0.75	0.60	0.00	2.58	4.23	1.74	3.70	7.87	6.95	14.92	17.09	16.98	23.12	30.91
TRAPPC9 (1 of 2)-DreEX0009049	MIC	38.89	40.34	54.03	53.56	49.67	42.97	NA	NA	NA	NA	NA	15.79	0.00	7.37	36.00	NA	NA	NA	51.06	NA	60.04	NA	69.07	77.97
UNC13B (2 of 2)-DreEX0009263	LONG	0.00	1.30	1.08	1.36	2.13	1.54	0.71	4.76	4.35	NA	NA	NA	0.00	0.00	0.00	NA	NA	NA	2.92	NA	46.67	72.73	41.77	45.45
UNC13B (2 of 2)-DreEX0009265	LONG	30.00	28.48	26.10	27.76	25.24	27.43	25.90	35.92	NA	NA	NA	NA	38.71	20.00	23.08	NA	9.68	NA	18.64	55.10	75.24	72.41	73.33	72.82
UNC13B (2 of 2)-DreEX0009269	MIC	0.00	0.00	0.00	0.00	0.00	0.00	0.00	0.00	0.00	NA	NA	NA	0.00	0.00	0.00	NA	NA	NA	22.02	6.80	4.04	12.04	18.99	2.28
UNC13B (2 of 2)-DreEX0009271	MINI	0.00	0.00	0.00	0.00	0.00	0.00	0.00	0.00	NA	NA	NA	NA	0.00	0.00	0.00	NA	NA	NA	3.10	NA	39.66	NA	50.67	63.24
USP31-DreEX0009287	MINI	NA	33.21	22.71	34.06	28.21	31.52	30.44	NA	6.05	2.72	1.28	3.51	0.00	4.43	9.04	1.98	6.05	16.44	23.48	40.87	50.78	63.50	52.48	53.26
VAV3 (1 of 3)-DreEX6095616	LONG	NA	23.61	54.24	25.35	23.04	100.00	28.87	7.37	NA	NA	NA	NA	NA	NA	16.37	NA	NA	NA	59.30	NA	38.68	NA	100.00	100.00
VPS13C-DreEX0009368	LONG	NA	0.00	0.00	0.00	0.00	0.00	NA	NA	NA	NA	NA	NA	NA	NA	14.78	NA	NA	NA	40.05	NA	42.51	NA	54.87	41.85
VPS13C-DreEX6005581	LONG	NA	0.00	0.00	0.00	0.00	0.00	NA	NA	NA	NA	NA	NA	NA	NA	16.75	NA	NA	NA	37.87	54.41	43.53	NA	49.93	40.11
ZNF384 (2 of 2)-DreEX0009634	LONG	7.29	2.30	4.22	5.38	5.45	4.63	2.67	1.78	0.68	0.67	1.87	1.51	2.02	2.42	7.80	1.96	6.45	5.09	23.07	21.00	45.29	49.26	64.81	76.35
aak1b-DreEX0009773	LONG	NA	1.92	2.93	4.07	1.60	1.99	4.48	7.69	0.00	5.26	9.80	5.00	5.88	10.59	37.25	26.67	NA	34.88	48.80	48.84	71.43	NA	79.67	80.43
abcc9-DreEX0010129	MINI	NA	NA	NA	NA	NA	NA	NA	NA	NA	NA	NA	NA	NA	NA	47.69	NA	NA	25.19	29.36	33.71	33.65	48.27	43.09	30.85
abcc9-DreEX0010130	MINI	NA	NA	NA	NA	NA	NA	NA	NA	NA	NA	NA	NA	NA	6.16	2.28	NA	0.00	3.78	13.34	16.09	18.94	41.77	19.91	20.78
abi1a-DreEX0010301	MIC	NA	0.00	0.00	0.00	0.00	0.00	0.00	0.00	0.00	0.00	0.00	8.26	3.19	5.32	15.96	6.45	7.07	23.22	19.09	38.04	27.43	30.43	34.75	52.85
abi1a-DreEX0010306	LONG	NA	18.92	14.66	11.90	19.71	24.05	12.12	25.81	21.37	42.76	53.02	69.47	73.93	67.78	65.54	62.62	72.35	67.96	77.39	71.43	69.94	74.01	61.17	70.98
abi1a-DreEX0010307	LONG	NA	0.00	0.00	0.00	1.47	1.20	5.71	22.81	29.60	46.49	58.60	73.06	74.80	72.49	70.89	66.11	73.47	70.33	75.38	74.07	65.09	78.46	58.92	68.07
abi2a-DreEX0010320	MIC	3.14	1.23	1.69	1.05	1.39	0.58	0.00	3.30	0.49	0.00	0.00	0.00	0.00	0.00	2.81	0.00	2.39	8.88	16.96	26.55	41.19	27.47	44.00	45.56
abi2b-DreEX0010329	MIC	0.00	0.00	0.00	0.00	0.00	0.00	0.00	0.00	0.00	0.00	0.00	0.00	0.00	4.80	11.51	9.43	16.12	35.18	40.62	45.64	63.04	65.15	69.69	65.59
abi2b-DreEX0010331	LONG	0.00	0.00	0.00	0.05	0.03	0.00	0.00	0.27	0.33	18.59	13.02	4.88	3.14	2.54	9.09	1.09	4.49	13.83	21.62	28.74	28.45	33.91	31.79	35.18
abi3a-DreEX0010339	LONG	NA	NA	NA	NA	NA	NA	NA	NA	NA	NA	NA	NA	NA	NA	NA	NA	NA	NA	82.44	80.95	92.35	90.91	86.73	79.00
abi3a-DreEX0010340	LONG	NA	NA	NA	NA	NA	NA	NA	NA	NA	NA	NA	NA	NA	NA	NA	NA	NA	NA	86.90	87.69	92.82	92.31	88.24	79.91
ablim1a-DreEX0010378	LONG	NA	NA	NA	NA	NA	NA	NA	NA	NA	NA	NA	NA	NA	3.23	12.50	2.22	24.14	11.48	13.64	7.89	24.62	30.65	27.14	30.23
ablim1b-DreEX0010386	LONG	NA	NA	2.98	NA	4.11	0.00	6.46	3.95	NA	0.00	0.00	4.21	4.14	14.82	18.80	33.96	19.32	45.80	38.55	12.27	21.11	10.51	20.50	20.86
ablim1b-DreEX0010387	LONG	NA	NA	3.57	NA	1.70	0.00	4.01	0.00	NA	1.59	0.00	3.08	7.68	12.65	25.06	26.10	24.80	48.37	27.28	17.82	19.24	23.33	23.28	17.89
ablim3-DreEX0010412	MINI	NA	NA	NA	NA	NA	NA	NA	NA	NA	NA	NA	9.35	9.26	41.64	38.96	48.68	41.18	37.23	43.95	45.67	54.00	47.47	55.50	61.66
acot7-DreEX0010726	MIC	0.00	0.00	0.00	0.00	0.00	0.00	3.08	0.00	8.86	NA	NA	NA	13.73	8.43	NA	NA	10.45	26.72	10.31	41.72	42.14	7.69	37.82	34.03
actn1-DreEX0010935	LONG	0.00	NA	4.49	0.00	4.54	NA	NA	NA	NA	NA	0.00	2.76	1.32	1.30	1.39	1.19	1.59	0.60	1.17	2.50	6.19	12.48	11.37	20.18
acvr2aa-DreEX0011037	MIC	NA	0.00	0.32	0.48	0.26	0.00	0.82	1.43	0.00	0.00	0.00	0.00	0.00	0.00	1.05	2.29	1.32	6.43	6.86	12.25	14.96	16.40	9.56	11.62
adam17a-DreEX0011114	MINI	NA	0.00	0.09	0.00	0.00	0.00	0.20	0.00	0.00	0.00	0.00	0.00	0.00	0.00	3.38	0.00	2.13	1.97	2.65	8.94	9.99	10.08	14.89	18.70
add1-DreEX0011514	MINI	0.11	0.11	0.06	0.00	0.05	0.05	0.19	1.30	1.32	2.27	2.60	4.50	2.24	6.70	8.52	11.26	10.48	19.18	24.62	24.02	28.10	23.51	27.66	26.45
adgrl2a-DreEX0011656	MIC	NA	NA	0.00	0.00	0.00	0.00	0.00	0.00	0.00	0.00	0.51	0.00	0.91	1.20	1.14	1.70	0.00	4.09	9.37	11.11	34.96	34.75	34.75	36.04
adgrl2a-DreEX0011657	MIC	NA	0.00	0.00	0.00	0.00	1.18	15.31	0.37	2.99	1.22	0.68	1.96	0.00	2.04	2.16	1.29	2.95	9.50	8.46	30.54	23.23	36.50	23.49	23.18
adgrl2a-DreEX0011665	MINI	NA	NA	1.47	0.00	0.00	1.81	0.00	9.48	6.25	2.39	0.67	2.21	5.59	7.25	12.37	8.50	8.23	4.51	23.66	44.20	43.39	57.75	53.21	54.33
adgrl2b.1-DreEX0011677	MIC	NA	0.00	0.00	0.00	0.00	0.00	0.00	0.00	0.00	0.00	0.00	0.00	0.00	0.00	1.59	0.00	0.00	1.81	9.18	3.38	13.28	21.88	30.43	28.17
adgrl2b.1-DreEX0011680	MINI	NA	0.00	0.00	0.00	0.00	0.00	0.00	0.00	0.00	0.67	0.00	2.25	1.13	0.00	0.97	0.51	0.00	1.73	3.65	17.25	11.67	22.45	14.93	18.26
adgrl3.1-DreEX0011687	MIC	NA	4.02	4.60	0.00	0.00	10.20	0.00	NA	NA	NA	NA	NA	NA	17.49	31.25	36.65	27.24	59.12	74.56	71.43	72.80	86.10	81.05	80.44
agap2-DreEX0011974	LONG	NA	NA	NA	NA	NA	NA	NA	NA	NA	NA	NA	NA	NA	NA	NA	NA	NA	93.22	88.71	98.36	94.77	93.35	91.06	94.69
agap2-DreEX0011975	LONG	NA	NA	NA	NA	NA	NA	NA	NA	NA	NA	NA	NA	NA	NA	NA	NA	NA	NA	67.39	NA	NA	NA	85.65	NA
agrn-DreEX0012142	MIC	NA	NA	0.00	0.00	0.00	NA	NA	NA	NA	0.00	0.00	1.86	0.00	3.65	20.75	10.81	12.95	35.71	28.38	48.29	42.57	52.40	45.99	55.53
agrn-DreEX0012143	MIC	NA	NA	NA	NA	NA	NA	NA	NA	NA	NA	NA	3.68	0.00	0.00	1.68	6.10	0.00	4.06	10.14	19.09	13.98	19.66	19.89	18.42
als2b-DreEX0012858	MIC	NA	0.00	0.20	0.00	0.00	0.50	0.00	0.00	0.00	1.35	0.00	1.71	0.00	3.36	8.55	2.29	13.15	26.50	20.96	23.02	25.84	23.61	27.85	27.66
ank2b-DreEX0013086	MIC	NA	0.00	0.00	0.00	0.00	NA	0.00	NA	NA	NA	NA	0.00	0.00	13.96	44.39	20.79	19.59	47.42	76.06	87.57	87.40	91.10	82.22	79.34
ank2b-DreEX0013090	LONG	NA	0.00	0.00	0.00	0.00	NA	0.00	NA	NA	NA	NA	0.00	0.00	2.92	24.71	8.80	14.29	33.33	51.49	64.29	75.71	79.92	68.76	68.97
ank2b-DreEX0013091	MINI	NA	0.00	0.00	0.00	0.00	NA	0.00	NA	NA	NA	NA	0.00	0.00	1.31	18.53	8.95	5.99	21.38	50.18	50.96	66.05	74.52	72.54	70.28
ank3a-DreEX0013114	MIC	NA	NA	0.00	NA	0.00	NA	NA	NA	NA	NA	NA	0.00	0.00	2.16	32.99	5.67	11.26	62.41	61.59	79.19	65.36	57.38	67.13	74.28
ank3a-DreEX0013117	LONG	NA	NA	NA	NA	NA	NA	NA	NA	NA	NA	NA	NA	82.78	68.11	38.65	62.86	NA	37.78	54.11	39.31	37.31	43.80	46.24	47.93
ank3a-DreEX0013128	LONG	NA	0.00	0.00	0.00	0.00	NA	NA	NA	NA	NA	NA	0.00	0.00	2.41	10.29	3.90	4.58	13.43	23.59	45.87	37.87	40.95	46.03	41.37
ank3b-DreEX0013146	LONG	NA	NA	NA	0.00	4.35	NA	NA	NA	NA	0.00	0.00	2.13	0.00	1.16	3.93	3.32	3.77	7.64	12.18	19.59	25.08	26.06	31.41	36.82
ano5b-DreEX0013477	MINI	0.00	0.00	0.00	0.00	0.30	0.00	0.00	NA	NA	NA	0.00	0.00	0.00	0.00	0.00	0.00	0.00	0.00	1.50	3.03	5.88	16.67	9.29	16.42
ap1b1-DreEX0013673	MIC	0.00	0.00	0.14	0.00	0.00	0.00	0.00	0.00	0.00	0.00	2.33	0.00	0.00	0.00	0.78	0.00	0.00	9.22	11.44	24.62	21.50	26.38	25.37	31.35
ap1g1-DreEX0013683	MIC	0.00	0.44	0.29	0.26	1.15	1.42	0.00	0.00	0.00	0.00	0.00	1.09	1.20	9.81	16.04	3.83	11.43	14.58	16.20	30.47	28.44	38.70	24.70	24.22
ap2a1-DreEX0013723	MIC	0.00	0.00	0.00	0.00	0.00	0.00	0.00	0.00	0.00	0.00	0.00	0.00	0.00	0.00	1.72	0.00	1.37	1.96	4.52	10.16	14.89	22.86	19.26	22.86
ap2a1-DreEX0013724	LONG	0.00	0.00	0.00	0.00	0.00	0.00	0.00	0.00	0.00	0.00	0.00	0.00	0.00	0.28	1.19	0.23	1.50	3.95	5.25	18.42	27.65	39.18	33.09	34.65
ap2m1a-DreEX0013740	MIC	0.00	0.00	0.00	0.00	0.00	0.00	0.00	0.00	0.00	0.00	0.00	0.64	0.17	0.53	2.96	0.72	2.27	2.12	10.32	23.10	21.85	33.31	26.69	28.03
apbb1-DreEX0013846	MIC	0.00	2.24	1.68	2.00	2.20	1.86	3.73	3.10	1.20	2.58	2.10	2.15	3.75	5.01	26.51	8.30	10.21	36.26	61.27	75.14	75.42	77.35	77.88	75.34
apbb2b-DreEX0013859	MIC	NA	NA	NA	NA	NA	NA	NA	NA	0.00	0.00	5.84	2.80	1.01	3.31	13.81	4.38	6.81	36.50	29.43	58.38	57.52	83.08	54.40	60.57
aplp2-DreEX0013923	MINI	0.00	0.64	0.18	0.00	0.00	0.12	0.18	0.27	0.00	0.00	0.24	3.26	1.03	1.55	3.30	2.52	5.03	6.69	15.94	27.17	37.26	50.41	36.42	38.24
arhgap21a-DreEX0014265	LONG	NA	NA	0.00	0.00	0.00	0.00	NA	NA	NA	NA	0.00	0.00	0.00	1.01	10.57	2.78	NA	4.47	25.18	37.04	30.28	35.16	29.23	31.08
arhgap21b-DreEX0014276	LONG	0.00	0.00	0.21	0.00	0.16	0.09	0.00	0.00	0.13	0.00	0.00	0.00	0.00	0.00	1.39	0.32	0.43	2.43	5.25	19.95	28.65	35.75	30.04	31.40
arhgap23a-DreEX0014280	LONG	NA	NA	0.00	4.35	14.89	7.69	7.14	NA	26.67	68.89	61.17	68.75	76.12	72.69	62.38	60.00	68.57	49.55	59.37	56.14	48.79	45.95	43.49	48.06
arhgap23a-DreEX0014281	MIC	NA	NA	NA	0.00	12.17	NA	NA	NA	NA	NA	6.45	5.07	2.69	5.71	23.52	5.09	2.94	20.27	27.23	33.61	49.03	60.02	49.06	66.28
arhgap27-DreEX0014296	MINI	NA	NA	0.00	NA	NA	NA	NA	NA	NA	NA	0.00	2.33	2.19	0.66	5.26	1.30	4.76	0.00	6.70	0.00	12.94	13.64	14.16	12.00
arhgap42a-DreEX0014371	LONG	NA	NA	0.00	0.00	0.00	0.00	0.00	0.00	0.00	0.00	0.00	0.73	0.35	0.29	0.58	0.65	3.64	2.50	0.38	7.89	8.33	3.03	8.64	7.89
arhgap44-DreEX0014380	MIC	NA	0.00	0.00	0.00	0.00	0.00	0.00	0.00	0.00	NA	NA	0.00	0.00	15.01	22.43	NA	NA	NA	40.33	NA	64.56	NA	60.40	59.32
arhgap44-DreEX0014381	LONG	NA	0.00	0.00	0.00	0.00	0.00	0.00	0.00	NA	NA	0.00	0.00	0.00	1.69	2.33	0.00	0.00	4.76	6.46	17.65	21.45	17.86	17.98	13.47
arhgef11-DreEX0014462	MIC	NA	0.00	0.00	0.00	0.00	0.00	0.00	NA	0.00	0.00	0.00	2.51	0.00	1.21	NA	0.00	NA	2.39	20.64	NA	32.65	46.93	50.99	58.84
arhgef1b-DreEX0014527	MIC	0.00	0.00	0.00	0.00	0.00	0.00	0.00	0.00	0.00	2.59	0.00	0.00	0.00	0.00	0.00	2.32	2.23	0.00	1.08	14.22	5.88	24.49	9.57	7.31
arhgef28-DreEX0014550	LONG	NA	19.05	38.04	20.35	31.60	37.50	46.67	NA	NA	NA	NA	NA	NA	31.51	25.00	NA	NA	25.00	64.05	NA	52.78	20.00	58.21	70.83
arhgef7a-DreEX0014608	LONG	0.62	0.00	0.00	0.12	0.00	0.22	0.27	0.00	0.00	5.26	2.15	10.68	7.69	15.70	33.65	25.00	57.80	58.78	65.80	68.27	83.10	68.63	90.62	90.26
arhgef7b-DreEX0014628	LONG	0.00	0.00	0.00	0.00	0.00	0.00	0.00	0.00	0.50	0.00	0.00	0.00	1.10	3.07	4.53	2.58	1.81	4.42	19.60	25.44	29.35	23.51	32.19	25.97
arvcfb-DreEX0015020	LONG	NA	3.45	2.81	0.00	0.00	0.00	NA	NA	NA	NA	NA	NA	NA	NA	NA	NA	NA	NA	96.08	94.12	85.08	82.98	80.98	80.85
arvcfb-DreEX0015024	LONG	NA	0.00	0.99	0.00	1.86	0.00	NA	NA	NA	NA	NA	NA	NA	NA	NA	NA	NA	NA	84.08	93.66	81.46	81.25	84.58	74.74
arvcfb-DreEX6010954	MIC	NA	0.00	0.69	9.26	3.03	6.99	0.00	NA	NA	NA	NA	15.01	12.38	26.16	10.94	15.38	17.21	33.15	24.43	47.44	34.60	63.54	40.14	30.53
asap1a-DreEX0015055	MIC	NA	NA	NA	NA	NA	NA	NA	NA	0.00	0.00	0.00	2.10	0.00	10.90	30.11	9.84	6.45	35.00	59.36	77.09	71.57	84.70	70.09	83.60
asap1b-DreEX0015073	MIC	0.00	0.00	0.00	0.00	0.29	0.00	0.00	0.00	NA	NA	NA	0.00	0.00	14.40	21.24	4.60	11.36	22.07	57.84	80.15	82.19	85.71	75.66	75.47
asap1b-DreEX0015075	LONG	NA	25.42	23.71	26.60	23.87	27.12	31.91	30.61	NA	1.89	0.00	2.44	1.96	8.11	11.34	3.57	12.20	17.95	38.38	58.26	70.61	88.31	72.58	75.31
asap2a-DreEX0015082	MIC	NA	2.17	0.52	0.00	1.01	2.22	1.82	0.00	1.38	0.00	1.77	2.89	7.04	11.27	31.89	19.20	31.64	53.73	55.91	74.05	60.83	66.87	74.98	71.99
aspg-DreEX0015304	MIC	0.00	0.00	0.00	0.00	0.00	0.00	0.00	0.00	0.00	0.00	0.00	0.00	0.00	1.10	4.24	10.53	4.68	4.68	10.64	37.04	20.62	30.47	23.45	11.31
aspg-DreEX0015305	MIC	0.00	0.00	0.00	0.96	0.00	0.00	0.00	0.00	0.00	0.00	0.00	0.00	0.00	0.00	12.47	2.44	0.00	11.11	28.95	54.72	51.10	51.28	58.71	53.39
asph-DreEX0015309	MINI	12.90	43.19	29.54	45.79	26.40	34.15	40.77	39.02	16.71	17.85	13.90	25.02	18.29	20.55	22.90	25.35	31.59	16.92	18.85	26.36	25.72	52.38	44.60	56.05
atp11a-DreEX0015646	MIC	NA	NA	NA	NA	NA	NA	NA	NA	NA	NA	0.00	NA	16.19	14.95	18.97	14.65	NA	10.27	33.70	69.14	70.97	84.44	84.77	85.26
atp11a-DreEX0015647	LONG	NA	NA	NA	NA	0.00	NA	NA	NA	NA	NA	NA	NA	0.00	5.26	17.24	0.00	9.09	17.07	13.39	16.13	11.46	11.93	14.46	13.27
atp11c-DreEX0015658	LONG	0.00	0.00	0.00	0.00	0.00	0.00	0.00	0.00	0.00	0.00	0.00	0.00	0.00	0.00	3.30	0.00	3.47	12.88	15.97	22.27	40.91	33.16	33.43	37.75
atp2b1b-DreEX0015813	MINI	0.00	0.00	0.00	0.00	0.00	0.00	0.00	0.00	NA	NA	NA	NA	NA	NA	NA	NA	NA	NA	14.24	36.07	71.46	67.39	51.42	61.63
atp2b4-DreEX0015852	LONG	1.13	2.87	2.44	2.72	3.19	3.66	1.89	2.57	1.79	1.20	1.03	1.04	1.74	4.83	16.64	9.18	9.35	33.71	34.80	39.28	53.98	47.90	66.90	69.56
atp9b-DreEX0016118	MINI	NA	5.77	13.25	13.14	15.01	14.23	5.18	4.94	NA	NA	NA	0.00	4.60	7.33	7.48	2.98	0.00	12.61	39.43	27.45	53.76	72.91	58.83	62.55
atrxl-DreEX0016215	LONG	2.70	0.82	1.12	2.86	5.53	3.55	4.35	13.25	4.18	6.98	7.69	12.50	8.95	4.92	14.81	9.77	22.73	2.22	28.01	57.69	63.89	71.93	67.57	NA
atxn2-DreEX0016233	MIC	NA	7.04	5.79	2.86	3.19	3.65	2.35	15.76	NA	10.54	0.00	NA	0.00	12.89	37.36	22.43	19.27	NA	40.28	47.41	39.64	48.84	29.50	35.23
axin1-DreEX0016336	LONG	2.92	1.69	2.09	1.58	2.22	1.63	1.31	2.56	0.58	1.01	1.88	1.04	1.72	1.19	1.58	2.80	2.27	2.79	5.63	9.33	9.79	12.05	17.65	19.57
baiap2a-DreEX0016551	MINI	2.96	0.26	2.83	0.29	1.04	1.53	0.00	0.00	7.81	10.15	NA	0.00	14.49	3.63	6.49	18.11	5.22	4.89	30.98	41.38	35.97	48.49	41.19	44.12
baiap2b-DreEX0016553	MIC	NA	NA	NA	NA	NA	NA	NA	NA	NA	NA	NA	0.00	0.00	6.20	0.00	9.79	NA	13.19	31.65	41.11	42.41	36.91	65.24	65.64
bbs9-DreEX0016703	MIC	NA	0.00	7.14	0.00	1.47	0.00	0.00	0.00	NA	NA	NA	NA	0.00	0.00	NA	0.00	NA	34.43	33.09	NA	84.64	NA	79.22	87.50
bcam-DreEX0016717	MIC	NA	NA	NA	NA	NA	NA	NA	NA	NA	7.31	4.37	2.21	4.12	3.76	2.88	5.24	6.78	18.83	19.62	15.42	25.39	32.12	34.07	38.33
bin1b-DreEX0016939	MIC	0.00	0.00	0.00	0.00	0.00	0.00	0.00	0.00	0.00	NA	NA	0.00	0.00	0.00	0.23	0.00	0.00	0.00	0.00	2.24	8.31	12.39	20.69	14.35
bin1b-DreEX0016940	LONG	0.00	0.00	0.00	0.12	0.00	0.00	0.00	0.00	0.00	NA	NA	0.00	0.00	0.74	0.11	0.00	0.52	0.24	0.24	5.82	11.32	14.58	26.51	22.21
bin1b-DreEX0016944	MINI	0.00	0.00	0.00	0.00	0.00	0.00	0.00	0.00	0.00	NA	NA	0.00	0.00	0.00	0.00	0.00	0.00	0.71	4.36	7.71	15.40	17.11	17.64	16.06
bptf-DreEX0017245	LONG	NA	0.51	3.83	2.63	4.39	3.40	2.35	1.64	1.18	4.40	2.51	2.90	3.30	4.03	7.28	2.72	5.31	8.30	15.65	30.05	33.00	35.19	40.30	36.95
brd8-DreEX0017331	MINI	2.06	3.25	2.71	3.11	2.98	4.46	3.58	4.52	5.33	5.97	3.73	9.38	8.61	8.67	19.38	7.42	15.79	20.22	40.09	49.54	50.91	48.42	49.87	49.88
c2cd5-DreEX0017717	LONG	0.10	0.27	0.38	0.32	0.42	0.15	0.48	0.38	0.36	2.33	1.89	1.27	2.27	2.65	13.19	5.68	13.64	14.96	36.33	28.70	34.56	48.15	46.95	40.98
cacna1aa-DreEX0017974	LONG	NA	NA	NA	NA	17.78	NA	NA	NA	NA	NA	NA	NA	NA	NA	NA	NA	NA	NA	62.12	58.33	57.48	55.93	57.58	57.76
cacna2d1a-DreEX0018170	LONG	NA	0.00	0.00	0.00	0.84	0.00	0.00	0.00	NA	NA	NA	NA	0.00	0.00	0.00	0.00	0.00	0.00	0.37	0.50	3.79	5.39	5.43	8.28
cacna2d4b-DreEX0018202	MIC	NA	NA	0.00	NA	0.00	0.00	NA	NA	NA	NA	NA	NA	NA	NA	NA	NA	NA	NA	NA	89.74	78.51	81.54	78.83	73.33
cadps2-DreEX0018370	MIC	0.00	0.00	0.00	0.00	0.00	0.00	0.00	3.19	0.00	NA	NA	NA	0.00	0.00	11.89	0.00	NA	NA	14.44	62.18	55.35	65.79	72.27	66.46
cadps2-DreEX0018373	LONG	0.37	4.77	0.85	2.78	1.25	1.80	1.48	2.50	5.80	NA	NA	NA	NA	2.94	NA	NA	0.00	NA	22.86	NA	54.59	77.71	68.10	63.40
cadps2-DreEX0018374	MINI	3.42	2.77	4.50	2.19	2.99	2.20	4.63	7.63	15.98	NA	NA	NA	NA	4.82	NA	NA	NA	NA	24.81	NA	53.75	80.71	69.54	59.88
cadps2-DreEX0018377	MINI	0.00	0.16	0.21	0.00	0.00	0.00	0.00	0.00	0.00	NA	NA	NA	0.00	5.12	NA	4.31	NA	0.00	14.02	59.49	66.34	75.18	48.97	62.72
camk2b1-DreEX0018577	LONG	NA	78.11	47.70	57.56	57.76	55.35	58.01	NA	NA	NA	NA	4.48	7.70	7.93	16.04	23.98	11.63	15.67	30.79	56.25	72.52	65.62	62.77	64.02
camk2b1-DreEX0018584	LONG	NA	1.74	0.85	0.00	0.00	1.02	0.00	3.56	NA	NA	NA	0.00	0.00	1.41	2.14	0.00	7.03	6.91	16.27	31.62	48.77	31.08	51.02	48.17
camk2d1-DreEX0018603	MINI	NA	NA	NA	NA	NA	NA	NA	NA	NA	37.77	32.84	24.95	23.84	24.12	21.85	29.87	41.41	46.61	56.72	38.72	50.27	60.08	61.83	66.05
camk2d1-DreEX0018605	LONG	NA	NA	NA	NA	NA	NA	NA	NA	NA	85.66	87.23	78.99	93.48	95.06	86.99	95.35	88.50	100.00	80.94	62.40	67.99	47.35	43.60	40.28
camk2d2-DreEX0018617	MIC	NA	NA	0.00	NA	0.00	NA	NA	NA	NA	NA	NA	NA	NA	33.13	11.44	45.68	25.31	20.04	19.06	27.67	38.09	35.86	43.00	44.60
camk2g1-DreEX0018628	LONG	10.86	7.76	6.83	7.06	6.20	5.70	6.88	7.61	15.19	33.01	29.02	43.27	31.75	38.59	58.43	39.86	55.98	78.42	76.85	83.80	85.05	85.82	84.35	81.88
camk2g1-DreEX0018629	LONG	0.66	0.18	0.15	0.50	0.61	0.05	0.54	1.04	0.00	1.79	0.00	0.48	0.21	0.90	14.32	1.21	14.04	24.95	32.49	34.26	49.32	46.66	55.85	59.24
camk2g1-DreEX0018630	LONG	16.87	13.58	15.97	15.68	20.43	12.79	14.59	14.93	14.73	27.90	22.94	28.10	20.50	18.03	21.45	20.73	21.11	32.89	40.02	49.88	58.53	52.49	61.98	61.93
camk2g2-DreEX0018641	MINI	NA	NA	0.00	NA	NA	0.00	NA	NA	NA	0.00	0.00	1.09	0.70	4.10	12.99	4.43	5.39	15.89	26.66	43.14	28.16	42.43	30.00	38.02
camkk1a-DreEX0018664	MINI	NA	0.00	1.61	0.76	1.18	0.61	0.00	NA	NA	2.56	0.00	1.54	2.70	2.70	3.12	2.22	9.09	NA	20.76	NA	54.69	81.82	69.41	63.51
camsap1a-DreEX0018704	MINI	1.99	1.57	0.50	0.69	3.05	1.33	1.84	0.00	NA	NA	NA	NA	NA	NA	NA	NA	NA	94.78	90.38	70.20	60.50	72.92	61.05	53.66
camsap1b-DreEX0018711	MINI	0.00	0.00	0.00	0.00	0.00	0.00	0.00	NA	0.00	0.00	0.00	0.00	0.00	0.00	1.95	0.00	0.00	0.00	0.58	6.32	10.27	10.63	6.39	5.31
camsap2a-DreEX6099100	MINI	NA	NA	2.21	2.02	0.00	0.00	NA	0.00	1.49	2.86	0.00	4.19	15.42	35.96	53.85	43.30	NA	52.81	63.72	80.39	81.88	90.70	89.55	91.99
camta1b-DreEX0018740	MINI	NA	NA	0.00	0.00	0.00	NA	NA	NA	NA	NA	NA	NA	NA	NA	NA	NA	NA	18.70	39.93	49.52	45.44	55.15	42.36	48.43
casc4-DreEX0018992	LONG	3.90	1.65	2.48	4.76	2.89	2.83	4.87	2.13	5.88	2.58	1.26	9.82	6.97	11.23	20.57	15.48	31.63	24.50	54.71	60.80	65.67	76.05	72.22	76.31
caska-DreEX0019017	MIC	NA	0.00	0.00	0.00	0.00	0.00	0.00	0.00	0.00	0.00	0.00	0.00	2.19	0.00	11.25	0.00	0.00	17.31	15.50	38.20	38.24	45.46	43.71	54.13
cc2d2a-DreEX0019277	MIC	0.00	0.00	0.00	0.00	0.00	0.00	0.00	0.00	0.00	0.00	0.00	0.00	0.00	0.00	0.00	0.00	0.00	0.00	4.32	NA	36.17	36.16	40.48	57.17
ccdc149b-DreEX0019436	MINI	4.94	2.84	1.08	0.65	1.47	3.29	2.53	NA	NA	NA	5.33	NA	NA	13.45	NA	NA	NA	NA	82.29	91.96	90.41	95.13	89.17	94.74
ccny-DreEX0019841	MIC	NA	NA	NA	NA	NA	NA	NA	NA	0.00	0.00	0.00	0.00	1.65	3.96	0.00	8.83	0.00	37.66	26.52	51.71	75.10	51.53	71.85	76.01
ccser2a-DreEX0019867	MINI	0.00	0.00	0.04	0.00	0.00	0.00	0.00	0.00	NA	0.00	NA	NA	NA	8.12	4.88	NA	2.35	NA	20.34	26.77	32.13	31.37	32.14	28.44
ccser2b-DreEX0019869	MINI	NA	NA	2.06	0.00	4.47	3.32	NA	NA	NA	NA	NA	NA	NA	NA	NA	NA	NA	NA	NA	NA	87.17	NA	94.11	100.00
cd99l2-DreEX0020042	LONG	NA	NA	NA	NA	NA	NA	1.96	1.29	5.38	2.41	4.20	10.85	11.04	21.09	44.98	32.68	36.31	58.48	70.28	77.34	77.08	80.11	70.84	74.29
cdc14ab-DreEX0020083	LONG	0.00	0.90	1.38	1.05	0.97	0.62	1.08	1.27	1.90	0.20	0.66	1.62	1.65	2.42	2.63	1.03	1.18	4.90	9.82	3.90	5.75	9.91	14.34	17.58
cdc14b-DreEX0020101	LONG	9.79	27.29	25.23	27.24	24.16	19.50	29.04	11.89	10.10	11.29	6.40	10.42	10.94	10.85	11.58	13.76	16.29	15.39	20.04	18.70	35.10	46.00	47.86	53.44
cdkl5-DreEX0020509	LONG	NA	NA	6.98	6.12	9.52	NA	NA	NA	NA	NA	NA	NA	NA	NA	NA	NA	NA	NA	41.29	43.75	33.93	30.56	41.67	37.61
celf1-DreEX0020617	MIC	0.59	0.41	0.54	0.34	0.25	0.59	0.30	0.40	0.53	0.43	0.31	1.27	1.39	1.94	5.90	3.05	4.35	12.84	20.44	26.32	31.73	43.60	38.27	35.92
celf2-DreEX0020629	LONG	NA	NA	0.97	5.26	0.85	0.00	0.00	NA	NA	NA	NA	15.53	7.11	13.42	28.29	22.77	14.47	28.64	48.00	54.24	48.61	43.54	48.15	43.39
cep131-DreEX0020837	MINI	NA	22.72	16.91	23.82	19.32	24.52	24.59	24.91	38.36	45.36	52.28	71.97	65.99	59.43	70.49	65.80	50.51	80.13	73.44	45.04	55.46	60.35	60.34	47.73
cep162-DreEX0020866	LONG	NA	0.00	0.38	0.00	0.00	0.00	NA	NA	NA	NA	NA	NA	7.14	1.82	8.57	0.00	NA	NA	6.67	NA	NA	NA	NA	NA
cers5-DreEX0021077	LONG	0.31	0.23	0.52	0.12	0.53	1.25	0.29	0.47	0.00	0.16	0.12	0.41	0.21	1.26	0.92	0.89	1.16	1.97	1.82	7.38	5.66	11.51	6.34	4.79
chchd3a-DreEX0021341	LONG	0.00	0.00	0.66	0.43	0.34	0.43	0.79	0.00	0.25	0.00	0.00	0.00	0.00	0.71	14.64	1.03	5.02	7.58	20.53	21.00	18.78	11.37	16.83	18.57
chchd6a-DreEX0021351	MIC	0.00	0.00	0.10	0.00	0.13	0.00	0.29	0.00	0.00	0.00	NA	4.47	0.00	4.20	6.23	21.18	6.56	11.73	23.36	34.76	41.87	29.86	45.16	50.09
chchd6b-DreEX0021359	MIC	0.00	0.00	0.00	0.00	0.00	0.00	0.00	0.81	1.45	3.23	0.00	2.22	1.20	3.62	12.37	10.01	18.74	36.27	37.66	30.45	38.69	33.13	43.93	39.31
chl1b-DreEX0021596	MIC	NA	NA	0.00	NA	NA	NA	NA	NA	NA	NA	NA	NA	NA	38.89	55.19	28.45	30.81	60.21	63.60	81.32	75.38	83.94	74.54	77.32
ckap5-DreEX0021859	MIC	0.00	0.00	0.05	0.00	0.04	0.00	0.00	0.00	0.00	0.00	0.00	0.00	0.24	0.82	0.92	1.23	1.13	1.56	8.05	17.54	32.37	29.09	42.08	45.55
ckmt2b-DreEX0021892	LONG	NA	NA	NA	NA	NA	NA	NA	NA	NA	NA	NA	NA	NA	NA	0.00	NA	0.00	0.00	0.00	1.10	3.16	7.39	1.84	2.03
clasp1a-DreEX0021913	MIC	NA	3.32	0.76	3.40	1.42	2.85	1.64	5.96	4.12	0.00	8.22	5.71	8.22	19.94	42.37	28.36	3.96	56.60	51.60	NA	59.12	35.68	54.05	59.83
clasp1a-DreEX0021914	MIC	NA	0.00	0.00	0.00	0.00	0.19	0.00	0.00	2.79	0.00	1.41	4.90	4.06	7.76	17.36	7.22	19.44	24.53	35.80	23.44	18.48	34.69	21.91	25.93
clasp1a-DreEX0021917	LONG	NA	0.00	0.00	0.00	0.00	0.00	0.00	0.00	0.00	0.00	0.00	0.00	0.00	0.00	0.34	0.00	0.00	0.00	4.32	11.95	12.83	29.49	23.55	26.11
clasp2-DreEX0021946	MIC	0.00	0.00	0.00	0.00	0.00	0.00	0.00	0.00	0.00	0.00	0.00	0.84	0.52	2.47	5.50	3.09	3.51	9.93	12.63	19.79	43.87	51.89	56.63	59.98
clasp2-DreEX0021947	MIC	14.65	29.28	33.88	35.29	40.38	42.15	31.61	29.72	33.98	22.73	40.12	16.01	33.67	35.79	35.15	40.94	39.09	61.34	56.66	68.40	57.91	72.28	59.27	59.08
clasp2-DreEX0021954	LONG	20.27	35.90	26.21	35.15	36.98	30.71	33.03	18.61	4.14	9.09	5.62	18.08	19.46	31.53	57.80	30.84	74.19	59.43	71.24	82.56	76.32	80.13	75.54	73.86
clip2-DreEX0022132	LONG	NA	6.98	4.46	4.82	3.61	1.25	3.73	2.04	0.00	0.66	0.55	0.00	0.00	0.00	1.46	1.33	4.38	0.66	2.45	7.80	11.86	21.98	13.67	25.75
clta-DreEX0022246	LONG	0.00	0.05	0.04	0.04	0.09	0.10	0.00	0.00	0.06	0.40	0.13	0.11	0.46	2.14	11.12	2.63	8.42	17.16	34.78	52.43	58.88	67.59	69.57	74.51
clta-DreEX0022247	MINI	0.00	0.00	0.03	0.00	0.00	0.00	0.00	0.00	0.00	0.08	0.05	0.00	0.03	0.37	3.88	0.46	3.65	6.33	18.87	37.45	44.60	53.32	52.55	57.94
cltcb-DreEX0022266	MIC	NA	31.92	32.36	37.98	37.86	36.62	44.35	38.08	34.82	25.77	20.75	23.97	21.16	16.86	30.85	19.60	30.43	44.05	54.98	78.60	83.85	84.40	87.56	90.41
cnksr1-DreEX0022437	MINI	NA	0.00	0.00	0.00	0.00	0.00	0.71	0.00	0.00	0.00	0.00	0.00	0.00	0.00	0.00	0.00	0.00	0.00	0.00	2.58	3.66	11.19	17.74	26.29
cnnm2b-DreEX0022484	LONG	NA	NA	NA	NA	NA	NA	NA	NA	NA	0.74	0.00	0.00	0.41	0.00	0.00	0.00	0.00	NA	0.00	NA	3.54	4.11	10.15	9.31
cntnap5b-DreEX0022683	LONG	0.92	0.88	1.58	0.68	0.67	5.53	0.15	0.00	6.27	1.09	0.00	0.00	2.07	7.74	2.14	5.60	1.38	2.09	47.40	15.60	24.00	20.62	99.15	94.59
cntnap5b-DreEX6098067	LONG	1.22	1.82	0.71	0.93	0.74	4.01	0.85	1.15	NA	0.76	NA	NA	NA	NA	3.14	2.64	1.61	2.72	48.52	20.03	26.92	33.51	99.20	96.26
col4a6-DreEX0023333	MIC	NA	NA	NA	NA	NA	NA	NA	NA	NA	0.00	0.00	7.22	3.44	4.61	2.71	5.94	2.52	4.20	9.36	12.97	14.44	9.52	22.22	32.91
cpeb4-DreEX0023919	MIC	1.87	2.75	4.22	3.99	4.93	5.08	2.23	10.68	9.74	11.23	7.54	28.59	11.72	19.50	37.52	29.16	21.93	45.54	47.70	75.54	84.09	64.82	75.54	79.56
cpt1aa-DreEX0024059	LONG	NA	0.00	0.00	0.00	0.00	0.00	0.00	0.00	0.00	0.00	0.00	0.00	0.43	1.16	1.52	0.49	1.36	3.49	4.81	9.57	14.41	16.56	22.84	16.93
creb3l1-DreEX0024181	LONG	NA	NA	NA	NA	NA	NA	NA	NA	11.11	22.58	12.68	24.75	25.17	24.89	33.33	27.45	32.47	22.77	42.01	26.13	36.07	47.06	53.44	54.72
crtc1a-DreEX0024351	LONG	NA	NA	3.12	2.33	0.56	2.56	7.14	NA	NA	NA	NA	NA	NA	NA	0.00	NA	NA	NA	11.61	NA	25.13	24.14	29.47	32.89
cryzl1-DreEX0024456	MIC	NA	0.00	0.00	0.00	0.00	0.00	0.00	NA	NA	0.00	0.00	0.00	0.00	1.93	16.39	12.05	22.58	34.62	28.74	47.09	43.14	47.74	20.15	43.37
csde1-DreEX0024480	LONG	0.00	0.02	0.01	0.03	0.01	0.08	0.05	0.08	0.34	0.18	0.29	1.61	0.63	1.24	5.23	1.36	2.17	5.90	7.55	8.70	8.57	8.91	7.84	6.37
csnk1g1-DreEX0024575	MIC	0.00	0.45	0.21	0.50	0.32	0.00	0.00	0.00	0.00	0.00	0.00	0.00	0.00	0.00	4.68	10.81	2.71	16.79	19.51	20.48	28.99	32.65	44.72	51.16
csnk1g2a-DreEX0024584	LONG	0.00	0.39	0.66	0.74	0.77	0.64	0.32	0.57	0.31	0.30	0.24	0.79	0.27	2.05	7.26	3.81	5.41	8.61	17.95	26.93	28.04	31.46	43.42	46.97
cstf2-DreEX0024691	LONG	0.26	0.32	0.27	0.62	0.56	0.12	1.17	1.65	1.40	1.25	1.61	1.57	1.27	2.45	6.66	1.68	3.74	7.19	22.77	26.93	29.28	39.58	32.57	33.93
ctnnb1-DreEX0024849	MIC	0.61	0.34	0.39	0.00	0.35	0.09	0.50	0.57	0.45	0.20	0.16	0.52	0.25	0.53	1.45	0.97	1.50	3.32	6.16	14.83	21.37	35.62	28.28	28.96
ctnnd1-DreEX0024875	LONG	10.60	9.89	10.40	10.37	14.35	13.07	11.69	12.87	15.85	27.96	19.02	39.18	29.78	28.83	34.52	24.64	37.06	34.55	43.05	43.81	39.74	23.16	42.29	44.43
cux1a-DreEX0025146	LONG	NA	11.76	23.19	11.11	25.00	27.27	NA	NA	NA	NA	35.48	NA	NA	17.07	17.24	15.15	34.88	29.90	39.69	40.91	50.00	43.43	49.74	61.27
cyfip2-DreEX0025322	MIC	NA	NA	1.02	0.00	3.37	0.63	0.00	0.00	9.83	0.00	0.00	7.14	7.45	16.30	25.53	20.37	24.65	34.48	55.73	79.47	75.58	77.08	77.72	77.44
cyp2k16-DreEX0025433	LONG	NA	NA	NA	NA	NA	NA	NA	0.00	49.48	100.00	95.47	95.13	96.34	96.26	97.49	99.29	95.28	93.66	88.72	82.19	49.83	48.54	29.25	27.98
daam1a-DreEX0025590	MIC	0.00	0.00	0.00	0.00	0.00	0.00	0.00	0.00	0.00	0.00	0.00	0.00	0.85	2.71	1.62	1.20	6.09	4.40	22.00	32.22	23.88	39.09	32.06	26.49
dab1a-DreEX0025614	LONG	NA	NA	NA	NA	NA	NA	NA	NA	NA	NA	NA	NA	NA	NA	67.70	NA	NA	44.13	95.90	89.87	83.51	78.22	80.66	83.50
dbn1-DreEX0025806	LONG	NA	NA	NA	NA	NA	NA	NA	0.00	7.69	7.32	2.02	2.08	3.59	4.50	13.04	5.26	6.98	14.72	44.34	40.98	42.46	38.36	40.31	37.80
dclk2-DreEX0025935	LONG	4.00	0.00	3.33	1.12	1.10	NA	0.00	NA	NA	20.00	20.00	22.31	25.33	36.09	39.55	38.03	29.34	39.02	56.95	61.06	59.65	58.21	50.14	65.38
dct-DreEX0025996	LONG	NA	NA	8.62	3.70	3.45	11.11	NA	NA	NA	NA	NA	NA	NA	100.00	100.00	100.00	100.00	99.67	100.00	100.00	100.00	100.00	99.95	100.00
dctn2-DreEX0026022	MIC	0.00	0.00	0.21	0.88	2.52	0.70	1.03	4.36	1.15	4.05	2.09	8.72	5.55	7.43	19.89	13.15	24.23	29.62	37.37	44.66	54.70	59.64	52.22	55.49
dctn4-DreEX0026038	MIC	0.00	0.00	0.00	0.00	0.00	0.00	0.00	1.01	7.29	11.36	19.70	37.07	41.49	49.76	46.33	55.56	29.19	52.78	46.05	56.94	49.33	57.13	45.07	51.14
dennd4a-DreEX0026450	MIC	NA	NA	3.83	25.18	11.11	12.73	NA	NA	NA	0.00	7.69	0.00	2.58	10.57	18.92	17.95	NA	NA	67.02	64.76	61.24	92.20	75.57	72.94
dgkh-DreEX0026687	LONG	NA	NA	42.27	35.92	38.72	43.24	49.36	NA	NA	NA	NA	NA	52.13	47.87	38.54	34.12	NA	NA	49.33	81.77	56.85	81.74	77.90	70.16
dgkza-DreEX0026704	MINI	0.00	0.00	0.14	0.49	0.36	0.00	0.00	0.00	0.00	NA	0.00	0.00	3.23	0.92	13.27	1.27	0.00	5.88	11.24	20.16	25.21	26.30	20.98	18.22
diaph2-DreEX0026935	LONG	NA	2.22	2.33	2.04	0.79	0.00	0.00	NA	NA	0.00	NA	NA	0.00	2.70	3.88	0.00	1.15	7.32	6.88	16.92	18.70	36.23	27.38	40.19
dip2ba-DreEX0027020	MIC	0.00	0.00	0.00	0.00	0.07	0.00	0.00	0.00	0.00	0.00	0.00	0.00	0.60	5.36	5.41	9.87	6.93	4.68	5.24	4.29	6.23	11.90	8.73	13.26
dip2ca-DreEX0027037	LONG	NA	NA	0.00	0.00	0.00	NA	0.00	NA	NA	NA	NA	NA	0.00	7.69	3.03	10.00	10.64	NA	24.91	69.70	39.74	61.29	50.09	48.15
dlg1-DreEX0027192	LONG	0.00	0.00	0.30	0.14	0.24	0.37	0.17	0.00	NA	0.00	0.00	1.96	0.00	4.90	2.98	2.50	2.94	2.47	3.21	15.97	18.01	23.54	19.60	18.83
dlg2-DreEX0027223	LONG	NA	NA	0.00	4.76	9.09	NA	NA	NA	NA	NA	NA	NA	NA	NA	NA	NA	NA	NA	NA	42.13	83.32	74.55	73.78	75.06
dlg2-DreEX0027227	LONG	NA	NA	NA	NA	15.50	NA	NA	NA	NA	NA	NA	NA	NA	NA	NA	NA	NA	NA	100.00	51.60	51.36	49.64	62.02	52.76
dlg3-DreEX0027239	MINI	6.20	7.93	9.28	11.59	8.12	6.21	10.13	10.35	12.68	24.24	15.31	18.34	11.35	12.17	11.62	18.46	13.13	13.90	25.24	18.18	27.80	21.46	32.93	30.35
dlg3-DreEX0027241	MINI	1.33	0.37	0.04	0.06	0.03	0.00	0.00	0.00	0.00	0.00	0.18	0.44	0.19	2.24	14.70	2.44	8.12	16.60	36.91	61.87	55.50	67.16	59.67	68.51
dlg5b.1-DreEX0027266	LONG	NA	0.00	0.00	0.00	0.00	1.27	0.00	0.00	0.00	1.03	0.00	0.00	0.95	0.00	0.52	0.61	4.88	3.30	4.12	4.92	11.36	24.24	17.44	25.37
dmrt2a-DreEX0027375	LONG	NA	NA	0.00	NA	0.00	NA	NA	NA	NA	5.56	1.03	7.23	3.36	4.70	2.47	0.00	1.52	0.00	1.10	4.95	1.19	3.90	2.56	5.38
dnajc5ga-DreEX0027677	MINI	0.00	0.00	0.00	0.00	0.01	0.00	0.93	1.22	0.00	0.00	0.00	1.63	0.00	4.24	10.84	2.25	8.63	10.57	23.60	36.68	41.39	59.48	40.73	30.79
dnm1l-DreEX0027768	MINI	0.00	0.40	0.06	0.08	0.00	0.00	0.42	0.00	0.00	1.82	0.00	0.00	0.00	0.00	2.65	0.00	1.38	0.00	1.32	2.05	4.20	9.68	7.56	7.75
dnm2a-DreEX0027784	LONG	1.14	0.70	2.07	1.96	1.92	2.59	2.14	2.76	6.99	1.69	0.28	0.55	1.05	1.22	4.19	2.78	2.97	7.12	16.76	10.48	13.18	16.68	8.59	10.99
dnmt1-DreEX0027818	MIC	0.00	0.00	0.04	0.00	0.00	0.00	0.00	0.00	0.00	0.00	0.00	0.00	0.00	0.00	0.43	0.00	0.60	0.76	9.03	20.54	23.26	19.18	37.75	52.52
dock11-DreEX0027937	MIC	0.00	0.00	0.00	0.00	0.00	0.00	0.00	0.00	0.00	NA	0.00	0.00	0.00	2.79	5.73	0.00	23.31	26.38	65.03	69.54	59.47	65.54	64.51	51.21
dock4b-DreEX0027963	MIC	0.00	0.00	0.00	0.00	0.20	0.00	0.00	0.00	NA	0.00	0.00	0.00	0.00	0.00	13.04	11.11	3.52	8.30	39.87	57.89	57.98	53.36	46.15	55.83
dock7-DreEX0028015	MIC	4.34	5.61	4.18	2.14	3.69	3.17	2.66	0.00	1.17	1.58	3.51	15.89	8.65	17.76	33.33	20.94	28.12	25.80	67.27	69.59	63.38	71.01	69.97	62.80
dock9a-DreEX0028031	MIC	0.00	0.00	0.00	0.00	0.00	0.00	0.00	NA	NA	4.59	1.52	0.00	0.99	0.00	0.86	0.88	0.00	1.88	3.62	12.39	17.65	29.35	19.18	26.27
dock9b-DreEX0028046	MIC	0.00	0.00	0.00	0.00	0.00	0.00	0.00	NA	NA	NA	NA	NA	0.00	1.53	1.83	5.00	11.28	5.45	5.30	18.59	24.22	38.39	27.68	41.00
dock9b-DreEX0028047	MIC	0.00	1.60	0.00	0.00	0.00	0.00	0.00	NA	NA	NA	NA	0.00	0.00	3.52	21.98	0.00	3.90	46.36	10.92	40.70	31.21	46.36	46.56	40.56
dvl1a-DreEX0028567	MIC	NA	0.00	2.77	0.00	0.00	NA	NA	NA	NA	NA	0.00	NA	NA	4.63	4.21	0.00	9.20	14.29	4.91	29.40	19.17	30.98	17.84	15.88
dync1i1-DreEX0028594	MIC	NA	NA	NA	0.00	0.00	0.00	0.00	NA	NA	NA	NA	NA	0.00	0.00	10.93	7.21	3.64	7.76	16.18	19.26	26.23	39.10	37.88	27.16
dync1i2a-DreEX0028600	LONG	NA	3.67	2.55	2.73	4.21	1.22	3.69	3.47	6.99	7.67	8.25	13.35	14.15	11.24	20.95	11.47	7.23	23.29	24.43	24.18	32.10	30.30	33.18	30.29
dzip1-DreEX0028702	LONG	NA	NA	NA	NA	NA	17.24	6.38	2.50	9.85	2.35	3.77	3.23	14.18	11.06	16.28	6.12	9.52	7.14	30.71	62.50	35.27	57.75	56.98	40.51
ebf1a-DreEX0028761	LONG	NA	80.95	53.95	56.52	53.49	68.75	NA	NA	NA	NA	NA	NA	42.22	39.47	57.14	47.62	61.90	90.55	79.84	84.75	75.63	84.38	87.74	88.20
edem3-DreEX0028917	MINI	NA	0.00	0.83	0.00	0.68	0.47	0.00	0.00	0.00	0.51	0.00	0.79	0.30	2.29	9.35	3.12	9.71	12.33	29.25	23.42	25.12	34.67	21.39	29.67
eef1db-DreEX0029001	MINI	1.53	0.72	1.82	0.00	1.05	1.03	0.62	1.85	4.26	2.28	1.87	10.89	4.56	4.91	14.28	5.47	2.68	6.77	11.64	19.00	13.33	7.85	14.42	17.97
efr3bb-DreEX0029164	LONG	2.63	0.37	0.46	0.00	0.15	0.18	0.00	0.00	1.33	0.00	8.70	18.18	5.88	14.67	16.36	3.57	NA	17.95	4.60	10.00	25.23	8.33	27.27	29.93
ehbp1-DreEX0029229	LONG	1.45	0.46	0.57	0.33	1.12	0.53	0.72	2.00	0.00	0.00	0.79	2.80	0.44	2.36	12.96	1.69	5.60	14.05	27.10	55.56	44.12	59.32	63.13	64.47
eif4g1a-DreEX0029559	LONG	0.00	5.02	4.00	2.21	3.55	0.17	2.88	1.97	2.24	2.55	2.65	7.42	4.34	6.69	10.27	8.25	10.96	21.69	19.24	18.82	16.93	10.90	17.03	13.17
eif4g3b-DreEX0029590	MIC	0.00	0.00	0.00	0.00	0.00	0.00	0.00	0.00	0.00	0.00	0.00	0.00	0.00	1.01	1.79	4.20	6.56	3.15	4.42	17.61	17.83	10.57	17.92	8.99
elavl1-DreEX0029649	LONG	18.23	13.64	14.02	12.71	11.84	16.33	19.52	24.24	26.57	36.34	31.00	35.61	27.94	26.57	37.32	29.78	34.81	36.79	35.27	42.09	40.33	45.39	46.79	47.62
elmo1-DreEX0029709	MINI	3.03	1.84	2.04	1.75	1.94	1.46	2.38	2.84	1.29	2.99	1.03	10.53	2.62	4.56	20.32	7.50	19.85	28.57	40.50	44.27	57.84	62.60	64.17	65.92
elna-DreEX0029759	MINI	NA	NA	NA	NA	NA	NA	NA	NA	NA	NA	NA	NA	NA	NA	NA	NA	NA	NA	42.15	NA	16.08	NA	26.75	27.36
emc1-DreEX0029850	MIC	3.81	3.60	2.68	3.11	3.38	2.14	3.34	24.20	26.94	52.06	63.82	50.65	52.12	49.70	38.60	37.94	33.66	52.29	55.12	55.36	44.53	55.51	52.10	38.40
emid1-DreEX0029880	MIC	NA	NA	NA	NA	NA	NA	NA	NA	NA	NA	0.00	0.00	2.51	0.00	0.00	0.00	0.00	4.98	13.23	23.55	23.63	41.08	35.93	52.24
enah-DreEX0029935	LONG	0.00	0.23	0.72	0.40	0.33	0.10	0.00	1.45	0.00	0.00	4.76	12.00	12.75	24.59	19.73	18.37	18.10	22.63	45.56	29.82	69.31	69.11	74.30	74.47
ep400-DreEX0030152	LONG	NA	0.00	0.00	0.19	0.00	0.00	0.00	0.00	0.00	0.00	0.46	1.45	0.49	0.78	9.73	3.11	6.38	11.11	23.87	45.16	38.11	55.56	43.53	39.01
epb41a-DreEX0030175	LONG	1.54	1.04	2.29	1.98	1.95	7.43	1.41	NA	NA	0.00	0.00	3.84	0.92	8.52	4.35	8.23	7.34	9.28	15.44	19.15	26.69	26.70	41.30	39.13
epb41a-DreEX0030176	MINI	0.00	0.36	1.25	1.04	1.59	1.62	1.41	NA	NA	0.00	0.00	0.00	0.00	1.66	4.47	4.45	5.96	9.44	16.49	23.60	26.61	34.23	35.08	35.95
epb41l3b-DreEX0030211	MINI	0.00	0.00	0.00	0.00	0.00	0.00	0.00	0.24	0.00	0.00	0.28	0.00	0.00	0.07	2.79	0.72	0.81	5.68	4.84	8.02	7.20	8.89	5.27	5.00
eprs-DreEX0030456	MIC	0.00	0.00	0.00	0.00	0.00	0.00	0.00	0.00	0.00	0.00	0.00	0.00	0.00	0.00	0.37	0.00	1.11	0.52	1.48	6.02	3.77	8.30	5.84	1.72
eps15l1a-DreEX0030487	MIC	NA	NA	NA	NA	NA	NA	NA	NA	14.89	12.73	0.00	NA	0.00	19.27	30.43	0.00	NA	42.17	39.23	76.88	67.37	80.33	79.57	70.39
erc1a-DreEX0030586	MIC	NA	NA	NA	NA	NA	0.00	NA	NA	NA	NA	NA	NA	NA	0.00	0.00	NA	23.31	17.84	28.82	7.29	42.99	48.41	49.23	57.74
erc2-DreEX0030596	MINI	NA	NA	NA	NA	0.00	NA	NA	NA	NA	NA	NA	NA	NA	NA	NA	NA	NA	17.74	20.86	23.18	37.64	20.32	38.04	41.48
evi5b-DreEX0030978	MIC	0.00	0.00	0.00	0.00	0.00	0.00	0.00	0.00	0.00	0.00	0.00	0.00	0.00	1.51	1.35	1.96	0.00	18.76	9.43	10.55	20.37	26.17	22.46	25.11
exoc1-DreEX0031062	MIC	0.00	0.00	0.00	0.00	0.00	0.43	4.20	1.19	0.00	1.52	0.00	5.08	0.73	12.13	15.02	8.12	12.94	33.02	39.74	48.62	38.84	50.69	43.05	35.23
exoc6-DreEX0031112	MIC	NA	0.00	0.00	0.00	0.00	0.00	0.00	0.00	0.00	3.85	0.00	32.23	15.18	34.05	57.73	40.17	38.52	61.99	74.54	77.57	79.44	77.83	77.76	75.63
exoc7-DreEX0031137	MIC	0.00	0.00	0.56	1.09	0.00	0.00	0.00	7.51	0.00	0.00	0.00	0.00	1.34	2.77	19.32	2.95	15.10	18.40	26.55	40.00	54.33	52.53	39.23	45.08
exoc7-DreEX0031138	LONG	0.00	0.40	0.76	1.52	1.45	0.29	0.64	6.04	23.60	14.29	41.18	43.70	54.01	48.46	44.10	40.66	45.14	56.25	67.53	63.04	57.89	64.07	54.81	60.74
exoc7-DreEX0031140	MINI	0.00	0.00	0.00	0.00	0.00	0.00	0.75	0.83	0.00	0.00	0.00	0.00	0.00	0.38	6.33	1.04	6.22	13.11	26.79	35.08	36.85	33.41	29.49	24.79
fat1a-DreEX0032175	LONG	NA	NA	NA	NA	NA	NA	NA	NA	0.00	0.00	0.00	0.00	0.00	0.00	1.60	0.56	0.00	1.75	7.82	24.71	37.81	42.22	50.00	51.72
fat1a-DreEX0032181	LONG	NA	NA	NA	NA	NA	NA	NA	0.00	0.00	0.13	0.17	0.60	0.00	0.00	1.83	0.89	0.72	0.97	4.10	19.47	20.18	44.46	23.25	33.12
fat1a-DreEX0032182	LONG	NA	NA	NA	NA	NA	NA	NA	8.00	2.46	1.42	0.86	2.09	0.53	1.15	2.19	0.90	2.38	3.43	6.29	23.49	27.51	48.67	33.50	42.05
fgd4a-DreEX0032569	LONG	NA	0.00	0.00	0.00	0.00	0.00	0.80	NA	1.69	0.00	0.00	0.00	1.37	3.23	13.04	3.45	17.24	12.28	29.62	44.00	18.87	32.00	19.82	17.78
fgfr1op-DreEX0032668	LONG	45.45	37.08	11.93	16.92	10.34	23.29	13.21	4.62	3.64	12.03	5.70	16.13	13.31	14.29	22.16	14.86	22.26	26.36	46.55	43.05	53.47	54.15	59.62	73.76
flna-DreEX0032965	LONG	0.00	0.00	0.00	0.00	0.00	0.77	0.00	0.00	0.00	0.00	0.00	0.72	0.87	1.03	0.57	0.83	0.25	0.50	1.11	0.71	2.33	6.45	4.93	8.84
fmn2b-DreEX0033086	MIC	0.00	0.11	0.15	0.00	0.00	0.00	0.00	0.00	0.00	NA	NA	NA	NA	NA	80.36	NA	NA	NA	88.16	89.57	87.95	82.68	86.59	83.90
fmnl2b-DreEX0033111	MIC	NA	0.00	0.55	3.31	1.25	1.68	1.11	5.61	1.83	1.18	1.76	9.83	4.13	7.58	28.45	19.97	27.03	47.78	70.31	83.10	87.35	98.01	91.61	90.03
fnbp1b-DreEX0033190	LONG	0.00	0.00	0.00	0.00	0.00	0.00	0.00	NA	NA	NA	NA	NA	NA	NA	NA	NA	NA	92.79	94.61	NA	85.81	NA	93.88	88.26
fnbp1b-DreEX6103911	MIC	0.00	0.00	0.00	0.00	0.00	0.00	0.00	NA	NA	NA	NA	NA	NA	NA	NA	NA	NA	NA	89.20	NA	63.06	NA	85.76	NA
fndc3ba-DreEX0033221	LONG	0.00	0.00	0.00	0.00	0.00	0.00	0.00	0.00	NA	0.00	0.00	0.00	0.00	0.00	0.00	0.00	0.00	0.00	0.00	3.45	0.64	0.00	0.00	1.41
foxk1-DreEX0033317	MIC	0.00	0.00	0.12	0.34	0.13	0.00	0.34	0.30	0.00	0.58	0.00	1.17	0.55	0.00	0.00	0.00	0.98	0.00	0.78	1.91	4.12	4.74	4.92	4.63
frs2b-DreEX0033568	MINI	0.00	0.00	0.00	0.00	0.00	1.92	4.80	0.66	0.94	0.00	0.46	0.85	0.44	0.35	0.97	0.94	0.00	0.90	6.03	11.92	12.02	17.49	16.14	14.87
frya-DreEX0033581	MIC	NA	NA	NA	NA	NA	NA	NA	NA	NA	NA	NA	NA	NA	0.00	0.00	NA	0.00	16.67	3.12	8.93	29.62	47.87	48.28	46.46
fryb-DreEX0033604	MIC	NA	NA	NA	NA	NA	NA	NA	0.00	1.15	0.00	0.00	0.00	8.36	15.23	31.16	17.24	43.19	73.37	72.00	78.48	80.82	84.04	76.36	76.39
fryl-DreEX0033622	MIC	0.00	0.00	0.00	0.00	0.00	0.00	0.00	0.00	0.00	1.68	0.00	0.00	0.00	0.00	7.27	4.51	5.05	16.52	20.61	33.81	24.56	45.61	20.94	25.55
fryl-DreEX0033626	MIC	0.00	2.46	0.43	0.99	0.00	0.94	1.68	0.00	0.00	6.74	4.12	30.40	22.98	27.24	31.37	40.32	40.63	34.37	43.88	55.30	40.25	59.86	50.75	52.72
galnt7-DreEX0034222	LONG	NA	34.35	35.19	30.25	43.25	30.67	30.65	33.04	21.38	12.82	12.63	25.59	18.63	24.75	27.25	24.03	26.35	37.33	41.92	48.43	36.38	61.27	45.66	41.89
gapvd1-DreEX0034289	LONG	0.00	0.00	0.00	0.00	0.00	0.00	0.38	0.00	0.00	0.00	0.00	0.00	0.62	2.09	10.12	1.31	3.58	11.54	33.67	33.02	59.37	56.93	60.92	62.23
gbf1-DreEX0034448	MINI	NA	0.00	0.00	0.00	0.00	0.00	0.00	NA	NA	0.00	0.00	0.00	0.00	0.00	6.94	7.35	3.77	11.69	23.13	36.11	38.03	51.58	35.74	24.36
gdpd5a-DreEX0034649	MIC	0.00	3.00	4.75	2.14	5.22	4.19	0.00	NA	NA	NA	NA	0.00	0.00	0.00	0.00	0.00	NA	NA	5.93	11.86	55.15	57.38	39.90	62.76
gdpd5b-DreEX0034661	MIC	0.00	0.00	0.12	0.00	0.00	0.17	0.00	0.00	0.00	0.00	0.00	4.19	0.00	5.31	3.52	3.32	10.14	36.84	27.98	40.23	63.64	57.89	57.55	61.60
git1-DreEX0034900	MIC	0.00	1.61	0.99	0.41	0.77	0.00	1.64	0.00	0.00	16.80	21.78	16.59	42.17	40.50	63.64	28.99	50.84	61.90	66.06	NA	66.32	73.98	72.91	79.06
git2a-DreEX0034907	MIC	0.00	0.00	0.00	0.00	0.27	0.36	0.00	0.00	0.00	0.00	0.00	0.00	3.52	6.47	11.63	10.64	32.56	52.06	50.53	60.82	68.71	78.35	79.40	75.83
gli2b-DreEX0035002	MIC	NA	NA	0.00	0.00	0.00	0.00	NA	NA	0.00	0.00	0.00	0.00	0.00	0.00	0.00	2.04	0.00	0.00	13.00	26.74	10.58	26.74	12.74	12.93
gltscr1-DreEX0035142	LONG	NA	0.00	0.38	0.00	0.31	1.04	0.85	1.20	1.72	1.22	1.82	5.79	8.40	9.09	22.28	9.68	27.27	20.00	48.15	26.53	69.05	60.61	72.76	82.00
gne-DreEX0035359	MIC	0.00	0.00	0.00	0.00	0.00	0.00	0.00	0.00	0.00	0.00	0.00	4.57	2.10	2.22	11.09	4.42	14.14	6.56	33.78	36.67	64.58	47.69	62.22	63.34
golt1ba-DreEX0035523	MINI	11.01	16.88	8.12	12.61	14.19	7.49	8.52	11.11	NA	NA	8.77	5.88	6.20	5.00	13.04	5.88	4.39	3.42	6.15	14.92	12.79	20.36	29.41	31.16
gphna-DreEX0035711	MINI	NA	1.27	0.33	0.00	0.70	0.79	1.35	0.00	NA	NA	NA	NA	15.15	15.07	42.86	22.39	28.81	33.33	38.98	45.21	38.53	45.45	43.75	39.70
gphna-DreEX0035712	LONG	NA	0.64	0.90	0.98	0.84	1.60	1.35	2.22	NA	NA	NA	NA	24.32	18.42	45.05	23.94	31.03	35.38	47.19	58.70	50.25	75.18	59.46	56.26
gramd1a-DreEX0035911	MIC	NA	0.00	0.00	0.00	0.00	0.00	0.00	0.00	0.00	0.00	0.00	3.27	1.84	6.99	16.33	4.67	7.06	27.56	40.46	60.34	57.59	64.33	61.37	63.02
gramd1ba-DreEX0035920	MIC	NA	NA	NA	NA	NA	NA	NA	NA	NA	NA	NA	NA	NA	11.24	NA	NA	NA	NA	54.45	NA	83.65	72.28	59.28	62.39
grip1-DreEX0036251	MINI	NA	0.00	1.23	0.66	1.26	1.22	4.68	1.49	NA	0.00	0.00	0.00	0.00	0.00	3.59	0.00	2.52	1.50	7.00	29.42	22.53	32.59	27.82	28.24
gtpbp1-DreEX0036622	MINI	13.19	14.87	4.14	5.90	2.80	6.47	9.71	4.37	1.42	1.85	0.80	2.22	1.66	2.22	13.33	3.42	6.90	16.76	30.70	40.90	32.12	58.19	40.04	41.22
gulp1a-DreEX0036711	MIC	0.00	0.00	0.00	0.00	0.00	0.00	0.00	0.00	0.00	NA	0.00	0.00	0.00	0.00	2.95	0.00	0.00	0.00	1.20	9.07	11.94	19.56	20.33	19.21
gulp1b-DreEX0036722	MIC	NA	NA	0.00	NA	0.00	0.00	NA	NA	NA	NA	NA	NA	0.00	0.00	0.00	0.00	0.00	0.00	2.46	31.83	47.77	50.52	36.87	37.48
hdac11-DreEX0037039	MIC	NA	0.00	0.26	0.00	0.00	0.00	0.00	0.00	NA	NA	NA	NA	NA	NA	NA	NA	NA	NA	0.00	13.73	31.34	NA	22.58	20.00
hectd1-DreEX0037226	LONG	32.23	22.54	24.56	20.97	20.46	30.19	20.86	7.33	7.76	3.96	3.88	7.49	5.85	7.46	14.66	9.49	8.19	14.89	18.84	22.12	26.96	29.03	31.57	30.67
hexb-DreEX0037402	MIC	0.00	0.00	0.00	0.00	0.00	0.00	0.00	0.00	0.00	0.00	0.00	0.00	0.20	0.00	0.27	0.00	0.00	3.80	3.87	14.16	32.48	32.74	34.78	34.83
hspg2-DreEX0038425	LONG	NA	12.56	11.81	9.76	16.28	21.62	5.24	13.96	10.16	4.38	7.71	4.59	7.84	2.69	8.36	5.68	9.32	17.22	13.70	9.60	24.82	28.02	35.30	41.44
hspg2-DreEX0038426	LONG	NA	17.70	17.02	6.82	24.09	30.07	15.65	23.90	26.26	11.62	29.27	30.28	25.84	19.41	20.14	19.84	11.67	32.83	31.52	19.93	37.88	47.23	50.69	63.19
ifrd2-DreEX0038708	LONG	0.00	0.00	0.26	0.00	0.12	0.40	1.44	2.30	8.26	7.14	12.20	27.46	29.84	27.66	30.10	30.95	15.73	24.39	33.49	41.25	40.49	30.17	44.83	41.06
ift80-DreEX0038783	MIC	0.00	0.00	0.00	0.00	0.00	0.00	0.00	0.00	0.00	0.00	0.00	0.00	3.76	4.23	3.75	6.81	13.11	23.76	9.19	19.51	24.21	21.71	35.87	18.35
ift88-DreEX0038810	MIC	0.00	NA	0.52	1.22	0.85	0.00	0.00	0.00	0.00	3.64	0.00	0.00	2.19	3.07	9.67	10.46	0.00	24.02	12.82	22.81	27.01	22.54	44.95	45.64
ift88-DreEX0038813	MINI	NA	NA	5.62	3.59	2.29	3.20	4.63	0.00	2.99	1.70	3.82	6.81	3.38	4.23	33.62	6.88	14.06	18.35	28.31	53.03	54.62	63.27	65.76	62.51
ift88-DreEX0038814	MINI	NA	NA	5.62	3.59	1.48	8.24	0.00	0.00	5.76	5.04	6.44	8.68	4.73	4.17	45.90	9.29	5.13	22.43	30.92	52.11	49.45	50.49	59.27	51.68
ikbkg-DreEX0039067	MINI	1.23	0.00	0.00	0.00	0.08	0.26	0.00	0.58	0.00	0.71	0.00	0.71	0.00	1.12	9.78	0.66	6.78	19.05	28.22	40.74	46.88	60.85	58.20	63.68
inpp4aa-DreEX0039419	MIC	0.00	0.00	0.93	0.00	0.00	0.00	0.00	NA	NA	NA	0.00	0.00	0.00	12.44	25.32	3.57	16.17	22.44	48.54	69.01	63.16	71.58	74.32	73.34
ints10-DreEX0039565	LONG	0.00	1.47	0.00	0.00	0.28	0.00	0.00	0.00	0.32	0.00	0.66	0.61	0.25	1.87	5.26	1.29	4.52	7.32	20.25	25.93	30.09	36.00	38.24	33.33
iqsec2-DreEX0039805	MINI	NA	NA	NA	NA	NA	NA	NA	NA	NA	NA	NA	NA	NA	6.98	NA	NA	NA	NA	32.09	NA	70.60	83.33	73.71	69.87
itga6b-DreEX0040095	LONG	0.00	NA	NA	NA	NA	NA	NA	NA	NA	0.00	0.48	1.24	0.00	0.92	1.12	1.27	1.28	3.81	4.52	3.41	2.90	1.30	2.84	2.76
itpr1b-DreEX0040341	MINI	NA	0.00	0.00	0.00	0.00	0.00	0.00	NA	NA	NA	0.00	NA	NA	0.00	NA	NA	NA	NA	9.50	NA	66.05	56.76	83.34	63.67
itpr1b-DreEX0040342	MINI	NA	4.80	0.96	0.00	0.98	0.00	4.45	NA	NA	NA	0.00	NA	NA	0.00	NA	NA	NA	NA	5.52	NA	61.36	56.77	83.52	73.34
itsn1-DreEX0040386	MIC	NA	0.00	0.00	0.00	NA	NA	0.00	0.00	0.00	0.00	0.00	0.00	2.66	2.27	NA	5.04	0.00	13.86	NA	NA	NA	NA	NA	NA
itsn2a-DreEX0040396	LONG	NA	NA	NA	NA	0.00	NA	0.00	NA	NA	NA	NA	NA	NA	0.00	NA	NA	NA	NA	17.51	NA	47.17	49.45	33.75	50.14
kalrna-DreEX0040668	LONG	7.89	2.70	3.15	4.66	3.99	5.41	3.95	0.00	NA	NA	0.00	26.32	4.76	8.15	46.67	11.63	36.36	60.71	65.08	53.42	42.18	52.73	33.33	30.12
kansl3-DreEX0040725	LONG	6.33	11.73	12.10	9.70	12.60	7.08	11.62	18.66	7.75	11.37	6.31	19.70	9.22	7.56	11.85	10.68	13.75	18.73	24.48	43.84	48.95	50.90	56.33	55.22
kcnma1a-DreEX0040954	MIC	NA	0.00	0.00	0.00	0.00	0.00	0.00	0.00	5.96	NA	NA	NA	0.00	0.00	2.89	0.00	4.40	0.00	3.22	17.05	15.20	11.12	24.35	18.71
kcnma1a-DreEX0040955	MIC	0.00	0.00	0.00	0.00	0.00	0.00	0.00	0.00	0.00	NA	NA	NA	NA	0.00	10.90	14.44	0.00	5.89	23.79	40.22	39.32	43.33	47.43	31.60
kcnma1a-DreEX0040957	LONG	0.00	0.00	0.60	0.00	0.00	0.48	0.00	0.00	0.00	NA	NA	NA	NA	0.00	9.89	0.00	5.00	7.50	25.27	41.54	38.12	39.34	43.08	46.10
kcnma1a-DreEX0040958	LONG	0.00	0.00	0.00	0.00	0.33	0.00	0.00	0.00	NA	NA	NA	NA	NA	0.00	5.35	0.00	3.46	1.66	5.11	14.33	31.82	28.38	27.42	30.79
kcnn1b-DreEX0040973	MIC	NA	0.00	0.00	0.43	0.18	0.00	0.00	0.00	NA	NA	NA	NA	NA	21.20	NA	NA	NA	NA	26.86	NA	17.16	NA	16.79	29.68
kdm2aa-DreEX0041111	LONG	NA	0.00	0.10	0.00	0.09	0.00	0.00	0.00	0.36	0.57	0.34	0.73	1.70	3.33	4.22	3.78	3.29	2.14	10.62	16.71	16.20	30.26	23.25	22.70
kif1b-DreEX0041534	LONG	0.00	2.26	1.05	0.88	2.48	0.00	1.68	NA	NA	NA	NA	4.35	13.22	24.80	51.79	44.03	43.18	67.60	74.32	84.42	84.04	86.04	88.80	85.60
kif1b-DreEX0041536	MIC	0.00	2.65	5.14	2.25	5.40	3.89	0.00	0.00	0.00	0.00	0.00	7.36	10.42	26.34	39.10	30.75	11.70	47.35	67.34	58.19	72.33	78.97	72.36	73.68
kif20ba-DreEX0041557	LONG	10.62	14.34	9.37	9.07	9.31	8.97	10.40	2.76	4.73	5.48	6.27	8.40	11.80	16.38	17.67	35.06	32.78	24.34	18.42	18.83	11.79	22.93	31.74	NA
kif21a-DreEX0041581	LONG	NA	NA	NA	NA	NA	NA	NA	NA	NA	NA	NA	NA	NA	0.99	3.82	0.00	11.76	5.45	9.79	10.71	28.57	26.87	38.89	29.91
klhl13-DreEX0041885	LONG	0.60	1.28	1.77	1.61	0.72	0.82	1.67	3.61	3.03	13.58	3.83	20.93	4.41	6.19	33.33	12.94	8.33	31.58	56.13	60.78	66.96	54.22	54.34	72.51
klhl4-DreEX0041945	LONG	NA	NA	NA	NA	NA	NA	NA	NA	NA	NA	NA	NA	NA	64.00	84.00	62.96	NA	NA	78.72	NA	NA	69.57	90.10	NA
larp4aa-DreEX0042593	MINI	NA	2.36	0.59	1.70	1.93	1.32	1.00	2.61	1.60	1.86	1.16	3.37	5.11	7.56	16.95	6.14	10.14	19.59	12.76	25.47	22.01	24.05	26.40	24.96
larp4ab-DreEX0042600	MINI	0.00	0.47	1.34	1.41	0.53	0.64	1.17	1.19	3.43	1.21	2.19	4.83	4.27	4.40	10.84	8.00	7.45	6.43	10.03	15.32	23.70	12.40	18.40	17.60
lats1-DreEX0042648	LONG	0.00	0.00	0.00	0.00	0.14	0.00	0.78	0.00	0.00	0.00	0.00	1.96	0.00	0.85	1.12	0.00	3.03	5.26	5.29	17.65	15.14	25.00	15.97	15.45
ldlrap1a-DreEX0042771	MINI	0.45	0.00	2.11	1.48	0.49	0.30	0.00	0.83	4.55	0.00	2.82	13.70	14.30	14.94	22.48	18.01	31.48	14.55	13.39	17.74	14.10	18.15	24.04	12.57
ldlrap1b-DreEX0042776	MINI	NA	0.00	0.00	0.00	0.00	1.00	0.00	0.00	0.00	0.00	1.27	3.67	2.99	6.07	6.99	3.74	NA	2.99	12.79	NA	16.59	16.36	16.90	34.59
limch1b-DreEX6057546	LONG	NA	NA	0.00	0.00	0.00	0.00	0.00	NA	NA	0.00	9.86	10.97	8.39	5.86	0.00	8.47	1.63	NA	0.94	NA	28.23	32.07	28.67	32.04
lims1-DreEX0043059	LONG	0.00	0.23	0.32	0.00	0.34	0.28	0.54	0.19	0.43	0.00	0.14	0.00	0.00	0.40	1.12	0.51	0.91	3.40	2.67	7.69	7.54	13.28	14.75	18.54
lipeb-DreEX0043115	MIC	NA	0.00	0.00	0.00	0.00	0.00	NA	NA	NA	NA	0.00	NA	0.00	0.00	NA	0.00	NA	0.00	2.20	20.79	36.84	NA	44.57	29.09
lpcat3-DreEX0043476	MIC	NA	0.00	0.52	1.65	1.42	1.82	3.51	0.00	0.00	0.00	0.54	1.62	1.83	1.45	3.15	0.00	1.62	4.69	11.29	7.25	8.08	9.84	6.87	5.99
lrba-DreEX0043564	MIC	0.00	0.00	0.00	0.00	0.00	0.00	0.00	0.00	0.00	2.14	0.00	0.00	0.00	0.00	2.98	0.00	0.00	0.00	0.00	0.00	11.39	26.92	16.64	11.95
lrch3-DreEX0043584	LONG	NA	16.85	17.09	12.85	18.29	20.36	20.22	6.80	5.71	NA	0.00	1.32	5.05	1.44	15.39	5.98	NA	24.68	18.74	35.29	12.36	31.30	11.92	10.68
lrp1bb-DreEX0043719	LONG	NA	NA	NA	18.52	NA	NA	NA	NA	NA	NA	NA	NA	NA	NA	NA	NA	NA	NA	73.75	47.83	56.89	58.21	73.96	81.33
macf1a-DreEX0044250	MIC	NA	NA	5.62	0.00	0.00	0.00	NA	NA	NA	13.19	15.45	0.00	0.00	12.16	9.56	7.59	NA	29.98	16.50	14.69	9.21	12.85	25.75	21.53
madd-DreEX0044313	LONG	3.57	4.00	2.28	3.20	2.85	1.88	4.81	4.35	NA	24.32	23.33	52.00	24.32	29.95	48.20	15.66	34.40	46.53	74.78	85.92	87.77	91.76	92.28	92.86
madd-DreEX0044314	LONG	0.00	0.00	0.21	1.42	0.38	0.64	0.49	0.00	NA	3.03	0.00	6.49	2.53	11.43	27.44	6.17	24.19	27.47	40.33	57.66	58.90	74.05	63.23	63.75
madd-DreEX0044319	LONG	NA	4.76	0.94	0.81	1.72	2.64	1.21	3.22	NA	NA	8.93	45.72	29.86	33.09	66.85	32.01	39.11	81.62	73.04	87.36	87.59	93.53	87.27	87.86
magi1a-DreEX0044352	LONG	0.00	0.00	0.00	0.00	0.00	0.00	0.00	0.00	1.22	0.00	0.00	0.52	0.94	0.43	4.33	0.41	1.87	2.26	11.65	44.00	53.93	52.23	59.63	68.79
magi1b-DreEX0044369	LONG	0.00	0.00	0.00	0.15	0.20	0.62	1.02	4.40	5.31	0.44	0.87	1.69	1.64	2.97	30.00	6.67	21.13	55.56	71.37	73.33	74.32	80.22	78.37	78.91
magi3a-DreEX0044380	LONG	0.00	0.00	0.06	0.00	0.00	0.00	0.00	0.54	0.00	0.56	1.28	6.54	3.48	8.27	14.71	5.26	13.29	14.67	17.50	17.65	21.60	24.29	24.01	26.49
map2-DreEX0044539	LONG	NA	7.38	18.63	15.01	9.59	19.35	10.69	17.91	NA	4.12	0.00	19.05	14.24	19.47	49.91	20.65	41.68	42.15	66.40	72.86	78.61	88.22	82.83	80.51
map2-DreEX0044545	LONG	0.83	3.09	0.96	0.00	0.42	0.46	0.00	0.00	0.00	NA	0.00	1.20	1.94	1.58	7.77	5.26	2.08	6.80	6.76	16.13	20.92	21.57	26.92	28.62
map2-DreEX0044548	LONG	NA	12.73	22.54	36.32	17.65	5.01	14.10	6.02	11.11	NA	0.00	0.00	0.00	0.65	28.96	6.42	19.57	27.82	36.17	59.83	57.26	82.94	61.62	64.76
map2-DreEX0044549	LONG	NA	18.64	32.37	46.79	24.96	10.13	22.81	23.26	15.38	NA	3.70	0.00	0.00	1.92	25.60	7.27	15.91	32.39	36.67	65.71	51.03	84.87	55.25	56.11
map2-DreEX0044550	LONG	NA	21.31	31.21	47.83	28.36	10.58	22.50	16.46	0.00	NA	6.67	0.00	0.00	2.55	18.06	4.67	15.91	27.82	28.55	61.45	54.48	80.11	57.33	60.23
map4k3b-DreEX0044735	LONG	NA	NA	37.53	41.29	46.04	43.08	36.94	6.66	12.25	10.93	14.44	10.97	12.37	15.02	19.72	14.71	27.45	15.28	35.38	58.13	50.43	50.83	57.57	58.40
map4k5-DreEX0044744	MIC	5.48	5.73	4.67	5.46	5.78	5.96	4.74	34.76	42.52	60.26	66.22	82.20	75.98	69.43	80.49	64.92	67.55	75.45	64.82	53.90	45.84	61.81	56.40	57.76
map7d1b-DreEX0044787	LONG	NA	NA	NA	NA	NA	NA	NA	NA	NA	3.80	3.55	2.00	8.03	5.85	18.06	8.37	15.82	36.97	34.64	50.12	58.51	70.69	71.51	75.27
map7d1b-DreEX0044788	MIC	NA	NA	NA	NA	NA	NA	NA	NA	0.00	0.00	0.00	0.00	0.51	2.19	5.43	2.79	11.20	23.63	31.91	42.79	50.84	63.99	59.11	52.37
map7d2b-DreEX0044802	LONG	NA	NA	38.06	35.59	35.29	30.43	NA	NA	NA	11.94	7.49	11.74	5.43	11.20	65.99	24.25	50.73	67.53	78.25	90.64	86.66	87.96	88.30	88.43
mapk8a-DreEX6061951	LONG	NA	35.29	26.34	22.07	31.54	18.49	23.97	20.00	9.88	14.29	17.95	12.00	23.91	31.29	69.12	39.68	47.37	71.79	63.56	87.63	58.70	83.33	69.51	58.10
mapk8ip3-DreEX0044941	MINI	NA	NA	27.69	NA	NA	28.46	NA	NA	NA	NA	9.83	NA	NA	77.22	66.14	60.98	53.95	84.96	89.68	88.05	89.58	90.44	91.46	90.99
mapkbp1-DreEX0044981	MIC	0.00	0.00	0.00	0.00	1.04	0.00	0.00	0.00	0.00	0.00	0.00	0.00	0.00	0.00	9.88	18.51	NA	NA	51.09	49.47	58.82	NA	45.36	38.89
march8-DreEX0045047	MIC	0.00	0.00	0.00	0.00	0.00	0.00	0.00	0.00	0.00	NA	0.00	0.00	0.00	3.91	3.32	4.19	12.28	26.58	37.93	63.64	34.10	63.64	39.77	30.43
mark3a-DreEX0045083	LONG	2.07	1.26	0.99	1.76	1.18	1.02	1.97	2.47	4.48	9.29	7.25	21.64	21.58	17.59	15.37	13.12	13.94	18.28	25.09	36.41	42.52	34.69	45.42	50.54
mark3a-DreEX0045084	MINI	6.12	5.16	3.30	6.55	3.90	2.49	5.47	7.73	7.77	14.07	10.22	13.32	10.28	13.10	17.44	10.15	12.32	13.42	30.04	47.26	47.99	47.33	45.26	45.79
mark4a-DreEX0045109	LONG	NA	0.00	0.51	0.58	0.26	0.00	0.00	0.00	NA	NA	NA	NA	NA	NA	NA	NA	NA	57.58	83.25	72.31	83.29	93.55	81.50	84.15
mast3b-DreEX0045163	MIC	NA	3.76	1.56	2.49	2.61	0.00	0.00	8.20	0.00	5.15	4.95	0.00	15.15	7.25	0.00	7.25	NA	NA	26.79	NA	62.75	NA	81.29	81.40
mast4-DreEX0045172	LONG	NA	NA	1.23	0.00	0.00	0.00	NA	NA	NA	NA	NA	NA	NA	NA	NA	NA	NA	NA	44.93	NA	54.65	NA	42.88	46.61
matn3b-DreEX0045213	LONG	NA	NA	NA	NA	NA	NA	NA	NA	NA	NA	NA	NA	NA	NA	81.21	58.82	87.50	91.89	83.36	80.67	67.54	55.80	53.63	50.85
mcf2l2-DreEX0045411	LONG	NA	0.00	3.57	0.00	0.00	0.00	NA	4.35	NA	NA	NA	NA	NA	NA	4.76	NA	NA	4.00	9.24	13.51	13.21	NA	12.94	20.41
mcf2l2-DreEX0045412	LONG	NA	NA	0.00	NA	0.00	0.00	NA	NA	NA	NA	NA	NA	NA	NA	25.93	NA	NA	NA	85.11	84.62	73.91	NA	69.07	76.19
mcf2l2-DreEX0045413	LONG	NA	NA	0.00	NA	2.86	0.00	NA	NA	NA	NA	NA	NA	NA	NA	NA	NA	NA	80.65	89.43	NA	71.83	NA	73.49	81.82
mcf2l2-DreEX0045414	LONG	NA	NA	0.00	NA	0.00	0.00	NA	NA	NA	NA	NA	NA	NA	NA	NA	NA	NA	79.75	83.41	NA	66.41	NA	77.37	79.33
mcf2l2-DreEX0045416	LONG	NA	NA	1.61	NA	0.00	0.00	NA	NA	NA	NA	NA	NA	NA	NA	NA	NA	NA	NA	73.67	90.03	64.53	NA	67.87	78.58
meaf6-DreEX0045714	MINI	0.46	0.35	0.31	0.33	0.34	0.17	0.38	0.85	0.58	0.36	0.18	2.08	1.45	3.21	7.82	6.24	9.03	12.94	38.48	44.41	41.88	50.08	45.23	39.91
med25-DreEX0045834	LONG	3.30	3.66	2.96	2.17	2.94	4.63	4.23	4.71	14.98	13.33	19.66	42.22	38.53	44.43	64.72	53.59	52.17	58.51	63.62	49.76	50.46	57.97	61.69	52.13
mef2ca-DreEX0045884	MIC	NA	NA	0.77	0.00	4.06	2.71	6.05	0.00	NA	NA	NA	0.00	6.43	0.94	0.94	1.09	1.66	2.17	0.52	1.12	12.54	8.46	5.27	4.31
mef2d-DreEX0045894	LONG	NA	0.00	0.23	0.58	0.92	0.00	0.00	NA	0.00	0.00	0.00	0.00	0.25	0.35	0.32	0.00	0.75	0.55	2.43	6.52	6.83	17.37	10.90	11.03
metap1-DreEX0046066	MIC	NA	0.00	0.00	0.00	0.00	0.00	0.00	0.00	0.00	0.00	0.00	0.00	0.00	0.00	1.40	0.78	0.00	0.34	1.98	7.45	5.14	6.18	2.84	3.06
mff-DreEX0046167	LONG	0.00	15.00	10.64	31.43	27.27	3.23	12.82	1.43	0.52	2.66	1.05	4.31	4.48	10.81	12.47	6.57	14.72	24.87	42.15	45.78	48.33	61.60	46.78	56.68
mff-DreEX0046168	LONG	4.00	18.75	10.00	0.00	3.23	15.15	11.11	4.90	5.00	10.08	3.38	21.85	8.89	17.03	24.40	12.89	20.93	43.54	55.47	57.95	65.93	73.02	63.25	74.25
mhc1zaa-DreEX0046354	MIC	NA	NA	NA	NA	NA	NA	NA	NA	NA	NA	NA	NA	NA	NA	NA	NA	NA	NA	NA	66.77	80.28	91.07	91.01	84.93
mical3a-DreEX0046454	MINI	NA	0.00	0.00	0.00	0.00	0.00	0.00	0.00	0.00	0.00	0.00	0.00	0.00	0.00	0.68	0.00	0.70	1.37	2.12	10.79	8.45	16.75	11.27	9.52
micu1-DreEX0046514	MIC	0.00	0.00	0.00	0.00	0.00	0.00	0.00	0.00	0.00	0.00	0.00	0.00	0.00	0.19	6.65	2.00	0.61	4.48	8.84	25.20	19.92	19.84	21.59	16.89
mllt4a-DreEX0046818	MINI	2.01	0.09	0.32	0.16	0.10	0.00	0.00	0.00	NA	0.00	0.00	0.00	0.00	0.00	2.31	0.91	1.66	5.69	10.73	18.60	19.14	21.20	15.67	16.20
mpx-DreEX0047271	MINI	NA	NA	NA	NA	NA	NA	NA	NA	NA	NA	NA	NA	NA	NA	67.60	NA	48.30	88.40	44.11	46.59	48.95	57.38	69.15	64.59
mrpl12-DreEX0047335	MIC	0.00	0.00	0.00	0.00	0.00	0.00	0.00	0.00	0.00	0.00	0.00	0.00	0.00	0.00	0.00	0.46	0.23	0.44	5.60	2.56	12.76	6.33	10.45	6.14
msi2b-DreEX0047602	LONG	NA	21.12	31.31	21.14	32.37	27.11	21.68	17.92	21.44	NA	NA	42.53	43.47	60.23	53.59	27.60	51.88	58.52	63.94	73.33	73.91	60.07	78.84	75.86
mtmr1a-DreEX0047881	LONG	NA	6.24	2.63	5.28	10.98	NA	NA	NA	NA	NA	NA	NA	NA	54.13	73.77	NA	NA	62.50	76.35	93.40	98.85	95.97	94.18	97.67
mtss1-DreEX0047991	MIC	17.95	38.10	34.62	40.57	35.83	31.09	37.25	37.33	30.74	44.91	36.57	33.79	35.55	37.86	47.02	37.33	46.32	52.57	40.50	39.17	52.36	68.88	37.78	48.82
mtss1-DreEX0047992	LONG	0.00	0.07	0.05	0.00	0.09	0.11	0.00	0.00	0.00	0.00	0.00	0.00	0.31	2.05	3.80	2.18	3.05	2.26	3.63	12.50	13.85	11.93	20.91	18.83
mtss1la-DreEX0048005	MIC	NA	NA	3.49	4.31	0.00	0.00	0.00	NA	0.00	6.61	11.87	61.77	55.82	70.43	75.11	76.69	85.56	82.34	64.27	67.90	50.75	70.32	51.56	53.74
myh14-DreEX0048368	LONG	NA	NA	21.21	23.08	33.33	12.50	NA	NA	1.69	0.00	0.80	7.69	6.67	6.56	27.08	4.35	NA	44.44	70.77	88.24	66.47	62.96	70.76	75.82
myo1b-DreEX0048623	LONG	2.84	2.88	4.33	4.11	3.05	4.11	2.18	17.79	50.62	53.21	48.63	72.71	60.22	62.04	59.63	57.35	52.61	77.43	60.65	43.67	20.91	38.54	33.74	31.38
myo1b-DreEX0048624	LONG	0.80	1.20	2.96	2.52	2.45	1.37	1.72	1.55	4.20	4.61	8.25	21.48	16.91	16.02	31.90	28.27	26.71	29.00	30.41	13.96	9.43	27.13	20.79	19.12
myo3a-DreEX0048688	MINI	NA	0.00	0.00	0.00	0.00	NA	0.00	NA	NA	NA	NA	NA	NA	NA	NA	NA	NA	NA	5.72	NA	43.11	59.76	68.99	72.10
myo5aa-DreEX0048705	MIC	NA	NA	19.31	50.25	34.65	29.95	23.71	25.19	NA	NA	NA	NA	NA	40.23	29.73	NA	NA	58.70	70.17	73.86	72.37	72.91	77.53	79.03
myo5b-DreEX0048717	LONG	NA	8.70	8.72	7.84	7.79	9.33	8.33	2.13	0.89	1.79	1.25	0.00	0.00	0.57	0.52	1.85	2.26	0.00	10.21	10.48	1.59	0.69	1.55	1.99
myom1a-DreEX0048863	LONG	NA	NA	0.42	0.00	0.00	2.56	2.86	0.00	NA	NA	NA	NA	NA	62.03	95.94	86.24	93.03	95.83	96.83	93.49	87.74	89.35	84.11	84.18
myrf-DreEX0048927	LONG	NA	NA	2.22	0.00	17.07	6.67	3.23	NA	NA	NA	NA	NA	NA	NA	4.76	3.70	4.00	NA	12.84	NA	29.27	NA	35.63	37.45
nadl1.2-DreEX0049098	MIC	NA	NA	NA	NA	NA	NA	NA	NA	NA	NA	NA	NA	NA	NA	97.53	100.00	92.11	100.00	98.53	96.05	96.10	97.14	95.53	94.46
nav2b-DreEX0049312	MIC	NA	0.00	NA	0.00	0.00	0.00	0.00	0.00	0.00	1.72	0.00	0.00	0.68	0.00	1.48	1.20	1.45	2.79	0.47	11.87	11.66	18.99	16.89	8.59
nbeaa-DreEX0049383	MIC	NA	NA	32.45	52.45	50.72	58.77	42.81	NA	NA	NA	NA	NA	NA	33.98	56.71	NA	NA	67.26	76.44	89.74	82.44	88.36	81.40	84.27
ncam1b-DreEX0049495	MIC	NA	0.00	5.21	10.45	3.01	2.18	10.56	12.38	NA	NA	NA	NA	10.33	1.78	0.64	1.42	0.00	3.74	5.21	30.62	18.21	26.83	23.55	21.97
ndfip1l-DreEX0049768	MINI	0.85	0.20	0.07	0.00	0.16	0.13	0.67	1.72	1.27	1.52	0.99	2.69	1.24	2.92	15.51	2.45	5.53	9.86	18.38	34.27	31.20	41.11	44.03	47.62
neb-DreEX0050004	LONG	NA	NA	NA	NA	NA	NA	NA	NA	NA	NA	NA	NA	20.38	7.06	0.86	3.37	4.65	1.66	0.65	0.56	1.05	1.05	0.37	0.60
nek1-DreEX0050140	LONG	4.48	1.79	1.75	1.22	2.91	2.33	0.80	NA	0.00	0.00	0.00	0.00	0.81	2.88	9.59	6.33	12.82	12.28	34.54	34.62	43.31	75.76	49.51	42.37
nfasca-DreEX0050371	MINI	NA	NA	0.00	0.00	0.00	0.00	NA	NA	NA	NA	0.00	0.00	0.00	0.00	1.96	0.00	9.20	7.79	4.80	17.70	31.10	33.36	26.88	24.29
nfasca-DreEX0050374	LONG	NA	NA	0.00	0.00	0.00	3.45	NA	NA	NA	NA	0.00	1.30	1.54	0.00	5.81	0.00	0.00	0.75	9.08	15.45	25.81	34.48	33.44	26.46
nfia-DreEX0050421	MINI	NA	NA	NA	NA	2.56	NA	NA	NA	NA	NA	NA	NA	13.04	25.00	20.00	NA	NA	NA	74.56	54.90	59.76	81.40	55.11	54.49
nfixb-DreEX0050435	MINI	NA	NA	0.00	0.00	0.00	NA	NA	NA	NA	NA	NA	NA	NA	NA	NA	NA	NA	NA	44.52	59.53	57.36	51.05	63.17	68.29
nfya-DreEX0050505	LONG	0.45	0.16	0.23	0.00	0.35	2.68	0.05	0.37	0.65	0.69	0.35	0.84	0.31	0.31	5.91	0.47	1.54	1.39	19.75	41.38	38.80	39.99	45.64	45.33
nfyal-DreEX0050508	LONG	0.00	0.00	0.38	0.16	0.32	0.57	0.23	0.00	0.00	0.00	0.00	0.00	3.62	1.65	2.87	0.86	2.49	4.78	15.88	12.54	27.63	22.71	41.31	43.54
nhsa-DreEX0050573	MINI	NA	NA	17.39	18.75	8.33	NA	NA	NA	NA	NA	2.22	0.00	0.00	0.00	0.00	0.00	NA	0.00	2.63	NA	44.19	NA	39.91	50.68
nin-DreEX0050637	LONG	0.26	0.13	2.34	1.44	1.80	3.70	10.05	3.84	0.00	0.00	0.00	0.00	0.00	0.00	0.47	0.00	0.00	0.69	0.12	4.76	1.37	0.00	6.08	15.87
nktr-DreEX0050760	MIC	NA	0.00	0.00	1.27	0.00	1.57	3.86	3.31	7.84	2.56	18.05	29.94	27.70	31.50	45.50	14.74	NA	63.67	23.49	32.39	61.96	36.33	75.33	75.07
nrcama-DreEX0051524	MIC	NA	0.00	9.97	0.00	10.90	NA	0.00	NA	NA	NA	NA	NA	NA	NA	NA	NA	NA	NA	79.03	53.19	59.83	45.91	52.69	44.30
nrcama-DreEX0051526	MINI	NA	NA	0.00	0.00	0.00	NA	NA	NA	NA	NA	NA	NA	NA	12.14	57.97	29.33	NA	91.03	81.33	78.70	77.21	82.74	82.39	88.38
nrg1-DreEX0051570	LONG	NA	29.03	9.22	14.09	9.01	7.15	8.42	5.93	1.34	4.35	9.01	NA	7.45	20.39	39.02	NA	NA	NA	70.45	63.56	62.68	71.92	65.88	55.93
nrg1-DreEX0051571	MIC	NA	0.00	0.00	0.00	0.00	0.00	0.00	0.00	0.00	4.29	13.68	NA	9.34	17.67	26.89	NA	NA	NA	24.02	50.73	49.59	48.88	37.04	25.26
nrg2a-DreEX0051576	LONG	11.46	13.61	12.62	13.20	20.49	17.21	9.82	NA	NA	NA	NA	NA	11.61	14.36	30.40	4.50	6.25	7.49	13.71	30.74	37.49	NA	39.83	41.18
nsmfb-DreEX0051772	MIC	13.09	37.63	43.22	32.68	49.58	42.52	29.19	NA	NA	NA	NA	NA	NA	NA	75.11	NA	NA	95.82	90.42	95.35	96.29	94.77	95.99	95.90
nt5c2a-DreEX6061652	MINI	NA	NA	NA	NA	NA	NA	NA	NA	0.95	2.05	0.87	0.85	0.66	1.42	4.07	0.91	2.98	3.22	17.37	21.52	31.68	54.74	52.66	72.33
nupl1-DreEX0052278	LONG	NA	8.56	6.95	7.45	7.78	10.88	5.77	1.82	2.13	4.15	5.62	6.66	6.54	5.77	10.75	5.43	6.60	7.04	17.76	26.24	30.86	44.99	45.28	46.21
ocrl-DreEX0052465	MIC	21.55	14.17	16.23	19.50	9.54	17.07	12.83	5.71	19.90	17.56	25.82	34.70	23.18	29.77	55.37	32.99	24.53	52.72	55.05	51.95	46.58	48.64	46.52	51.65
osbp-DreEX0052712	MINI	NA	NA	0.00	3.45	4.35	NA	0.00	NA	NA	NA	NA	NA	NA	NA	NA	NA	NA	NA	12.23	NA	20.01	NA	23.74	26.41
osbp-DreEX0052713	MINI	2.13	0.45	1.72	1.38	1.39	1.29	1.69	0.40	0.90	1.03	0.62	1.34	0.77	2.49	5.41	3.43	7.90	10.55	17.86	38.30	34.65	34.99	36.93	45.32
osbp-DreEX0052716	MINI	0.00	0.00	0.29	0.00	0.00	0.00	0.27	0.00	0.00	1.39	0.00	0.99	0.00	1.17	1.33	0.00	1.03	0.00	1.23	4.88	6.78	10.83	9.06	6.70
osbpl3b-DreEX0052771	LONG	NA	NA	NA	NA	NA	NA	NA	NA	NA	NA	NA	12.00	10.17	6.21	20.83	13.04	3.70	16.13	24.49	25.00	36.21	NA	66.10	33.33
osbpl7-DreEX0052801	MINI	0.59	1.95	1.50	1.89	1.85	2.49	0.91	0.50	0.32	0.59	1.02	0.00	0.56	0.75	0.00	1.41	2.86	0.00	0.54	8.37	20.33	33.75	31.07	28.97
osbpl7-DreEX0052802	MIC	0.00	0.20	0.17	0.06	0.21	0.48	1.08	2.72	0.33	0.00	2.74	0.00	0.00	0.00	0.00	0.00	0.00	0.00	0.00	31.58	38.38	31.40	35.29	42.43
otofa-DreEX0052869	LONG	NA	0.00	1.25	0.00	0.00	NA	NA	NA	NA	NA	NA	NA	13.08	20.67	13.91	21.48	24.58	18.12	13.93	34.50	47.31	38.85	51.74	49.01
oxr1b-DreEX0052969	LONG	3.25	3.64	0.61	1.81	2.50	1.47	4.46	4.09	NA	NA	NA	NA	NA	1.91	16.97	10.70	11.29	18.49	23.14	35.44	29.99	34.81	41.11	43.70
p4ha1b-DreEX0053060	LONG	22.38	23.87	22.18	35.46	29.74	43.94	35.55	43.37	11.00	28.15	37.41	26.43	40.44	38.14	51.04	42.42	36.37	42.38	34.97	32.67	35.62	67.10	33.82	30.39
pam-DreEX0053320	LONG	0.00	0.43	0.32	0.56	0.46	0.96	0.00	0.00	6.67	0.00	3.30	0.00	3.41	3.54	6.22	3.48	5.20	10.71	18.12	13.31	37.29	25.76	43.57	48.86
pbx1b-DreEX0053794	LONG	NA	74.82	54.31	46.47	54.54	63.26	48.92	NA	74.69	NA	54.19	54.94	72.71	65.34	70.36	59.62	NA	80.73	72.78	78.15	69.05	88.22	72.30	72.61
pbx3b-DreEX0053812	LONG	NA	67.82	65.08	58.82	61.64	33.33	NA	NA	NA	NA	NA	NA	NA	60.00	62.67	57.14	76.12	83.84	90.62	89.76	90.18	92.34	88.25	89.67
pdha1a-DreEX0054374	MIC	50.00	31.74	44.41	41.01	41.55	44.32	33.48	31.59	13.40	0.94	1.47	1.20	2.58	4.97	11.16	5.19	5.34	6.47	19.84	24.87	27.63	26.41	30.35	24.96
pfkpa-DreEX0054824	LONG	NA	NA	NA	NA	NA	NA	NA	NA	NA	NA	NA	NA	NA	15.58	21.08	8.57	10.38	39.12	61.50	69.29	80.99	86.49	86.33	85.83
pfkpa-DreEX0054831	MIC	NA	NA	NA	NA	NA	NA	NA	NA	NA	NA	NA	NA	NA	10.29	37.63	0.00	32.02	39.58	64.93	82.84	83.78	89.85	88.03	84.51
pfn2l-DreEX0054846	LONG	7.96	2.18	2.40	2.31	2.77	3.17	3.79	4.55	6.93	4.87	4.45	5.92	3.58	5.54	10.77	6.43	9.37	14.45	22.13	28.72	21.05	36.75	20.23	29.32
phf21aa-DreEX0055077	LONG	NA	NA	8.11	9.09	5.38	5.26	NA	NA	9.30	10.00	10.82	9.73	8.54	5.81	11.48	7.32	9.52	7.96	12.14	30.51	30.97	38.27	35.18	37.47
phf21ab-DreEX0055086	MIC	NA	0.93	2.67	0.00	0.76	3.22	0.00	0.00	1.09	0.00	0.00	0.00	1.06	0.00	6.56	1.48	3.28	22.90	31.51	34.80	40.40	47.11	31.95	34.84
phka2-DreEX0055154	MIC	NA	NA	7.90	NA	0.00	NA	NA	NA	NA	NA	NA	NA	NA	NA	0.00	NA	NA	NA	22.27	17.34	21.58	32.53	23.47	31.87
phldb1b-DreEX0055225	LONG	NA	NA	18.52	13.04	27.27	NA	24.32	6.05	9.34	3.40	3.67	9.25	12.24	18.43	24.64	11.42	21.15	12.12	23.12	44.44	34.18	57.77	36.51	36.08
phyhd1-DreEX0055283	MIC	0.00	0.00	0.17	0.00	0.28	0.00	0.38	0.00	0.00	0.00	0.00	0.00	0.00	0.65	2.30	0.88	0.92	0.00	1.95	8.26	11.50	17.01	9.84	7.67
picalma-DreEX0055371	MIC	0.00	0.00	0.00	0.38	0.00	0.00	0.00	0.00	0.00	0.00	0.00	2.33	1.17	1.76	8.32	2.93	2.98	26.12	27.73	30.98	36.81	47.17	33.64	36.16
picalma-DreEX0055376	LONG	0.69	0.64	0.56	0.29	0.60	0.33	0.21	0.00	0.00	0.83	0.00	0.84	0.34	4.26	8.95	3.45	7.00	21.13	24.10	31.17	32.39	46.70	35.88	35.13
picalmb-DreEX0055387	MIC	0.00	0.00	0.00	0.00	0.00	0.00	0.00	0.00	0.00	1.53	0.00	0.00	0.00	0.00	10.65	1.37	3.99	8.74	25.89	49.20	60.71	67.06	64.14	60.89
pikfyve-DreEX0055636	MIC	NA	NA	0.00	0.00	0.00	0.00	0.00	NA	NA	NA	0.00	0.00	0.00	0.00	10.49	3.41	0.00	6.46	8.62	17.84	23.09	21.35	24.12	33.66
pikfyve-DreEX0055638	MIC	NA	NA	5.19	6.54	7.49	19.27	6.80	NA	NA	9.86	7.37	25.18	20.92	14.09	23.49	16.88	14.40	46.67	40.85	35.77	50.18	63.64	53.95	68.79
pip4k2ab-DreEX0055662	LONG	0.00	7.05	5.66	11.55	11.47	3.17	5.00	NA	NA	NA	68.44	NA	NA	NA	NA	NA	NA	NA	94.49	90.27	88.60	65.29	75.32	74.48
pip5k1ca-DreEX0055690	LONG	NA	NA	NA	NA	NA	NA	NA	NA	NA	NA	NA	86.05	87.65	77.78	91.78	77.78	80.49	85.00	93.58	94.23	98.64	98.26	98.09	94.37
pkma-DreEX0055838	LONG	1.00	0.98	1.15	0.92	2.30	2.35	0.74	0.83	4.19	6.46	27.15	16.88	36.12	26.77	55.16	27.24	29.27	55.13	57.63	75.63	76.85	75.47	79.50	76.95
pkn3-DreEX0055881	LONG	0.00	0.00	1.91	0.72	1.23	0.37	0.52	11.54	10.26	2.26	1.35	4.00	0.00	0.97	1.18	1.12	4.35	0.00	6.35	NA	30.34	22.22	50.46	50.00
pl10-DreEX0055942	MINI	4.08	5.15	5.62	3.42	5.20	3.73	6.62	14.15	17.68	16.76	14.41	31.88	15.18	16.08	20.54	21.00	22.89	26.18	37.66	49.67	45.06	48.40	52.41	51.78
pleca-DreEX0056138	MINI	NA	NA	NA	NA	NA	NA	NA	NA	0.00	NA	NA	0.00	1.87	0.00	3.12	0.00	0.00	1.56	2.42	1.76	4.96	2.42	5.91	9.06
plekha5-DreEX0056205	LONG	0.00	0.00	0.14	0.00	0.27	0.00	0.39	3.57	5.20	14.29	14.67	20.00	29.82	21.74	20.27	19.44	23.08	23.91	37.55	60.00	64.29	66.12	59.57	61.86
plekha5-DreEX0056206	LONG	0.00	0.00	0.00	0.00	0.00	0.00	0.00	0.81	0.00	0.93	0.00	0.00	2.04	15.15	52.56	29.41	25.19	48.89	45.91	53.85	49.03	68.42	65.83	65.68
plekha5-DreEX0056207	LONG	1.52	2.11	1.11	1.01	0.81	2.45	1.32	9.38	31.68	12.38	9.38	25.93	16.67	21.21	49.28	32.00	38.13	63.81	58.83	54.35	59.14	78.86	66.90	63.53
plekha5-DreEX0056208	LONG	0.00	0.00	0.00	0.00	0.00	0.00	0.00	0.00	0.62	1.96	0.00	0.00	0.00	0.00	0.84	0.00	1.41	0.00	5.66	23.40	32.20	53.04	30.98	27.33
plekha7b-DreEX0056239	LONG	NA	0.00	NA	NA	0.00	NA	NA	NA	NA	NA	0.00	0.00	1.23	0.74	8.57	2.44	5.88	8.70	20.74	23.08	26.98	37.35	43.30	45.71
pnpla7a-DreEX0056697	MIC	0.00	0.00	0.00	0.00	0.00	0.00	0.00	0.00	0.00	0.00	0.00	0.00	0.00	0.00	0.00	0.00	0.00	0.00	0.00	4.26	2.94	5.07	4.30	4.07
pou2f2a-DreEX0057184	LONG	NA	NA	NA	NA	NA	NA	NA	NA	NA	NA	NA	NA	NA	NA	90.12	NA	NA	100.00	94.46	100.00	91.47	100.00	95.32	94.68
ppap2b-DreEX0057239	LONG	NA	50.59	62.25	54.25	60.94	55.00	75.00	64.91	79.49	66.24	77.71	70.81	76.07	80.40	83.82	79.90	73.37	82.84	63.77	67.04	49.61	65.87	46.92	41.20
ppfibp2b-DreEX0057370	LONG	6.02	1.46	1.15	1.33	0.88	1.16	1.89	0.60	0.47	0.00	0.00	0.00	1.69	1.08	4.55	1.92	4.00	6.67	1.36	9.09	10.12	17.88	9.70	16.00
ppip5k1b-DreEX0057469	MIC	0.00	0.00	0.00	0.00	0.00	1.23	0.00	0.00	NA	0.00	0.00	0.00	0.00	0.00	0.00	0.00	0.00	0.00	3.49	0.00	0.39	0.00	0.00	0.48
ppip5k2-DreEX0057479	LONG	0.00	1.96	1.53	2.43	3.48	1.38	2.01	0.00	0.00	0.00	2.82	6.12	5.47	3.68	8.16	3.27	4.58	4.88	9.51	20.00	32.04	47.46	53.09	62.79
ppip5k2-DreEX0057481	MIC	0.00	0.00	0.00	1.20	0.00	0.00	0.00	0.00	0.00	0.00	0.00	0.00	0.00	0.00	0.00	0.00	0.00	0.00	10.55	27.13	13.96	40.88	19.58	19.46
ppm1ba-DreEX0057497	MIC	0.00	0.00	0.00	0.00	0.00	0.00	0.00	0.00	0.00	0.00	0.00	1.53	1.33	0.00	0.00	0.00	5.04	7.81	10.86	14.89	18.45	26.72	20.26	12.92
ppp1r13bb-DreEX0057605	LONG	0.00	0.07	0.06	0.12	0.06	0.00	0.08	0.50	0.00	0.42	0.00	0.00	0.36	0.41	1.32	0.00	2.24	0.00	7.07	15.79	19.44	28.50	26.08	30.53
ppp1r1c-DreEX0057628	LONG	NA	NA	NA	NA	NA	NA	NA	NA	NA	NA	NA	NA	36.36	46.55	57.83	NA	45.59	65.72	44.90	43.94	60.02	74.22	64.13	64.75
ppp3cb-DreEX0057810	MINI	NA	2.44	0.00	0.00	0.00	0.00	NA	NA	NA	NA	NA	NA	NA	5.00	25.45	10.53	23.53	16.88	26.92	41.94	50.07	60.21	58.26	54.33
ppp3cca-DreEX0057819	MIC	55.06	23.81	12.79	10.50	9.58	16.11	24.48	26.72	8.86	0.00	3.74	9.04	10.05	7.69	22.23	6.71	9.54	21.47	34.90	49.52	59.64	68.37	68.99	72.77
ppp6r3-DreEX0057914	MIC	0.00	0.00	0.00	0.00	0.00	0.00	0.00	0.46	0.24	0.34	0.44	0.56	0.76	3.72	8.47	4.30	5.33	11.71	26.95	31.16	25.60	26.97	27.66	20.84
prcp-DreEX0057974	MINI	NA	NA	NA	NA	NA	NA	NA	NA	NA	NA	NA	NA	NA	NA	NA	NA	NA	NA	NA	NA	NA	NA	33.62	31.16
prdm10-DreEX0057991	MIC	0.00	0.00	0.46	0.00	0.29	0.00	0.65	0.00	0.00	0.00	1.68	0.00	0.00	1.43	6.08	3.07	12.50	3.57	10.90	53.31	37.03	35.63	47.60	37.18
prg4b-DreEX0058116	LONG	NA	NA	NA	NA	NA	NA	NA	NA	NA	NA	NA	NA	NA	NA	7.69	NA	NA	NA	NA	NA	18.18	27.27	19.79	29.66
prom1a-DreEX0058509	MIC	NA	0.00	0.00	0.00	0.00	0.89	0.00	0.00	0.00	NA	NA	0.00	0.00	0.00	8.12	4.35	NA	NA	4.17	29.63	25.94	39.57	31.80	32.46
psd2-DreEX0058791	MIC	NA	NA	NA	NA	NA	NA	NA	NA	NA	NA	NA	0.00	0.00	17.27	57.04	3.85	12.04	49.61	72.72	72.71	69.72	90.54	78.12	71.26
ptch1-DreEX0059175	MINI	NA	NA	NA	NA	NA	NA	NA	NA	NA	0.00	0.00	1.23	0.00	3.23	2.32	0.97	2.76	9.04	3.08	6.27	4.01	11.70	4.66	6.51
ptena-DreEX0059204	LONG	56.63	58.08	59.61	55.76	55.74	56.38	69.91	48.90	53.68	49.36	45.25	57.28	60.68	56.48	58.66	58.36	57.71	72.76	71.56	67.89	74.05	79.97	69.09	68.55
ptk2aa-DreEX0059275	MIC	NA	NA	0.00	0.00	0.00	0.00	0.00	NA	0.00	0.00	3.27	24.11	13.99	16.15	41.84	36.20	37.62	39.54	53.11	69.30	59.57	65.34	59.68	61.38
ptk2ab-DreEX0059290	MIC	0.00	0.00	0.00	0.00	0.00	0.00	0.00	0.00	0.00	0.00	0.00	4.21	9.25	13.33	28.19	21.41	23.80	17.95	45.97	39.03	44.63	58.63	45.86	43.09
ptk2ab-DreEX0059302	MIC	0.00	0.00	0.18	0.47	0.27	0.67	0.00	0.00	0.00	8.82	6.97	6.76	15.25	19.60	17.09	18.52	22.76	48.84	51.70	38.82	60.99	44.68	54.10	52.17
ptk2ab-DreEX6041474	MIC	3.55	0.00	0.40	0.00	0.00	0.00	0.00	0.00	NA	0.00	0.00	0.00	0.00	1.16	5.86	6.68	6.98	11.57	19.29	34.28	34.77	36.23	28.55	28.46
ptprfa-DreEX0059604	MIC	NA	NA	0.00	NA	NA	NA	0.00	NA	NA	NA	NA	NA	0.00	0.00	0.00	0.00	0.00	6.20	5.83	0.00	4.58	4.05	9.03	13.63
ptprfa-DreEX0059605	MIC	NA	0.00	0.00	0.00	18.95	0.00	7.41	NA	NA	NA	NA	NA	5.73	4.68	6.85	6.20	3.34	18.98	28.60	44.05	53.75	71.97	63.94	74.61
ptprfa-DreEX0059606	MIC	NA	NA	0.00	0.00	NA	0.00	0.00	NA	NA	NA	NA	0.00	0.00	1.53	0.00	3.08	0.00	5.03	10.70	22.44	31.41	55.46	45.05	54.22
ptprfa-DreEX0059613	MINI	NA	0.00	NA	0.00	0.00	0.00	2.98	0.00	NA	NA	NA	0.00	0.00	0.00	0.00	0.00	0.00	0.00	2.04	11.46	5.94	14.04	9.80	8.30
ptprfb-DreEX0059625	MIC	NA	NA	0.00	0.00	0.00	0.00	7.13	0.00	0.00	0.00	0.00	0.00	0.00	0.00	0.71	0.00	0.00	2.76	4.53	11.78	22.92	24.88	23.75	22.36
ptprfb-DreEX0059639	MIC	NA	0.00	0.00	0.00	0.00	0.00	0.00	0.00	0.00	0.00	0.00	0.00	0.00	0.82	4.52	2.40	3.06	5.18	4.70	10.90	22.17	32.79	31.00	22.14
ptprk-DreEX0059683	MIC	0.00	0.00	0.00	0.00	0.00	0.00	0.00	0.00	0.00	0.00	2.61	0.78	2.70	0.79	2.93	7.99	1.27	19.93	13.61	24.02	38.39	29.09	35.71	30.47
ptprk-DreEX0059684	MINI	0.00	2.06	3.44	1.53	7.53	0.00	2.72	5.09	1.61	9.31	5.77	6.98	8.01	6.84	9.71	7.23	10.05	21.53	22.07	44.30	41.23	45.69	48.72	48.82
ptprsa-DreEX0059753	MIC	NA	0.00	0.00	0.00	0.00	0.00	0.00	0.00	0.00	0.00	0.00	0.00	0.00	0.00	3.53	0.00	7.06	7.64	5.23	31.34	19.86	46.50	19.39	25.86
ptprsa-DreEX0059754	MIC	NA	11.30	11.86	12.56	7.54	4.94	7.68	26.85	8.15	0.00	0.00	1.90	3.16	5.04	13.74	7.02	0.00	18.46	34.61	60.69	62.74	72.29	71.83	76.13
ptprub-DreEX0059801	MIC	NA	0.00	0.00	0.00	0.00	0.00	0.00	0.00	NA	NA	NA	NA	NA	0.00	0.00	0.00	NA	NA	15.26	44.30	58.77	66.69	38.89	46.23
pus7-DreEX0059894	MIC	0.00	0.00	0.39	0.00	0.00	0.00	0.00	1.01	5.95	1.47	3.25	4.96	5.07	6.68	5.83	8.95	8.56	14.18	9.08	17.10	18.01	36.35	18.99	10.22
r3hdm1-DreEX0060125	LONG	11.69	8.22	17.84	7.96	15.45	13.00	8.38	5.62	10.59	2.72	4.76	2.47	3.67	6.95	37.16	16.00	11.38	40.43	67.40	83.47	83.59	84.28	84.18	79.84
rab11fip3-DreEX0060153	LONG	NA	NA	0.00	NA	0.00	NA	NA	2.81	0.00	NA	2.67	8.22	NA	5.56	19.97	12.09	NA	NA	29.17	48.36	41.16	34.79	41.17	40.91
rab3ip-DreEX0060280	MIC	NA	0.00	0.00	0.00	0.00	0.00	0.00	0.00	0.00	0.00	0.00	0.00	0.00	0.80	1.53	2.19	2.25	2.28	2.02	14.32	13.79	16.32	12.33	11.58
rab41-DreEX0060291	LONG	3.91	1.67	0.49	0.53	0.68	0.87	0.92	0.96	2.31	0.27	0.00	1.50	0.54	6.58	22.51	11.06	19.50	35.40	46.65	65.31	63.38	82.78	73.77	69.29
rabl6b-DreEX0060428	MINI	0.00	0.00	0.00	0.00	0.00	0.24	0.00	0.00	0.00	8.36	1.63	34.76	33.53	40.03	48.19	33.66	40.71	76.26	54.73	59.05	58.89	69.14	66.50	87.53
ralgapa1-DreEX0060615	LONG	NA	0.00	0.00	0.00	0.00	0.00	0.00	NA	0.00	0.00	0.00	0.00	0.00	2.35	7.20	3.61	6.25	24.14	23.30	38.18	35.33	42.03	40.32	41.27
ralgapa2-DreEX0060633	LONG	0.00	4.35	0.78	0.00	4.00	2.40	3.31	0.00	NA	NA	NA	NA	0.00	8.43	36.23	16.22	4.76	NA	55.37	62.26	61.66	55.56	66.88	62.48
rap1gap2a-DreEX0060788	MINI	NA	NA	NA	NA	NA	NA	NA	NA	NA	0.00	2.04	NA	0.00	1.85	13.12	0.00	0.00	NA	12.82	NA	35.41	26.89	50.11	41.11
rapgef1a-DreEX0060808	LONG	NA	9.43	3.69	6.01	5.35	11.76	NA	NA	NA	NA	NA	NA	NA	NA	26.47	NA	NA	36.17	67.77	NA	81.08	57.58	87.73	76.36
rapgef1a-DreEX0060809	LONG	NA	4.35	3.42	1.04	1.43	21.43	NA	NA	NA	NA	NA	NA	NA	NA	18.84	NA	NA	15.56	17.02	61.29	55.56	71.43	77.01	84.73
rapgef1b-DreEX0060826	LONG	0.00	0.00	0.00	0.00	0.00	0.00	0.00	0.00	0.00	0.00	0.00	0.00	0.50	0.80	14.93	4.35	13.40	20.48	30.57	47.37	45.51	66.20	46.61	60.24
rapgef1b-DreEX0060827	LONG	0.00	0.00	0.04	0.00	0.00	0.00	0.00	0.00	0.00	0.00	0.00	1.82	0.99	3.66	9.23	9.09	13.68	19.48	23.26	30.56	37.93	61.29	42.57	53.05
rapgef2-DreEX0060842	MIC	NA	0.00	3.86	0.00	1.02	0.00	NA	NA	NA	NA	NA	9.58	0.00	0.00	21.47	8.79	13.15	27.63	45.37	62.50	66.94	85.03	65.49	68.99
rapgef6-DreEX0060879	MIC	NA	0.00	0.00	0.00	0.00	NA	0.00	0.00	3.03	1.92	8.50	6.64	25.99	36.38	34.26	38.03	38.76	41.32	50.30	67.92	61.25	75.15	56.95	65.21
rasgef1ba-DreEX0060999	MINI	NA	68.97	73.85	74.29	62.17	55.94	72.46	80.49	NA	NA	82.61	NA	NA	NA	NA	NA	NA	NA	86.72	83.33	98.86	100.00	94.44	90.37
reep3a-DreEX0061623	MIC	NA	NA	4.78	2.60	1.66	0.00	4.96	NA	NA	NA	0.00	NA	0.00	0.00	10.19	10.81	0.00	NA	6.33	8.97	7.94	6.23	12.62	16.96
rhbdf1a-DreEX0062029	LONG	NA	NA	0.52	0.71	0.88	1.04	1.41	4.00	0.00	0.00	1.96	5.01	2.00	3.00	4.11	0.90	4.17	4.95	6.88	11.27	18.07	31.16	24.60	33.48
rhbdf1b-DreEX0062037	LONG	NA	NA	NA	NA	0.00	NA	NA	NA	NA	NA	NA	NA	0.00	1.82	6.05	0.00	0.00	NA	6.43	12.21	61.97	83.54	73.67	71.64
rimbp2-DreEX0062205	MINI	NA	NA	NA	NA	NA	NA	NA	NA	NA	NA	NA	NA	NA	NA	NA	NA	NA	NA	23.73	NA	59.11	64.69	49.24	57.53
rims2b-DreEX0062259	MIC	NA	NA	0.00	0.00	3.83	0.00	NA	NA	NA	NA	NA	NA	NA	0.00	NA	NA	NA	0.00	5.14	40.74	47.98	64.03	50.07	43.87
rnf220a-DreEX0062664	LONG	0.00	0.92	0.47	0.00	0.15	0.18	0.86	0.67	0.75	0.28	0.41	0.85	1.02	0.83	3.03	1.04	1.55	0.93	15.50	19.71	22.60	21.74	29.75	31.47
rnf34a-DreEX0062692	MINI	NA	0.00	0.50	2.09	1.09	1.36	1.25	0.00	0.00	2.82	0.00	0.00	0.00	2.03	0.00	0.00	4.11	NA	13.25	21.19	17.50	25.38	27.78	21.72
rtn4b-DreEX0063677	LONG	13.93	13.37	23.88	12.43	19.02	21.55	12.63	22.75	42.83	37.64	76.60	78.10	80.62	88.03	86.06	72.22	80.42	84.87	75.91	63.71	51.66	39.59	46.97	35.84
rusc2-DreEX0063765	LONG	NA	13.04	20.00	11.11	12.00	7.14	NA	NA	NA	NA	NA	NA	29.03	60.98	60.53	31.25	NA	67.44	82.50	84.87	70.49	77.58	69.76	68.05
scamp2-DreEX0064334	LONG	0.00	1.32	1.17	2.22	1.19	1.29	1.68	1.43	2.65	0.45	1.31	2.79	2.06	3.04	5.81	1.02	3.91	6.60	6.15	9.75	6.58	13.10	8.25	10.94
scn1ba-DreEX0064515	LONG	NA	NA	NA	NA	NA	NA	NA	NA	NA	NA	NA	NA	NA	56.63	76.55	51.53	60.66	83.67	86.88	87.88	86.10	90.81	87.01	84.64
scn1ba-DreEX0064517	LONG	NA	NA	NA	NA	NA	NA	NA	NA	NA	NA	NA	NA	0.00	0.00	0.00	0.00	2.04	8.57	2.45	5.56	11.21	19.15	8.39	16.62
scrib-DreEX0064603	LONG	2.88	1.50	1.29	0.83	1.90	2.28	0.44	0.72	2.71	6.42	8.14	33.92	26.55	32.85	48.04	36.00	44.04	55.12	52.81	32.35	37.11	42.77	48.89	50.00
sdk1a-DreEX0064721	MIC	NA	NA	NA	NA	0.00	NA	NA	NA	NA	NA	NA	NA	NA	NA	8.05	NA	NA	NA	14.00	NA	35.50	NA	44.83	56.04
sec22bb-DreEX0064793	MIC	NA	0.00	0.00	0.00	0.00	0.00	0.00	0.00	0.00	0.00	0.68	0.00	1.33	2.75	4.26	1.70	1.33	8.94	23.12	23.81	38.29	48.29	45.63	36.29
sec24b-DreEX0064848	LONG	20.00	14.21	25.24	16.76	25.58	23.84	17.59	15.38	36.36	52.52	63.13	72.15	72.47	62.50	71.43	59.80	52.48	66.86	68.45	82.39	69.15	80.43	65.02	55.44
sec24c-DreEX0064859	LONG	21.66	22.43	19.91	17.19	23.13	32.04	31.19	44.83	17.46	19.55	20.46	24.07	14.93	19.77	35.33	15.29	23.05	51.47	46.25	49.25	43.54	54.64	50.96	53.10
sept15-DreEX0065253	MIC	0.00	0.00	0.00	0.00	0.00	0.00	0.00	0.00	0.10	0.00	0.00	0.28	0.00	0.11	0.84	0.26	1.01	1.35	3.40	8.38	26.97	27.33	41.20	45.12
sept4a-DreEX0065273	MIC	NA	0.00	0.00	0.00	0.00	0.00	0.00	0.00	0.00	NA	NA	0.00	0.00	0.00	5.58	NA	NA	NA	10.23	28.39	75.79	70.66	71.61	55.38
sgce-DreEX0065763	MINI	NA	NA	NA	NA	NA	NA	NA	NA	NA	0.00	0.00	1.96	0.52	6.76	20.18	13.66	14.05	23.72	42.12	54.44	54.44	59.27	56.12	55.11
sgip1a-DreEX0065782	LONG	NA	0.00	0.00	0.00	0.27	0.00	0.00	NA	NA	NA	NA	NA	NA	NA	25.84	NA	NA	NA	31.18	47.42	40.15	62.81	43.77	41.08
sh3glb1b-DreEX0065997	MIC	0.00	0.00	0.00	0.59	0.00	0.00	1.06	0.00	0.00	0.00	0.00	0.00	0.00	0.59	1.89	1.16	2.08	1.99	4.20	12.08	15.51	14.90	11.40	10.80
sh3glb1b-DreEX0065998	MIC	4.80	3.89	2.75	3.25	2.36	1.24	0.00	0.00	0.00	1.24	6.73	3.81	3.00	3.69	6.18	1.81	1.10	9.03	16.01	18.32	25.10	18.13	16.92	16.72
sh3glb1b-DreEX6026198	LONG	10.40	15.67	10.21	13.17	10.80	15.65	11.32	13.21	3.12	0.00	3.08	6.93	2.46	3.32	2.37	2.25	2.03	2.61	9.22	9.47	14.81	10.11	10.23	12.03
sh3glb2a-DreEX0066003	MIC	0.00	17.20	2.30	3.25	3.42	0.62	1.85	0.00	0.00	NA	NA	7.79	12.14	0.00	24.61	12.14	NA	28.88	14.90	NA	63.49	29.31	42.06	50.36
sh3glb2a-DreEX0066004	MIC	NA	0.00	1.27	0.00	0.00	0.00	2.51	0.00	0.00	NA	NA	NA	8.43	24.14	NA	NA	NA	NA	70.47	NA	83.26	NA	92.74	95.15
sh3glb2b-DreEX0066007	MIC	0.54	0.00	0.12	0.22	0.25	0.43	0.00	0.00	0.00	0.00	0.00	4.64	2.74	4.11	24.27	11.65	17.73	19.04	41.80	52.41	76.23	84.34	86.86	87.33
sh3glb2b-DreEX0066014	LONG	23.01	21.78	21.03	24.17	25.50	14.95	24.11	17.97	13.38	20.33	13.19	22.31	26.32	33.87	40.27	38.11	30.51	48.81	48.68	58.25	53.93	52.95	47.54	47.55
sh3glb2b-DreEX0066015	MIC	9.48	7.26	7.20	4.70	8.68	3.55	7.72	9.46	7.01	13.09	13.59	23.75	29.26	34.79	46.48	33.59	27.13	56.71	60.05	74.09	73.70	83.61	72.02	74.28
shank3b-DreEX0066093	MIC	NA	NA	NA	NA	NA	NA	NA	NA	NA	NA	NA	NA	NA	6.67	NA	NA	NA	NA	5.47	NA	63.59	NA	62.20	41.94
si:ch1073-188e1.1-DreEX0066236	LONG	NA	NA	32.00	NA	22.81	NA	NA	NA	6.25	NA	NA	NA	NA	NA	NA	NA	NA	NA	NA	NA	NA	NA	NA	NA
si:ch1073-219n12.1-DreEX0066260	MINI	NA	0.00	0.00	0.00	0.00	0.00	0.00	0.00	0.00	0.00	0.44	0.00	1.02	2.89	1.71	2.62	4.88	5.08	5.36	3.45	12.71	10.20	15.98	12.64
si:ch1073-280h16.1-DreEX0066275	MINI	6.43	10.42	9.14	19.64	10.72	9.97	10.42	NA	NA	NA	NA	NA	NA	0.00	9.34	4.76	NA	NA	47.22	NA	33.88	27.39	28.77	32.41
si:ch211-200p22.4-DreEX0067362	MIC	0.00	0.00	0.00	0.00	0.00	0.00	0.00	0.00	0.00	3.10	2.23	12.73	21.24	14.64	6.76	16.34	10.23	16.03	12.83	30.73	17.55	26.47	32.20	23.97
si:ch211-233a24.2-DreEX0067773	MINI	0.00	0.00	0.00	0.00	0.00	0.00	0.00	1.49	NA	2.33	0.00	0.00	2.33	8.33	20.00	3.70	3.03	38.03	38.70	45.26	44.30	55.56	43.74	55.70
si:ch211-236g6.1-DreEX0067813	MINI	NA	NA	NA	NA	NA	NA	NA	NA	0.00	NA	NA	NA	NA	6.25	30.12	15.38	NA	12.00	26.32	41.77	34.78	25.93	10.00	NA
si:ch211-259g3.4-DreEX0068029	MIC	NA	0.00	0.00	0.00	0.00	0.00	0.00	0.00	0.00	0.00	0.00	0.00	0.00	0.00	6.41	0.00	8.49	10.35	9.99	32.58	38.71	45.08	35.94	36.59
si:ch211-269i23.2-DreEX0068179	LONG	2.26	3.70	1.65	2.56	1.50	1.69	3.64	0.47	0.68	4.92	2.27	5.88	2.38	0.76	8.11	1.49	10.34	5.88	27.41	22.67	15.24	16.67	18.60	15.08
si:ch211-89p3.3-DreEX0068563	LONG	0.00	0.00	0.26	0.00	0.26	0.00	0.00	0.00	NA	3.03	2.70	2.56	2.22	4.76	9.76	0.00	6.45	6.12	12.71	23.53	29.79	31.82	30.34	31.25
si:dkey-126h10.2-DreEX0069265	MIC	NA	0.00	0.00	0.00	0.00	0.00	0.00	0.00	0.00	0.00	0.00	0.00	0.00	0.99	4.08	0.00	0.71	6.64	9.47	49.43	35.44	49.35	41.64	38.10
si:dkey-14d8.2-DreEX0069355	MINI	NA	NA	NA	NA	NA	0.00	NA	NA	NA	NA	NA	NA	0.00	3.03	0.00	0.00	NA	NA	2.02	NA	0.00	NA	0.00	NA
si:dkey-161j23.5-DreEX0069432	LONG	0.00	0.00	0.00	0.73	0.22	1.35	1.44	3.80	10.53	2.63	0.00	4.76	4.00	6.31	8.11	7.69	3.23	22.22	14.39	NA	36.71	48.67	34.21	39.73
si:dkey-224k5.13-DreEX0070034	LONG	NA	NA	NA	NA	NA	2.33	19.06	NA	NA	6.12	5.93	NA	23.94	57.42	89.79	63.98	88.27	91.08	78.60	90.39	74.62	72.43	42.48	31.86
si:dkey-30k6.7-DreEX0070561	LONG	NA	NA	37.80	33.33	49.25	46.94	NA	NA	NA	NA	NA	NA	NA	NA	NA	NA	NA	NA	NA	NA	NA	NA	NA	11.11
si:dkey-40c11.1-DreEX0070670	LONG	0.00	0.00	1.44	2.04	2.92	0.79	0.00	2.44	1.96	0.00	0.80	3.12	0.00	0.00	13.04	1.64	5.88	20.00	28.20	52.73	65.10	70.37	68.85	80.46
si:dkey-68o6.4-DreEX0070846	LONG	NA	NA	NA	NA	NA	NA	NA	NA	NA	NA	NA	NA	NA	NA	NA	NA	NA	NA	NA	NA	NA	NA	NA	NA
si:dkey-71h2.2-DreEX0070910	MINI	NA	NA	0.00	0.00	0.00	NA	NA	NA	NA	NA	NA	NA	0.00	17.50	11.48	10.69	NA	0.00	40.78	50.01	31.62	51.86	25.85	33.81
slain2-DreEX0071878	MINI	0.00	2.51	4.11	1.76	4.16	3.15	0.00	4.99	6.07	2.10	0.71	1.41	0.00	1.06	19.25	5.02	6.04	17.64	24.33	28.09	41.35	42.53	42.92	45.34
slc12a7b-DreEX0071944	LONG	29.73	17.65	10.32	11.49	15.25	14.95	15.12	16.22	7.69	NA	NA	NA	61.54	70.37	62.65	56.32	54.11	75.00	47.27	45.76	65.72	75.09	72.28	73.21
slc23a2-DreEX0072196	LONG	0.00	0.00	1.29	1.91	0.43	0.80	0.26	3.70	0.00	NA	0.00	0.00	0.00	0.00	3.70	0.00	NA	0.00	3.03	NA	12.50	NA	31.53	33.33
slc38a10-DreEX0072759	MIC	NA	11.96	7.21	14.99	10.84	9.09	18.58	18.99	14.29	18.99	16.71	25.00	21.13	26.09	21.74	21.98	32.85	56.65	32.33	30.30	17.97	28.00	23.26	28.57
slc38a3a-DreEX0072778	MINI	NA	NA	NA	NA	NA	NA	NA	NA	NA	NA	NA	NA	NA	NA	10.62	NA	NA	4.94	18.65	31.42	20.40	55.23	32.85	36.13
slc43a2a-DreEX0072910	MIC	NA	NA	NA	NA	NA	0.00	NA	NA	NA	0.00	0.00	0.00	0.00	2.50	3.67	0.00	0.00	NA	24.09	18.10	39.12	47.62	34.82	30.15
slc43a2b-DreEX0072920	MIC	NA	0.00	0.00	0.00	0.00	2.71	0.96	1.17	1.73	3.99	5.51	14.89	9.61	21.32	64.57	28.98	45.95	56.01	68.51	83.53	68.39	36.10	26.55	25.97
slc44a1b-DreEX0072941	LONG	7.61	7.97	10.73	7.56	21.11	37.17	36.17	NA	NA	NA	NA	NA	NA	62.50	75.38	NA	NA	70.00	87.55	75.76	78.34	80.65	82.32	90.86
slc44a1b-DreEX0072942	LONG	0.00	0.00	0.25	0.00	0.26	2.22	0.00	NA	NA	NA	NA	NA	NA	62.50	72.41	NA	NA	63.64	87.84	71.43	76.69	68.00	84.11	86.30
slc4a11-DreEX0073023	MINI	NA	NA	NA	NA	0.00	NA	NA	NA	NA	NA	NA	NA	NA	NA	NA	NA	NA	NA	5.11	NA	46.47	NA	71.79	65.57
slc4a11-DreEX0073024	LONG	NA	NA	4.76	NA	2.04	NA	NA	NA	NA	NA	NA	NA	NA	NA	NA	NA	NA	NA	NA	NA	29.67	31.03	50.82	47.54
slc4a4b-DreEX0073077	LONG	NA	NA	6.25	NA	NA	NA	NA	NA	NA	NA	NA	NA	NA	12.50	24.73	24.32	29.03	55.10	19.11	10.14	38.46	56.36	41.88	44.85
slc4a5-DreEX0073087	LONG	NA	NA	1.35	NA	NA	NA	NA	NA	NA	NA	NA	NA	NA	NA	NA	NA	NA	NA	0.00	NA	47.09	67.74	60.48	64.98
slc7a1-DreEX0073251	LONG	NA	NA	NA	NA	NA	NA	NA	NA	NA	NA	NA	NA	NA	NA	23.81	NA	NA	NA	14.04	12.82	23.86	9.09	28.60	32.90
slc8a1b-DreEX0073316	LONG	0.00	0.00	0.00	0.00	0.35	0.00	0.31	0.00	0.00	NA	NA	NA	NA	NA	58.42	NA	NA	79.29	72.07	78.15	74.98	75.05	77.97	78.40
slc8a2a-DreEX0073320	MIC	NA	NA	NA	NA	NA	NA	NA	NA	NA	NA	NA	NA	NA	NA	NA	NA	NA	NA	NA	NA	NA	NA	7.49	NA
slit2-DreEX0073464	MIC	NA	NA	NA	NA	NA	NA	NA	NA	NA	0.00	0.00	0.00	0.00	0.00	1.17	1.36	0.00	3.37	3.71	11.06	12.72	22.60	20.69	12.90
smap1-DreEX0073609	LONG	67.37	72.94	70.97	75.37	74.79	70.85	73.02	75.12	63.54	42.82	51.49	71.19	62.51	66.17	64.72	57.89	60.12	65.90	67.28	74.27	64.55	67.22	71.48	73.90
smg7-DreEX0073870	LONG	1.66	4.53	2.83	2.45	2.90	2.38	3.45	1.44	2.62	1.07	1.08	2.41	3.32	5.63	11.56	7.58	10.27	20.48	29.64	53.62	45.84	63.87	52.54	59.22
snx14-DreEX0074263	MIC	0.00	0.32	0.14	0.00	0.00	0.00	0.34	0.43	0.00	1.06	0.00	0.00	0.00	4.81	4.90	13.67	5.27	22.92	13.75	32.28	18.43	40.23	24.12	24.51
socs7-DreEX0074416	LONG	NA	NA	NA	NA	NA	NA	NA	0.00	0.00	0.00	4.35	NA	8.57	5.62	22.22	27.78	31.91	16.67	38.28	46.58	45.11	50.00	61.98	58.00
sorbs2a-DreEX0074454	LONG	1.08	3.53	4.11	1.94	7.58	4.35	9.09	0.00	0.00	0.00	0.00	2.04	8.70	8.24	24.80	6.38	11.76	28.91	61.11	68.83	74.06	50.00	75.65	65.01
sorbs2a-DreEX0074461	LONG	NA	NA	53.12	30.34	NA	NA	33.33	NA	NA	NA	NA	NA	NA	NA	NA	NA	NA	NA	88.20	NA	71.07	86.67	70.80	74.69
sorbs2b-DreEX0074475	LONG	NA	0.00	1.33	6.42	2.13	0.00	NA	NA	NA	0.00	0.00	0.00	0.58	1.82	16.02	5.24	7.10	27.18	17.48	40.71	27.24	55.41	44.82	47.87
sos1-DreEX0074539	MINI	NA	1.54	0.29	0.69	1.80	1.94	2.02	7.87	10.00	6.31	1.79	4.84	5.19	6.08	13.57	1.20	5.08	19.35	36.28	43.64	35.17	50.00	45.20	44.64
spag9a-DreEX0074637	MIC	21.15	49.20	15.55	30.74	27.00	33.65	49.46	NA	NA	NA	16.42	NA	37.84	40.34	76.38	61.88	NA	95.00	85.16	80.99	68.24	72.70	86.47	87.05
spna2-DreEX0074857	LONG	0.00	0.00	0.00	0.00	0.00	0.00	0.00	0.00	0.00	0.05	0.00	0.31	0.43	1.63	8.22	2.43	3.98	10.49	31.35	32.75	48.04	45.21	51.68	52.79
spock2-DreEX0074881	MIC	NA	NA	NA	NA	NA	NA	NA	NA	NA	NA	NA	NA	NA	50.87	87.06	90.99	82.49	65.08	80.03	81.02	83.57	85.88	85.34	88.83
spock3-DreEX0074887	MIC	NA	NA	0.00	NA	NA	NA	NA	NA	NA	NA	NA	NA	NA	32.01	70.08	40.91	65.89	93.09	82.71	89.72	88.33	92.25	89.83	92.65
spsb4b-DreEX0074981	MIC	4.54	3.71	4.28	2.63	3.77	4.64	11.71	9.00	2.95	0.00	1.31	5.19	4.43	4.87	21.94	8.01	24.18	16.75	17.34	37.52	33.15	51.88	46.67	55.44
sptbn2-DreEX0074997	LONG	0.73	0.00	0.07	0.43	0.31	0.24	0.14	0.00	0.52	0.12	0.00	0.00	0.00	0.12	1.93	0.76	1.98	2.39	3.42	17.91	18.12	28.77	23.38	25.25
src-DreEX0075047	MIC	0.00	0.00	1.04	4.35	0.71	0.52	0.89	0.00	0.00	NA	NA	1.05	1.69	1.27	0.00	2.99	0.00	21.95	32.79	53.12	46.05	72.09	49.76	54.36
srcap-DreEX0075066	LONG	NA	6.21	6.41	4.40	6.87	15.35	8.75	4.48	12.54	18.21	23.78	14.52	26.83	27.14	23.60	28.48	29.90	20.51	29.16	32.47	43.11	59.09	50.49	55.33
ssh2b-DreEX0075418	MIC	NA	NA	0.00	0.00	2.47	0.00	0.00	0.00	0.00	0.00	0.00	0.00	0.00	1.82	36.84	6.24	NA	9.99	58.70	47.57	47.97	70.00	31.02	17.90
stac-DreEX0075676	MINI	NA	NA	0.00	NA	NA	NA	NA	NA	NA	NA	NA	NA	NA	NA	0.00	NA	NA	NA	27.56	NA	45.64	NA	63.78	48.19
stard9-DreEX0075816	LONG	NA	NA	NA	NA	NA	NA	NA	NA	0.00	NA	0.00	NA	NA	0.00	0.00	NA	NA	NA	0.00	0.00	0.00	NA	0.00	NA
stx3a-DreEX0076245	LONG	1.70	1.15	3.68	1.88	2.85	3.39	2.16	NA	0.00	0.00	3.18	0.00	0.98	1.49	1.41	0.00	1.83	0.00	9.87	62.39	40.49	48.09	40.51	35.12
stxbp5a-DreEX0076323	MINI	NA	NA	NA	NA	0.00	NA	NA	NA	NA	NA	NA	NA	NA	NA	NA	NA	NA	NA	83.61	NA	78.67	85.19	64.01	64.41
svilb-DreEX0076651	LONG	NA	0.00	0.20	0.75	0.00	0.00	0.00	NA	NA	33.33	12.50	36.84	23.57	15.03	46.48	18.12	47.83	0.00	38.23	20.00	31.00	18.92	12.69	9.74
synj1-DreEX0076889	MIC	NA	0.00	0.00	0.00	0.00	0.00	0.00	NA	NA	0.00	0.00	3.03	0.00	3.08	23.53	28.21	9.43	31.25	46.61	70.54	77.25	85.40	81.82	79.27
synj1-DreEX0076894	MIC	NA	0.00	0.00	0.00	1.08	0.00	0.00	NA	NA	0.00	0.00	12.32	4.29	22.45	46.56	26.50	35.97	48.33	72.86	97.26	90.16	92.95	90.24	87.52
synj1-DreEX0076897	MINI	NA	0.00	0.00	0.98	0.00	0.00	5.17	NA	NA	3.33	5.42	0.00	0.00	0.00	15.12	0.00	10.55	10.00	10.34	16.92	16.12	21.16	21.30	17.63
synj1-DreEX0076899	MINI	NA	0.00	0.00	0.00	0.00	0.00	0.00	NA	NA	0.00	0.00	8.63	0.00	4.88	20.74	3.75	6.80	22.10	36.83	45.96	64.11	72.72	65.69	64.92
taf1-DreEX0077095	LONG	0.35	0.06	0.10	0.00	0.25	0.00	0.00	0.00	0.00	0.43	0.67	1.83	2.06	1.89	2.82	1.79	3.56	3.47	19.67	19.86	28.54	29.80	30.81	41.64
tanc1a-DreEX0077219	MINI	0.00	6.80	4.31	6.18	6.40	10.33	0.00	NA	NA	NA	NA	33.09	29.18	53.02	51.31	43.21	43.21	54.04	49.43	47.53	61.63	71.48	72.70	76.57
tapt1a-DreEX0077295	MINI	NA	NA	0.00	0.00	0.00	0.00	0.00	0.00	0.00	0.00	0.75	1.71	0.00	1.43	4.74	4.07	6.85	3.91	10.36	19.56	21.14	NA	42.07	40.23
tbc1d22b-DreEX0077460	LONG	NA	3.85	6.12	7.56	3.90	6.42	5.26	5.00	NA	NA	NA	NA	3.45	3.80	29.41	0.00	NA	NA	69.39	48.57	59.26	NA	54.55	69.57
tcf12-DreEX0077778	LONG	NA	NA	0.00	NA	0.00	0.00	NA	NA	6.12	20.00	7.59	22.63	10.61	12.51	23.19	14.78	15.11	22.40	18.61	30.32	23.21	29.68	23.79	27.82
tcf7l2-DreEX0077840	LONG	NA	NA	NA	NA	NA	NA	NA	NA	NA	0.00	1.85	3.35	0.00	3.38	20.84	3.32	8.48	23.27	61.38	73.58	76.57	71.98	80.88	79.86
tenm1-DreEX0078160	MINI	NA	10.71	11.24	12.50	5.52	NA	5.96	NA	NA	NA	NA	NA	NA	NA	NA	NA	NA	NA	57.10	87.25	84.45	85.88	85.35	82.99
tenm3-DreEX0078179	MIC	NA	NA	0.00	0.00	0.00	0.00	NA	NA	NA	0.00	1.73	2.99	0.81	1.74	13.33	7.52	8.62	31.65	29.13	59.87	58.79	73.22	72.77	70.00
tjp1a-DreEX0078961	MINI	0.00	0.66	0.99	1.56	0.77	0.15	1.77	0.00	0.00	1.65	0.00	0.51	0.00	0.20	0.87	0.34	2.13	2.05	3.33	9.94	8.07	15.70	9.85	14.46
tln1-DreEX0079141	MIC	0.00	0.00	0.00	2.32	0.63	0.00	0.00	0.00	0.00	0.00	0.00	0.00	0.00	0.00	0.00	0.00	0.00	0.00	0.45	0.00	3.06	5.85	6.03	3.68
tln2a-DreEX0079151	MIC	NA	0.00	0.00	0.00	0.00	0.00	0.00	0.00	0.00	0.00	0.00	0.00	1.45	0.00	2.83	0.00	1.20	1.44	5.75	11.10	21.02	33.43	31.38	38.67
tmem184ba-DreEX0079584	MIC	0.00	0.07	0.00	0.00	0.00	0.11	0.15	0.00	0.00	0.00	0.00	1.74	1.24	1.89	7.33	3.66	5.36	7.83	16.51	34.43	40.42	48.55	41.10	40.30
tmem245-DreEX0079727	MIC	0.00	2.74	1.04	0.00	2.03	2.98	0.00	NA	NA	7.90	6.05	0.00	3.55	0.00	0.00	3.96	16.19	0.00	13.94	35.97	40.03	32.90	56.38	41.30
tmem67-DreEX0079892	MIC	0.00	0.00	0.00	0.00	0.00	0.00	0.00	0.00	6.13	0.00	0.00	0.00	0.00	0.43	0.00	0.00	0.00	1.82	0.00	1.69	41.57	6.12	4.67	6.67
tnfaip2a-DreEX0080103	MINI	NA	NA	NA	NA	0.00	0.00	NA	NA	0.00	0.00	0.00	NA	0.00	0.00	0.00	0.00	0.00	NA	8.77	6.67	NA	14.29	NA	NA
tnikb-DreEX0080180	MIC	0.00	0.00	0.00	0.00	0.00	0.00	0.00	0.00	0.00	0.00	0.00	2.24	0.00	0.00	0.00	0.00	0.00	0.00	11.07	38.35	18.46	8.70	16.53	14.63
tnikb-DreEX0080186	LONG	5.30	18.85	25.01	24.73	21.74	33.31	36.55	21.22	9.39	4.59	14.07	7.98	8.99	10.95	18.22	17.96	12.93	34.82	32.92	45.68	53.61	57.82	44.63	50.69
tnrc6a-DreEX0080401	LONG	12.62	13.47	15.52	11.64	16.06	22.38	7.91	7.16	7.87	9.20	13.99	20.88	23.88	26.00	35.94	30.00	26.53	27.92	38.02	45.59	35.13	46.74	34.64	38.24
tox2-DreEX0080669	LONG	NA	NA	NA	NA	NA	NA	NA	NA	NA	NA	NA	NA	NA	86.67	83.78	100.00	NA	87.30	90.75	93.55	95.44	87.18	93.65	94.37
tp53bp1-DreEX0080695	LONG	0.00	2.60	3.29	2.72	3.69	3.71	2.77	2.60	2.40	2.67	3.07	3.23	1.96	2.36	3.26	1.60	1.57	2.89	5.79	16.98	23.44	34.03	40.47	42.69
tpd52-DreEX0080763	MINI	2.15	0.93	1.47	0.35	0.35	1.22	0.78	0.00	0.00	1.28	0.00	3.55	1.52	1.32	4.07	0.96	2.88	0.75	6.35	14.70	13.59	27.85	24.79	29.57
tpd52l1-DreEX0080767	MIC	NA	0.00	0.00	0.00	0.00	0.00	0.00	NA	NA	0.00	0.00	0.00	0.00	0.00	0.00	0.00	2.75	11.11	1.84	7.46	14.94	19.66	15.35	23.35
tpd52l1-DreEX0080768	MINI	NA	NA	0.00	0.00	0.00	0.00	0.00	NA	NA	0.00	0.00	0.00	0.00	0.42	2.50	1.35	0.00	4.37	4.50	4.94	24.03	32.46	31.65	43.80
tpd52l1-DreEX0080769	MINI	0.00	1.64	0.53	0.00	0.00	1.33	0.00	NA	2.86	1.69	0.53	0.00	0.00	0.29	2.38	0.48	2.86	0.00	8.97	10.87	27.14	27.87	34.96	49.45
tpd52l1-DreEX0080770	MIC	0.00	0.00	0.00	0.00	0.00	0.00	0.00	NA	0.00	1.77	0.00	0.00	0.00	0.59	0.00	0.98	8.21	0.00	5.51	8.93	28.42	36.78	50.73	45.33
tpd52l2a-DreEX0080776	MIC	0.00	1.33	0.00	0.00	0.52	0.00	1.62	0.00	2.59	1.27	1.56	5.68	3.66	5.50	16.02	9.69	14.41	31.34	28.73	39.37	42.46	45.29	41.44	36.61
tpd52l2a-DreEX0080777	MINI	6.80	4.78	1.94	3.87	3.53	5.78	6.56	10.17	5.25	9.88	12.26	18.10	8.17	7.07	19.04	10.68	15.34	30.96	31.82	42.95	44.94	51.59	45.69	42.48
tpd52l2b-DreEX0080784	MIC	0.00	0.09	0.24	0.16	0.33	0.00	0.39	0.94	0.47	1.04	1.23	3.86	3.29	5.69	16.08	7.79	12.11	34.47	28.61	30.61	34.29	39.27	39.68	40.72
tpd52l2b-DreEX0080785	MINI	0.58	1.03	0.84	0.34	1.23	0.87	1.21	2.19	1.45	3.64	3.92	4.94	5.32	6.95	20.87	8.08	20.46	36.07	33.51	36.59	36.47	44.78	40.33	47.01
trak2-DreEX0081028	LONG	0.00	0.25	0.46	0.31	0.86	0.67	0.00	0.90	0.00	0.00	0.00	12.26	0.00	9.52	13.55	13.96	8.35	32.91	34.42	59.50	42.58	38.12	39.84	43.30
trim62-DreEX0081285	MINI	17.24	11.95	8.27	11.24	9.91	11.11	12.79	18.52	2.44	6.90	7.25	2.86	7.94	4.17	10.20	3.03	NA	6.98	12.81	20.00	17.89	32.43	27.57	31.10
trioa-DreEX0081318	MINI	0.00	0.66	0.34	0.00	0.81	0.50	0.00	NA	0.00	1.96	4.05	0.00	1.59	4.29	14.58	6.46	10.20	13.97	39.57	51.16	70.29	56.03	75.36	72.28
trioa-DreEX0081320	LONG	0.00	0.17	0.00	0.00	0.00	0.00	0.00	NA	0.00	1.41	0.00	1.41	0.00	0.00	0.00	2.13	0.00	6.38	9.46	22.35	10.69	16.67	15.55	18.23
trrap-DreEX0081616	MIC	NA	0.00	0.00	0.00	0.00	0.00	0.00	0.00	0.00	0.00	0.00	0.00	0.00	1.01	2.45	0.00	2.76	7.99	20.31	31.43	29.95	27.56	29.18	37.23
tsga10-DreEX0081679	MIC	NA	NA	NA	NA	0.00	0.00	NA	NA	NA	NA	0.00	NA	0.00	NA	0.00	NA	NA	NA	0.00	NA	NA	NA	NA	NA
ttyh2l-DreEX0082293	MIC	0.00	0.00	0.00	0.00	0.00	0.00	0.00	0.00	NA	0.00	0.00	0.00	0.00	0.00	0.00	0.00	0.00	5.20	1.46	30.36	16.52	41.54	20.16	10.78
ubap2l-DreEX0082728	LONG	41.38	42.68	39.66	32.98	37.41	39.81	26.70	18.58	22.57	22.93	36.38	27.74	31.14	33.04	41.51	29.37	24.25	26.22	33.15	43.96	43.76	40.58	45.31	46.74
uggt1-DreEX0083213	MIC	0.00	0.00	0.00	0.00	0.41	0.22	0.00	0.00	0.00	0.00	1.29	3.88	1.94	2.67	11.90	4.12	0.00	1.77	9.63	17.08	9.34	NA	16.62	28.60
uhrf1bp1l-DreEX0083287	LONG	NA	0.00	0.39	0.00	0.14	0.00	0.00	1.54	0.00	0.00	1.54	0.00	0.00	4.92	10.47	6.06	3.03	13.38	26.20	35.52	26.53	32.94	25.21	24.20
unm_sa1614-DreEX0083453	MIC	NA	NA	NA	NA	NA	NA	NA	NA	NA	NA	NA	NA	NA	NA	NA	NA	NA	NA	63.61	NA	89.58	92.78	61.72	81.15
usp6nl-DreEX0083961	LONG	NA	NA	0.00	NA	0.00	NA	NA	NA	0.00	0.00	0.00	0.00	0.00	0.51	4.76	1.59	0.00	1.89	6.69	17.07	17.19	26.32	21.04	26.39
vamp4-DreEX0084104	LONG	4.71	5.34	4.04	5.34	6.35	4.48	6.89	5.62	3.30	10.57	5.51	13.16	13.18	14.79	33.33	13.68	25.85	25.45	36.12	49.66	60.78	63.43	71.97	76.71
vav2-DreEX0084167	MIC	0.00	0.00	0.00	0.00	0.00	0.00	0.00	NA	0.00	0.00	0.00	0.00	5.69	4.64	0.00	16.28	0.00	24.14	24.90	0.00	11.86	23.33	35.35	26.22
vav2-DreEX0084171	LONG	NA	8.70	8.63	10.69	9.00	4.03	15.27	15.58	4.35	2.44	3.70	9.09	7.69	12.89	54.53	11.26	22.73	55.00	51.09	59.82	64.38	58.23	73.00	76.39
vdac3-DreEX0084235	MIC	0.00	0.00	0.00	0.00	0.19	0.00	0.00	0.13	0.31	0.46	0.25	3.64	2.76	6.81	8.96	8.10	21.73	31.34	29.38	31.71	32.89	32.74	26.06	20.55
vdac3-DreEX6047922	LONG	17.09	29.00	24.02	32.98	29.98	24.49	25.64	29.36	20.66	18.85	22.34	16.16	20.01	17.69	14.39	18.75	14.10	17.81	19.02	25.89	18.41	24.15	12.92	13.20
vps13d-DreEX0084420	LONG	NA	1.20	3.16	1.18	1.62	1.03	9.09	NA	NA	NA	3.23	NA	0.00	6.67	6.98	5.56	NA	NA	19.67	23.53	16.81	22.22	25.46	29.21
vps8-DreEX0084571	MIC	NA	NA	0.00	0.00	0.00	0.00	NA	NA	NA	NA	0.00	NA	0.00	5.31	15.67	4.80	4.80	12.42	27.46	52.96	42.31	31.48	52.02	39.92
vti1a-DreEX0084665	MIC	0.00	0.00	0.00	0.00	0.00	0.00	0.55	0.00	0.00	0.00	0.00	0.00	0.00	1.87	0.00	0.00	2.30	20.83	32.80	44.78	40.64	50.46	31.62	50.97
wdfy3-DreEX0084871	LONG	NA	NA	34.31	60.44	41.78	51.72	34.18	NA	15.15	13.33	8.20	23.08	10.64	13.58	12.09	27.66	NA	44.19	54.75	44.68	67.74	78.57	79.10	70.02
wnk1b-DreEX0085364	LONG	NA	1.08	0.74	0.29	0.24	0.54	0.00	NA	NA	2.94	0.00	0.00	3.70	6.55	5.00	3.85	4.20	2.86	7.86	11.69	20.69	22.52	16.25	13.09
wnk1b-DreEX0085367	LONG	NA	0.00	0.36	1.19	0.93	1.30	0.00	0.00	NA	0.00	1.12	2.13	1.41	3.05	5.41	6.29	3.08	6.38	5.13	7.69	11.24	15.98	11.80	8.98
wnk1b-DreEX0085368	MINI	NA	0.00	1.59	1.95	1.68	1.32	1.30	0.00	NA	0.00	0.00	1.08	0.00	0.62	10.43	4.05	10.14	16.00	9.78	17.65	15.14	18.64	12.35	10.19
wsb1-DreEX0085445	LONG	0.00	0.00	0.00	0.00	0.29	0.29	1.09	5.88	7.74	12.77	14.37	29.58	17.68	20.69	22.20	12.45	6.67	10.86	16.38	25.29	18.08	32.01	28.37	32.45
wu:fc30c06-DreEX0085516	LONG	34.15	NA	22.89	10.68	7.89	32.35	24.64	17.07	41.18	38.89	64.56	NA	74.55	57.04	NA	48.00	NA	NA	82.25	90.24	95.24	82.46	88.46	100.00
zdhhc20a-DreEX0086286	MINI	NA	4.69	7.61	6.07	6.98	8.07	7.36	15.86	NA	NA	0.00	0.00	3.52	6.88	NA	6.28	NA	8.48	26.75	35.64	30.93	NA	45.79	64.92
zdhhc20b-DreEX0086292	MINI	0.00	8.76	8.54	9.23	8.09	8.77	6.33	10.11	12.88	14.13	21.82	34.65	19.21	13.96	20.55	21.52	17.56	51.18	32.83	30.03	40.68	60.92	50.14	62.56
zdhhc5b-DreEX0086312	LONG	21.05	40.59	48.01	36.52	49.38	23.62	36.71	37.25	83.33	61.90	53.12	42.22	55.81	54.48	43.90	58.21	37.50	45.01	55.90	80.02	64.93	73.05	69.38	62.16
zdhhc5b-DreEX0086313	MIC	0.00	0.00	0.00	0.00	0.00	0.00	0.00	0.00	0.00	0.00	0.00	0.00	0.00	1.61	0.00	3.41	0.00	8.05	13.98	43.09	32.95	30.45	38.71	26.06
zfyve21-DreEX0086466	MINI	0.00	0.25	0.14	0.14	0.00	0.11	0.00	0.26	0.00	0.56	0.71	2.86	4.38	6.70	8.91	7.50	10.65	15.15	22.54	28.43	22.29	36.96	30.33	30.99
zgc:171497-DreEX0087320	MIC	0.00	NA	0.00	0.00	0.00	0.00	NA	NA	NA	NA	NA	NA	NA	NA	NA	NA	NA	NA	NA	NA	NA	NA	0.00	NA
zgc:91860-DreEX0087786	MINI	0.00	0.00	0.00	0.00	0.00	0.00	0.00	0.00	0.90	0.00	0.00	0.00	0.00	0.00	13.32	2.64	13.55	33.22	42.30	53.93	72.06	86.08	86.09	77.55
zmynd8-DreEX0087976	LONG	NA	2.56	1.33	1.27	0.84	NA	9.09	NA	NA	NA	NA	NA	0.00	NA	NA	NA	NA	NA	26.92	NA	NA	21.43	30.00	NA
znf395-DreEX0088162	LONG	3.70	11.39	7.87	5.46	4.80	4.07	5.94	6.60	10.87	25.74	25.53	45.03	41.11	52.94	65.82	47.29	67.49	58.96	61.69	41.84	43.89	41.32	40.83	35.40
