# Supplementary material for: Phenotypic impact of individual conserved neuronal microexons and their master regulators in zebrafish
Source: eLife. 2025 Nov 18;13:RP104275. doi: 10.7554/eLife.104275 (PMC12626424; doi:10.7554/eLife.104275)
Supplement: Source data 2. [file elife-104275-data2.zip › raw_data/Fig1/AvPSI_SelectedMICs_heatmap-11s.txt]

GENE-EVENT	Neural	PancreasEndo	Muscle	GermLine	Testis	Ovary	Adipose	Epithelial	Gills	ImmuneHemato	Intestine	Kidney	Liver	PancreasExo
ATL2-DreEX0000709	95.19	81.55	7.03	0.00	5.20	0.00	0.00	NA	0.00	9.37	0.00	0.00	11.56	0.00
ATP11B-DreEX0000717	76.27	3.32	9.11	0.00	0.26	1.94	3.22	0.00	0.00	0.00	0.00	0.51	0.00	0.00
CABZ01084323.1-DreEX0002175	95.79	90.14	1.77	NA	1.86	NA	0.00	NA	18.97	17.28	3.91	1.78	0.00	0.00
CENPF (2 of 2)-DreEX0002642	47.99	0.00	19.49	0.00	0.00	0.00	0.00	0.00	0.00	0.00	0.00	0.00	0.00	0.00
DAB2-DreEX0003483	51.73	53.44	0.46	NA	0.00	NA	0.00	0.00	0.00	0.00	0.00	0.00	0.00	NA
ERC1 (3 of 3)-DreEX0004027	89.08	8.95	3.20	0.00	0.00	NA	0.00	0.00	0.00	0.00	NA	0.00	NA	0.00
GK2-DreEX0004728	59.92	23.92	18.24	NA	14.57	0.00	3.87	0.00	0.00	5.55	1.36	0.00	8.10	0.00
RUNDC1-DreEX0007654	93.08	30.18	14.39	0.00	5.40	0.00	6.63	NA	0.00	7.20	0.00	0.00	0.00	NA
SCYL2-DreEX0007764	90.93	82.52	0.00	0.00	0.00	0.00	0.00	0.00	0.00	0.00	0.00	0.00	0.00	0.00
SNX2-DreEX0008261	61.22	51.71	10.11	0.00	0.00	2.99	0.00	0.00	1.73	6.95	0.00	1.11	0.00	0.00
TACC2-DreEX0008613	93.56	9.34	0.85	0.00	2.07	NA	0.00	0.00	0.00	0.00	0.00	0.00	NA	0.00
TNKS (1 of 2)-DreEX0008971	92.48	7.58	75.70	0.00	7.33	30.73	9.43	11.63	21.81	23.37	16.28	24.75	6.17	1.89
abi1a-DreEX0010301	88.43	71.24	0.80	0.00	2.94	0.00	1.42	0.00	0.47	30.82	0.00	0.00	0.00	0.00
abi2a-DreEX0010320	68.59	22.00	0.00	2.52	23.85	0.00	9.73	0.00	3.49	0.00	4.35	0.00	0.00	18.16
abi2b-DreEX0010329	88.57	95.22	0.00	0.00	0.52	0.00	0.00	0.00	1.11	1.37	2.86	0.00	0.00	0.00
acot7-DreEX0010726	94.68	11.86	6.92	0.00	0.00	NA	8.43	0.00	1.55	0.00	0.00	0.00	0.00	0.00
acvr2aa-DreEX0011037	26.55	0.00	0.00	0.00	0.00	0.00	0.00	0.00	0.00	0.98	0.00	0.49	0.00	0.00
agrn-DreEX0012142	90.35	0.00	0.47	NA	0.00	NA	0.00	0.00	0.00	1.60	0.00	0.00	0.00	NA
ap1b1-DreEX0013673	33.99	0.00	1.63	0.00	0.00	0.00	0.00	0.00	0.70	3.73	0.00	0.36	2.02	0.00
ap1g1-DreEX0013683	76.36	3.92	2.26	0.00	0.00	0.00	0.91	0.00	0.00	9.37	0.99	1.29	0.00	0.00
ap2a1-DreEX0013723	30.89	1.09	0.00	0.00	0.00	0.00	0.00	0.00	0.00	0.67	0.00	0.00	0.00	0.00
ap2m1a-DreEX0013740	41.38	30.13	0.75	NA	0.27	0.00	0.74	0.00	0.18	0.51	0.00	0.10	0.00	0.00
apbb1-DreEX0013846	93.56	99.45	1.18	0.00	4.88	0.00	0.00	0.00	5.38	12.59	0.00	0.00	0.00	8.04
apbb2b-DreEX0013859	94.65	96.87	2.54	NA	4.29	NA	5.70	NA	6.30	14.38	7.96	0.00	0.00	7.03
arhgef1b-DreEX0014527	39.36	7.00	0.00	0.00	0.00	0.00	0.00	0.00	0.00	0.12	0.00	0.00	0.00	0.00
asap1b-DreEX0015073	93.81	87.14	4.34	NA	0.82	0.00	4.45	NA	0.00	3.87	0.00	0.00	NA	0.00
aspg-DreEX0015304	68.51	13.76	1.60	NA	0.00	0.00	0.00	NA	2.10	1.27	0.00	0.26	0.00	0.00
aspg-DreEX0015305	74.82	13.12	52.47	NA	0.00	0.00	1.72	NA	13.00	1.09	4.90	0.44	0.00	0.00
atxn2-DreEX0016233	67.92	10.38	24.12	0.00	0.77	5.28	5.20	16.58	23.26	26.38	7.36	11.96	19.26	7.54
bcam-DreEX0016717	87.16	17.39	2.07	0.00	0.00	NA	0.00	0.00	0.00	14.97	NA	0.00	NA	0.00
cadps2-DreEX0018370	97.11	NA	0.00	0.00	0.00	0.00	3.61	NA	0.00	11.89	0.00	0.00	0.00	NA
caska-DreEX0019017	89.80	35.47	4.01	NA	0.56	0.00	0.00	0.00	0.00	3.80	0.00	0.00	NA	0.00
ccny-DreEX0019841	66.13	0.66	0.00	NA	0.00	NA	0.00	0.00	0.00	0.00	0.00	0.00	0.00	0.00
celf1-DreEX0020617	67.81	65.78	5.64	0.00	1.30	0.59	0.00	0.00	3.36	5.05	3.42	0.83	2.07	2.91
chchd6a-DreEX0021351	70.30	4.75	5.46	0.00	0.00	0.00	0.00	0.00	1.48	2.81	0.85	0.40	0.00	0.00
chchd6b-DreEX0021359	79.34	84.25	27.31	0.00	0.34	0.00	2.08	12.82	4.45	3.81	1.06	0.68	0.42	0.61
ckap5-DreEX0021859	71.95	0.00	1.38	0.00	0.00	0.00	0.00	0.00	0.00	4.39	0.94	0.16	2.14	0.00
clasp1a-DreEX0021913	76.61	5.01	2.29	0.00	0.00	0.00	3.43	NA	0.00	3.22	0.00	0.00	0.00	7.90
clasp1a-DreEX0021914	28.33	49.31	0.00	0.00	0.00	0.00	0.00	0.00	0.00	1.03	0.00	0.00	0.00	0.00
clasp2-DreEX0021946	74.50	27.22	2.16	0.00	0.00	0.00	1.43	0.00	1.83	19.53	0.00	0.00	0.00	0.00
clasp2-DreEX0021947	66.74	90.60	2.98	48.36	17.90	24.06	12.82	0.00	4.17	12.70	1.54	10.38	0.00	9.21
cltcb-DreEX0022266	95.86	72.73	58.89	43.80	25.76	27.18	35.86	36.26	53.58	46.00	41.24	28.49	38.95	22.01
cpeb4-DreEX0023919	87.80	100.00	3.82	26.03	16.27	3.71	2.57	8.32	10.27	17.63	16.62	2.98	3.60	NA
cryzl1-DreEX0024456	87.28	3.55	43.76	NA	0.00	0.00	0.00	0.00	0.00	0.78	0.00	0.41	0.00	0.00
csnk1g1-DreEX0024575	49.67	2.66	NA	0.00	1.32	NA	0.00	NA	2.19	19.00	0.00	5.14	0.00	0.00
ctnnb1-DreEX0024849	58.10	3.39	25.95	0.00	0.09	0.96	1.46	0.00	0.87	6.68	1.01	0.26	1.60	0.38
daam1a-DreEX0025590	73.65	19.40	0.38	0.00	0.00	0.00	0.90	0.00	0.00	5.07	0.00	0.00	0.00	0.00
dctn2-DreEX0026022	90.96	49.02	39.25	0.00	0.39	0.00	32.95	0.00	3.63	9.44	35.95	8.20	1.16	NA
dctn4-DreEX0026038	87.93	23.98	0.72	0.00	31.55	0.00	30.88	0.00	0.00	40.92	0.00	1.44	4.00	34.81
dip2ba-DreEX0027020	30.51	75.17	1.49	0.00	0.00	0.00	0.00	0.00	0.79	1.31	0.00	0.00	0.00	0.00
dnmt1-DreEX0027818	74.32	NA	0.00	0.00	0.00	0.14	0.00	NA	3.20	2.40	0.00	0.00	0.00	0.00
dock11-DreEX0027937	80.23	7.41	0.00	NA	0.00	0.00	0.00	0.00	0.00	0.00	0.00	0.00	NA	NA
dock7-DreEX0028015	91.01	96.76	28.27	NA	7.00	7.25	23.03	2.73	6.66	26.96	4.75	4.92	14.39	17.14
dock9a-DreEX0028031	41.05	42.09	0.30	0.00	0.00	0.00	0.00	0.00	1.38	0.00	0.00	0.00	0.00	NA
dock9b-DreEX0028046	60.99	18.50	8.75	0.00	0.00	0.00	0.00	6.62	34.90	7.63	0.00	4.62	NA	NA
dock9b-DreEX0028047	63.44	55.04	5.34	NA	2.71	0.00	0.00	0.00	6.08	0.00	0.00	1.96	NA	NA
eif4g3b-DreEX0029590	27.01	0.00	2.37	0.00	0.00	0.00	0.00	0.00	0.00	0.73	0.00	0.00	0.00	0.00
emc1-DreEX0029850	77.84	73.96	3.15	51.61	2.56	2.67	3.81	0.00	13.01	2.55	1.80	1.30	4.49	5.61
eprs-DreEX0030456	35.78	8.41	0.33	0.00	0.19	0.73	0.00	0.00	0.76	2.23	0.00	0.00	0.83	0.00
evi5b-DreEX0030978	75.83	29.92	0.00	NA	0.00	0.00	1.81	0.00	1.68	0.71	0.00	0.00	0.00	0.00
exoc1-DreEX0031062	90.04	0.00	14.30	0.00	0.14	0.00	0.88	0.00	0.00	15.97	0.00	0.00	0.00	0.00
exoc6-DreEX0031112	92.73	47.70	28.06	NA	0.00	0.00	3.27	0.00	13.34	20.09	7.42	9.27	0.00	0.00
exoc7-DreEX0031137	84.08	47.31	35.41	0.00	0.61	0.00	0.00	NA	3.57	7.05	1.16	6.44	3.13	0.00
foxk1-DreEX0033317	34.89	1.29	1.18	0.00	0.00	0.00	0.00	NA	0.58	1.58	0.97	0.00	0.00	0.00
frya-DreEX0033581	82.63	0.00	0.37	NA	0.00	NA	0.00	0.00	0.44	0.00	0.00	0.00	0.00	NA
fryl-DreEX0033622	73.17	96.52	6.57	0.00	0.21	0.00	0.00	2.17	0.62	0.70	1.79	2.39	0.00	3.29
fryl-DreEX0033626	89.56	2.17	62.77	8.29	9.67	0.00	41.97	8.50	20.76	57.45	44.66	37.86	17.83	0.00
gdpd5b-DreEX0034661	90.76	0.00	18.77	0.00	0.22	0.00	0.00	0.00	0.00	0.00	0.00	0.00	0.00	0.00
git1-DreEX0034900	95.11	61.60	44.95	0.00	0.00	0.00	5.51	0.00	0.00	46.38	NA	0.00	NA	2.51
git2a-DreEX0034907	88.23	50.75	0.00	0.00	0.00	0.00	5.21	0.00	2.62	3.18	0.00	0.00	NA	9.91
gne-DreEX0035359	74.57	17.17	2.85	0.00	1.12	0.00	3.67	0.00	0.00	6.40	20.47	0.00	57.47	NA
gramd1a-DreEX0035911	92.22	30.58	3.07	0.00	0.00	NA	0.00	NA	0.00	8.87	NA	0.00	0.00	4.00
gulp1a-DreEX0036711	37.16	3.78	1.62	NA	0.00	0.00	0.00	0.00	0.00	0.08	0.00	0.00	NA	0.00
hdac11-DreEX0037039	26.63	2.80	0.00	NA	0.00	0.00	0.00	0.00	0.00	6.48	0.00	0.00	NA	0.00
hexb-DreEX0037402	34.31	4.23	0.77	0.00	0.00	0.00	0.00	0.00	0.00	0.04	0.00	0.00	0.00	0.00
ift80-DreEX0038783	31.43	2.92	0.00	0.00	0.27	0.00	0.00	NA	0.00	1.35	0.00	0.00	NA	0.00
ift88-DreEX0038810	35.25	27.50	0.98	0.00	8.84	0.00	7.35	0.00	0.00	8.95	NA	5.57	NA	4.40
inpp4aa-DreEX0039419	95.95	19.00	1.31	NA	0.00	NA	0.00	0.00	0.00	8.51	0.00	0.00	NA	0.00
kif1b-DreEX0041536	95.46	44.46	6.32	0.00	9.27	7.14	10.21	0.00	5.03	30.94	10.20	2.00	NA	NA
lipeb-DreEX0043115	43.50	8.80	0.00	0.00	0.00	0.00	0.00	0.00	0.00	0.00	0.00	0.00	NA	NA
lpcat3-DreEX0043476	68.32	70.28	0.60	NA	3.36	0.00	0.00	0.00	0.00	2.63	0.00	0.00	4.28	0.00
lrba-DreEX0043564	32.51	5.43	0.00	0.00	2.50	0.00	0.00	NA	0.00	0.00	1.36	0.00	0.00	0.00
macf1a-DreEX0044250	47.19	1.75	14.74	0.00	0.00	0.00	8.21	0.00	6.60	4.28	0.00	0.00	NA	NA
map4k5-DreEX0044744	80.95	17.05	55.37	7.97	45.04	3.72	19.71	10.16	9.33	34.69	10.68	9.99	0.00	42.87
map7d1b-DreEX0044788	90.29	48.78	0.94	0.00	0.00	NA	0.98	0.00	0.00	5.29	11.11	0.00	0.00	0.00
march8-DreEX0045047	60.48	1.67	0.00	NA	0.00	0.00	0.00	0.00	0.00	2.54	0.00	0.00	0.00	0.00
metap1-DreEX0046066	40.27	29.00	0.33	0.00	0.00	0.00	0.46	0.00	0.00	2.55	0.00	0.00	0.00	0.00
mhc1zaa-DreEX0046354	91.25	52.72	72.33	NA	10.18	NA	14.53	10.18	20.12	43.74	13.39	27.22	6.61	NA
micu1-DreEX0046514	75.08	40.19	0.18	0.00	0.00	0.00	0.00	0.00	0.24	0.80	0.00	0.00	0.00	0.00
mrpl12-DreEX0047335	55.15	10.87	1.12	0.00	0.46	0.00	0.00	0.00	0.00	2.77	0.00	0.22	0.00	0.00
mtss1-DreEX0047991	75.51	38.85	51.97	52.23	22.07	19.49	28.09	25.93	43.47	40.00	27.49	30.68	42.94	17.57
mtss1la-DreEX0048005	78.10	19.58	7.00	NA	0.00	NA	0.00	NA	7.54	18.68	0.00	0.00	0.00	0.00
nav2b-DreEX0049312	45.83	36.22	0.00	0.00	0.00	NA	0.00	0.00	1.19	0.00	6.32	0.00	0.00	0.00
nktr-DreEX0050760	54.73	39.04	36.38	0.00	19.19	12.32	12.32	28.82	35.24	27.70	2.27	13.87	9.90	30.39
nrg1-DreEX0051571	81.97	NA	NA	0.00	0.00	0.00	4.47	0.00	0.00	47.77	3.32	0.00	NA	2.10
ocrl-DreEX0052465	94.21	20.51	75.37	20.48	44.72	15.30	17.07	21.71	26.28	39.72	2.94	13.34	10.27	NA
osbpl7-DreEX0052802	55.91	NA	0.00	0.00	0.00	0.64	0.00	1.06	0.51	0.00	NA	0.33	NA	0.00
pdha1a-DreEX0054374	69.66	77.53	39.58	27.94	9.51	41.55	9.92	21.13	27.23	11.60	10.02	28.85	8.34	2.39
phf21ab-DreEX0055086	71.63	0.00	0.00	0.00	0.00	0.00	0.00	NA	0.00	0.00	0.00	0.00	0.00	0.00
phyhd1-DreEX0055283	43.81	30.83	0.00	0.00	0.32	0.00	0.00	0.00	0.00	0.00	0.47	0.00	0.00	1.70
picalma-DreEX0055371	79.21	16.76	5.67	0.00	0.00	0.00	0.43	0.00	0.41	0.96	0.45	0.00	1.19	0.00
picalmb-DreEX0055387	89.52	0.00	35.92	0.00	0.00	NA	0.00	0.00	2.36	2.45	0.00	0.00	0.00	0.00
pikfyve-DreEX0055636	51.81	0.48	9.04	0.00	0.00	0.00	5.96	9.20	0.00	0.00	0.00	0.00	NA	0.00
pikfyve-DreEX0055638	86.36	0.58	63.15	9.33	0.65	NA	10.45	0.00	14.45	10.18	17.44	7.37	5.88	0.00
pnpla7a-DreEX0056697	29.89	0.00	0.00	0.00	0.00	0.00	0.00	0.00	0.00	0.00	0.00	0.00	0.00	0.00
ppip5k1b-DreEX0057469	40.36	0.00	0.14	NA	0.00	0.00	0.00	0.00	0.00	0.00	0.00	0.00	0.00	0.00
ppip5k2-DreEX0057481	39.04	0.92	0.00	NA	0.45	0.00	0.00	0.00	0.00	0.00	0.00	0.00	0.00	0.00
ppm1ba-DreEX0057497	31.93	0.87	0.00	0.00	0.23	0.00	0.00	0.00	0.00	0.36	0.00	0.00	0.00	0.00
ppp3cca-DreEX0057819	84.75	42.60	2.43	NA	7.99	21.95	1.61	0.00	1.97	18.31	0.00	9.09	4.40	1.59
ppp6r3-DreEX0057914	66.64	2.38	6.14	0.00	0.00	0.00	0.00	0.00	1.11	2.27	1.20	0.43	0.00	0.00
prdm10-DreEX0057991	73.46	2.89	0.00	NA	1.78	0.00	0.00	0.00	0.00	2.62	0.00	0.00	NA	0.00
psd2-DreEX0058791	84.65	45.13	18.37	NA	0.00	NA	0.00	0.00	0.00	4.47	0.00	0.00	0.00	NA
ptk2ab-DreEX0059290	85.85	0.00	47.16	0.00	0.00	0.00	0.00	0.00	2.91	19.30	0.00	0.00	0.00	0.00
ptk2ab-DreEX0059302	90.62	56.56	16.84	27.27	8.82	0.00	NA	0.00	11.53	38.60	NA	2.86	0.00	0.00
ptk2ab-DreEX6041474	62.00	89.13	26.27	NA	0.00	0.00	NA	7.91	24.72	0.81	3.12	1.84	0.00	NA
ptprfb-DreEX0059625	73.05	0.00	0.00	0.00	0.00	NA	0.00	0.00	0.00	0.41	0.00	0.00	0.00	3.84
ptprfb-DreEX0059639	74.12	32.56	0.00	0.00	0.00	NA	0.00	0.00	0.00	0.77	1.38	0.00	0.00	0.00
ptprk-DreEX0059683	53.52	15.87	13.55	0.00	8.89	0.00	8.47	0.00	0.00	2.32	0.00	1.53	0.00	NA
pus7-DreEX0059894	63.45	0.00	7.55	0.00	0.00	0.00	0.00	NA	0.00	1.51	0.00	0.00	0.00	0.00
rab3ip-DreEX0060280	28.77	0.00	2.30	NA	0.00	0.00	0.00	NA	0.00	0.00	1.55	0.00	5.20	0.00
rapgef6-DreEX0060879	87.99	NA	47.58	0.00	10.60	NA	10.86	0.00	4.40	32.43	6.33	5.61	8.56	2.00
reep3a-DreEX0061623	29.60	7.96	7.48	0.00	3.06	NA	0.58	0.00	2.82	0.64	0.00	1.05	0.00	0.00
sec22bb-DreEX0064793	86.25	50.17	2.16	0.00	2.33	0.00	1.44	NA	0.00	2.56	2.89	1.04	3.49	0.00
sept15-DreEX0065253	36.45	0.73	15.04	0.00	0.27	0.00	0.00	2.74	1.32	4.02	0.00	0.71	0.00	0.00
sh3glb1b-DreEX0065997	41.49	5.71	0.20	NA	0.73	0.00	0.00	0.00	0.00	0.72	0.00	0.00	0.00	1.05
sh3glb1b-DreEX0065998	58.73	43.16	1.77	NA	6.53	0.00	2.72	1.19	2.78	3.87	1.88	2.54	3.31	5.33
sh3glb2a-DreEX0066003	76.59	8.29	13.49	0.00	0.00	0.00	7.06	NA	6.20	22.83	NA	3.20	NA	0.00
sh3glb2b-DreEX0066007	93.56	88.44	8.85	0.00	0.99	0.00	3.01	NA	3.13	2.98	12.14	0.00	NA	0.00
sh3glb2b-DreEX0066015	87.21	89.56	17.75	0.00	22.66	11.00	24.54	NA	41.33	31.99	NA	12.66	7.34	11.93
si:ch211-200p22.4-DreEX0067362	53.73	0.82	0.00	0.00	0.00	0.00	0.00	NA	0.00	1.66	0.00	0.00	0.00	0.00
si:ch211-259g3.4-DreEX0068029	61.46	2.60	0.00	0.00	0.00	0.00	0.00	0.00	0.00	0.00	0.00	0.00	0.00	0.00
si:dkey-126h10.2-DreEX0069265	70.76	1.77	0.00	0.00	0.00	0.00	0.00	0.00	0.00	12.34	0.00	0.00	NA	NA
slc38a10-DreEX0072759	83.15	4.98	41.38	20.00	6.21	4.00	6.73	0.00	10.20	33.65	8.02	2.89	4.42	6.51
slc43a2a-DreEX0072910	86.17	5.90	1.62	NA	0.00	0.00	0.00	NA	0.48	3.01	0.00	0.97	0.00	0.00
slc43a2b-DreEX0072920	55.63	0.35	9.82	0.00	24.13	NA	0.14	NA	12.15	38.43	1.33	5.52	0.00	0.00
snx14-DreEX0074263	68.43	50.54	44.26	8.09	1.67	1.69	1.21	4.90	1.18	5.19	0.87	0.00	0.00	0.00
spsb4b-DreEX0074981	72.79	8.63	30.39	0.00	4.45	2.52	5.13	0.00	9.69	23.69	0.00	4.23	18.34	NA
src-DreEX0075047	90.65	15.38	0.00	0.00	6.52	11.69	4.76	0.00	0.00	12.50	0.00	0.00	NA	0.00
ssh2b-DreEX0075418	71.70	0.27	0.00	0.00	0.00	0.00	0.00	0.00	0.00	0.00	0.00	0.00	0.00	0.00
synj1-DreEX0076889	96.89	1.15	1.26	NA	0.00	0.00	6.98	0.00	0.00	17.19	0.00	0.00	0.00	0.00
tln1-DreEX0079141	38.38	24.52	0.00	0.00	0.00	0.00	0.00	0.00	0.00	0.00	0.00	0.00	0.00	0.00
tmem184ba-DreEX0079584	57.94	15.14	3.48	0.00	0.00	0.00	0.00	0.00	0.74	4.10	0.00	0.00	0.00	0.00
tmem245-DreEX0079727	85.18	44.43	28.93	NA	12.71	2.94	5.14	23.44	11.40	39.02	3.32	8.93	0.00	NA
tmem67-DreEX0079892	36.83	0.00	0.00	0.00	0.00	0.00	0.00	0.00	NA	0.69	4.76	0.00	NA	0.00
tnikb-DreEX0080180	25.92	0.00	0.00	0.00	0.00	0.00	0.00	0.00	0.00	0.00	0.00	0.00	NA	NA
tpd52l1-DreEX0080767	47.30	28.36	0.00	0.00	0.00	0.00	0.00	0.00	0.00	15.21	0.00	1.33	0.00	0.00
tpd52l1-DreEX0080770	51.79	25.06	2.41	0.00	0.36	0.00	0.52	1.86	4.35	2.09	1.34	2.01	0.00	0.00
tpd52l2a-DreEX0080776	80.27	91.14	0.98	0.00	3.73	0.00	1.04	1.02	1.65	3.70	0.00	0.41	0.00	1.57
tpd52l2b-DreEX0080784	65.87	46.50	0.84	0.00	0.56	0.00	0.00	0.00	0.41	1.81	0.50	0.56	0.91	0.00
trrap-DreEX0081616	41.73	0.00	0.00	0.00	0.00	0.00	0.00	NA	0.00	0.00	0.00	0.00	NA	0.00
uggt1-DreEX0083213	50.49	0.00	27.70	0.00	0.00	0.00	0.00	0.00	0.00	0.00	0.00	0.00	0.00	NA
vav2-DreEX0084167	54.76	51.22	0.00	0.00	0.00	0.00	0.00	0.00	0.00	0.00	0.00	0.00	NA	0.00
vdac3-DreEX0084235	88.92	12.39	9.53	0.00	0.53	0.00	0.10	0.00	1.27	3.16	0.84	0.08	0.00	0.00
vps8-DreEX0084571	77.96	15.17	7.38	NA	0.00	0.00	0.00	0.00	0.00	4.46	0.00	0.00	NA	0.00
vti1a-DreEX0084665	78.63	1.22	4.78	0.00	0.00	0.00	0.00	0.00	1.92	13.36	0.00	0.00	0.00	0.00
zdhhc5b-DreEX0086313	43.42	0.00	20.11	NA	0.00	0.00	0.00	0.00	0.00	0.00	0.00	0.00	0.00	0.00
zgc:171497-DreEX0087320	39.34	6.21	0.00	NA	0.00	0.00	NA	0.00	6.86	0.00	0.00	0.00	NA	0.00
