# Supplementary material for: Phenotypic impact of individual conserved neuronal microexons and their master regulators in zebrafish
Source: eLife. 2025 Nov 18;13:RP104275. doi: 10.7554/eLife.104275 (PMC12626424; doi:10.7554/eLife.104275)
Supplement: Source data 2. [file elife-104275-data2.zip › raw_data/Fig6/samples_srrmsKO.txt]

Run	download_path	SampleName	Sp	outFolder	Round	Founder	Genotype	SeqType	PercentageMapped
Embr_5dpf_srrm3_KO_17A_a	/users/mirimia/projects/SAMPLES/Dre/Srrm3_KO/SRRM3_REP1/	Embr_5dpf_srrm3_KO_17A_a	Dre	SRRMs_KO	a	17A	KO	PE	87.58
Embr_5dpf_srrm3_KO_5B_a	/users/mirimia/projects/SAMPLES/Dre/Srrm3_KO/SRRM3_REP1/	Embr_5dpf_srrm3_KO_5B_a	Dre	SRRMs_KO	a	5B	KO	PE	89.1
Embr_5dpf_srrm3_WT_17A_a	/users/mirimia/projects/SAMPLES/Dre/Srrm3_KO/SRRM3_REP1/	Embr_5dpf_srrm3_WT_17A_a	Dre	SRRMs_KO	a	17A	WT	PE	89.67
Embr_5dpf_srrm3_WT_5B_a	/users/mirimia/projects/SAMPLES/Dre/Srrm3_KO/SRRM3_REP1/	Embr_5dpf_srrm3_WT_5B_a	Dre	SRRMs_KO	a	5B	WT	PE	87.23
Embr_5dpf_srrm34_WT_b	/users/mirimia/projects/SAMPLES/Dre/Srrm3_KO/SRRM3_REP2/	Embr_5dpf_srrm34_WT_b	Dre	SRRMs_KO	b	WT	WT	PE	83.54
Embr_5dpf_srrm3_KO_17A_b	/users/mirimia/projects/SAMPLES/Dre/Srrm3_KO/SRRM3_REP2/	Embr_5dpf_srrm3_KO_17A_b	Dre	SRRMs_KO	b	17A	KO	PE	83.56
Embr_5dpf_srrm4_KO_12D_b	/users/mirimia/projects/SAMPLES/Dre/Srrm3_KO/SRRM3_REP2/	Embr_5dpf_srrm4_KO_12D_b	Dre	SRRMs_KO	b	12D	KO	PE	84.18
