# Supplementary material for: Phenotypic impact of individual conserved neuronal microexons and their master regulators in zebrafish
Source: eLife. 2025 Nov 18;13:RP104275. doi: 10.7554/eLife.104275 (PMC12626424; doi:10.7554/eLife.104275)
Supplement: Source data 2. [file elife-104275-data2.zip › raw_data/Fig6/DEGnorm_table.tab]

Embr_5dpf_Ap1g1_1_DEL_c	Embr_5dpf_Ap1g1_1_WT_c	Embr_5dpf_Apbb1_1_DEL_c	Embr_5dpf_Apbb1_1_WT_c	Embr_5dpf_Asap1b_7_DEL_b	Embr_5dpf_Asap1b_7_WT_b	Embr_5dpf_Cdon_1_DEL_c	Embr_5dpf_Cdon_1_WT_c	Embr_5dpf_Evi5b_3_DEL_b	Embr_5dpf_Evi5b_3_WT_b	Embr_5dpf_Evi5b_6_DEL_a	Embr_5dpf_Evi5b_6_DEL_b	Embr_5dpf_Evi5b_6_WT_a	Embr_5dpf_Evi5b_6_WT_b	Embr_5dpf_Gli2b_1_DEL_b	Embr_5dpf_Gli2b_1_WT_b	Embr_5dpf_Gli3_7_DEL_a	Embr_5dpf_Gli3_7_WT_a	Embr_5dpf_Gli3_9_DEL_d	Embr_5dpf_Gli3_9_WT_d	Embr_5dpf_Itsn1_1_DEL_a	Embr_5dpf_Itsn1_1_WT_a	Embr_5dpf_Itsn1_3_DEL_d	Embr_5dpf_Itsn1_3_WT_d	Embr_5dpf_Kif1b_1_DEL_a	Embr_5dpf_Kif1b_1_WT_a	Embr_5dpf_Madd_1_DEL_c	Embr_5dpf_Madd_1_WT_c	Embr_5dpf_Mef2ca_1_DEL_b	Embr_5dpf_Mef2ca_1_WT_b	Embr_5dpf_Reln_2_DEL_c	Embr_5dpf_Reln_2_WT_c	Embr_5dpf_Shank3a_2_DEL_c	Embr_5dpf_Shank3a_2_WT_c	Embr_5dpf_Shank3b_1_DEL_c	Embr_5dpf_Shank3b_1_DEL_d	Embr_5dpf_Shank3b_1_WT_c	Embr_5dpf_Shank3b_1_WT_d	Embr_5dpf_Shank3b_2_DEL_d	Embr_5dpf_Shank3b_2_WT_d	Embr_5dpf_Src_1_DEL_b	Embr_5dpf_Src_1_DEL_d	Embr_5dpf_Src_1_WT_b	Embr_5dpf_Src_1_WT_d	Embr_5dpf_Vav2_1_DEL_b	Embr_5dpf_Vav2_1_DEL_d	Embr_5dpf_Vav2_1_WT_b	Embr_5dpf_Vav2_1_WT_d	Embr_5dpf_Vav2_2_DEL_d	Embr_5dpf_Vav2_2_WT_d
ENSDARG00000000001	243	249	308	300	217	229	220	264	141	256	260	186	251	189	213	194	286	209	217	261	358	243	244	240	280	277	259	246	192	232	283	273	280	303	239	268	232	234	251	222	221	287	194	282	247	281	223	260	196
ENSDARG00000000002	541	520	727	671	759	793	636	582	325	383	468	223	611	412	698	720	428	439	958	1040	456	317	739	719	477	743	919	812	578	451	571	713	595	576	707	1042	717	931	686	834	484	547	601	699	829	826	825	572	954
ENSDARG00000000241	3687	3538	3804	3928	4419	4024	3788	3411	1017	2224	2027	1677	3440	2960	2859	2782	3748	2210	3974	3652	3223	2802	3832	2860	2658	4318	3616	3934	4276	4037	3338	3634	3309	3584	3837	3556	3838	3638	3278	3020	2893	2300	3867	3345	3934	3576	4152	3657	3247
ENSDARG00000000369	280	318	326	349	509	531	400	288	404	584	464	507	327	454	458	507	348	450	429	342	361	351	304	345	396	418	258	252	471	570	320	300	358	328	367	428	336	395	308	325	432	377	402	405	358	371	330	373	290
ENSDARG00000000476	313	255	270	329	274	254	304	262	212	271	239	252	227	188	330	297	270	263	304	410	243	220	321	336	217	243	259	332	251	303	247	268	316	289	310	297	214	279	259	266	253	311	293	288	307	287	280	230	295
ENSDARG00000000516	11	11	13	8	14	13	14	15	2	7	7	8	7	8	9	10	12	12	16	12	9	8	13	5	3	5	7	9	5	11	14	10	10	8	13	5	8	10	6	6	9	0	9	2	8	10	13	1	10
ENSDARG00000000529	519	626	412	368	342	459	588	586	259	206	307	278	329	335	406	364	351	371	400	501	339	413	531	477	320	390	576	498	294	284	563	451	405	396	387	422	473	424	366	351	290	315	377	336	435	425	423	342	517
ENSDARG00000000540	937	900	911	804	1077	1021	962	1085	625	882	758	945	1101	981	1105	1104	912	843	1436	1462	1156	742	1202	1180	792	971	891	888	1055	990	945	1075	849	1021	803	1009	860	1162	1034	1153	993	1110	1156	901	1066	1114	1155	956	1271
ENSDARG00000000542	673	693	644	670	852	836	755	676	290	459	505	424	618	440	876	752	572	513	906	1184	618	615	825	828	438	505	714	714	621	581	665	692	588	617	799	781	617	806	603	646	500	459	698	517	819	576	740	605	832
ENSDARG00000000563	11065	4460	22110	22295	15274	15627	7732	14143	2614	3964	3925	1634	11408	6303	7269	4464	6886	3239	21039	20565	5685	4264	8657	4662	15804	24457	23092	32721	10940	10538	22736	21842	9232	8524	13918	4740	14243	9357	14985	11253	9100	6295	11409	7795	5755	15316	6476	5743	9161
ENSDARG00000000631	1663	1426	1721	1564	1415	1427	1525	1701	908	1009	958	757	1200	986	1227	1001	1365	1025	1792	1811	1019	1417	1201	1155	1318	1255	1688	1609	1149	1065	1813	1585	1215	1294	1520	1271	1436	1443	1200	1145	1088	1199	1195	1166	1266	1301	1301	1075	1361
ENSDARG00000000651	162	211	128	163	122	125	205	181	145	221	145	125	148	105	154	164	153	147	186	194	178	155	184	233	138	149	174	165	148	114	130	135	168	190	133	126	172	172	145	203	117	132	191	138	151	179	131	185	263
ENSDARG00000000666	2102	2287	1734	1551	1667	1652	1709	1677	1149	1682	1385	1013	1625	1464	1556	1731	1577	1246	2052	2331	1287	1307	1531	1540	1418	1560	1828	1849	1501	1769	1747	1838	1970	1921	2078	1645	2039	1945	1981	1937	1795	1682	1618	1780	1703	1717	1722	1856	1686
ENSDARG00000000747	154	123	190	170	149	143	136	179	180	162	115	164	146	158	192	159	160	198	160	212	180	166	195	192	146	136	184	204	149	128	200	211	141	168	137	125	156	183	195	188	213	217	231	202	142	257	158	185	190
ENSDARG00000001220	4626	3833	6137	5722	5687	5895	4497	5109	2254	2598	2999	2373	4020	2757	5302	3899	4059	3303	5392	6447	3678	3640	5095	4317	3358	4189	6698	6835	4140	3711	5392	5181	4119	4799	5750	4339	4254	4092	4143	3698	3255	3022	5094	2989	3770	4482	4300	3142	5546
ENSDARG00000001549	219	167	290	258	332	375	301	280	84	266	174	125	245	191	229	209	274	137	124	114	241	157	346	244	144	169	359	314	241	218	234	261	267	202	237	206	212	211	152	180	265	190	274	145	291	188	270	126	277
ENSDARG00000001676	2045	1308	2122	2114	1473	1628	1477	1766	118	507	559	348	1233	679	830	693	1187	509	1890	1490	1127	419	1318	693	1080	1459	2636	2210	964	838	2109	2454	1278	1481	2481	1155	2025	1138	1482	1152	816	925	1296	1081	1465	1437	1434	616	2176
ENSDARG00000001733	853	1025	860	706	908	995	709	819	449	493	604	391	635	539	692	698	668	577	1131	1352	791	738	800	789	672	801	785	751	703	795	876	853	661	752	875	712	850	794	649	631	745	779	924	874	820	777	901	841	796
ENSDARG00000001788	16083	17431	12956	14449	20453	19587	17850	17621	28908	25640	21139	25519	18484	23050	22307	23569	20182	20569	11973	13605	21909	19757	17102	21537	16484	16150	14125	14374	23499	22353	13928	14216	19166	17883	15066	17423	17886	17862	16712	15398	23907	17857	21375	18132	18096	18204	19798	21171	15774
ENSDARG00000001835	1184	1286	1677	1513	1161	1281	1301	1327	656	656	709	580	1132	602	1199	862	1138	1013	1544	1718	1002	1003	1262	1072	751	1076	1707	1433	853	856	1617	1404	1102	1246	1484	970	1133	1023	1127	1008	724	840	1231	864	1147	1162	1171	846	1446
ENSDARG00000001873	1538	1863	1641	1642	2335	2437	2381	2634	1422	1570	2455	1848	2201	1902	2027	2257	1747	1543	1552	2218	2033	1501	2364	2362	1176	1326	1750	1662	1849	2100	1381	1426	2249	1924	1729	2673	1648	2300	1421	1302	2065	2140	2279	1879	2117	2024	2405	1749	2242
ENSDARG00000002168	867	862	1143	871	759	744	1097	1095	370	555	574	543	766	522	942	836	719	904	729	877	746	671	817	784	453	671	941	957	653	711	782	654	830	1055	1028	893	726	866	729	694	540	439	776	746	970	746	1078	618	968
ENSDARG00000002299	314	223	232	224	183	189	271	279	58	177	100	26	205	77	201	141	142	133	63	45	220	81	170	142	173	202	293	241	162	186	271	320	238	189	145	200	117	163	82	73	150	70	165	124	180	130	160	116	196
ENSDARG00000002305	2861	2722	2998	3034	4077	4232	4087	3655	1124	1594	2413	1404	3603	2354	3156	3031	2612	2461	4158	4141	2708	2337	3343	3004	2742	3505	3767	4047	3617	3191	3327	3087	2702	2954	3259	3553	2740	3475	2898	2756	2264	2269	2854	2680	4053	3248	4011	2413	4205
ENSDARG00000002582	960	936	1092	971	966	1005	927	956	458	582	584	487	725	604	1015	896	778	645	1233	1380	808	816	1067	918	682	754	1019	1041	743	750	1142	1170	893	993	933	930	911	903	841	845	782	602	844	662	936	945	1068	806	1007
ENSDARG00000002773	10	4	10	15	4	12	10	11	0	0	0	2	10	2	6	5	6	1	4	4	5	2	5	4	4	7	21	12	12	5	11	14	4	7	11	5	9	6	8	6	2	0	4	5	8	6	4	3	9
ENSDARG00000003017	2427	2385	2278	2070	1816	2215	1718	2303	989	1613	1247	1512	1788	1705	1990	1861	1674	1295	2754	2733	2388	1868	1722	2054	1451	1161	1789	1524	1301	1460	1960	1998	1899	2031	1896	1885	1731	1816	1454	1747	1438	2060	1848	1831	1428	1587	1562	2003	1834
ENSDARG00000003109	1658	1793	2095	1858	1773	1695	1755	1867	988	1013	1075	1054	1395	1279	1870	1629	1485	1072	3012	2760	1442	1308	1964	1657	1250	1534	2057	1865	1275	1429	1870	1796	1737	1770	1623	1521	1527	1547	1549	1700	1344	1414	1779	1535	1722	1653	1690	1534	1670
ENSDARG00000003257	640	480	511	499	411	406	488	555	219	361	346	285	351	284	301	307	444	341	591	587	363	313	436	408	271	375	669	687	346	365	463	404	406	469	544	381	549	490	447	370	323	438	413	391	391	394	423	420	503
ENSDARG00000003421	573	367	791	656	480	511	386	504	65	174	166	141	420	321	326	280	370	150	577	423	391	214	415	257	394	619	807	789	437	412	646	649	463	502	670	335	607	451	469	471	406	316	523	398	516	576	477	215	548
ENSDARG00000003544	322	100	512	471	326	261	219	276	45	149	86	35	314	142	155	124	217	83	180	116	157	84	214	84	195	278	548	533	183	142	405	384	163	224	399	158	310	224	211	148	258	157	338	243	257	233	237	95	350
ENSDARG00000003641	3378	3149	3001	2984	3089	3187	3665	2766	1365	1744	2085	1253	2291	1643	3641	3509	2760	3060	2251	2229	3190	2865	4172	2864	1872	2323	2859	2532	2020	1860	2695	2903	2765	2953	2939	3792	2080	3129	2229	2580	2568	1625	3443	2368	3519	2787	3486	2059	3321
ENSDARG00000003675	835	817	616	609	927	833	631	846	672	897	808	702	668	678	826	910	727	764	817	817	776	713	1036	1027	573	556	833	616	970	943	497	583	752	785	713	954	536	804	755	771	1007	841	933	754	752	981	854	915	682
ENSDARG00000004204	98	84	113	100	124	124	125	87	92	111	81	106	101	91	131	82	110	132	89	94	101	137	114	117	115	104	105	100	84	92	138	80	70	95	93	134	72	147	117	88	98	78	120	97	85	107	84	90	104
ENSDARG00000004305	427	348	530	504	391	436	401	417	71	179	245	96	332	202	281	228	364	219	274	219	323	208	415	275	315	417	562	519	266	265	520	468	351	395	483	378	309	405	410	331	253	197	407	335	486	452	483	202	498
ENSDARG00000004307	270	293	292	350	343	338	248	276	79	225	162	193	321	189	201	182	275	176	347	268	211	187	279	206	199	220	316	277	236	255	246	240	229	245	275	209	226	281	243	246	205	270	270	231	267	236	270	222	312
ENSDARG00000004692	396	447	393	457	492	427	455	501	266	397	224	268	311	288	639	496	442	345	648	726	572	432	639	634	196	192	409	493	374	393	375	338	391	462	424	466	328	415	356	412	392	443	690	439	561	511	509	432	408
ENSDARG00000004712	620	618	667	632	512	506	626	670	128	378	331	196	439	290	500	394	422	391	562	844	584	507	659	472	197	409	572	657	328	254	719	553	444	682	515	558	257	363	519	370	187	295	449	385	578	408	560	359	561
ENSDARG00000004727	310	346	287	351	476	454	364	328	381	454	326	304	304	349	574	530	307	398	533	584	352	390	552	513	221	225	298	266	404	393	255	302	305	345	304	432	248	399	329	384	505	525	424	343	441	367	430	389	387
ENSDARG00000004771	667	647	562	558	602	550	502	554	348	421	437	473	488	421	590	537	510	564	381	400	500	557	499	575	447	457	566	542	545	453	479	424	462	460	559	428	512	428	384	339	496	379	534	409	566	435	600	383	479
ENSDARG00000004930	3109	3310	3939	3681	3782	3659	3279	3032	2655	3383	3482	3298	4121	3682	3299	3304	3564	3646	3890	3496	3043	3317	3024	2986	4620	4505	3480	3425	3664	3762	3936	4125	3268	3221	3346	2861	3355	3037	3718	3950	3744	3445	3689	2981	3355	3412	3100	2624	3580
ENSDARG00000005049	290	377	317	314	440	355	284	353	346	477	374	604	249	527	374	421	334	300	296	250	451	307	305	523	419	404	315	317	414	482	326	334	347	370	354	372	440	263	303	415	479	476	343	473	367	386	376	390	311
ENSDARG00000005128	573	690	491	517	721	637	686	609	523	528	495	662	544	635	817	709	611	652	938	1126	680	609	729	824	399	437	577	555	647	658	395	455	715	720	591	578	510	587	429	502	630	527	803	590	687	603	799	693	595
ENSDARG00000005251	1875	1883	1567	1533	1104	1173	1761	1687	1249	1329	1327	983	1242	1220	1704	1758	1653	1393	1730	1970	1745	1453	2049	2280	771	747	1162	1093	950	1027	1255	1445	2463	2024	1198	1143	1191	1095	1266	1219	1588	1272	1909	1472	1594	1800	1667	1997	1174
ENSDARG00000005318	1953	1862	2147	2181	1824	2436	2210	2050	474	1388	1229	995	1686	1551	1944	1809	1625	1031	1843	1819	2021	1364	2311	1550	1655	1292	2082	2154	1695	1948	1739	1999	1752	1862	2069	2275	1783	2196	1848	1760	1396	1557	1952	1453	2457	2127	2046	1619	2576
ENSDARG00000005576	2238	2198	2434	2397	3249	3414	2606	2589	1114	1530	1796	1195	2374	1550	2983	2793	2152	1842	2766	3218	2403	1926	2954	2399	2073	2570	2522	2693	2468	2174	2481	2234	2122	2361	2514	2462	2172	2802	2175	2173	2299	1659	3221	2346	3544	2796	3311	1897	3109
ENSDARG00000005640	125	142	113	147	146	165	131	128	171	172	143	169	131	144	157	149	158	179	176	153	160	115	182	238	114	91	142	137	172	154	132	117	118	123	94	159	90	144	209	166	154	216	156	238	186	158	191	182	128
ENSDARG00000005823	1254	1136	1089	959	1201	1354	1205	1247	164	700	584	407	1002	743	800	704	843	568	1274	1429	748	645	1140	740	719	975	1381	1329	916	796	1001	1045	910	942	1332	1246	1101	1288	1322	836	706	747	864	976	973	1200	1144	676	1440
ENSDARG00000005828	313	294	296	281	263	270	288	311	140	252	178	127	271	176	194	178	232	179	378	469	229	170	318	244	235	262	332	313	164	154	332	286	264	300	240	214	205	216	232	228	221	154	339	207	264	271	287	242	365
ENSDARG00000005853	333	227	484	393	370	359	263	380	10	94	90	31	292	142	199	132	240	82	232	212	212	92	314	134	158	237	579	411	201	167	508	455	237	327	488	260	322	220	234	246	170	93	302	173	375	263	363	127	401
ENSDARG00000005870	1585	1686	1904	1944	2102	1877	1574	1757	1350	2137	1841	1940	1796	1982	2244	2010	2144	2163	2145	2189	1842	1949	2110	2139	1859	2274	1906	1463	2141	2070	1776	1632	1937	1877	1589	1652	1744	1829	2117	1861	2597	1627	2432	2221	2192	1861	2215	1645	1685
ENSDARG00000006008	1095	1766	1353	1162	1822	1836	1738	1598	1976	2437	2218	2263	2048	2582	2318	2935	1970	2372	1000	1452	2516	2585	2427	2366	1311	1118	2117	1288	1657	1557	866	1222	1668	1778	1430	1506	1487	1418	2305	1448	2811	2606	2498	2302	940	2113	1058	2188	1711
ENSDARG00000006065	840	769	1044	1049	785	711	825	744	350	399	474	369	813	454	639	480	728	603	981	1146	589	745	761	662	571	680	916	820	414	462	1039	960	781	760	1012	596	692	533	660	720	375	530	588	631	738	637	715	546	833
ENSDARG00000006206	56	59	95	88	79	82	69	73	18	22	39	20	65	50	78	75	66	49	9	2	72	46	69	53	48	60	69	67	63	50	80	62	54	53	70	73	44	61	54	51	56	21	77	33	78	45	78	26	74
ENSDARG00000006220	14658	13518	9747	9790	15558	17261	8545	10030	6445	7902	6385	5167	8021	4574	13600	10828	11947	9191	15208	16959	9057	8323	12282	13593	4133	5910	9231	10042	9205	8293	8275	8200	12418	12140	13098	12611	11310	10506	8908	9571	12264	9113	13221	11943	11697	14188	15274	12174	11171
ENSDARG00000006292	104	127	99	88	115	123	100	87	123	163	109	153	104	130	130	128	125	132	60	75	102	96	94	117	95	80	80	109	121	159	82	82	102	121	89	106	83	92	94	119	108	113	103	198	88	141	98	101	92
ENSDARG00000006299	1157	1138	1725	1611	1367	1311	1280	1318	270	432	664	351	1058	637	1152	840	1042	891	1094	1405	1015	686	1200	928	746	1159	1557	1458	930	972	1600	1523	983	1122	1471	1035	978	964	1002	984	827	577	1397	891	1437	1287	1549	778	1649
ENSDARG00000006301	1679	1804	2435	2071	1663	1918	1808	1880	934	787	1148	831	1560	836	1523	1268	1671	1294	1985	2590	1565	1689	2032	1404	1135	1545	2364	2273	1086	1066	2002	1920	1611	1632	2032	1818	1513	1549	1529	1548	974	896	1487	1197	2005	1517	1871	1069	2193
ENSDARG00000006314	5580	3857	5227	5092	5518	5778	4348	5179	818	2996	3263	1913	5553	4209	4134	4290	5374	2768	6057	4749	4917	2498	4953	3117	6233	5523	5599	5203	4585	4769	4609	4739	4800	4449	5959	4644	6461	5437	4698	4743	4393	4228	5455	4866	4706	5283	5101	3184	5588
ENSDARG00000006383	425	265	818	748	505	482	385	481	24	81	182	35	365	158	323	198	344	232	344	316	274	129	391	218	196	357	755	642	271	255	687	589	366	458	661	303	357	309	332	297	192	101	361	210	455	251	450	96	555
ENSDARG00000006422	716	645	905	895	738	705	691	664	457	1016	724	937	745	1356	851	876	965	794	835	778	1004	959	1018	782	1150	629	812	744	988	1051	594	707	828	759	981	1012	1205	1003	817	799	1083	1349	936	938	743	893	809	743	1029
ENSDARG00000006467	541	505	762	638	414	484	586	623	108	215	232	153	463	218	313	266	445	243	650	721	393	217	578	330	379	404	753	623	284	321	477	447	444	588	619	453	409	469	475	482	383	360	459	375	432	608	474	408	622
ENSDARG00000006678	121	69	112	112	67	81	90	91	51	36	67	54	100	49	67	86	96	86	132	78	95	44	87	91	83	78	87	96	58	77	96	101	67	88	100	119	84	62	87	100	71	126	99	88	79	86	86	113	104
ENSDARG00000006848	276	245	307	349	232	236	288	347	220	412	266	360	305	581	272	303	302	258	359	389	335	321	344	297	372	243	274	279	219	288	284	287	381	361	351	325	351	309	282	287	289	479	320	336	257	394	213	348	390
ENSDARG00000006863	130	128	158	152	156	142	169	144	87	163	141	153	134	127	144	155	177	190	138	102	164	171	234	195	143	154	150	131	124	136	125	139	133	135	113	163	148	152	121	150	127	192	196	180	125	170	169	126	155
ENSDARG00000006892	595	636	620	552	724	805	664	698	260	341	404	265	600	346	728	591	622	561	641	583	584	652	869	812	389	597	662	735	467	410	851	657	500	623	660	877	443	637	643	599	545	529	779	569	713	554	680	424	626
ENSDARG00000006978	72	52	53	61	79	71	41	55	4	13	25	7	40	27	70	32	62	23	29	16	15	17	33	16	38	49	54	47	86	75	66	71	54	46	103	58	84	87	82	61	88	34	94	32	119	114	97	34	79
ENSDARG00000007077	845	752	1002	1059	920	895	1144	1119	561	717	717	538	846	783	1045	965	894	724	1168	1025	807	756	1165	1097	812	835	1038	1020	839	903	784	796	988	840	936	1073	1018	1061	860	766	870	1283	1039	858	878	1037	957	852	976
ENSDARG00000007099	1694	1800	1781	1553	1937	1968	1609	1931	641	1147	1224	786	1569	1504	1569	1554	1548	1467	1631	2098	1758	1348	2156	1607	1021	1401	1608	1941	1589	1679	1391	1618	1857	1590	1544	1736	1656	1820	1341	1627	1789	1281	2299	1699	1986	2165	1957	1668	1849
ENSDARG00000007396	560	581	409	436	709	736	564	641	417	533	443	477	476	577	534	588	483	427	636	702	563	376	657	611	445	498	515	541	573	547	582	530	322	388	628	495	571	741	485	517	514	397	545	447	707	579	616	546	691
ENSDARG00000007485	864	1037	1137	1158	1087	1031	1031	1027	783	829	829	861	917	939	1185	982	979	915	1055	983	828	836	1094	1105	828	1029	1071	1145	863	921	1330	1342	883	1065	1051	904	908	844	1054	1016	798	628	1014	783	1144	800	1056	727	1156
ENSDARG00000007996	1103	718	1536	1266	1055	1185	911	1177	58	266	304	140	754	503	670	500	742	336	1266	1198	684	372	997	446	692	832	1730	1456	768	579	1275	1271	787	858	1287	643	1000	801	936	662	637	465	873	816	853	908	889	468	1184
ENSDARG00000008540	303	398	411	432	424	457	390	380	171	252	207	272	287	330	368	351	286	268	267	209	309	262	374	313	216	253	465	372	360	361	466	401	332	370	384	400	416	265	310	282	293	231	392	246	444	359	495	321	365
ENSDARG00000008662	54	25	123	93	75	80	43	63	1	8	18	3	38	24	32	15	39	5	34	22	21	14	32	4	41	68	101	85	39	23	100	94	40	41	100	24	72	24	46	31	30	6	64	10	61	20	55	9	78
ENSDARG00000008982	5418	4617	3542	3436	7485	7492	5168	6009	2636	3641	4623	3194	5431	4313	5392	5408	4303	4529	8898	9010	5690	5353	5570	4538	3080	2738	6271	5278	5618	5997	3897	4656	5267	4759	6950	6534	9197	7102	5011	4756	4565	5250	5465	5699	4373	6976	5258	5922	6045
ENSDARG00000009242	126	112	111	114	154	163	110	129	94	136	86	114	103	114	141	133	77	76	91	144	86	105	115	130	77	78	124	106	101	136	126	90	100	97	130	100	166	115	121	89	91	92	118	112	111	98	132	113	128
ENSDARG00000009267	120	122	88	92	156	176	147	109	47	56	70	103	78	73	162	145	89	81	98	130	158	105	153	188	103	83	102	112	139	149	89	91	138	129	137	129	119	128	114	103	100	122	163	132	108	129	154	107	123
ENSDARG00000009430	1657	1591	1314	1203	1076	1221	1270	1328	839	1015	694	831	865	951	1158	1083	1122	829	1819	1748	1138	1037	1280	1329	662	1058	1128	1296	1136	949	1062	1032	1374	1427	1390	1239	1230	1210	1138	1140	916	1241	1005	1310	1066	1373	1272	1514	1049
ENSDARG00000009493	640	275	835	774	532	643	326	577	46	221	164	92	384	321	236	224	399	132	539	538	259	149	451	165	392	514	785	714	492	326	837	815	393	469	580	359	526	427	427	447	445	426	564	410	418	425	432	209	636
ENSDARG00000009567	2454	1895	3496	3421	2930	2955	2886	3084	1088	1051	1667	1008	2814	1267	2360	1724	1834	1755	3231	3865	1895	2393	2170	1780	2103	2918	3501	3869	1896	1773	3709	3414	2275	2212	2820	1919	2333	2412	2340	2403	1669	2255	2601	2307	1872	2782	2055	1832	2728
ENSDARG00000009738	70	20	183	133	80	67	27	62	1	0	9	6	47	18	19	11	50	7	54	36	26	8	48	7	35	59	149	130	36	29	142	110	44	36	134	20	71	26	44	26	48	1	58	13	66	42	63	5	67
ENSDARG00000009783	1896	1596	1788	1957	1272	1269	1761	1816	725	1181	1180	767	1640	1021	1283	1140	2021	1341	1470	1535	1433	1603	1551	1576	1339	2150	1850	1727	1068	1344	1852	1618	1546	1681	1658	1949	1406	1598	1487	1693	985	1281	1274	1304	1629	1651	1391	1326	1480
ENSDARG00000009839	223	255	339	295	307	307	269	280	124	184	158	210	224	248	261	259	252	202	64	73	238	183	287	278	244	309	320	324	273	232	356	334	275	290	306	279	312	276	248	260	241	183	298	248	356	295	308	172	337
ENSDARG00000009953	1322	1387	1566	1443	1311	1580	1676	1469	584	683	795	575	1144	719	1576	1331	1152	1042	1114	1163	1158	843	1672	1423	717	1082	1704	1635	1088	998	1254	1243	1279	1359	1389	1424	1117	1442	1045	938	912	1089	1401	1018	1462	1294	1452	947	1609
ENSDARG00000010010	1104	1096	1408	1172	1052	1009	1135	1135	505	692	501	492	736	647	905	704	800	844	1116	1170	631	818	841	872	652	715	1356	1173	840	827	1194	1003	966	1037	1202	703	921	709	759	744	705	712	908	603	1140	776	1056	558	1043
ENSDARG00000010280	1652	1683	2004	1834	1456	1435	1832	1828	597	764	961	605	1259	1035	1515	1105	1318	1049	2097	2545	1414	1294	1675	1406	995	1190	2004	1972	1274	1290	1686	1521	1498	1747	1737	1382	1454	1409	1413	1244	1119	1226	1606	1169	1547	1266	1528	1113	1907
ENSDARG00000010281	835	950	950	903	961	1123	1044	1030	636	661	751	647	791	677	1113	966	800	785	1050	1179	916	860	1145	942	675	802	995	1119	848	800	1018	921	866	933	959	946	764	974	752	713	857	702	1073	859	1054	932	1070	853	966
ENSDARG00000010300	137	78	209	203	168	175	83	92	5	59	59	17	141	117	108	82	106	39	85	51	78	45	131	71	161	185	189	217	166	153	132	172	115	130	181	123	150	160	124	140	114	87	142	92	199	181	168	49	182
ENSDARG00000010317	124	136	83	81	107	99	107	110	141	210	107	204	104	199	115	113	128	122	108	128	142	106	130	137	116	145	104	122	143	146	99	123	120	109	119	134	114	137	130	118	74	102	98	135	101	119	99	79	142
ENSDARG00000010318	1221	1037	841	862	1471	1447	987	1002	963	1081	839	898	940	965	1118	1053	1000	948	1093	1037	1134	868	1263	1442	819	941	1029	955	1255	1319	664	928	958	878	1115	1282	1493	1080	1013	999	1267	1003	1067	1352	1199	981	1290	920	1297
ENSDARG00000010432	1055	1125	880	806	917	1020	969	1073	455	568	503	443	681	549	862	807	692	597	1167	1477	803	670	829	935	418	503	983	1056	796	761	858	700	810	810	803	806	783	877	637	703	753	764	888	811	833	856	812	841	882
ENSDARG00000010437	480	270	665	665	575	581	347	418	163	182	255	151	517	333	390	375	425	367	369	330	345	306	531	371	353	508	431	461	469	410	748	712	391	533	658	425	525	510	638	534	504	308	540	379	451	702	474	399	545
ENSDARG00000010563	805	714	731	783	711	753	829	834	478	382	429	346	679	564	830	669	688	562	947	1133	806	807	810	818	504	516	833	727	611	609	672	697	735	786	711	784	665	814	692	618	542	606	773	579	750	851	789	680	868
ENSDARG00000010700	7	20	10	15	29	16	14	8	5	23	21	14	22	12	12	17	23	6	26	22	23	6	8	17	6	14	24	17	19	21	18	15	17	13	19	15	21	13	22	16	33	24	33	35	25	18	26	26	9
ENSDARG00000010946	1962	1755	2790	2627	2160	1950	2260	2357	770	928	1477	1241	1901	1714	2135	1776	1547	1432	1843	1489	1551	1597	2651	1767	2322	2426	2038	1966	1632	1324	3266	3006	2047	2251	2243	2068	1799	1816	2241	2129	1401	1138	1997	1586	1658	1664	1700	1025	2379
ENSDARG00000010962	560	632	345	371	857	825	524	531	624	819	739	533	647	655	1044	946	515	479	886	1042	793	672	660	1022	306	250	481	384	618	677	314	353	473	459	560	553	687	761	486	526	901	1438	909	1036	586	763	659	915	549
ENSDARG00000011079	2020	1936	2586	2386	2285	2379	2728	2438	1845	2170	2226	1993	2648	2439	2875	2832	2485	2302	2345	2895	2430	2316	3160	3479	2982	2900	2132	2636	2717	2709	3426	3213	2185	2293	2355	3000	2645	3011	3695	3569	2382	1764	2484	2126	2208	2497	2230	2365	2785
ENSDARG00000011188	3289	3357	3670	3277	2839	2920	3069	3536	2352	1590	1967	2122	2505	1709	2676	2471	2608	2358	4012	4323	2476	2884	3041	2871	2029	2539	3581	3272	2040	2079	3659	3310	2663	3056	3339	2636	2566	2554	2686	2593	1524	2225	2170	2051	2327	2404	2405	2036	3218
ENSDARG00000011473	327	158	360	291	211	242	186	287	7	33	48	26	151	116	141	107	193	32	289	277	160	37	211	94	208	245	379	379	150	147	371	410	239	266	296	194	274	194	212	203	167	100	224	124	173	256	181	103	339
ENSDARG00000011573	897	683	823	803	1113	1175	648	794	343	694	387	407	634	456	775	595	825	626	761	702	694	706	1036	807	358	542	700	783	682	562	856	976	689	733	784	848	662	820	957	862	615	659	918	757	811	925	995	812	1090
ENSDARG00000011652	108	99	107	85	95	75	72	86	35	70	80	67	92	118	96	92	116	60	76	61	53	54	66	62	156	110	66	72	117	146	81	85	121	77	134	94	143	82	106	86	124	68	127	102	121	99	116	62	108
ENSDARG00000011770	579	609	583	443	483	505	616	614	218	362	406	636	448	856	551	531	368	312	826	868	464	387	618	788	309	380	682	604	371	281	794	886	715	697	554	409	457	389	550	616	525	489	585	477	518	546	592	425	408
ENSDARG00000011801	179	192	159	177	171	188	206	183	128	244	134	146	176	155	209	215	162	167	182	142	171	167	248	275	132	167	155	162	139	159	133	149	139	152	163	201	159	204	193	183	185	206	241	232	212	237	173	150	239
ENSDARG00000011999	176	194	142	121	243	257	216	195	160	168	155	122	134	111	339	305	140	226	147	93	209	220	221	282	81	90	168	142	204	203	124	127	149	149	163	282	171	231	139	165	254	140	297	249	289	215	298	208	191
ENSDARG00000012215	618	706	503	474	634	726	750	622	591	593	412	469	541	419	884	709	516	498	584	763	617	539	867	1020	303	293	494	611	536	500	496	410	528	614	523	743	432	680	467	514	563	531	807	570	718	692	714	623	600
ENSDARG00000012222	595	625	452	506	664	680	575	580	376	536	398	433	513	547	806	700	507	409	772	968	636	620	697	666	349	354	554	496	545	553	479	443	550	542	531	667	465	691	501	547	553	580	625	584	585	555	752	547	571
ENSDARG00000012244	3428	3992	4080	3840	3686	4254	4605	3804	1738	2355	3587	2650	3351	3273	3990	3771	3681	4522	3065	2782	3869	3504	4165	3872	4146	4878	3597	3525	3757	3090	4150	4183	3549	3792	3431	4139	3100	3416	3475	3337	3683	1856	3977	2747	4760	3528	4659	2411	4638
ENSDARG00000012295	513	443	460	417	696	679	596	595	635	752	504	535	555	597	838	868	516	619	576	550	589	609	767	915	252	329	444	465	592	598	461	460	503	558	439	724	484	648	499	584	731	751	775	529	533	533	636	681	568
ENSDARG00000012368	682	606	790	746	693	684	620	520	340	376	498	356	627	372	650	564	483	486	607	583	705	503	666	616	417	503	749	785	610	589	592	544	456	565	728	569	570	608	601	464	436	555	665	579	746	629	715	503	703
ENSDARG00000012586	811	455	966	816	883	899	667	785	164	322	277	252	634	418	408	393	564	284	918	763	557	317	640	415	721	805	1126	990	759	722	763	848	658	564	763	526	966	630	646	521	583	562	652	545	613	861	651	479	802
ENSDARG00000012609	296	206	157	101	135	121	228	151	54	92	91	103	122	132	71	74	310	237	302	147	45	73	162	168	219	180	406	272	255	154	183	149	139	143	163	98	148	106	158	143	97	280	94	367	169	62	113	70	389
ENSDARG00000012796	487	809	444	483	702	907	530	634	474	569	406	325	574	352	855	822	536	364	1036	1265	848	552	1055	1255	315	525	509	515	400	501	357	365	573	806	650	762	503	638	449	511	559	604	771	733	691	738	830	857	635
ENSDARG00000012942	1403	1287	1188	1192	1409	1480	1110	1172	557	679	753	671	1017	916	1104	909	1106	990	1325	1302	1123	882	1224	1070	973	1075	1445	1370	1119	1191	1177	1280	1035	1013	1378	1180	1283	1241	1004	1028	1126	909	1256	1091	1212	1433	1270	948	1466
ENSDARG00000012945	56	86	55	55	33	48	48	68	41	64	45	44	41	36	77	60	67	42	77	41	48	47	63	56	34	27	40	31	26	39	45	40	51	42	46	48	28	35	35	51	59	29	54	32	26	28	40	58	48
ENSDARG00000012948	134	158	152	159	159	135	132	166	84	182	141	131	155	133	138	149	182	146	153	150	185	104	127	148	111	209	109	131	147	171	160	147	141	148	115	131	99	163	149	120	145	51	165	130	136	186	136	157	107
ENSDARG00000013025	527	526	580	602	337	352	574	667	284	491	426	306	415	319	608	411	572	505	686	674	540	544	656	535	351	406	492	540	367	359	477	392	586	576	460	418	383	447	418	476	468	503	515	528	552	602	550	460	492
ENSDARG00000013125	504	485	560	522	513	522	556	507	168	282	278	260	317	294	491	342	380	335	659	739	397	300	571	526	315	342	633	492	323	345	537	549	376	508	569	524	454	375	370	367	243	287	449	341	627	375	637	387	513
ENSDARG00000013128	498	306	554	523	362	483	340	466	204	223	463	236	489	307	359	391	426	247	493	577	396	207	418	203	588	697	508	521	342	287	582	480	369	393	525	603	366	627	875	957	284	326	420	474	450	515	395	374	419
ENSDARG00000013333	5592	6014	4323	4249	6748	6503	6177	6111	5894	6277	5854	4872	6185	4591	7136	7421	5825	5755	6512	8005	7350	5797	7319	8326	4211	4096	4679	4640	5753	5972	4337	4277	5647	5119	4473	5981	4469	6313	5274	5556	6902	5958	7123	5991	5542	6817	6414	8288	5722
ENSDARG00000013708	6523	4787	8318	8348	6950	7584	6536	6364	1114	2096	3410	1646	5198	3597	6295	4879	4924	3494	5471	5837	4861	3202	6867	4117	4384	6401	7418	8494	5369	4461	7863	6386	5271	6564	7531	5413	5032	5742	4668	4382	4969	2526	7037	3594	6363	5509	6451	2937	6687
ENSDARG00000014008	1231	1236	1421	1224	1384	1426	1377	1292	818	854	983	990	1143	816	1596	1436	1166	1184	1452	1538	1135	1342	1756	1669	943	1062	1436	1400	1144	1074	1432	1200	1122	1279	1285	1393	994	1321	1229	1178	988	929	1423	1151	1580	1184	1515	897	1637
ENSDARG00000014180	541	500	532	612	483	516	440	469	254	324	314	263	402	333	462	456	477	356	526	404	428	380	509	479	396	463	597	522	431	490	488	515	503	465	544	414	545	542	508	382	384	399	453	382	511	498	573	428	471
ENSDARG00000014196	30550	31005	27331	30559	29363	38666	41912	29216	37477	22075	23674	30591	27010	23972	35168	33453	24558	31179	36850	45392	32098	35708	31799	33274	31518	30282	26234	30385	26792	28197	30993	30040	35866	33155	36434	41650	33370	37466	31408	31018	20359	31244	25766	31073	29644	28716	30418	33239	28697
ENSDARG00000014321	34	48	44	61	58	59	63	69	26	36	41	22	51	30	70	45	51	46	68	46	78	48	61	59	24	50	35	55	35	45	69	42	48	54	39	50	41	71	32	64	33	36	52	57	58	79	69	57	54
ENSDARG00000014333	1063	1340	1360	1304	812	875	915	1058	486	704	680	563	806	693	819	691	1125	702	1412	1291	848	829	970	967	661	815	1191	1010	622	744	1224	1212	1104	1148	1093	1049	942	799	1031	1045	649	894	724	1024	786	989	880	1148	851
ENSDARG00000014348	760	566	693	707	736	728	519	605	117	441	344	225	495	517	600	471	554	307	710	717	557	326	721	486	554	583	782	709	629	700	552	724	646	565	696	632	687	719	602	555	614	502	714	672	678	865	738	516	742
ENSDARG00000014427	68	48	61	41	22	41	98	54	26	53	75	152	76	327	123	106	56	82	54	67	141	114	76	59	80	21	63	30	39	32	60	44	112	93	32	99	46	55	38	31	50	14	48	29	54	111	35	50	97
ENSDARG00000014806	4417	4558	3261	3132	3001	3007	3742	3870	1597	1935	2506	1521	2980	1616	2912	2771	3224	2800	5936	6321	3249	3059	3247	3449	1896	2705	4092	3649	2093	1939	2874	3256	3637	3770	2896	3255	2730	2990	3422	2808	2173	2247	3362	3207	3414	4335	3381	3488	3320
ENSDARG00000014867	56367	62607	52557	53899	57356	53077	63036	58307	107571	89928	82206	101954	67191	83119	67848	71835	64747	78774	21704	18134	74719	75500	64869	74760	68365	67953	53831	55911	79113	76955	58681	59200	66111	64531	57546	71284	66605	67346	64367	64820	70826	75585	64816	70227	62689	60574	60965	68612	55972
ENSDARG00000014916	479	137	719	563	859	974	603	504	432	501	527	588	656	769	595	479	678	615	671	836	674	684	323	410	388	863	535	697	1080	1039	897	810	506	499	651	1028	703	1235	986	1346	685	580	822	801	712	576	760	762	499
ENSDARG00000014976	483	525	531	635	546	521	575	517	862	665	625	621	526	591	602	574	485	754	157	136	580	700	533	624	791	813	568	635	547	611	735	698	445	539	540	713	499	569	648	649	482	543	694	696	811	692	670	592	554
ENSDARG00000015088	1957	1765	1410	1453	3430	3592	1647	1859	543	738	710	598	1281	1032	2839	2069	1465	1137	2865	2992	2173	1666	2727	2421	579	863	1657	1431	1990	1566	1225	1254	1777	1748	1617	2407	1398	2760	1379	1270	2251	2115	2663	2004	2411	2292	2817	1589	2029
ENSDARG00000015325	1950	2025	1704	1831	2051	2148	2078	1967	1875	1581	1641	1682	1623	1512	2536	2380	1630	1994	2410	2710	1884	1774	2491	2729	1285	1175	1830	1833	1597	1926	1689	1533	1683	1918	1876	2439	1508	2255	1751	1896	1628	1825	2205	2128	2123	2097	2350	2144	2374
ENSDARG00000015554	1918	1868	2288	2235	1721	1745	2068	2077	486	793	1123	635	1718	935	1569	1301	1298	1419	1463	1647	1441	1134	1969	1533	755	1562	2415	2607	1227	1068	2305	2008	1556	2200	2173	1728	1277	1474	1742	1565	916	756	1569	1064	2223	1322	2594	965	1798
ENSDARG00000015592	14	16	33	28	30	28	14	18	0	5	7	2	26	6	18	18	31	9	4	3	11	6	6	6	13	16	38	24	21	18	24	28	12	16	19	8	22	8	9	5	21	3	28	2	23	10	23	1	22
ENSDARG00000015889	1833	1831	1902	1983	2316	2246	2014	1836	844	1111	1149	756	1675	1178	2647	2194	1503	1856	3075	3170	2108	1890	3122	2509	1154	1811	1965	2029	1642	1426	2053	1837	1711	1934	1636	2527	1569	2353	2107	2340	1609	1401	2114	1855	2391	1997	2419	1686	2450
ENSDARG00000016022	830	811	949	800	836	774	812	826	297	361	458	256	529	414	690	518	621	538	836	910	588	536	909	589	302	639	796	902	497	502	818	675	623	879	863	650	542	595	700	631	408	415	667	482	753	641	808	504	803
ENSDARG00000016059	569	580	635	586	761	718	690	562	321	452	497	390	407	386	746	600	441	396	636	755	568	471	720	692	487	530	598	623	502	498	611	555	567	672	578	611	560	682	619	659	509	461	730	576	654	684	721	599	753
ENSDARG00000016421	27	64	13	18	18	15	68	74	6	8	26	18	29	6	19	7	10	21	62	18	16	17	18	12	36	85	44	55	58	26	19	25	5	13	15	46	15	36	35	49	43	16	13	40	27	24	33	12	52
ENSDARG00000016611	518	598	791	800	654	768	824	692	343	403	541	402	627	438	573	502	621	651	548	612	513	525	876	766	549	756	788	768	559	628	679	540	643	673	668	779	572	661	631	543	423	529	586	526	818	767	871	516	836
ENSDARG00000016939	679	534	666	658	466	406	583	666	263	485	348	428	391	635	534	481	472	413	1208	715	489	313	570	484	553	702	626	859	421	442	571	536	555	481	635	580	719	639	496	556	438	466	438	580	544	573	492	467	676
ENSDARG00000017007	424	467	644	571	500	463	599	584	101	162	300	118	409	141	486	336	368	335	831	829	361	377	583	417	283	406	627	546	239	241	637	497	407	523	559	512	344	353	514	433	184	273	421	303	531	387	498	274	544
ENSDARG00000017155	109	72	109	107	110	108	70	73	35	74	48	25	86	59	39	39	114	34	41	42	82	63	76	74	95	79	110	139	95	96	76	96	66	56	88	79	121	85	61	50	117	87	78	63	79	91	89	42	130
ENSDARG00000017359	102	113	86	89	129	59	92	112	63	85	58	162	82	82	126	105	115	113	120	149	106	76	128	121	75	69	73	87	77	95	101	88	100	109	98	90	125	110	110	115	75	89	113	94	97	95	110	102	110
ENSDARG00000017466	1486	1439	2069	1948	1387	1591	1649	1682	392	587	896	456	1422	615	1335	949	1396	1196	1646	1515	1178	1020	1712	1417	946	1880	2057	1851	908	942	2429	2241	1428	1569	2060	1439	1549	1133	1416	1422	920	797	1436	1097	1724	1435	1858	938	2094
ENSDARG00000017775	5258	5798	4702	4774	7577	8026	6007	5726	4649	4384	4672	3741	5537	3885	11113	10437	5762	5655	5499	7872	5526	5570	7297	8032	3227	3703	4694	4920	6203	6081	4557	4836	5337	5470	5874	7705	5449	6781	4979	5264	6352	5247	8264	5732	7866	6449	8765	6680	6059
ENSDARG00000017803	3134	2725	3494	3021	3070	3616	3169	3223	646	770	1437	826	2422	1186	3052	2406	2248	1808	3695	3820	2192	1919	2914	2296	1310	1888	3832	3533	1558	1482	3279	3080	2634	3127	3382	2494	2390	2390	2461	2325	1818	1667	2768	1882	2652	2548	3544	1600	3408
ENSDARG00000017882	2067	2189	1419	1530	1156	1279	1357	1366	1497	1499	1504	2542	1330	1826	1281	1257	1974	1693	1255	1293	1006	1288	1351	1442	1418	1513	1435	1484	1740	1629	1282	1576	1695	1505	1679	1322	1597	1486	1508	1629	1474	1536	1407	1894	1823	1518	1939	1789	1336
ENSDARG00000018121	332	265	196	227	283	250	246	251	170	238	161	152	171	179	266	213	204	192	219	332	230	174	232	260	130	134	232	244	202	251	155	153	237	202	227	226	197	254	172	125	172	275	286	243	284	264	302	180	240
ENSDARG00000018181	321	295	278	286	304	306	286	273	288	335	261	315	249	335	312	279	238	270	326	294	322	303	299	361	223	353	287	322	320	369	226	222	295	289	264	301	270	311	351	323	245	360	285	356	331	258	360	321	295
ENSDARG00000018206	734	664	825	708	646	726	635	595	352	484	476	477	635	483	633	627	625	587	815	975	518	576	793	639	489	474	751	762	471	485	658	659	563	740	755	599	655	612	586	700	448	501	622	516	718	599	706	497	666
ENSDARG00000018296	667	681	843	764	679	666	843	955	432	504	459	349	587	468	704	523	751	584	790	647	557	909	700	664	455	560	899	827	578	578	681	598	629	819	837	582	626	591	521	524	544	623	656	576	746	641	776	472	667
ENSDARG00000018383	1029	1091	1089	1002	798	864	950	975	635	501	571	510	666	556	793	696	681	915	1620	1687	757	787	1070	1143	620	884	1023	995	730	915	983	988	998	936	1009	873	1137	711	859	833	809	944	780	1010	932	1082	971	964	900
ENSDARG00000018441	484	266	490	422	443	455	256	380	33	115	150	68	302	237	272	261	341	161	413	307	233	177	383	248	362	380	563	410	313	275	462	552	384	371	486	316	485	354	346	333	422	153	428	262	393	391	381	178	484
ENSDARG00000018553	124	123	164	174	142	141	153	130	153	200	144	159	184	150	200	146	136	135	106	124	191	148	133	150	175	150	151	173	148	170	120	113	129	117	162	203	180	208	172	140	138	206	157	189	171	198	167	151	151
ENSDARG00000018627	472	430	538	418	713	603	594	591	765	709	691	723	547	770	751	795	705	662	505	398	665	687	741	739	449	480	505	471	623	925	454	444	520	572	603	667	685	680	529	653	590	654	595	589	757	596	683	556	662
ENSDARG00000018716	494	347	752	549	528	555	491	541	105	134	178	101	350	231	319	181	331	212	370	432	256	294	433	368	304	451	771	715	423	287	661	580	354	438	661	323	448	335	407	357	310	234	452	293	404	340	375	194	575
ENSDARG00000018765	878	953	959	906	959	866	926	1096	309	629	595	477	834	552	760	725	814	695	928	1097	759	763	882	740	487	766	943	1125	638	727	869	792	761	983	951	832	805	818	803	701	648	703	857	695	929	770	955	688	906
ENSDARG00000018797	79	105	78	73	83	97	186	203	81	79	146	64	140	118	92	104	122	84	164	226	75	124	105	132	96	147	123	126	219	191	116	88	90	147	134	116	141	107	85	107	220	102	168	189	166	173	158	132	196
ENSDARG00000019116	619	621	600	559	508	511	552	572	199	373	475	261	467	442	487	409	417	365	811	838	552	410	542	537	399	478	525	537	384	440	547	512	520	517	519	575	465	517	557	499	452	454	552	493	491	499	540	464	522
ENSDARG00000019185	397	419	560	525	358	320	483	476	159	272	280	203	363	233	381	293	383	351	393	419	389	402	367	404	280	413	558	500	339	342	433	436	394	431	504	332	399	365	456	391	235	178	374	283	486	339	477	268	497
ENSDARG00000019223	1519	1542	1778	1477	1826	2008	1765	1797	725	1224	1036	946	1416	1469	1766	1459	1798	1738	2215	2121	1229	1862	1555	1272	984	1295	1985	1583	1497	1677	1514	1498	1404	1441	2083	1631	1843	1414	1435	1221	1344	1337	1568	1282	2393	1491	2124	1237	1555
ENSDARG00000019260	2462	2603	1867	1879	1750	1607	1812	1883	2136	1595	1300	1573	1410	1288	1711	1565	2020	2075	2149	2278	1421	1916	2051	2332	1325	1627	1672	2052	2043	1739	1666	1746	2181	2187	2388	2689	1782	2273	2344	2399	1729	1923	1759	2127	2331	2192	2096	2905	2653
ENSDARG00000019293	1120	1223	1219	1329	1202	1179	1410	1285	431	883	966	473	1047	800	1418	1209	1042	923	1284	1475	1151	880	1487	1159	738	1002	1363	1228	1027	1017	993	833	1121	1179	1323	1377	966	1362	1098	1062	1071	870	1604	1199	1261	1281	1434	1006	1510
ENSDARG00000019316	283	258	311	322	335	338	300	273	171	354	220	238	199	343	256	242	257	238	325	317	184	176	190	190	321	214	336	342	338	367	221	240	245	235	320	290	392	270	240	244	354	266	299	328	304	309	263	181	338
ENSDARG00000019496	2243	2541	1895	1738	1918	2091	2131	2256	2797	2765	2496	2726	2240	2426	2511	2362	2537	2483	2740	2931	2981	2618	2703	2926	2126	2091	1906	1884	2321	2400	1661	1724	2591	2474	2130	2222	2194	1914	2046	2172	2620	2512	2608	2845	2268	2901	2653	3287	1961
ENSDARG00000019566	3945	3879	4106	3156	2577	3142	3142	3130	619	883	1629	692	2623	1108	2837	2369	2551	2412	1963	2805	2712	2675	3052	2639	1143	2847	3599	3490	1589	1452	3543	2448	2834	3394	3092	2845	1683	2524	2051	2272	1175	1301	2551	1619	4275	2548	3487	2179	3436
ENSDARG00000019782	158	135	280	263	233	232	151	210	17	59	107	18	169	94	166	138	199	140	164	194	132	119	189	127	165	203	200	208	113	140	280	242	169	146	209	152	144	189	182	175	128	80	194	114	247	150	241	110	203
ENSDARG00000019815	3234	3077	3241	3072	3651	3710	3202	3643	1225	1370	2085	1431	2473	1614	3914	3219	2271	2286	3641	4563	3541	2532	4362	3263	2209	2723	3951	4229	2085	2220	3484	3225	2969	3190	3631	2817	3115	2859	2356	2689	2143	2064	3466	2636	2428	2710	2903	2319	3578
ENSDARG00000019856	9488	8138	9978	9662	8816	8993	8042	7977	3569	4043	5936	3940	7235	5802	8897	7517	8537	8901	10438	10827	7910	8550	9574	7557	9080	8041	9559	7852	7072	7513	10267	10554	7050	7763	9350	8485	8067	7410	7865	8158	6994	5562	8828	6888	8795	7877	9006	4781	11018
ENSDARG00000019950	515	562	566	522	540	536	494	498	505	447	464	350	459	420	521	448	471	593	476	450	426	482	486	482	404	421	563	610	541	483	393	432	445	458	484	475	403	396	435	455	397	429	463	449	598	445	598	421	476
ENSDARG00000020028	268	283	417	340	442	435	398	463	151	210	239	58	356	74	353	215	255	222	394	374	277	175	444	377	98	240	502	476	243	233	298	260	362	436	388	385	231	417	335	316	152	286	388	276	401	522	374	361	585
ENSDARG00000020057	758	345	961	826	738	800	445	615	60	360	257	113	516	334	407	288	542	194	403	315	452	194	660	275	588	821	1033	928	518	519	883	923	554	544	835	454	722	628	628	449	547	403	719	540	568	690	571	300	956
ENSDARG00000020164	2532	2673	3238	3144	2489	2696	2775	2919	1339	1375	1831	1284	2299	1595	2249	1807	2484	2184	3530	3560	2027	2176	2709	2477	1877	2496	3427	3129	1899	2085	2699	2589	2710	2913	2887	2284	2569	2557	2381	2210	1599	1722	2207	2074	2356	2383	2482	1714	3075
ENSDARG00000020447	626	809	602	564	557	705	696	791	558	419	456	562	524	485	693	603	760	743	697	880	745	688	712	903	326	411	687	599	459	465	520	502	612	629	598	663	507	588	515	507	472	513	650	592	647	676	668	650	648
ENSDARG00000020573	4330	3974	4887	4268	5397	5864	4380	4864	1800	2213	2701	2524	3525	3108	5094	4438	3161	3136	5343	6049	3817	3596	5628	3889	3086	3969	4533	4391	3766	3208	5631	5460	4048	3861	4699	4071	3655	4341	3927	4454	3272	2394	4623	3380	4831	3539	4822	2962	4835
ENSDARG00000020618	661	681	631	654	652	703	690	671	416	678	713	563	652	676	868	845	651	552	580	760	786	678	882	878	553	582	600	532	626	605	661	600	718	710	741	644	741	621	649	683	840	610	864	767	912	851	841	774	804
ENSDARG00000020642	287	262	232	217	272	335	308	283	140	225	148	123	170	184	330	322	208	226	278	296	256	164	294	326	119	139	260	283	224	272	190	179	311	221	259	271	219	268	234	186	221	259	304	240	293	237	301	313	269
ENSDARG00000020834	712	593	723	663	664	681	548	645	213	471	372	280	567	516	540	448	478	494	867	819	481	423	562	444	421	550	820	743	723	690	472	466	562	522	675	428	702	559	545	586	599	696	669	642	628	668	717	405	603
ENSDARG00000020845	1316	791	1577	1554	1540	1538	843	1229	186	641	502	375	1201	977	762	634	1234	305	965	717	846	386	1294	562	1507	1668	1795	1632	1385	1109	1653	1956	1163	1009	1584	875	1532	1267	1430	1211	1449	814	1457	1057	1239	1441	1212	630	1488
ENSDARG00000021402	1414	1111	1512	1535	1317	1419	1247	1299	495	707	989	484	1280	818	1211	1074	1077	1070	1325	1278	1022	1048	1461	1181	921	1125	1762	1856	901	1011	1340	1197	1172	1218	1212	1255	1018	1120	1047	981	987	999	1318	1005	1201	1190	1192	874	1302
ENSDARG00000021433	1198	1104	1068	994	1267	1381	810	852	588	767	904	612	894	749	1232	1048	903	737	1538	1735	1011	868	1102	1308	836	889	1013	1005	974	1005	931	1020	894	942	1024	866	982	890	725	941	850	986	1145	1058	1049	835	1062	831	1173
ENSDARG00000021569	756	789	759	746	799	773	872	865	304	676	530	548	650	579	856	804	631	546	928	873	722	785	950	868	486	573	791	857	644	629	726	641	815	731	772	831	699	863	715	681	596	620	715	803	749	739	819	589	882
ENSDARG00000021677	122	96	75	77	71	56	91	114	123	151	67	195	84	191	121	122	92	71	91	88	150	117	129	123	97	108	88	72	79	92	68	64	109	109	95	106	106	85	91	81	70	139	109	68	129	125	88	115	98
ENSDARG00000021889	86	76	109	126	104	113	78	139	7	45	35	14	81	42	79	63	60	63	31	17	67	45	50	52	38	118	135	124	104	65	88	114	119	101	121	78	81	96	61	44	76	45	121	56	129	68	147	24	128
ENSDARG00000022261	6913	6459	6243	6028	4173	4152	4921	4512	3138	3611	1928	3451	2990	2792	5074	4001	4537	4118	4946	5070	2757	3855	4869	4426	3550	6606	4954	5868	6392	3590	5487	5343	5629	6263	6213	4160	4640	3726	4923	5454	4972	2521	4582	4025	5774	3609	4888	3677	4616
ENSDARG00000022659	1677	1546	1574	1646	1640	1817	1496	1639	739	1108	1044	866	1316	1002	1747	1501	1201	1125	1880	1811	1484	1295	1981	1730	1147	1296	1958	1557	1280	1380	1316	1554	1344	1439	1560	1933	1516	1627	1499	1568	1268	1393	1533	1423	1619	1968	1838	1446	1824
ENSDARG00000023188	1154	921	952	905	826	862	1123	960	1120	863	744	1274	584	1244	1395	1299	817	1043	853	504	761	795	1097	1275	904	892	1068	1528	876	906	1033	951	870	921	1010	1532	1128	1286	753	814	785	480	804	851	1201	763	966	744	1285
ENSDARG00000023712	5884	4707	4586	4730	2817	3084	3904	3679	1531	1203	1003	1415	1493	1467	3714	2292	2651	2043	3295	4047	1944	2398	4610	4140	1859	2413	3925	3867	3708	2595	5096	4493	5080	5780	6913	2899	4464	2766	2467	2113	2036	1710	2529	2994	3157	1790	3548	1838	3622
ENSDARG00000023903	30	7	46	51	49	37	18	44	0	12	7	2	23	18	21	12	27	3	7	6	11	6	33	7	17	45	90	64	37	28	40	34	19	21	58	23	46	15	20	14	25	1	31	14	57	31	62	13	65
ENSDARG00000024112	860	937	723	734	932	959	804	792	539	649	689	435	737	474	886	769	815	746	934	903	736	717	852	744	588	566	739	736	819	788	712	707	641	746	701	761	706	746	776	845	690	726	959	812	928	866	1038	788	771
ENSDARG00000024478	4538	5165	4060	4464	5811	6061	5560	5956	4769	4839	5687	5859	6082	5687	6199	6750	4794	4407	5788	7045	6361	5526	5983	5817	3993	4116	4406	3875	4992	5500	4349	4212	5493	5190	4583	5080	4832	5396	4240	4189	5847	5329	5457	5018	4808	5271	5681	5785	4607
ENSDARG00000024694	4685	4321	5639	5020	5277	5608	3880	4533	804	1164	1370	964	3423	1889	4404	3233	4060	1867	5386	5789	3562	2829	3989	2870	2796	3256	4764	4858	3908	3043	4289	3977	3788	4783	5802	3330	4397	4375	3559	3636	3009	2448	4929	3263	5503	4139	5221	3005	4406
ENSDARG00000024789	179	114	304	233	108	115	279	238	273	372	153	1268	101	1191	557	457	232	264	88	179	658	298	304	270	199	253	99	111	166	127	143	102	326	218	125	354	230	310	189	182	194	271	145	249	166	260	149	241	145
ENSDARG00000024846	1255	1413	1191	1306	1447	1593	1443	1480	993	1170	1069	1053	1295	1106	1542	1643	1146	1188	1560	1884	1349	1285	1825	1593	836	1031	1481	1457	1192	1284	1309	1292	1232	1431	1330	1681	1216	1440	1221	1299	1201	1107	1524	1216	1367	1304	1492	1437	1579
ENSDARG00000025162	304	307	352	398	264	408	417	332	111	166	193	129	272	157	328	195	325	271	381	301	240	306	335	314	198	307	416	339	194	228	387	411	276	302	383	292	339	306	277	278	245	213	304	286	339	303	372	217	362
ENSDARG00000025348	6888	7080	7217	5836	4751	5187	5980	6269	2476	3426	3435	2582	4564	3087	4467	3747	4387	2860	7385	8168	4374	4209	5509	5592	4537	4883	7509	7001	3391	3272	7556	7838	5686	5507	7306	4586	7154	4985	5345	5192	3936	4819	4563	4369	4473	5334	4230	4967	5185
ENSDARG00000025375	12184	12568	9667	10392	9376	9342	7854	8192	4665	5938	4769	5500	6806	6019	9427	8400	9718	6815	9735	11313	6726	7478	10728	9298	6217	9860	9284	10087	10371	7985	8566	8715	9942	10574	9615	11280	8665	10530	10507	11238	7621	6793	8249	10082	11452	9751	10727	8936	12767
ENSDARG00000025420	239	219	324	298	225	274	257	286	30	71	108	53	189	137	230	184	231	159	139	74	173	109	286	186	160	214	381	388	194	195	241	272	226	252	315	279	305	266	229	233	182	105	300	218	349	373	369	176	337
ENSDARG00000025495	1219	1160	1554	1372	994	965	1196	1453	429	711	692	516	842	676	943	800	866	736	1412	1885	943	841	1012	784	649	821	1414	1288	755	762	1361	1212	959	1383	1456	858	914	727	854	796	813	701	1259	844	1259	1052	1244	975	1212
ENSDARG00000025641	1277	1251	1389	1336	1304	1387	1298	1284	693	607	791	514	1148	669	1197	902	1052	987	1304	1859	1120	976	1371	1139	888	1113	1531	1496	973	885	1474	1361	1153	1285	1292	1149	1182	1203	1026	975	873	712	1242	865	1200	1101	1245	997	1303
ENSDARG00000025891	366	295	602	485	450	476	363	421	22	88	148	72	286	161	299	211	288	179	351	290	236	106	427	217	161	316	571	487	294	228	442	422	327	377	533	323	326	300	387	335	215	126	380	176	560	347	533	152	508
ENSDARG00000026024	1142	895	1103	1090	1158	1077	780	1076	546	708	665	653	803	751	1226	1150	800	582	839	857	744	726	1139	1144	665	958	1059	937	1031	969	690	821	1111	921	1303	1507	1032	1228	926	1008	1013	1047	1358	920	1238	1020	1378	815	1008
ENSDARG00000026028	906	875	1129	1088	637	706	922	1030	351	499	500	401	659	503	662	474	730	487	1418	1524	758	687	795	638	660	634	1289	1145	501	616	1175	1055	849	933	1084	714	953	604	738	806	562	786	787	658	720	722	683	585	799
ENSDARG00000026369	8728	9885	6114	6406	8319	7735	7077	7427	8678	9447	6631	6990	6186	6873	10390	11546	6744	7462	8481	7160	8342	6969	8358	9501	3628	4306	6436	6326	6106	5800	4784	5324	8344	8700	6893	8604	6817	7940	5975	6227	10949	8393	10226	8772	6575	9375	7534	9570	7142
ENSDARG00000026635	199	213	160	224	132	108	185	174	117	145	113	82	147	113	103	100	140	89	250	210	164	129	109	109	128	114	148	196	105	106	175	152	181	173	171	114	193	161	153	133	101	181	147	157	73	140	93	154	140
ENSDARG00000027079	294	173	491	446	336	326	236	304	9	39	125	32	259	108	189	140	224	108	226	164	168	92	218	116	150	297	494	397	181	156	423	366	194	268	371	183	219	182	211	185	154	53	279	107	299	180	342	57	373
ENSDARG00000027234	573	519	550	551	544	642	577	501	297	334	377	321	394	370	589	500	510	449	521	690	468	472	733	595	347	386	626	518	449	416	586	476	387	458	578	581	502	529	524	459	495	479	578	456	611	541	596	403	664
ENSDARG00000027353	1412	1366	1802	1739	1533	1609	1646	1454	674	963	1058	643	1384	887	1624	1329	1327	1319	1649	1815	1246	986	1655	1398	1087	1363	1861	1917	1248	1124	1779	1568	1298	1368	1454	1607	1168	1586	1348	1363	1016	949	1652	1252	1719	1340	1650	1005	1786
ENSDARG00000027611	1633	1875	2297	2483	2025	1956	2009	1876	2379	2726	2703	3243	2237	3564	2429	2645	2712	2909	2351	2300	2774	2908	2888	2744	3247	2186	2218	2101	2487	2738	2302	2549	2758	2460	2467	2453	2978	2063	2415	2724	3231	2787	2653	2307	2288	2341	2255	1985	2296
ENSDARG00000027822	63	77	78	78	74	66	55	69	43	21	55	35	47	52	79	64	80	57	64	36	60	61	98	38	65	53	104	66	41	42	88	71	72	71	75	75	64	83	52	63	50	83	59	66	72	48	63	44	85
ENSDARG00000027992	1363	1310	1144	1097	1449	1346	1090	1108	490	715	625	538	758	735	986	1050	1289	710	878	768	639	694	1132	1042	826	1287	1066	1081	1364	990	1001	967	1056	1009	1157	1303	999	1155	806	1000	972	824	1221	1350	1482	1254	1426	954	1504
ENSDARG00000028213	19875	17241	38985	38881	22575	23533	25611	25409	10334	10549	11361	7698	20979	12221	19773	13165	16575	17211	41828	54789	14133	18464	21800	15996	24018	37130	37555	55398	16658	18933	39953	37263	21007	20572	23510	13199	21198	16111	24158	25114	14768	19283	17439	17762	13285	25703	14136	16589	17008
ENSDARG00000028731	457	400	693	669	639	663	1754	1161	500	534	384	962	451	1145	1130	1150	456	403	441	397	585	433	1250	1178	547	446	640	702	670	712	440	580	697	626	505	1305	540	1196	510	485	533	421	551	465	470	514	497	466	803
ENSDARG00000029497	474	420	254	212	468	389	239	337	174	291	108	224	131	275	249	323	217	265	431	681	191	284	251	270	111	147	295	259	433	375	144	194	295	251	376	366	445	618	406	317	253	316	203	240	395	442	387	433	502
ENSDARG00000029729	776	773	804	787	896	915	804	735	642	596	571	816	625	750	1091	1034	828	883	463	460	1017	899	974	1109	579	546	682	715	675	702	664	619	818	861	826	762	715	805	848	845	736	835	909	916	986	914	969	790	696
ENSDARG00000029766	516	365	541	533	477	521	327	433	30	163	184	145	332	421	395	316	397	138	447	426	343	168	392	267	386	388	576	513	478	461	614	640	420	405	595	296	500	354	504	540	479	245	453	292	346	380	368	224	422
ENSDARG00000029955	502	451	354	364	399	427	404	435	161	379	296	261	381	336	419	397	386	348	482	412	456	337	537	578	393	490	407	450	422	325	411	431	420	390	471	474	400	494	421	429	448	414	469	401	391	605	425	474	477
ENSDARG00000030012	1714	1612	1770	1693	1993	1784	1727	1673	920	1299	1508	1361	1714	1802	1743	1669	1591	1369	2355	2585	1398	1568	1472	1434	1522	1801	1935	2118	1790	2029	1783	1651	1531	1437	2092	1604	2126	1873	1510	1795	1301	1556	1609	1651	1911	1701	1650	1356	2130
ENSDARG00000030104	408	346	386	360	463	416	281	354	271	399	372	399	357	450	454	414	368	433	477	463	351	395	441	440	387	306	511	447	484	517	369	344	402	388	485	427	544	415	337	427	402	471	425	433	455	381	446	324	418
ENSDARG00000030177	1200	1504	971	828	1485	1613	1117	1179	861	1244	961	877	1011	1118	1853	1841	1046	892	1569	2203	1664	1126	1656	1913	593	577	1043	950	1168	1236	628	677	1092	1060	1266	1530	1040	1632	993	1053	1229	1139	1579	1129	1304	1313	1370	1478	1233
ENSDARG00000030269	135	153	118	137	129	154	122	133	140	177	111	200	128	185	134	127	131	113	202	191	112	164	156	220	171	113	150	178	152	187	124	130	100	124	114	154	155	138	141	176	123	236	168	188	113	160	136	170	160
ENSDARG00000030478	1837	1998	1644	1623	2052	2131	1759	1662	859	1287	717	935	1137	1014	2445	1945	1610	1317	1752	2065	1448	1131	2941	2873	882	1477	1585	1899	1611	1167	1506	1421	1534	1701	1920	1955	1700	1733	1656	1681	1588	1008	1891	1629	2173	1941	1971	1700	2156
ENSDARG00000030633	158	73	210	159	149	156	107	145	7	61	49	17	131	79	108	95	89	45	56	35	75	54	89	57	103	162	211	201	105	96	168	155	106	122	165	99	143	105	110	88	79	19	158	54	183	103	159	45	192
ENSDARG00000030636	71	80	61	51	84	70	72	76	102	76	51	63	55	77	77	101	70	59	57	63	86	79	85	80	41	32	55	66	78	104	44	41	76	76	57	91	68	63	52	56	120	95	116	96	88	75	93	101	58
ENSDARG00000030789	1779	1525	2015	2046	2059	2039	2160	1880	1549	2250	1732	1831	2072	1869	2818	2718	1801	1660	2474	2902	1869	1870	2683	2742	1977	1709	1832	2267	2123	2080	2675	2751	1980	2121	1838	2213	1767	2221	2376	2569	2463	1890	2527	1890	2081	2188	2214	1787	2352
ENSDARG00000031422	477	228	461	485	323	364	219	314	51	129	179	66	240	178	205	169	331	111	355	386	161	106	298	179	237	348	476	531	297	198	358	435	364	293	445	242	407	277	379	329	296	206	302	325	382	400	367	222	419
ENSDARG00000031678	11068	9000	10132	10271	16140	16846	11204	10933	2834	3669	7215	4012	9011	6553	10727	9680	9387	7562	7712	8782	10807	7446	13658	10509	9002	12309	12294	12320	10965	10552	11527	11479	11018	11329	10673	11689	9655	11574	8640	10325	10156	4645	12846	9847	12627	11383	14222	7327	14156
ENSDARG00000031680	509	579	388	415	530	473	349	520	360	550	513	483	418	583	430	416	472	472	613	577	499	428	462	581	389	395	379	434	632	627	354	323	384	434	474	434	525	539	340	416	494	505	532	462	422	478	555	574	470
ENSDARG00000031971	425	453	310	371	515	566	406	398	490	427	350	327	378	355	539	504	390	440	461	597	586	505	597	606	244	207	345	333	396	419	336	369	471	471	418	507	364	434	353	357	401	507	447	442	427	410	575	483	509
ENSDARG00000032010	1365	1215	1627	1388	1037	1223	1979	1568	787	866	1151	826	1343	1089	941	770	1593	1307	2329	2428	1267	1591	1135	1145	952	2011	1437	1726	1123	1128	1731	1587	1267	1231	1389	1768	1279	1794	1946	2176	928	963	1028	1524	1559	1357	1184	1496	1384
ENSDARG00000032197	141	37	207	196	135	137	68	95	2	18	25	9	80	35	55	36	79	27	69	56	60	16	72	23	73	130	229	196	88	75	193	199	93	93	167	65	138	87	88	84	62	28	97	50	108	109	92	32	145
ENSDARG00000032324	1675	1564	1511	1435	1304	1370	1460	1560	515	686	880	599	1123	785	1330	1131	1266	983	1550	1862	1097	1075	1440	1249	1024	1311	1624	1567	1091	998	1506	1470	1322	1518	1535	1460	1268	1512	1387	1175	1066	993	1447	1211	1483	1467	1520	1182	1586
ENSDARG00000032630	15812	12288	20904	24738	19464	18135	23155	22025	6496	5560	12912	4312	20048	7452	17386	13761	9800	10710	34383	37115	12051	11349	17500	12019	21613	38409	22525	32406	13072	12958	25237	21986	14434	14840	16520	13965	13917	14106	19580	18695	9920	10123	13924	12169	10812	18379	10835	9809	16349
ENSDARG00000032708	1221	1375	1089	1062	1287	1139	960	1088	1557	2014	1617	1689	1549	1739	1122	1123	1669	1447	1372	1223	1523	1529	998	1113	2003	1193	1083	936	1562	1485	1098	1055	1095	1112	1219	958	1477	958	1080	1135	1909	1849	1435	1132	1046	1243	1129	1330	975
ENSDARG00000033771	122	113	111	137	157	128	118	122	139	149	117	101	132	129	117	128	123	123	118	108	185	116	113	108	107	110	105	88	141	159	106	102	165	84	146	144	105	160	77	96	80	133	123	135	118	124	148	114	135
ENSDARG00000033802	1891	1913	1451	1359	792	702	1091	1260	1030	1621	1467	974	1660	1027	844	814	1769	1420	1754	1706	1475	1250	1048	904	1282	1241	1674	1681	1053	1183	1082	1271	1320	1217	1403	965	1294	971	1666	1609	1258	1854	1154	1368	1221	1380	1054	1478	1171
ENSDARG00000034555	621	430	519	536	556	577	455	516	348	375	308	275	423	339	403	383	443	502	333	306	516	341	512	381	469	585	604	505	559	530	572	542	541	546	586	428	573	485	504	446	527	317	511	492	468	601	495	405	655
ENSDARG00000034572	286	350	204	217	344	319	335	348	453	554	525	431	353	407	440	451	453	495	325	397	487	564	458	534	303	225	288	238	344	317	247	261	320	314	252	358	312	285	349	273	448	499	407	386	280	387	315	448	406
ENSDARG00000034677	5535	5641	6110	5734	5394	4583	5249	5983	5194	9399	6708	10782	6956	13433	5736	5579	6392	5315	6927	6862	6241	5101	6629	6317	12311	6296	6515	5392	5828	7240	4916	6119	6080	5437	6596	4843	9181	5298	6738	6405	8450	8724	5912	5344	3770	4439	3573	4744	7159
ENSDARG00000034718	2480	2396	2256	2068	2441	2298	2236	2375	1062	1798	1524	1417	1681	2123	1955	2030	1793	1340	2795	2545	2150	1763	2134	2071	2295	2137	2458	2330	2032	2356	1996	2254	2072	2221	2555	2146	2711	2028	1907	2034	2134	2428	2176	2727	2024	2312	2480	2274	2009
ENSDARG00000034801	1059	1129	1078	1130	1357	1279	1057	1099	976	1086	861	1077	939	1084	1132	1117	1107	1048	1366	1461	1015	1138	1365	1633	1266	1253	1322	1037	1177	1157	1090	1209	1201	1116	1176	1215	1303	1251	1210	1196	1346	1002	1283	1244	1160	1215	1169	1046	1227
ENSDARG00000034916	1564	1933	1614	1687	2168	2008	1985	1764	1125	1440	1378	1528	1397	1436	2463	2058	1423	1644	1992	2094	1585	1269	2226	2459	902	1288	1620	1856	1960	1933	1498	1318	1520	1521	1724	2093	1442	2074	1283	1261	1702	1359	2277	1808	2442	1970	2575	1723	2202
ENSDARG00000035810	1850	1805	2802	2635	2391	2542	2559	2432	1564	1413	2970	1875	2850	1949	2856	2686	2033	1775	2849	2898	2330	2277	2012	2279	2633	4662	1984	2620	2219	2083	2727	2565	2154	2357	2557	2430	2171	2945	2985	2779	1800	1679	2255	2264	2500	2086	2203	1921	2416
ENSDARG00000035993	1916	2471	1891	1991	2112	2012	1944	1996	1242	1042	1268	1341	1196	1536	1769	2045	1488	1412	2439	2912	1594	1361	1677	2008	656	663	1789	1761	1657	1533	1407	1463	1756	1761	1749	1726	1691	1707	1197	1264	2376	1455	2168	1658	2447	1561	2285	1959	1676
ENSDARG00000036558	8844	8992	7891	7853	12138	11394	9830	8883	3533	5609	6156	4001	8452	6955	6899	6685	9397	6970	6940	6975	8645	8270	8525	6250	9272	8427	8966	8686	10109	8809	7638	8119	8167	7740	9598	8396	10492	8905	6988	6894	12152	8497	10810	8629	9600	8521	9120	6112	9101
ENSDARG00000036685	1108	1192	1068	1017	1001	990	1018	1071	692	813	770	725	832	799	1074	899	965	991	1173	1159	826	1210	828	904	775	906	1095	1108	834	954	1194	1018	925	996	1088	701	894	781	900	1065	831	719	999	739	1111	775	1083	892	869
ENSDARG00000036833	278	196	546	524	196	135	153	129	146	348	286	802	406	908	246	106	600	313	786	351	179	289	111	91	1750	1065	194	528	648	767	584	686	360	245	620	95	557	113	876	699	198	420	131	263	216	146	124	312	302
ENSDARG00000036895	5274	5464	5294	6149	5066	4916	5611	5734	6819	6677	8292	10094	6247	10177	4980	6132	5612	7058	1819	1321	6094	6112	5564	6097	9231	10485	6150	5601	6474	7646	6063	6548	6433	6345	6129	6481	7179	5635	6921	6047	6666	4940	4957	6105	5957	5885	5705	6402	6632
ENSDARG00000037199	196	276	309	313	241	272	274	300	230	275	232	260	210	233	290	365	218	212	412	386	260	252	376	417	218	180	232	209	343	236	215	211	260	250	230	222	284	293	258	261	242	256	236	297	189	293	326	360	211
ENSDARG00000037203	1651	1424	1591	1623	1340	1366	1533	1614	885	902	825	878	1029	951	1198	1144	1188	940	1645	1608	1231	1298	985	1276	1100	1017	1346	1318	1099	1304	1468	1523	1379	1413	1583	674	1514	933	982	1076	1138	1010	1267	1081	1251	1088	1364	942	1049
ENSDARG00000038305	234	219	217	236	185	201	172	243	81	221	115	165	196	200	160	159	217	120	314	255	166	120	238	194	195	184	246	268	190	208	255	277	245	226	258	211	301	206	238	198	200	273	200	236	185	210	257	224	233
ENSDARG00000038306	4617	4709	5509	5021	4378	4542	4849	5134	1749	2159	2828	2013	3910	2975	4072	3969	3691	3889	3925	4506	3514	3749	3541	3432	2884	5222	4633	4770	2857	2705	5192	4833	3859	4482	5235	3226	3999	2969	3096	3316	2624	2024	3684	2583	4097	2965	4349	2156	3957
ENSDARG00000038309	492	537	648	596	498	460	577	644	455	631	536	372	457	537	535	536	480	405	590	593	472	417	541	539	267	380	482	532	667	620	496	465	606	591	585	517	537	557	527	478	570	755	620	585	506	670	537	578	392
ENSDARG00000038321	32	45	385	529	93	83	2050	1285	664	644	60	602	58	570	182	218	11	23	205	111	37	13	96	74	17	14	934	881	638	1093	14	35	390	192	198	564	289	457	28	50	48	197	12	122	52	17	70	18	552
ENSDARG00000038446	2351	2371	3058	2875	2854	3052	2235	2340	1644	1086	1927	1300	2080	1406	2185	1716	2063	2248	2408	3067	1858	2083	2488	2412	1622	2426	3153	2844	1747	1568	2747	2663	2089	2402	2752	2181	2112	1951	1963	2001	1533	1277	2392	1708	2661	2301	2659	1705	2850
ENSDARG00000038917	706	716	684	635	659	743	712	649	277	368	483	396	571	408	700	629	586	449	688	848	578	407	734	636	348	489	821	795	619	542	527	481	608	630	642	626	607	655	560	554	588	443	726	712	719	740	733	509	725
ENSDARG00000038918	280	183	380	424	182	226	252	349	32	89	106	52	221	102	179	120	267	116	268	233	191	89	207	136	145	262	451	358	181	141	291	258	245	220	315	171	214	215	238	240	187	176	251	174	236	236	247	138	380
ENSDARG00000038938	1442	1294	1527	1684	1275	1343	1673	1399	969	1227	920	1091	1169	1211	1480	1366	1351	1121	1469	1526	1028	1094	1152	1169	1418	1117	1690	1764	1509	1468	1337	1429	1542	1619	1592	1377	1644	1435	1229	1307	1173	1049	1265	1217	1296	1252	1374	1142	1379
ENSDARG00000038941	342	281	298	305	313	373	319	263	215	226	229	241	258	317	375	276	216	239	353	319	261	271	301	317	212	277	312	246	275	389	281	278	277	280	403	309	380	306	303	324	315	454	304	234	313	297	456	268	365
ENSDARG00000039335	3301	2820	4668	3832	2326	2626	2726	3220	1148	1199	1744	1187	2373	1224	1966	1679	2216	2165	4544	4190	1933	1982	2435	1909	1653	2640	4122	3489	1514	1377	3803	3467	2710	2896	4102	2142	3204	2329	2417	2015	1436	1536	2232	2032	2389	2370	2338	1923	3006
ENSDARG00000039373	1073	950	1103	1098	722	775	977	1057	255	346	456	343	608	484	611	451	660	434	1158	1404	700	582	738	585	587	781	1294	1196	587	504	1155	1025	846	815	1213	705	1000	861	763	768	545	681	720	789	696	822	761	600	987
ENSDARG00000039576	16209	14751	12458	11410	9134	10742	11194	12814	6223	5704	6032	4933	8506	6228	8613	7599	9418	6467	17840	20340	11814	8980	11743	11951	6553	6767	15939	13468	6114	7113	11901	12670	12352	12391	12941	10046	14892	10298	10339	10430	7654	10246	9195	10406	6779	11329	8517	13051	11052
ENSDARG00000039824	22	15	58	43	36	42	18	27	1	4	13	3	26	19	9	9	24	5	37	28	17	9	29	4	30	34	65	59	19	28	38	43	27	36	49	14	26	15	28	24	14	12	25	10	45	32	34	16	38
ENSDARG00000039827	509	533	504	446	486	554	507	639	206	274	369	214	407	343	574	500	495	470	645	817	567	440	728	610	293	446	454	449	331	314	666	597	507	518	477	623	354	474	472	495	369	334	576	427	598	438	576	502	694
ENSDARG00000040039	1045	1221	960	1041	926	1067	877	938	1059	1352	1078	1048	1270	1224	893	995	1262	739	1307	1490	1350	998	768	925	1122	1041	905	833	985	1150	1213	1330	1034	986	1039	863	1119	960	1207	1195	1234	1804	912	1567	672	1243	818	1459	685
ENSDARG00000040064	361	361	278	190	426	371	352	317	245	340	189	276	312	278	538	465	233	257	383	369	402	261	474	524	215	188	277	271	318	253	198	256	296	300	274	373	295	378	233	279	387	411	423	384	337	419	416	421	282
ENSDARG00000040065	78	71	75	94	110	92	68	59	49	104	80	57	64	76	87	79	76	102	90	79	62	66	100	107	43	57	87	90	90	63	70	91	63	94	66	80	100	91	107	91	69	104	82	147	93	86	96	68	99
ENSDARG00000040257	86	74	77	105	124	159	76	61	99	177	104	179	108	186	97	154	98	108	106	81	98	143	139	122	75	87	63	86	85	102	49	69	43	53	65	131	80	111	91	115	80	125	91	88	85	115	75	125	53
ENSDARG00000040332	219	176	233	181	153	133	203	218	156	174	148	168	162	209	169	195	212	156	235	244	233	133	266	189	172	183	193	167	189	170	195	179	208	288	231	186	261	225	197	219	237	274	164	243	178	220	184	221	171
ENSDARG00000040374	2280	1905	2203	2303	1968	1969	2647	2274	622	945	1846	647	2682	1322	1522	1785	2092	1343	3319	2796	1420	1161	1623	1200	2023	2208	2526	2320	1782	1358	2504	2668	2145	1956	2397	1994	2460	2264	2694	2773	1331	1595	1859	2482	2216	2674	2224	2319	2058
ENSDARG00000040445	553	462	497	553	472	515	661	584	470	455	413	1096	554	1219	627	469	475	457	619	567	670	470	641	474	619	457	590	699	634	669	492	545	582	664	659	761	697	709	493	433	384	580	553	433	490	707	412	494	828
ENSDARG00000040453	822	803	1012	984	766	678	804	877	306	663	612	592	780	713	703	673	918	789	1033	945	887	795	1079	857	788	786	855	809	626	698	1113	1001	914	1037	949	714	783	789	816	780	736	420	924	717	862	824	889	794	894
ENSDARG00000040466	12825	13220	13780	12996	19379	21742	10649	11951	3240	4392	4041	3031	9120	3577	17540	14927	10559	7919	11831	12679	10526	6683	16483	12083	3706	9207	11113	13883	10905	5872	9403	9108	9619	12589	15627	12165	10887	11609	10652	9428	10968	6457	19545	9493	17413	14852	20324	9046	12494
ENSDARG00000040490	26	20	37	28	18	19	24	27	5	27	14	2	24	15	14	12	13	3	26	17	30	12	18	10	19	9	38	28	25	29	29	30	20	16	29	11	35	13	25	16	15	13	16	14	18	21	17	13	19
ENSDARG00000040584	416	475	395	421	557	488	583	555	635	506	407	443	534	530	582	653	594	484	678	801	507	603	611	786	344	351	330	427	596	536	451	516	409	488	345	511	440	646	532	666	811	770	672	631	482	681	458	822	407
ENSDARG00000040614	1727	1704	1724	1793	1881	1863	1926	1980	695	865	1063	967	1316	1367	1786	1432	1494	1318	1344	1481	1513	1447	1875	1956	1227	1841	1945	1904	1537	1363	1847	2239	1568	1667	1951	1745	1797	1761	1461	1435	1665	1239	2086	1544	1889	1628	1998	1375	1786
ENSDARG00000040666	1195	1264	1251	1362	1708	1644	1562	1584	1495	1813	1545	1643	1525	1611	1973	1811	1277	1159	2555	2937	1760	1589	1781	1998	1118	1003	1151	1141	1373	1479	1728	1735	1626	1546	1251	1391	1130	1615	1719	1948	1937	1719	1907	1663	1333	1820	1487	1921	1430
ENSDARG00000040674	2108	2083	2139	2156	1924	2037	1855	2092	1764	1868	1922	1436	1825	1630	1815	1741	1936	1954	2792	2924	1985	2118	1948	2206	1930	1732	1937	2207	1779	1873	2385	2402	2062	2192	2199	1690	2091	1914	1843	2048	1810	2078	1934	1930	1665	1930	1798	1997	1864
ENSDARG00000040678	760	731	797	789	761	809	848	779	420	632	553	593	603	607	825	756	727	714	998	1163	861	675	953	957	636	657	848	796	691	754	784	709	669	789	725	738	725	773	772	734	593	506	885	763	902	829	831	685	806
ENSDARG00000040684	567	466	580	573	527	565	516	581	145	305	378	221	434	381	435	389	479	301	685	642	412	337	474	419	403	589	593	627	464	456	514	555	437	530	650	432	595	505	562	502	424	474	524	524	587	491	522	338	588
ENSDARG00000040700	51	22	59	63	53	62	33	49	1	1	8	0	19	32	30	22	31	5	16	11	15	10	43	13	38	45	71	75	32	27	96	55	31	45	62	29	48	39	39	31	33	14	63	15	46	38	55	16	55
ENSDARG00000040705	2589	2007	2137	1891	1903	1720	1660	1842	487	736	756	840	1503	997	1910	1484	1253	1057	2641	2551	1632	1264	1680	1328	1239	1764	1892	1830	1721	1352	1887	1876	1938	1821	1820	1599	1389	1477	1526	1693	1184	1053	1579	1522	1454	1513	1523	1160	1743
ENSDARG00000040730	997	1021	1191	1196	1510	1404	1274	1262	1078	1306	1016	936	1459	1172	1845	1553	1085	1147	1381	1300	1118	1157	1519	1544	796	1009	938	1090	1215	1058	1479	1336	1069	1377	1059	1266	1003	1424	1488	1561	1379	1055	1549	1198	1309	1258	1456	1282	1349
ENSDARG00000040736	23	52	40	60	15	18	43	79	36	51	57	32	65	22	57	57	33	67	70	40	31	31	44	25	17	41	29	21	88	81	25	20	57	33	62	63	109	94	83	42	17	35	36	49	54	66	55	104	83
ENSDARG00000040738	66	83	45	38	21	36	122	169	39	24	84	55	63	40	45	31	30	26	83	62	13	31	27	15	122	104	88	60	145	77	71	42	19	53	46	53	28	43	82	117	70	17	47	36	62	41	41	19	114
ENSDARG00000040777	1138	1137	933	804	856	744	753	844	615	886	715	749	1142	956	805	865	1064	791	1141	1243	1066	807	842	828	1275	938	929	836	887	899	821	868	1003	902	876	696	1054	779	787	920	975	869	1071	883	754	904	828	875	856
ENSDARG00000040778	630	457	575	571	519	592	440	536	62	224	191	114	415	294	380	335	494	166	766	650	479	217	532	335	332	442	621	541	393	413	485	460	425	471	601	542	532	668	462	469	440	370	576	460	599	608	570	353	645
ENSDARG00000040822	1430	1718	2079	1896	1717	1769	1481	1623	1045	1437	1363	1265	1450	1673	1631	1588	1520	1287	2531	3002	1684	1530	1715	2155	1146	1168	1653	1358	1375	1532	1806	1715	1668	1897	1519	1444	1510	1618	1713	1778	1608	1425	1862	1674	1578	1808	1885	1994	1591
ENSDARG00000040838	1183	1150	1304	1368	1437	1751	1327	1182	654	926	1141	638	1293	823	1499	1629	1018	1297	1669	1986	1716	1198	1579	1330	890	1281	1280	1298	1099	1143	1180	1079	1191	1243	1239	1356	1145	1617	1442	1402	933	1096	1557	1587	1381	1860	1453	1538	1327
ENSDARG00000040898	331	274	272	301	453	523	413	332	71	204	150	144	304	154	474	358	377	226	438	524	503	287	624	543	215	375	321	276	293	220	277	306	359	381	297	410	238	385	361	487	356	332	418	401	392	532	420	452	356
ENSDARG00000040907	244	305	225	185	313	399	136	144	179	110	204	171	165	205	375	387	237	360	221	348	207	263	395	440	65	191	166	164	136	193	159	162	227	223	312	282	242	318	244	270	215	207	357	391	358	299	379	296	208
ENSDARG00000040910	715	737	705	634	604	511	690	760	291	539	520	483	576	628	635	564	708	519	936	883	650	623	774	715	810	592	771	793	616	648	722	821	686	691	616	657	675	662	574	622	545	723	543	657	493	611	570	564	733
ENSDARG00000040946	365	397	469	385	395	426	463	408	134	186	222	165	317	170	408	287	259	257	433	610	300	290	358	297	212	311	421	423	249	249	434	391	318	417	354	337	300	236	275	266	223	199	352	267	441	250	450	242	424
ENSDARG00000040948	175	179	181	171	209	213	180	187	90	155	177	150	158	139	216	144	178	162	262	226	164	146	191	230	144	148	243	218	188	218	200	195	169	170	230	237	221	185	234	147	172	183	161	144	197	122	211	121	247
ENSDARG00000040959	410	408	313	353	332	343	394	397	229	344	283	242	360	287	374	344	366	297	546	696	398	392	386	529	267	205	321	329	236	277	250	270	391	427	316	314	295	267	300	324	320	237	358	310	363	331	293	338	310
ENSDARG00000040982	99	61	177	123	95	130	102	104	7	29	28	19	63	46	67	47	75	75	78	57	51	37	102	54	51	77	153	126	68	53	147	116	78	90	135	94	79	70	101	50	46	28	82	59	128	67	117	30	157
ENSDARG00000040985	843	856	968	1050	1119	1247	851	880	456	766	743	684	831	898	1159	1132	940	824	546	569	1024	848	1185	1127	753	1009	941	849	1089	945	798	832	1005	929	1394	1244	1351	1100	919	1065	1133	759	1460	1383	1220	1461	1214	834	1164
ENSDARG00000040990	784	835	728	770	965	824	975	844	517	668	599	542	752	696	1027	875	721	665	694	757	728	625	862	766	513	532	856	840	727	716	733	767	748	743	819	897	675	705	592	650	734	635	857	692	1018	725	946	521	847
ENSDARG00000041040	394	324	417	406	296	240	353	290	203	308	216	228	237	245	322	296	339	301	279	323	313	284	361	355	248	204	315	338	281	285	256	234	311	330	269	298	268	269	364	369	290	295	347	356	313	376	391	317	293
ENSDARG00000041051	2125	2302	2305	1912	3539	2193	1642	1699	3777	4756	3503	6220	3055	6334	1936	2390	2748	2264	1522	1089	2991	3308	1237	1317	4562	1787	1951	1614	3711	4271	1597	1871	2618	1812	2966	1389	4528	1381	1326	1603	4072	4052	2239	2162	1859	1302	2108	1693	1517
ENSDARG00000041071	413	466	409	396	372	415	410	442	259	310	283	293	445	295	330	303	351	331	480	590	415	375	495	443	224	291	419	348	288	332	431	374	341	306	465	400	348	373	340	300	257	318	362	316	350	399	403	420	390
ENSDARG00000041110	917	1070	933	907	1538	1639	1030	1008	868	730	732	628	836	666	1823	1826	777	1001	1290	1248	1141	1002	1235	1537	592	708	774	957	911	1003	844	843	1026	1049	921	1216	833	1176	954	994	1191	1108	1648	910	1168	1114	1502	939	1005
ENSDARG00000041179	912	630	740	677	607	754	706	807	303	333	655	534	616	489	644	737	610	704	911	662	452	386	310	344	300	781	1025	996	1103	1211	993	902	583	598	1214	663	1440	807	764	793	772	942	813	618	799	802	651	997	1134
ENSDARG00000041220	161	170	120	136	126	151	188	177	156	170	150	211	168	241	228	183	160	135	206	218	155	140	194	199	145	97	140	119	107	188	103	123	154	191	134	213	174	252	114	171	167	214	166	204	157	172	176	214	152
ENSDARG00000041339	2911	3213	2313	2314	3303	2865	3278	3196	6209	5478	5434	6891	4155	6099	3027	3361	4502	5840	3446	3010	2910	3733	3139	3319	8184	4236	2804	2281	3404	3611	3593	4328	4152	3751	2905	3209	3845	2941	3510	4211	4371	3722	3037	3263	3196	2993	2823	3215	4519
ENSDARG00000041503	272	311	313	320	291	283	342	300	211	238	252	158	261	247	374	281	236	262	307	315	333	299	338	382	140	214	283	298	241	270	241	248	285	343	255	368	239	288	311	262	201	161	328	244	345	345	359	325	285
ENSDARG00000041505	5648	5661	4981	4383	6895	6433	5066	5281	5003	8498	6364	7837	5587	9199	5268	6593	6495	4924	5282	5061	6418	6610	5554	6057	6730	5481	4552	4613	7480	6934	4503	4639	5884	4644	5883	6424	6696	7509	5984	5372	7496	7027	5442	5618	6119	6232	5884	6500	6150
ENSDARG00000041546	259	218	200	194	284	339	209	207	38	100	132	106	155	186	160	159	169	90	290	309	183	115	154	169	158	160	323	258	254	263	186	214	214	220	325	220	375	261	166	154	215	194	227	252	220	231	266	181	296
ENSDARG00000041728	1562	1716	1796	1732	1586	1745	1609	1662	938	967	945	691	1337	846	1462	1164	1421	1355	1947	2056	1228	1233	1635	1418	956	1360	1886	1626	1154	1100	1861	1734	1333	1485	1652	1445	1365	1289	1371	1222	1036	1154	1510	1116	1656	1569	1730	1201	1758
ENSDARG00000041735	769	983	1195	1184	1105	1386	842	954	733	683	705	778	730	870	1301	1352	1055	1176	1118	1246	1236	1065	1045	1222	776	1232	911	785	945	958	1187	1248	1153	1355	1351	1306	835	1092	940	927	1196	628	1266	878	1735	1227	1691	1175	1083
ENSDARG00000041830	939	1017	891	855	803	822	919	1026	201	485	445	333	615	458	692	630	724	553	1151	1099	732	549	854	710	421	543	862	976	537	604	875	822	838	829	837	809	786	897	794	774	590	756	748	740	697	774	802	690	848
ENSDARG00000041904	541	583	601	610	698	685	693	580	486	598	480	362	659	484	688	667	538	543	778	831	580	512	715	700	473	650	598	658	571	574	679	716	569	553	572	565	540	718	640	750	622	600	657	646	585	651	659	572	617
ENSDARG00000041925	29364	35675	29233	32643	29601	31016	31933	41804	56393	37132	41063	50166	31888	44924	33064	36615	35289	55519	32974	36569	42497	40061	36647	47605	19681	42683	30152	28244	47723	45975	30061	29205	39206	42002	28756	46687	28229	39525	34099	34062	42770	34391	32356	36164	34145	38059	32867	46554	44954
ENSDARG00000041959	493	444	397	341	352	357	328	382	288	383	319	322	376	346	363	322	485	426	533	587	360	357	343	340	331	356	413	396	351	383	347	293	374	299	359	346	368	301	437	394	344	424	391	470	381	342	474	325	347
ENSDARG00000041998	346	300	321	305	365	341	241	245	114	268	263	136	348	267	212	233	318	216	384	319	276	213	303	264	254	307	334	281	203	257	248	312	226	247	277	259	309	303	363	319	316	284	295	337	254	392	276	288	283
ENSDARG00000042018	3741	4229	3330	3107	5509	5183	3481	3992	3254	4008	3037	3939	3070	4930	4473	3784	3232	2937	4324	3138	3366	2468	4401	4494	4779	3489	4010	3054	5871	5679	4075	4780	3639	3399	5598	3202	6541	3108	3712	3606	7209	3230	5479	3590	4214	3883	6038	3969	3861
ENSDARG00000042025	426	420	424	457	504	465	446	487	229	426	340	294	396	397	515	500	423	393	543	565	402	396	512	528	291	356	446	511	502	487	437	381	407	473	447	454	392	429	341	401	437	359	458	385	415	439	491	431	426
ENSDARG00000042032	823	839	1122	1026	753	796	1022	1059	248	338	389	300	507	368	746	554	612	442	1155	1175	765	539	1034	755	491	682	1047	1050	576	487	991	782	761	938	1004	856	705	664	763	762	427	453	723	613	872	632	910	554	885
ENSDARG00000042106	27	31	30	28	37	38	28	33	5	14	4	5	31	10	21	23	18	15	18	19	20	5	28	7	11	17	24	37	20	14	30	36	30	37	20	26	28	37	16	30	17	3	28	23	32	38	35	16	25
ENSDARG00000042114	120	35	335	251	227	210	107	170	0	4	26	2	86	38	59	28	95	20	146	95	78	24	175	33	74	148	326	258	93	70	284	238	98	115	223	46	96	102	107	63	76	16	153	70	150	115	148	17	223
ENSDARG00000042115	908	480	1267	1074	717	811	653	835	18	94	198	64	512	254	413	289	532	234	696	621	412	204	634	314	400	548	1220	1000	418	366	1174	1059	681	706	1080	456	698	608	633	580	385	234	621	427	734	610	681	277	945
ENSDARG00000042124	1493	1602	1602	1717	1534	1435	1407	1505	1065	1359	723	1090	909	1124	1656	1286	1289	1342	1018	1085	1174	1171	1750	1930	658	980	1058	1246	1760	1242	1216	1235	1346	1664	1421	1243	1074	1339	1182	1177	1481	931	1469	1255	1821	1192	1715	1102	1184
ENSDARG00000042282	480	482	543	535	470	470	501	551	185	231	362	302	419	279	401	407	400	481	507	594	378	437	578	535	364	519	540	572	299	352	501	516	480	451	494	384	426	446	458	466	286	286	486	465	453	432	436	366	618
ENSDARG00000042467	1184	1245	1377	1406	1528	1401	1228	1150	738	1220	778	611	1243	861	1319	1261	1143	1279	1270	1517	1158	1048	1223	1075	1123	1625	1206	1363	1358	1043	1628	1608	1174	1248	1215	1202	1176	1227	1568	1239	1073	832	1238	920	1492	1182	1489	908	1270
ENSDARG00000042508	1000	845	1024	1022	1002	912	872	1030	536	660	534	492	812	666	995	784	878	673	851	1319	809	785	1099	974	775	839	993	1027	723	709	1073	1016	848	852	937	877	913	840	902	927	662	754	949	865	884	963	1016	711	1137
ENSDARG00000042707	1154	1133	1320	1249	1749	1328	1048	1297	1821	2982	2209	2653	2138	3740	1358	2001	2187	1475	2318	2037	1994	1909	1371	1351	2029	1331	1230	1330	2331	3516	1250	1618	1760	1404	1602	1733	2380	2493	1976	1915	2619	5205	2172	2955	1700	2337	1798	2214	1869
ENSDARG00000042821	363	291	360	378	370	379	358	321	214	289	223	195	267	282	355	299	342	266	182	139	360	269	419	347	259	244	444	378	311	272	388	352	291	300	352	359	322	389	404	363	340	367	419	373	325	374	401	278	384
ENSDARG00000042824	6271	5574	7089	6783	7001	6713	4734	5157	1734	4633	3330	3675	4774	6726	4222	4620	5193	2620	6996	6026	5210	4152	5174	3788	5645	4859	7461	6927	5433	5264	5801	5987	6040	5438	8501	5148	8324	5374	4560	4490	6781	4542	5917	5408	5263	4943	5528	4136	6282
ENSDARG00000042880	16	9	20	14	12	15	18	12	5	8	13	4	18	11	2	7	10	7	20	34	7	14	15	12	18	15	6	10	12	9	26	24	15	19	3	6	5	8	15	20	7	7	3	12	16	21	12	15	10
ENSDARG00000043566	219	246	222	234	213	176	270	238	231	250	201	262	222	262	250	240	200	231	308	318	251	277	220	244	243	261	196	216	242	251	296	244	197	188	215	265	203	282	275	327	261	295	306	204	218	285	204	251	240
ENSDARG00000043821	2136	1936	2955	2398	2197	2247	2069	2196	1012	1038	1425	957	1758	1164	1831	1432	1712	1570	2972	2872	1277	1333	1744	1517	1180	1637	2913	2585	1480	1386	2304	2309	1713	1890	2547	1386	1915	1453	1650	1666	1182	1138	1766	1395	1999	1690	2255	1171	2076
ENSDARG00000044766	364	331	258	267	261	274	302	357	238	332	261	311	273	287	325	290	279	284	392	333	291	239	218	342	187	187	279	260	272	380	211	245	346	314	307	210	369	240	197	200	342	367	305	369	264	274	293	310	237
ENSDARG00000044875	95	121	82	61	66	90	101	129	147	97	306	304	182	201	114	145	102	142	184	142	159	117	111	171	114	179	90	78	167	179	95	71	88	93	76	98	79	83	167	185	187	100	103	108	89	99	74	99	155
ENSDARG00000045027	358	331	381	377	326	360	389	358	185	280	127	189	236	283	262	202	291	109	361	397	273	162	279	307	278	300	418	413	333	250	359	369	311	319	462	344	410	336	393	256	358	284	359	266	306	358	357	319	337
ENSDARG00000045175	250	244	234	229	256	234	175	271	116	309	238	163	221	263	227	260	258	176	350	298	277	173	320	323	150	173	267	225	228	217	188	220	245	222	251	229	255	280	210	224	288	279	344	235	287	356	268	270	287
ENSDARG00000045958	2764	2865	2026	1927	2825	2476	3499	2975	2596	3304	3360	1770	2983	2268	2414	2517	2793	2990	2879	2665	3260	3169	2200	1910	3184	2504	2408	2339	3402	3378	1537	1720	2759	2449	2295	3103	2771	3184	1763	1975	2594	3218	2330	3490	2271	3670	2354	3640	2450
ENSDARG00000051824	760	995	1106	1200	1098	1185	926	1106	681	579	756	715	800	871	1197	914	1111	1044	578	424	862	974	1188	1266	704	772	1025	918	962	923	1128	983	856	1008	1238	1023	1024	929	927	967	827	846	1046	980	1235	1195	1370	864	1211
ENSDARG00000053315	693	713	373	399	484	494	595	448	463	520	512	438	554	459	215	238	300	307	783	773	174	149	200	176	515	816	617	761	257	351	322	323	355	310	655	865	637	969	1546	1169	177	701	140	715	574	170	483	254	797
ENSDARG00000053365	24457	29048	22566	24893	35089	33148	26512	29836	70415	58850	50762	61947	36357	56233	40672	45145	33764	45384	6965	6571	37561	41636	30521	38491	42184	38646	24842	31323	57266	57855	28143	27758	28310	30096	24857	33015	28697	29081	29872	27390	51747	39801	40217	39096	41579	28090	40375	30689	29265
ENSDARG00000053383	101	120	167	174	131	144	156	144	44	174	94	100	105	98	120	123	138	128	118	141	139	133	89	135	92	103	153	150	104	87	141	137	140	147	130	131	98	117	145	127	88	103	127	122	141	94	126	134	123
ENSDARG00000053583	570	604	830	665	449	542	608	659	266	260	443	284	455	271	403	276	510	376	712	817	495	554	579	527	377	446	779	694	354	400	631	583	553	646	738	570	544	403	543	434	312	438	447	446	455	516	502	326	659
ENSDARG00000054378	439	255	729	602	511	537	292	395	43	110	162	65	348	204	248	164	417	141	170	115	261	186	373	159	274	536	748	594	331	223	617	516	277	353	495	318	299	397	318	283	315	92	481	202	485	366	407	145	568
ENSDARG00000054583	473	478	431	424	542	529	505	522	667	746	502	622	459	594	572	561	508	574	573	502	484	448	648	611	507	413	470	439	508	624	493	539	557	467	526	559	540	555	525	420	645	592	634	476	500	576	534	572	563
ENSDARG00000054867	1283	1303	1247	1274	1147	1290	1166	1234	760	1267	1155	602	1280	822	1487	1340	1102	990	1827	2230	1256	1242	1383	1552	807	901	1149	1267	1149	1099	1042	1005	1307	1201	1205	1271	1125	1391	1237	1076	1176	1155	1513	1566	1338	1654	1378	1687	1284
ENSDARG00000055009	6286	5957	6042	5630	5063	5832	5587	6213	2235	2189	2549	1658	3591	2395	3870	2981	3620	2332	8094	8385	3954	3872	5661	4454	3562	5235	7368	6912	3265	2529	6420	6816	5186	5544	6613	4078	5695	4842	4278	4491	3542	3715	4861	4798	4228	5263	4433	3745	6606
ENSDARG00000055052	1384	1461	1833	1667	1370	1436	1602	1722	385	398	681	373	1032	509	1325	845	912	729	1871	2179	999	772	1477	1155	594	919	2153	1927	889	729	1767	1521	1172	1565	1521	1225	1040	1094	1100	1018	579	820	1298	841	1369	1030	1332	854	1793
ENSDARG00000055106	1177	1262	1422	1319	996	1096	1183	1288	298	637	570	397	879	555	875	693	917	625	1476	1517	906	869	1046	895	754	882	1613	1530	749	728	1310	1231	1039	1217	1322	821	1192	954	911	1031	629	771	997	993	940	1071	889	828	1349
ENSDARG00000055136	230	121	229	197	201	186	155	205	31	138	83	77	181	120	110	113	216	107	158	101	163	81	211	119	171	176	242	222	174	149	202	212	176	142	194	159	171	191	171	142	192	132	209	170	199	206	180	120	218
ENSDARG00000055159	353	335	245	276	178	150	308	268	270	186	245	276	324	181	236	193	272	287	265	291	293	266	301	313	262	267	323	354	157	211	204	217	272	279	210	154	220	144	217	256	219	203	244	257	303	270	203	367	176
ENSDARG00000055389	2325	2494	2922	2733	2673	2773	3038	2990	923	922	1295	774	1768	1362	2295	1804	1731	1231	3333	4230	2025	1471	2608	2053	1483	1971	3031	3004	1998	1646	3111	2847	2215	2569	2629	2111	1878	2270	2189	1915	1532	1496	2493	1764	2485	1977	2421	1565	2980
ENSDARG00000055437	86	86	101	63	187	166	77	93	85	42	108	65	122	69	149	140	77	102	114	115	130	94	131	133	69	141	62	60	102	83	100	89	77	91	85	127	83	81	70	107	80	116	106	55	58	138	109	111	57
ENSDARG00000055470	579	501	532	462	526	568	556	552	408	458	417	385	543	423	618	614	571	544	612	729	567	515	599	657	315	393	566	596	394	523	538	457	473	508	501	530	529	664	535	444	425	333	692	466	551	593	667	456	663
ENSDARG00000055543	8951	7611	11436	10901	8000	9223	8143	8473	2497	3073	5557	2319	7225	3728	7283	5926	7153	6621	7042	7261	6688	6386	9523	7155	5918	8222	11117	10077	6106	5516	10710	9997	7558	8536	10225	8257	7613	7157	7883	7836	5230	3842	7768	6159	9555	7409	9039	4627	11307
ENSDARG00000055560	10	8	10	3	6	4	5	7	0	2	1	4	3	9	6	7	8	2	8	5	7	2	3	8	2	6	9	3	2	5	8	6	10	7	5	6	5	5	3	3	2	3	3	6	9	2	6	4	9
ENSDARG00000055659	244	257	242	241	156	177	274	258	161	176	164	77	204	97	191	176	171	198	278	269	220	137	240	266	111	166	297	304	148	128	216	157	248	218	159	162	195	205	185	170	167	166	253	203	241	286	237	233	179
ENSDARG00000055705	2686	1721	1699	1683	1788	2147	1458	1979	1035	709	1284	1195	1374	1097	2356	2128	1607	1306	3090	3479	1636	1505	1950	1880	1750	1928	2119	2589	1455	1533	2096	2311	1640	1565	2568	1570	2314	1820	1973	1789	1240	1675	1322	1939	1476	1392	1647	1355	2380
ENSDARG00000055857	2957	2893	4101	3843	2456	2573	2874	3303	756	1423	1624	1109	2536	1768	2173	1811	2418	1902	3811	3590	1792	1762	2677	2287	2357	2711	3807	3753	2172	2308	4038	3702	2544	2790	3485	2186	2789	2307	2734	2476	1939	1715	2472	2029	2328	2309	2266	1537	3295
ENSDARG00000056078	1132	1257	970	1043	1047	1195	999	1060	557	713	760	562	922	718	993	859	1200	930	1271	1592	1310	1184	995	1001	689	781	1034	1012	970	1053	918	790	1143	1100	1264	1219	1165	1162	942	1058	564	1231	698	1099	970	773	1185	816	1133
ENSDARG00000056085	2346	2994	2440	2764	3098	3227	2935	2663	2022	2817	2485	2340	2819	2798	3379	3282	2909	2246	2364	2563	3438	2999	3101	3412	2069	1945	2435	2470	2909	2815	2458	2397	2455	2837	2728	3170	2731	3039	2686	2992	2688	2553	3061	3024	3819	2867	3449	2807	2989
ENSDARG00000056087	843	1083	902	888	941	983	925	1065	1071	824	838	1114	619	946	1047	1030	700	848	960	957	1094	787	1068	1423	593	574	973	770	1272	1303	659	722	1026	1018	849	1046	1120	872	800	822	1577	1185	1179	1217	1058	1389	1254	1363	950
ENSDARG00000056102	1111	1062	1096	1093	1243	1317	1015	1105	501	646	777	607	920	767	1090	1014	975	961	1318	1525	1023	1061	1215	1149	720	933	1109	1112	804	851	1007	1026	982	1031	1084	1152	1017	1248	959	1005	961	864	1174	933	1115	1151	1280	1024	1134
ENSDARG00000056112	1531	1391	1665	1497	1390	1533	1517	1572	853	817	1090	899	1184	926	1599	1445	1428	1374	1577	1777	1388	1431	1422	1574	1163	1267	1626	1649	1256	1283	1512	1389	1311	1383	1524	1366	1395	1308	1121	1238	1090	1054	1516	1183	1527	1450	1494	1187	1542
ENSDARG00000056128	584	613	760	756	689	641	564	663	198	387	405	274	651	460	681	528	551	361	718	751	609	467	754	699	464	462	651	702	606	577	564	644	610	577	758	540	678	656	687	672	513	509	599	607	626	747	638	447	601
ENSDARG00000056138	5646	5631	6693	6363	7253	7294	6439	6942	2467	3416	4609	3212	5679	5788	6419	5212	5904	6006	5895	4970	4983	5256	6509	4611	4843	6683	7096	6361	5983	5616	6767	6985	5736	6244	7582	4992	5891	4699	4963	4508	5193	2739	7055	3578	8641	5039	7658	3405	6617
ENSDARG00000056141	1887	1421	1541	1354	1900	2257	1533	1497	601	1400	1175	1267	1500	1305	1871	1882	1298	901	2115	2041	1396	1507	1727	1506	1018	1464	1088	1164	1170	1190	1928	1593	1545	1511	1715	1678	1491	1452	1832	1891	1225	1303	1546	1603	1347	1754	1448	1276	1415
ENSDARG00000056160	4018	4080	3776	3816	5748	6119	5592	5215	2221	2364	2695	2310	4188	2266	7134	6195	3488	3147	4561	6029	4238	3421	7413	6778	2051	2440	4551	4805	3445	3177	4838	5406	3601	4067	3589	5756	2951	4390	3632	4660	3478	3239	5804	3323	5240	3970	6127	3448	5109
ENSDARG00000056167	1804	2205	1764	1773	3314	3477	2284	2452	1902	2312	2484	1884	2124	2132	3591	3420	1977	1807	2689	3382	2871	2402	3131	3890	1297	1400	1988	2138	2582	2475	1712	1912	2430	2318	2065	3011	2253	3002	2134	2586	2775	3052	3279	2948	2461	2760	2958	2856	2590
ENSDARG00000056191	20	25	24	19	19	20	24	34	5	0	13	5	14	20	12	5	14	14	22	17	15	19	11	10	12	21	21	24	14	10	23	17	20	15	17	6	23	17	15	17	16	5	9	9	19	15	10	7	30
ENSDARG00000056387	53	40	67	61	28	44	45	47	24	42	59	14	42	27	61	49	101	42	40	52	34	25	72	60	44	54	42	47	73	41	70	47	56	49	58	76	36	108	52	69	46	36	63	81	91	42	68	40	71
ENSDARG00000056410	1703	1920	1489	1500	2124	2035	1269	1535	1926	2013	1289	1710	1251	1856	2013	2080	1659	1803	2084	2227	1568	1461	2076	2592	1142	1504	1446	1360	1966	2047	1294	1506	1636	1435	1436	2177	1570	2153	1891	2066	2753	2164	2435	2073	1914	2340	2495	2514	1740
ENSDARG00000056439	20	14	24	21	14	19	15	15	2	12	4	2	9	6	6	4	14	4	7	6	10	9	6	2	7	9	22	16	9	10	19	23	12	16	17	13	13	7	14	7	12	12	13	5	16	10	22	1	15
ENSDARG00000056473	745	946	667	625	567	584	837	638	244	412	252	239	415	324	732	700	458	387	611	790	536	267	673	644	192	248	681	760	483	506	377	383	567	650	657	634	501	555	388	367	424	372	726	589	853	646	766	477	657
ENSDARG00000056617	130	111	188	129	184	196	144	125	91	35	111	27	144	72	105	131	161	91	131	102	101	97	210	86	133	160	134	149	134	122	172	231	117	116	133	153	103	151	120	128	157	105	247	164	172	163	149	81	192
ENSDARG00000056679	495	504	492	485	566	455	497	475	181	348	329	343	410	413	551	442	488	430	568	506	419	424	396	488	359	408	499	470	438	448	467	422	407	570	475	438	480	488	432	457	375	376	508	447	573	493	566	338	467
ENSDARG00000056704	524	506	436	462	558	618	446	572	157	301	330	210	564	342	505	439	383	290	708	707	368	265	388	370	296	434	449	485	472	479	517	439	462	443	491	486	508	452	451	411	424	426	436	439	461	490	425	441	575
ENSDARG00000056886	267	284	271	304	228	251	289	308	171	263	185	181	263	206	321	263	267	260	312	345	317	245	303	239	139	205	273	292	239	236	238	237	211	285	255	242	198	226	248	246	214	281	244	245	283	277	288	228	280
ENSDARG00000056907	17	8	18	10	16	8	27	19	15	14	27	42	13	42	17	12	41	44	6	13	23	36	17	25	16	11	16	21	38	33	9	20	26	14	24	8	29	8	7	14	20	30	17	35	21	16	10	9	15
ENSDARG00000056917	5	8	5	4	3	4	16	8	14	7	9	11	9	19	9	9	6	17	4	2	5	9	10	12	8	3	5	3	19	16	8	10	8	9	5	3	10	4	10	6	15	13	10	9	15	6	10	0	4
ENSDARG00000056923	586	841	786	787	737	818	837	767	490	600	465	470	575	501	971	906	612	603	680	696	625	531	834	743	454	615	721	753	655	713	629	678	592	638	727	873	602	814	657	625	673	645	887	599	780	823	910	641	798
ENSDARG00000057029	20	11	25	28	13	20	12	17	2	1	9	7	10	8	18	12	19	8	22	17	17	9	25	8	6	17	28	21	11	8	20	25	23	19	23	14	13	20	21	12	6	6	20	9	14	11	19	5	18
ENSDARG00000057102	4	8	10	18	4	5	3	7	0	1	9	4	2	4	21	15	10	12	12	15	0	5	3	0	3	7	21	21	22	19	7	3	1	7	19	25	15	14	5	2	11	0	4	0	29	7	27	9	1
ENSDARG00000057108	187	163	159	146	161	188	152	184	182	176	158	211	198	225	200	232	185	177	146	207	196	184	164	223	99	190	146	178	171	147	198	202	194	170	128	123	127	124	161	193	251	163	258	161	142	167	156	151	149
ENSDARG00000057262	1280	1046	729	803	1238	1395	751	888	426	458	546	525	679	438	1047	938	764	562	1125	1040	784	686	993	817	542	563	841	912	719	611	719	703	690	831	914	976	645	1003	733	791	610	630	807	768	837	940	931	815	1033
ENSDARG00000057460	54601	50331	49775	48939	49353	50827	49146	61081	49255	32132	48679	31713	44392	31575	53696	53154	55071	90700	59612	72257	56672	60082	60323	76080	25773	63903	44948	45829	62765	54798	56061	45081	54394	64734	47147	68870	45493	66314	50229	46860	53374	35136	56418	43638	50256	58054	52911	60728	70905
ENSDARG00000057536	404	350	355	408	648	606	306	410	1000	684	454	530	377	692	624	808	356	1024	506	553	395	448	819	1056	291	323	367	378	993	684	369	315	408	444	424	993	442	918	593	551	585	500	624	705	924	790	750	829	862
ENSDARG00000057854	1597	1878	1612	1568	2021	2136	1913	1964	1750	2059	1625	2014	1645	1768	2597	2320	1603	1787	1918	2527	1971	2033	2357	3233	1079	1319	1636	1553	1823	1893	1633	1581	1853	1854	1921	2386	1829	2423	1826	1887	1872	2075	2389	1904	1870	2124	2121	2293	2064
ENSDARG00000057859	63	62	150	128	195	268	246	184	116	200	245	140	294	146	194	209	164	167	281	413	234	294	150	131	176	273	121	176	178	150	140	130	164	115	149	238	154	285	251	235	132	320	198	407	284	351	207	240	145
ENSDARG00000058207	523	410	528	580	524	527	499	654	241	397	428	406	447	437	442	506	490	490	373	481	545	497	505	497	502	617	580	491	524	540	575	460	491	534	518	476	433	460	465	546	546	398	503	496	563	530	528	463	519
ENSDARG00000058222	322	274	505	410	266	265	297	373	34	70	112	75	220	183	221	155	311	155	252	261	156	145	140	133	173	214	422	293	227	251	307	294	280	274	449	113	274	143	161	170	194	137	218	115	346	148	246	88	175
ENSDARG00000058409	14	29	9	14	55	45	31	32	2	4	11	1	24	1	52	52	31	4	48	59	30	8	65	92	1	7	27	6	9	30	0	1	6	19	8	31	14	29	5	0	29	7	21	31	5	27	14	50	18
ENSDARG00000058467	1747	1812	2043	1923	2074	2251	2281	2049	896	1132	1327	1040	1655	1347	2341	2128	1664	1721	2186	2632	1823	1800	2555	2565	1037	1523	2062	2250	1682	1596	1824	1659	1730	1866	1789	2115	1472	2025	1864	1667	1416	1571	2208	1640	2294	2065	2177	1581	2193
ENSDARG00000058606	5878	3995	7440	4679	4477	4496	1819	2337	1045	2348	1767	1840	3366	3171	2939	2910	3287	1568	2718	2680	3220	3523	2206	1531	4609	5828	3860	3549	2893	2352	4171	2645	3199	2628	5851	1886	4928	2072	2121	2003	4584	1766	4485	1595	4629	1656	4087	1899	2367
ENSDARG00000058644	440	328	436	419	365	391	298	339	201	317	277	219	359	193	354	301	399	307	370	265	300	228	316	223	270	395	482	454	331	309	401	469	401	400	404	401	350	424	393	372	289	311	370	394	404	456	312	316	443
ENSDARG00000058646	2248	1940	2866	2849	2177	2195	2412	2303	550	783	1329	678	1782	902	2103	1513	1763	1892	2426	2114	1983	1723	2600	2025	1140	2426	2875	2350	1445	1286	3132	2850	1997	2318	2605	2021	1798	1549	2026	1967	1012	881	2075	1389	2560	1693	2432	1284	2691
ENSDARG00000058656	11230	10997	9859	10315	6915	6271	8442	8123	17136	14585	12805	7945	10934	8158	9864	10295	9141	11021	6063	5225	8122	7379	6462	6913	11231	13816	10557	11055	6932	7243	10217	10003	10811	10487	9117	9791	10278	9518	11629	10528	6989	10790	6499	11684	8943	8436	8046	8562	9811
ENSDARG00000058733	140	130	157	141	204	208	127	173	36	73	80	61	124	88	158	166	125	78	88	36	90	61	166	144	137	133	189	198	170	139	159	170	141	111	209	118	235	160	134	124	155	112	194	162	228	193	238	102	221
ENSDARG00000058780	365	361	362	409	332	288	271	329	368	470	293	311	394	364	406	461	317	258	373	322	326	223	244	314	325	264	307	371	350	464	263	300	430	364	380	394	457	374	311	324	377	445	385	340	272	375	296	286	346
ENSDARG00000059209	239	162	212	191	190	204	148	193	94	118	103	99	134	129	149	116	139	96	67	61	171	99	224	137	151	140	232	192	152	119	208	241	159	148	186	194	178	212	152	158	179	132	198	192	181	187	166	133	195
ENSDARG00000059255	297	304	379	376	340	396	377	400	105	156	212	124	272	128	312	258	243	181	393	433	229	261	334	283	138	250	405	345	216	229	378	328	264	312	362	319	241	236	304	290	157	174	262	285	347	264	363	230	374
ENSDARG00000059256	10	10	11	6	18	20	16	13	14	19	8	14	18	20	32	40	14	11	7	15	16	19	18	10	14	20	4	9	25	31	6	7	11	15	19	41	27	44	34	37	25	25	22	26	29	17	22	22	21
ENSDARG00000059263	41	36	39	33	47	51	74	56	63	98	70	33	72	53	58	75	61	41	64	62	88	53	44	42	52	69	44	60	64	49	36	40	60	39	42	79	45	47	58	65	62	99	62	179	59	70	82	63	39
ENSDARG00000059267	51	38	65	68	76	105	101	87	35	99	104	56	113	76	74	84	82	77	131	149	89	156	47	55	114	158	60	83	79	63	82	78	87	84	86	130	73	141	125	192	70	157	67	200	100	119	92	154	59
ENSDARG00000059274	91	100	187	161	192	285	264	181	90	221	252	128	269	175	212	233	191	150	264	369	266	232	193	154	199	256	155	191	209	135	193	123	154	149	158	270	195	332	299	269	164	229	208	325	239	336	213	191	166
ENSDARG00000059276	469	459	395	355	306	316	403	375	202	253	269	178	272	288	346	299	359	264	517	513	282	287	298	344	226	284	432	367	256	316	388	301	388	307	384	311	441	292	359	390	339	349	335	448	345	351	370	338	382
ENSDARG00000059280	435	465	597	564	539	575	526	522	198	318	435	217	503	314	536	453	476	422	747	749	446	482	472	438	332	486	488	496	348	353	498	431	476	477	512	495	387	513	505	484	238	362	506	469	545	543	584	368	619
ENSDARG00000059294	84	69	174	159	133	101	178	145	96	122	78	327	46	374	214	170	148	138	98	70	350	76	304	416	72	102	139	199	77	69	125	143	82	80	91	177	173	171	109	143	77	30	96	101	310	137	250	118	197
ENSDARG00000059305	462	451	432	506	415	426	538	513	155	164	136	269	288	244	367	311	345	275	508	552	287	317	542	614	168	267	460	498	224	144	323	289	424	440	340	380	268	358	267	308	186	280	287	356	420	401	327	356	396
ENSDARG00000059351	518	507	571	554	517	561	603	553	154	224	424	214	434	296	582	411	450	550	1003	921	502	505	560	578	268	542	626	632	320	331	580	504	524	576	752	639	500	671	484	502	328	395	586	441	653	509	567	438	709
ENSDARG00000059809	1534	1669	1903	1836	1579	1767	1721	1625	867	1017	1357	995	1414	1021	1853	1622	1470	1479	1759	1716	1342	1203	1864	1648	1263	1726	1866	1763	1198	1305	1735	1515	1711	1559	1747	1543	1345	1563	1368	1482	1178	931	1729	1384	1707	1671	1924	1229	2002
ENSDARG00000060004	3283	3402	2917	3293	3000	3194	3410	3216	1629	1560	2349	1678	2607	2008	2766	2569	3030	3196	3039	2758	3076	2289	3431	3505	2715	3306	3530	3377	2831	3004	3023	3029	2773	2838	3209	2930	3236	2981	2988	2886	2908	2622	3251	3081	3521	3194	3359	2520	3463
ENSDARG00000060165	50	33	67	69	52	59	47	47	7	5	17	14	35	20	36	41	35	22	28	36	36	28	53	33	14	34	57	92	23	25	68	50	44	61	60	24	36	26	44	29	34	19	73	23	43	59	48	21	42
ENSDARG00000060243	351	327	463	462	454	396	371	371	225	326	320	270	301	255	392	331	394	377	251	301	382	452	352	396	251	344	408	354	299	259	474	333	308	381	404	302	295	318	353	325	253	200	337	262	436	326	441	224	408
ENSDARG00000060280	143	153	178	169	153	185	193	140	118	105	139	135	130	134	163	159	104	160	173	148	155	163	162	208	138	155	171	117	176	158	134	123	129	161	193	178	148	180	150	189	150	190	133	140	147	133	143	189	164
ENSDARG00000060303	403	150	703	577	430	440	263	348	5	20	111	15	304	95	187	127	259	66	202	138	153	63	284	71	186	382	780	579	232	162	651	588	313	326	578	220	298	303	254	245	214	55	355	164	373	267	363	66	624
ENSDARG00000060438	453	355	354	320	521	657	357	483	278	478	203	275	373	398	557	468	388	302	627	550	455	315	515	439	274	291	421	435	469	410	339	290	447	361	410	467	384	498	359	350	474	585	568	485	500	579	542	439	427
ENSDARG00000060482	325	167	389	332	265	241	175	250	26	51	66	74	217	131	128	94	219	74	134	111	200	94	240	84	191	294	360	382	182	126	341	337	193	207	272	161	175	192	194	124	184	167	242	124	277	207	246	81	311
ENSDARG00000060504	2266	2482	2681	2573	1970	2223	2541	2519	1256	1212	1137	1159	1495	1121	1949	1399	1919	1237	3110	3540	1741	1981	2290	2106	1259	1440	2594	2468	1547	1442	2685	2372	2272	2408	2794	1702	1997	1507	1878	1770	1341	1469	1889	1646	2133	1818	2085	1716	2306
ENSDARG00000060521	295	198	403	416	317	329	272	293	15	88	144	45	234	164	251	210	257	132	256	253	195	97	312	185	242	318	465	434	231	190	407	406	282	287	342	304	288	337	293	271	198	138	319	184	373	286	299	131	400
ENSDARG00000060671	3139	2155	2803	2362	1506	1449	2522	2642	694	980	519	824	1051	765	1907	1238	2115	1378	2682	2852	1308	1261	2175	1344	1119	2336	2260	2413	1238	707	3275	2973	2195	2379	2127	1849	1223	1570	1904	2256	1247	771	1322	1106	1344	1535	1435	1177	2517
ENSDARG00000060682	1491	1695	1558	1477	2883	2341	1519	1479	3708	4206	3636	5998	3672	5833	3196	4486	2932	2932	1733	1314	3244	2721	3352	3045	3744	1549	1416	1259	2856	3256	962	1378	2100	1528	1823	2709	2926	2845	1893	1748	3840	3980	2627	2379	1620	2752	1948	3070	2229
ENSDARG00000060853	5223	5125	6112	5991	6471	6375	6248	5768	1537	2256	3019	2142	4341	2517	5371	4576	4191	3796	4576	4421	4421	4065	6545	4566	4039	4902	6280	6177	4776	4179	6322	5632	4948	6013	5860	5804	4971	5115	4570	4317	3865	2646	6051	3290	7205	4730	6834	3767	6727
ENSDARG00000060875	113	55	150	142	125	157	63	80	2	13	20	16	60	62	47	37	56	14	67	33	39	14	72	31	57	63	183	150	96	80	135	130	76	74	179	59	123	89	95	73	67	28	107	35	93	60	113	21	119
ENSDARG00000061062	746	739	717	566	581	640	629	718	161	319	306	252	433	380	498	332	610	362	719	807	459	468	654	453	366	487	686	705	596	523	640	577	563	576	758	659	704	663	557	542	358	572	470	631	637	552	643	581	678
ENSDARG00000061265	77	27	108	85	125	119	27	65	0	9	11	5	32	21	31	25	42	7	42	22	35	21	75	14	40	58	112	84	51	34	80	76	68	55	104	54	79	81	39	30	74	8	109	40	95	76	112	24	111
ENSDARG00000061274	981	933	585	454	559	443	321	306	491	519	473	232	542	176	522	470	700	449	332	368	571	715	524	332	115	151	471	463	691	536	268	306	496	597	361	726	331	558	395	612	427	563	647	596	601	837	645	847	1042
ENSDARG00000061373	414	417	443	434	358	339	457	428	211	321	284	182	426	220	345	332	412	296	536	604	315	331	360	320	319	360	515	452	271	326	393	331	357	395	413	323	367	406	449	399	260	346	353	372	365	370	359	210	475
ENSDARG00000061471	186	77	300	285	250	265	122	182	6	21	56	20	148	107	118	92	132	43	71	36	107	43	154	59	147	170	317	262	164	154	267	284	118	148	317	153	228	185	195	127	110	67	207	121	220	194	262	53	286
ENSDARG00000061517	1145	943	1523	1334	966	1025	1159	1175	415	545	594	506	875	637	897	660	812	633	1070	1272	904	791	1184	790	786	980	1452	1363	816	789	1289	1124	950	991	1244	711	1110	779	913	947	642	763	848	661	711	769	870	604	1239
ENSDARG00000061664	340	329	403	396	351	390	321	414	180	175	277	168	498	175	417	313	326	398	193	293	353	349	320	274	168	248	409	342	248	227	316	280	285	337	358	278	255	292	263	303	202	183	299	209	378	255	349	259	379
ENSDARG00000061690	461	408	529	517	345	397	390	448	110	292	264	162	439	281	375	319	452	297	559	511	399	268	492	360	460	447	587	585	291	270	507	519	462	457	444	434	451	391	428	393	408	281	444	370	415	500	447	347	538
ENSDARG00000061717	113	117	99	107	74	59	109	118	53	188	103	123	66	147	88	97	69	126	120	115	77	107	70	61	98	89	99	87	108	99	118	95	112	100	91	96	107	86	126	97	97	97	70	78	57	64	68	71	72
ENSDARG00000061747	25	11	21	10	9	13	12	9	10	9	10	14	13	12	17	10	18	15	8	6	21	15	20	27	27	14	12	11	18	10	20	15	30	15	18	10	15	17	11	10	29	6	10	16	13	12	13	15	15
ENSDARG00000061759	1538	1692	1911	1813	1510	1594	1594	1678	649	1018	1098	869	1276	990	1370	1155	1453	1346	1589	1682	1187	1277	1456	1459	1136	1484	1898	1816	1161	1200	1734	1559	1409	1565	1719	1207	1571	1331	1179	1287	1160	951	1527	1134	1743	1395	1649	966	1531
ENSDARG00000061791	362	437	448	528	514	459	421	496	139	235	341	168	475	237	405	352	540	443	490	550	393	489	452	444	355	430	486	397	294	345	513	449	396	410	439	414	362	411	363	442	376	322	440	379	384	387	341	358	518
ENSDARG00000061885	1019	933	1314	1261	1199	1291	1352	1294	390	547	786	440	995	526	1040	813	1008	864	1263	1512	831	828	1076	790	693	1093	1384	1389	719	684	1192	1007	1005	1093	1184	986	956	965	1014	1078	693	602	1025	970	1093	919	997	864	1056
ENSDARG00000062045	855	850	1120	1019	745	783	795	935	266	373	439	313	686	406	716	602	763	615	1040	1175	603	606	878	918	676	816	1123	1062	595	488	1136	1172	634	732	941	701	648	738	797	757	932	867	1012	716	787	1011	777	802	914
ENSDARG00000062089	1189	1085	1045	957	1367	1362	1191	1366	257	502	637	363	836	535	1195	965	866	807	1289	1234	997	782	1351	1145	562	671	1313	1400	875	837	1008	949	906	874	1086	1260	926	1272	777	754	880	961	1398	898	1110	1164	1283	854	1466
ENSDARG00000062106	51	37	78	74	73	72	41	69	8	20	28	20	31	55	41	38	42	20	59	32	46	21	52	45	59	51	104	81	75	59	74	87	44	66	93	54	87	36	64	50	66	17	56	45	61	45	79	24	85
ENSDARG00000062135	79	35	155	124	111	131	52	92	3	34	16	8	96	38	70	39	70	28	59	47	49	18	99	27	92	97	183	118	92	79	132	143	61	87	122	60	92	68	100	51	77	27	105	55	106	93	96	37	144
ENSDARG00000062147	217	238	325	313	293	329	366	411	134	157	267	158	271	147	368	349	273	287	421	477	271	207	322	344	111	252	375	385	224	193	365	304	251	370	318	330	190	350	286	228	183	260	409	297	336	353	327	316	481
ENSDARG00000062148	816	913	1040	1057	787	868	801	851	695	717	805	631	775	694	864	731	848	955	941	1035	850	895	814	875	779	830	865	755	732	860	809	715	794	765	846	744	856	763	928	864	680	672	830	877	1063	810	916	638	875
ENSDARG00000062156	316	167	418	386	296	247	235	273	43	131	267	155	284	250	167	129	242	136	240	205	154	98	291	200	452	527	417	460	338	253	446	462	196	206	343	294	310	333	317	314	234	185	277	226	304	313	216	184	387
ENSDARG00000062177	360	243	451	399	341	388	272	324	19	66	138	71	244	169	234	204	291	154	142	107	238	104	268	169	242	335	377	377	289	236	366	381	290	271	379	213	315	247	233	267	272	146	405	221	380	382	365	164	314
ENSDARG00000062258	671	789	731	865	641	643	721	714	506	578	603	590	667	567	722	619	632	576	770	739	666	646	761	672	670	809	743	789	619	668	712	621	673	639	716	718	636	687	808	740	533	547	660	658	780	661	777	536	721
ENSDARG00000062338	2690	2671	3700	3212	3119	3187	2797	2760	810	1323	1702	1023	2541	1575	2170	1880	2332	1713	3410	3717	2122	2053	3015	2153	2239	3165	3558	3480	2072	1946	3090	2907	2459	2787	3179	2530	2443	2474	2400	2195	2022	1795	2768	1989	3275	2524	2887	1777	3186
ENSDARG00000062349	132	84	90	96	85	67	99	86	80	146	52	91	62	147	83	104	88	77	170	95	103	74	100	97	84	118	82	91	74	101	112	98	103	82	101	87	76	143	128	93	95	112	74	138	81	65	85	82	87
ENSDARG00000062423	475	438	400	454	332	369	366	338	319	458	205	419	259	412	403	446	388	323	471	418	421	312	442	442	319	310	389	327	538	422	385	342	419	416	427	431	489	435	404	421	486	302	394	448	443	423	419	460	372
ENSDARG00000062425	490	520	478	490	412	441	465	616	178	304	299	250	398	272	436	308	426	267	565	672	451	413	416	436	278	352	534	504	321	430	511	435	450	538	516	365	485	399	510	393	275	394	366	366	390	340	430	466	525
ENSDARG00000062447	996	811	1241	1208	1026	943	1051	1052	380	622	587	444	942	484	961	640	781	611	1529	1629	679	791	984	817	650	777	1489	1415	707	791	1372	1161	932	963	1191	882	967	874	1111	877	511	870	740	828	614	756	796	635	1198
ENSDARG00000062465	331	172	351	290	255	292	237	288	104	185	152	85	205	163	239	145	234	139	188	162	235	171	255	145	218	239	350	374	177	186	300	310	224	211	377	183	320	251	254	227	225	271	231	220	271	291	265	165	327
ENSDARG00000062478	178	158	260	306	104	149	206	241	89	166	96	119	160	147	224	187	287	217	280	323	224	151	276	227	184	143	124	170	130	107	190	176	455	368	248	182	208	139	214	181	152	197	262	201	239	274	182	231	131
ENSDARG00000062481	276	281	287	270	411	367	285	351	248	587	347	392	417	528	280	304	414	304	559	439	488	352	367	338	400	303	325	282	350	445	271	285	394	369	334	280	379	362	343	421	627	500	483	386	284	504	327	474	351
ENSDARG00000062549	1341	1147	975	1020	1333	1517	811	1043	743	861	862	985	812	970	1214	1037	1286	820	1257	1516	1011	960	1205	1257	944	889	1059	1062	1481	1562	812	895	1345	1022	1423	1196	1505	1358	1142	1044	1068	1127	1073	1266	1237	1199	1418	1253	1529
ENSDARG00000062650	1925	2128	2310	2259	2102	2097	2415	2200	1457	1112	1565	923	1612	1353	2355	1798	1705	1668	2280	2875	1917	1406	2283	2074	1284	1461	2553	2839	1610	1797	2122	1874	1730	2166	2176	1689	1626	1656	1618	1459	1489	1443	2363	1700	2087	1611	2097	1232	2094
ENSDARG00000062696	91	19	184	174	121	127	56	94	6	11	23	2	91	28	41	30	49	13	53	38	41	8	77	16	54	98	192	166	83	45	185	153	53	46	138	48	85	86	75	50	65	12	122	39	86	81	111	21	130
ENSDARG00000063212	111	124	145	132	169	182	218	222	117	233	96	149	114	202	178	185	182	223	258	313	185	235	250	311	154	120	155	164	184	185	147	159	207	159	184	189	183	187	163	123	146	185	222	187	235	195	217	219	172
ENSDARG00000063224	114	124	161	178	146	186	137	139	30	28	81	42	109	71	145	114	110	110	111	89	107	75	150	122	71	138	177	132	106	99	170	145	133	130	177	135	116	131	123	106	75	68	137	97	170	111	171	92	151
ENSDARG00000063330	822	677	1023	939	802	869	795	1023	76	198	288	180	503	384	569	419	900	333	1030	979	547	403	738	526	514	535	1016	937	453	492	927	910	795	818	1061	497	775	544	667	645	431	346	633	408	513	627	592	486	748
ENSDARG00000063352	1769	1752	2199	2188	1652	1711	1835	1900	926	871	1279	938	1605	1119	1571	1330	1490	1268	2325	2506	1864	1777	1935	1654	1289	1563	2278	2095	1304	1250	2276	2201	1674	1901	1991	1532	1647	1367	1512	1414	1035	1097	1710	1142	1677	1455	1854	1434	2092
ENSDARG00000063357	30	13	49	38	20	18	30	33	5	6	4	2	27	15	23	9	29	8	15	10	17	2	24	17	22	20	42	24	19	23	30	33	28	21	45	13	25	12	27	25	16	12	10	7	24	22	27	15	37
ENSDARG00000063509	1163	756	949	910	896	1195	747	758	135	342	269	235	681	402	935	757	869	446	1049	1144	738	359	843	452	400	530	885	898	757	613	856	895	808	715	852	656	704	625	649	683	589	511	982	722	969	859	968	484	935
ENSDARG00000063580	1606	1617	1623	1601	1608	1717	1857	1765	1359	1039	1012	1070	1402	1202	1211	1104	1508	989	2227	2318	1335	1372	1561	1297	1524	1586	2008	1813	1451	1338	1664	1947	1719	1627	1932	1330	1856	1710	1296	1317	1483	1318	1505	1447	1485	1615	1394	1391	1635
ENSDARG00000063646	678	703	635	625	743	733	693	714	509	516	537	374	638	400	596	594	629	624	863	910	713	800	688	715	505	709	690	689	555	566	573	583	619	593	669	688	681	728	606	626	644	690	799	725	696	663	685	674	755
ENSDARG00000063730	108	53	175	167	130	127	71	118	18	89	62	71	111	129	89	78	80	50	75	40	75	51	77	64	131	118	233	146	126	78	158	149	111	99	140	83	113	136	113	78	115	118	121	95	98	128	119	62	157
ENSDARG00000063731	20	9	11	13	7	11	11	22	3	6	0	2	12	4	4	6	7	11	2	3	9	1	11	5	7	12	23	11	8	10	15	13	16	10	22	4	13	1	3	6	4	1	4	4	7	10	6	7	10
ENSDARG00000063732	28	10	54	36	39	38	18	28	1	14	3	0	9	9	19	14	19	8	12	5	10	3	24	17	11	29	60	44	28	16	39	38	18	19	41	14	35	25	21	15	23	12	28	15	24	29	35	4	41
ENSDARG00000067596	86	57	47	64	77	44	48	61	45	37	42	50	46	38	82	88	58	37	52	46	54	37	36	60	29	24	46	58	52	61	19	29	54	55	76	51	47	65	43	42	88	68	85	47	63	37	74	60	47
ENSDARG00000067676	257	123	429	372	362	373	213	250	5	69	138	30	279	142	202	121	210	54	134	116	172	75	199	87	249	275	418	432	212	174	417	392	232	218	304	134	223	192	224	177	221	74	337	138	304	267	272	79	299
ENSDARG00000067723	78	49	57	48	40	49	66	74	30	27	32	30	38	31	70	50	61	34	49	23	36	26	37	52	43	44	87	62	47	39	55	46	67	68	53	58	58	51	32	36	46	31	43	47	43	47	28	40	82
ENSDARG00000067751	278	233	166	174	232	223	222	242	214	206	169	230	145	272	269	216	214	244	148	128	182	230	189	232	187	216	236	312	225	257	190	211	212	203	222	328	266	240	200	207	198	177	230	304	220	140	196	150	223
ENSDARG00000068141	31	29	30	31	45	45	29	30	5	22	17	15	36	43	25	19	45	15	34	34	34	28	34	23	27	19	33	28	25	61	29	43	42	37	40	14	42	35	38	43	22	29	34	24	26	20	31	24	21
ENSDARG00000068280	226	137	138	126	90	112	229	195	147	107	87	118	71	159	107	91	104	120	175	140	59	47	128	134	164	204	184	210	58	52	178	211	216	193	173	111	112	133	169	148	141	91	136	102	129	146	106	56	215
ENSDARG00000068596	696	909	655	740	816	767	946	829	637	645	568	655	709	579	1021	863	649	675	568	536	792	777	702	795	448	638	789	822	606	629	745	680	772	759	701	757	695	740	556	554	637	490	869	523	819	591	882	560	780
ENSDARG00000068663	132	104	152	133	137	149	107	155	41	56	88	58	147	139	109	100	132	75	118	85	90	81	112	97	96	120	189	153	111	118	148	140	100	121	172	122	141	153	123	114	69	115	145	136	119	143	138	141	159
ENSDARG00000068681	314	284	306	283	237	259	220	281	140	252	199	177	250	212	255	204	267	188	375	392	235	173	227	232	191	207	313	311	180	258	253	218	197	227	305	266	278	303	278	243	184	290	229	255	265	334	311	231	299
ENSDARG00000068683	44	16	41	48	42	37	22	27	7	12	20	8	43	24	22	22	20	5	42	40	19	17	25	12	22	34	56	55	25	27	47	37	17	21	43	23	45	41	47	40	25	24	37	37	42	43	39	22	62
ENSDARG00000068691	741	839	771	873	716	768	818	896	351	533	671	434	720	616	817	582	577	720	700	880	634	515	708	657	516	857	1039	856	544	528	793	887	621	730	1032	757	920	747	732	574	451	333	644	629	936	485	963	445	994
ENSDARG00000068711	367	298	286	303	295	296	278	359	237	466	335	373	339	396	274	283	270	239	455	393	295	234	318	314	490	383	276	326	296	325	291	290	358	301	336	316	364	310	437	352	271	277	240	348	255	305	273	253	342
ENSDARG00000068713	5	28	10	8	4	9	17	11	3	1	7	2	10	7	12	9	15	11	17	23	10	9	11	7	2	9	14	13	8	6	6	3	17	16	8	8	6	7	9	10	8	7	14	6	8	7	10	9	11
ENSDARG00000068888	564	390	458	454	489	420	480	535	144	334	249	275	446	401	406	355	380	240	762	665	281	160	613	449	724	559	661	551	319	336	812	808	468	456	431	453	449	441	561	597	468	271	444	375	379	473	493	299	669
ENSDARG00000068893	271	329	314	227	326	352	279	285	321	253	328	296	241	301	317	263	265	262	358	403	350	318	330	426	293	199	300	289	304	314	261	223	287	334	267	274	310	288	268	279	334	299	364	351	324	323	350	332	301
ENSDARG00000069111	199	212	214	205	183	187	181	199	32	152	171	89	288	241	131	138	257	135	106	105	165	155	189	94	289	117	240	249	180	235	156	179	210	160	234	168	318	188	105	129	230	176	178	230	186	225	184	169	159
ENSDARG00000069133	213	263	209	203	193	211	227	242	135	173	139	148	137	126	182	166	154	203	267	308	159	170	220	218	125	163	246	272	144	165	191	159	240	185	195	154	191	195	152	187	139	231	174	169	197	242	229	198	187
ENSDARG00000069134	10	3	30	18	8	15	7	11	3	0	2	1	4	4	7	2	5	0	3	1	4	1	1	1	1	7	21	11	8	4	19	19	4	6	27	1	13	5	1	8	4	0	6	4	7	5	15	3	16
ENSDARG00000069186	200	222	190	173	95	97	148	181	100	196	152	99	168	89	121	102	204	202	234	164	212	160	149	142	155	156	264	188	128	92	127	143	184	184	160	118	163	90	184	206	162	168	163	137	168	168	113	182	149
ENSDARG00000069242	1531	1476	1382	1359	1906	1928	1498	1719	326	713	776	510	1111	845	1739	1417	1315	1115	1881	1810	1556	1047	1635	1473	985	1079	1391	1511	1301	1173	1121	1135	1295	1446	1358	1585	1215	1533	1108	1267	1742	944	2165	1517	1773	1994	1836	1538	1532
ENSDARG00000069289	1031	1087	933	949	1088	1161	1029	950	517	667	968	691	837	863	1260	984	833	806	692	731	958	790	1095	1187	709	1092	851	939	1267	1105	803	790	889	1044	864	1164	749	896	759	781	1081	750	1308	830	1533	810	1180	737	1176
ENSDARG00000069297	804	867	1241	1269	1004	980	935	932	192	473	641	352	765	450	839	692	815	763	1076	1103	667	651	873	810	547	1015	1261	1018	749	673	1158	1042	815	890	1163	849	729	717	882	954	629	523	915	671	1185	793	1195	503	1032
ENSDARG00000069301	434	378	496	384	373	381	432	509	233	345	335	409	446	378	392	443	367	370	603	691	425	316	556	541	328	357	460	391	409	341	541	549	405	326	449	453	422	407	519	521	566	598	505	441	357	550	407	626	411
ENSDARG00000069381	49	50	369	438	111	107	1352	884	607	854	54	841	42	725	179	188	21	38	170	116	54	40	85	70	20	19	735	603	798	1553	11	42	290	138	182	772	248	681	39	84	27	267	33	155	75	29	87	69	564
ENSDARG00000069383	87	86	105	171	74	82	86	129	66	108	112	118	95	138	103	76	188	186	80	109	95	113	124	108	106	76	114	95	90	83	136	121	114	115	68	88	53	53	102	101	100	81	121	82	94	134	90	104	98
ENSDARG00000069440	1080	858	1553	1493	1290	1339	1092	1159	225	466	694	380	971	522	994	756	906	674	970	963	923	617	1098	842	794	1119	1539	1477	872	776	1532	1444	912	1067	1472	1087	1009	920	983	965	683	490	1243	874	1425	975	1372	540	1489
ENSDARG00000069451	204	300	357	360	295	333	328	352	81	150	185	112	227	150	339	259	233	164	377	609	257	184	354	296	139	336	426	392	272	183	325	303	337	384	327	373	217	323	303	238	282	211	386	313	335	366	331	232	466
ENSDARG00000069453	228	202	148	140	253	251	350	318	56	149	121	367	236	568	393	382	211	165	382	371	385	263	292	365	287	158	205	252	230	326	174	200	264	265	200	276	291	333	145	104	276	364	263	147	137	264	162	312	225
ENSDARG00000069485	539	657	700	718	444	507	693	675	249	344	369	255	481	383	529	447	488	386	801	869	500	526	687	473	474	465	665	585	443	418	664	615	503	584	650	482	552	521	623	448	325	480	494	429	482	613	536	537	564
ENSDARG00000069500	18	4	15	10	16	10	11	13	0	9	2	2	3	7	6	11	13	4	3	4	14	8	10	13	9	13	17	19	8	12	17	16	14	8	12	13	12	11	8	5	21	4	15	13	14	21	9	12	15
ENSDARG00000069548	297	311	176	243	349	408	474	446	207	320	217	403	191	283	457	548	342	327	305	414	592	467	383	551	187	238	247	282	343	308	212	250	469	463	383	462	320	436	301	301	365	296	500	343	307	473	448	539	329
ENSDARG00000069549	1118	1380	940	971	1326	1576	1151	1156	1079	1148	1141	1042	1066	1124	1257	1242	1129	1160	1307	1528	1214	1212	1065	1332	689	794	1090	926	1390	1283	853	904	1049	1109	1246	1116	1173	1308	945	1020	1239	1186	1199	1330	1211	1015	1506	1364	1210
ENSDARG00000069560	49	34	108	91	74	84	34	65	0	8	17	5	45	21	56	16	41	12	16	19	27	17	38	12	40	57	113	98	32	31	110	86	59	51	82	34	52	55	56	29	31	15	80	21	51	33	58	9	66
ENSDARG00000069671	554	709	542	452	629	662	734	616	279	359	408	338	415	404	645	626	512	540	805	888	544	463	724	775	333	326	567	596	440	410	445	555	520	537	552	698	519	658	489	551	482	666	682	553	561	594	723	678	609
ENSDARG00000069672	376	398	368	351	400	427	428	383	353	495	253	343	356	333	403	407	349	335	454	596	370	333	435	461	276	306	397	438	473	405	366	476	343	378	414	442	376	537	389	391	411	359	490	400	409	401	419	397	467
ENSDARG00000069758	19	12	16	13	3	10	14	21	4	7	7	4	10	7	16	11	27	15	17	21	16	12	17	13	7	28	8	14	12	10	10	13	15	11	13	23	15	23	20	14	7	0	21	20	19	11	18	11	14
ENSDARG00000069763	2394	2383	2633	2397	1959	2033	2208	2089	1793	1264	1614	1261	1930	1366	1930	1633	2014	1882	2361	2828	1680	1874	2295	1855	1663	2277	2287	2178	1687	1625	2778	2587	1884	1961	2337	2016	1882	1876	1899	1941	1374	1245	1856	1611	2092	1795	2011	1427	2541
ENSDARG00000069792	16734	16098	11198	11893	15897	16597	15666	14661	32023	22189	23611	18523	16985	20237	15218	20495	18156	28995	10278	8528	20505	20617	16842	20601	8738	20777	12957	12895	17153	17834	12436	10231	16949	18878	13953	16924	14143	19849	14997	13259	15182	10836	15530	11079	17060	14328	17445	14871	24523
ENSDARG00000069801	9946	10804	9617	9993	6639	8385	11538	14409	11980	7963	10918	8203	8778	8735	10699	10284	11112	16111	12485	13450	12771	11697	14932	18133	4259	14812	11582	11934	8104	6606	9420	7787	14985	16231	14307	17571	13632	13874	9077	8139	5716	6361	6261	9795	10543	9441	9244	10029	15071
ENSDARG00000069817	39042	41344	38832	40933	32721	39020	40772	47423	51788	40582	45489	50214	34404	41930	43602	38879	40792	55976	32645	37200	52652	45617	43164	55205	20111	49935	37140	34207	46006	44057	39553	36848	45846	52070	41456	49904	43595	43397	36384	30415	40178	29133	39120	33962	42676	42802	40812	45734	52478
ENSDARG00000069826	12406	13377	12369	11748	10016	11102	12942	18024	14867	9228	13038	8324	12101	8258	11598	12306	15468	21374	14720	14761	14874	16092	20740	23868	5906	21641	10788	10820	13196	10294	12137	11050	18110	18420	11367	19918	12496	16113	11940	11669	10727	10094	10754	14087	11122	14918	10403	15505	19099
ENSDARG00000069827	13394	14270	14735	16077	12642	13906	13458	16746	16123	10954	13381	10290	12610	9893	17425	16878	15742	30912	14230	15075	17911	21452	20754	21312	8554	27013	13752	12973	20024	17851	15057	13331	15946	19590	14890	18790	13824	18535	14742	15138	16930	10859	16348	14484	16357	17874	17006	17382	22275
ENSDARG00000069831	256	332	288	365	344	325	378	444	501	352	436	451	436	365	459	420	577	578	186	231	722	691	273	338	196	218	309	329	503	507	356	308	389	435	372	374	382	293	293	239	470	192	401	260	356	281	441	353	400
ENSDARG00000069843	616	612	644	600	435	421	577	591	148	331	312	196	428	322	395	332	475	304	534	557	314	315	433	382	297	424	598	506	343	342	592	528	419	475	563	366	379	414	410	429	271	413	394	415	451	412	486	389	496
ENSDARG00000069844	249	242	341	234	252	214	279	231	262	462	225	459	217	664	569	514	173	121	201	135	333	180	272	359	149	132	168	318	176	233	203	154	194	181	209	397	276	284	144	198	207	194	264	357	244	230	275	262	251
ENSDARG00000069846	318	380	214	236	271	220	357	393	226	372	376	378	289	388	328	276	214	258	235	220	289	228	296	267	259	382	314	303	251	299	163	207	384	309	266	344	317	301	272	240	311	252	251	239	233	184	266	258	290
ENSDARG00000069850	1164	1127	1029	1072	1588	1685	1255	1426	1518	1222	1203	1373	1140	1223	1640	1634	1147	1183	1344	1579	1402	1250	1274	1483	902	917	1210	1430	1231	1481	990	1012	1065	1056	1314	1241	1519	1282	1264	1326	1322	1065	1564	1177	1186	1187	1307	1378	1363
ENSDARG00000069853	2854	2800	3028	2963	3336	3798	2646	2875	2301	2347	2973	2801	2377	2940	3658	3388	2487	2830	3113	3563	2707	2477	3601	3498	2410	3122	2690	3182	3301	3235	3307	3226	2451	2860	2944	3267	2760	3623	3496	2955	3454	2259	3458	2875	3692	2771	3623	3277	3453
ENSDARG00000069866	455	465	573	592	561	587	650	605	182	260	333	299	398	272	611	469	325	441	645	822	551	361	689	535	255	470	624	589	450	399	577	559	441	561	600	549	498	371	563	446	313	336	512	392	623	399	659	355	679
ENSDARG00000069917	361	400	257	225	338	354	329	252	209	256	183	206	231	228	443	420	210	238	319	514	340	247	369	448	65	155	327	321	297	254	164	123	248	294	239	336	198	353	161	180	250	257	407	284	431	406	430	370	400
ENSDARG00000069920	831	1086	1013	865	1461	1306	1122	1192	2069	1999	1589	3056	1268	2757	1610	1945	1201	1453	1725	1379	1785	1910	1436	1896	1059	900	1023	881	1728	1848	1048	1536	1652	1403	1075	1166	1509	1284	1504	1667	2430	2969	1839	1922	1039	1537	1405	1552	881
ENSDARG00000069922	380	356	378	428	330	352	350	376	191	341	283	223	371	265	314	306	330	326	594	480	300	250	348	324	286	325	403	509	293	450	314	386	400	340	408	386	533	448	423	403	283	404	305	472	374	448	421	405	411
ENSDARG00000069926	44	35	33	30	16	19	41	37	3	6	13	4	28	27	33	23	36	16	30	32	26	12	33	34	24	25	49	23	25	23	29	36	26	21	22	31	26	24	13	13	23	5	36	20	26	10	22	22	41
ENSDARG00000069934	1119	1176	1203	1106	985	1034	1088	1036	541	792	784	598	895	728	1126	1023	975	825	967	1065	887	880	1130	963	948	940	1180	1385	981	901	1091	1016	840	961	1148	1034	1143	971	965	843	796	813	1154	882	1063	1122	1059	907	1118
ENSDARG00000069978	123	132	197	190	259	300	110	151	120	126	103	180	119	273	252	260	215	139	267	289	253	153	235	212	102	110	203	152	273	377	58	64	334	313	359	250	438	310	233	178	148	175	212	296	294	254	337	219	253
ENSDARG00000070011	269	322	248	324	276	217	151	214	184	159	196	58	165	57	206	155	218	150	315	401	83	79	200	263	75	85	224	246	231	217	89	82	131	138	196	207	273	210	85	224	435	185	236	297	162	204	187	312	222
ENSDARG00000070028	499	467	516	734	767	673	457	567	313	440	363	286	534	445	467	632	601	475	915	895	528	422	601	493	448	392	502	451	634	546	568	622	568	493	588	504	693	485	578	547	722	739	788	571	641	624	745	702	460
ENSDARG00000070029	1298	1275	916	921	1018	1248	819	882	704	652	673	572	708	545	1170	1163	1034	978	601	651	909	913	1053	1221	721	974	713	854	830	908	865	863	1077	1013	863	893	607	730	863	1060	980	720	1169	921	1244	1140	1349	1061	773
ENSDARG00000070043	6492	6966	7092	6851	6238	5980	7590	7482	6420	7065	7861	7932	8276	7819	6709	7109	6940	6608	6705	5618	6427	6151	7234	8036	10573	10093	6692	7398	7805	8311	9330	9038	7269	7270	6819	6896	7367	6856	8679	9664	6750	6474	6375	6443	6307	6509	5989	7031	6734
ENSDARG00000070057	1319	1216	1646	1860	1475	1574	1540	1601	3082	2308	750	2859	390	2042	3133	2428	2485	2518	2312	2294	1907	2292	2792	3215	1073	1182	527	868	3733	2462	1648	1586	2120	2136	1924	2602	1561	2506	1219	1191	2813	1445	2038	2715	2828	2462	2550	3017	1429
ENSDARG00000070155	1821	1845	1771	1804	2234	2399	1813	2015	1017	889	1287	1012	1348	1094	2310	2060	1143	1458	1946	2084	1765	1478	2332	2470	880	1084	2116	1744	1316	1391	1782	1980	1591	1715	1875	2093	2149	2203	1333	1308	1662	1189	2250	1589	1941	2139	2195	1734	2190
ENSDARG00000070272	98	67	70	88	114	97	83	93	5	46	53	23	97	105	114	75	91	35	75	62	75	33	47	23	74	69	119	139	47	32	83	89	82	86	134	129	119	114	78	53	73	56	115	69	80	91	63	34	155
ENSDARG00000073750	21200	22645	20272	16818	21270	23578	22254	24070	40952	21754	17616	21919	17056	19085	24971	28992	26114	45947	17912	23108	32279	29235	24092	28352	10930	21053	16361	18131	33655	22500	19604	18858	30974	26589	26232	30635	21266	22399	20228	14257	18767	12517	18110	20422	25328	22629	26821	23731	23496
ENSDARG00000073874	8375	8792	8115	8325	8406	8264	8227	13745	13713	9163	12144	14839	6319	11446	12167	10777	10546	13761	9736	9060	14334	13507	12870	13865	5706	9728	8647	8172	14301	12413	9107	9104	9779	16048	8703	16386	11949	10888	10082	8423	12589	8102	13523	9727	9958	12915	8991	13222	11892
ENSDARG00000073920	630	601	749	786	482	442	614	649	201	396	283	227	451	330	482	361	532	339	775	827	444	386	528	468	402	526	751	660	419	420	812	663	549	659	692	491	595	366	543	491	321	394	503	416	440	502	551	358	564
ENSDARG00000073935	31	25	33	30	34	36	16	23	0	19	10	2	37	15	23	12	25	9	13	8	26	8	14	11	38	14	31	47	32	19	25	27	15	17	33	24	44	23	27	13	33	11	34	23	24	24	22	12	18
ENSDARG00000074029	105	114	96	89	103	85	78	74	57	68	101	114	99	119	66	77	73	63	80	30	76	44	70	66	125	85	87	107	84	81	98	92	74	56	102	74	115	73	76	78	103	50	109	96	78	91	71	49	102
ENSDARG00000074034	165	141	256	231	244	251	193	221	27	53	107	38	140	94	187	136	184	132	41	39	123	111	154	122	123	153	219	204	170	160	269	224	152	155	236	114	170	123	130	121	125	53	240	102	236	120	248	73	197
ENSDARG00000074079	97	73	115	133	74	67	99	99	20	28	50	38	81	77	53	52	87	51	85	68	63	36	76	55	104	95	126	142	66	65	123	125	85	76	96	40	96	52	101	112	87	68	91	75	88	83	75	58	67
ENSDARG00000074143	1584	1522	1554	1297	1549	1678	1482	1637	1027	867	983	629	1185	1010	1381	1202	1321	980	1895	1963	1319	1285	1489	1520	1052	1096	1667	1623	1001	1132	1436	1506	1447	1360	1576	1127	1447	1211	1202	1143	1099	946	1463	1210	1231	1298	1213	1072	1381
ENSDARG00000074153	72	36	100	87	49	42	43	83	3	4	11	10	38	7	17	10	37	4	45	27	27	14	36	14	29	54	112	106	26	18	88	100	52	30	71	25	52	33	46	54	23	0	43	30	46	46	47	9	110
ENSDARG00000074204	253	272	173	189	216	314	225	286	56	154	144	124	180	149	243	208	306	182	330	385	285	255	249	246	123	123	211	197	156	159	144	148	279	218	233	223	198	225	184	160	143	228	222	168	176	204	228	246	218
ENSDARG00000074225	1341	1262	1558	1384	1363	1388	1489	1587	626	995	953	909	1273	919	1186	1077	1088	1022	1843	1592	1160	884	1424	1246	904	1174	1645	1535	1149	1172	1326	1367	1184	1313	1439	1084	1199	1114	1065	1176	971	828	1249	1038	1330	1202	1355	1079	1540
ENSDARG00000074254	117	43	106	118	69	90	90	101	3	28	17	14	92	57	33	30	58	24	60	44	39	27	71	31	63	74	123	126	72	46	141	132	62	56	104	50	88	92	67	74	62	47	86	66	85	83	69	42	108
ENSDARG00000074384	115	84	120	90	83	92	111	107	118	149	127	95	95	131	135	129	96	144	128	124	118	79	151	129	94	71	135	107	123	150	89	90	124	88	93	130	150	132	122	108	97	102	124	133	109	110	105	131	128
ENSDARG00000074727	863	899	845	797	1119	1166	963	991	621	646	699	649	827	662	1115	1103	773	758	1041	1235	1015	808	1117	1135	645	632	918	863	1030	924	789	729	903	917	823	1103	863	1175	857	822	896	965	1179	914	983	1304	1090	976	1087
ENSDARG00000074728	86	37	73	65	100	97	50	50	11	30	26	8	47	35	57	48	73	20	54	50	46	23	84	37	28	45	69	84	43	55	51	59	58	45	61	53	95	89	76	58	68	27	101	26	71	77	71	34	79
ENSDARG00000074749	3468	3375	4130	3858	4827	4133	4827	4445	2740	3915	3496	3587	3256	4935	4131	3513	3189	2918	3345	2923	3503	3087	4665	4104	5518	3878	4311	5131	4425	5064	3830	4288	3921	4103	4712	4045	5462	3813	3402	3468	4445	3611	4232	3287	2570	3439	2535	2458	4477
ENSDARG00000074802	12	15	21	9	26	21	17	14	9	16	10	8	17	20	24	15	12	9	7	2	20	15	20	11	10	6	15	16	12	16	16	23	21	9	22	11	20	14	20	8	12	7	21	5	7	13	13	7	12
ENSDARG00000074909	173	163	169	167	146	150	194	241	150	175	134	169	175	124	166	130	158	164	183	175	132	196	156	264	144	122	201	207	150	171	155	165	164	165	172	154	167	159	159	140	174	186	135	125	142	166	163	157	144
ENSDARG00000075012	184	196	197	165	207	178	185	240	66	104	140	135	141	131	143	110	164	200	149	128	177	219	202	202	162	179	229	201	144	154	264	216	167	169	176	121	144	133	155	157	128	147	154	88	201	183	222	141	232
ENSDARG00000075033	232	269	228	216	240	209	261	245	114	198	193	189	217	191	275	269	188	170	315	418	246	259	293	328	167	114	222	258	241	214	183	178	268	244	246	253	244	230	172	249	188	313	244	228	168	207	248	244	283
ENSDARG00000075111	798	529	647	686	582	666	553	555	130	454	391	251	550	331	407	333	576	270	690	692	514	282	548	431	614	619	647	640	510	467	694	726	479	441	558	443	513	441	611	551	545	619	681	636	508	685	492	415	585
ENSDARG00000075154	78	69	103	84	82	81	88	83	5	14	31	16	59	25	52	35	75	36	61	45	47	23	55	35	35	63	119	78	45	48	112	120	68	63	81	61	67	70	80	50	48	25	56	43	80	55	83	29	131
ENSDARG00000075156	917	670	916	976	708	788	732	845	200	590	508	427	713	597	638	603	745	614	830	766	720	453	989	599	803	914	1047	1028	689	701	1060	1070	771	816	918	678	896	817	919	794	836	626	933	744	898	1038	701	593	885
ENSDARG00000075264	271	227	264	244	256	268	212	300	76	155	174	99	224	142	238	224	254	208	227	249	238	202	306	286	201	198	272	261	185	168	317	282	213	232	252	314	173	344	249	316	157	177	218	151	286	214	267	227	290
ENSDARG00000075282	2660	2195	3079	2413	2086	2088	1790	2186	711	1024	1372	995	1841	1473	1453	1504	2311	1309	2187	2325	1483	1563	1715	1428	2205	2809	2267	2163	1527	1373	3092	2834	1736	2349	2775	1204	2209	1381	1666	1563	1523	1518	1744	1225	1486	1348	1510	1016	2192
ENSDARG00000075284	118	134	145	92	92	92	107	151	107	144	135	63	98	71	113	94	125	167	149	87	85	114	102	151	102	123	129	105	78	119	132	105	109	116	121	89	111	87	132	186	151	123	140	80	108	110	107	86	130
ENSDARG00000075285	208	155	179	189	156	168	125	122	104	141	123	79	144	97	116	95	132	60	257	191	128	65	153	92	150	153	232	178	156	182	182	156	167	139	193	120	212	242	164	158	110	271	121	206	146	179	176	142	193
ENSDARG00000075435	2547	2288	3260	3246	1917	2142	2491	2938	892	792	1056	794	1807	999	1513	1013	1653	1074	3147	3033	1526	1490	2083	1498	1725	2134	3353	3153	1458	1452	3219	2905	2117	2791	2871	1567	2295	1736	2133	1713	1223	1668	1793	1383	1705	1939	1711	1168	2685
ENSDARG00000075641	78	58	55	57	57	63	66	80	51	128	97	56	67	55	73	69	82	63	77	47	57	80	92	101	58	61	51	57	85	53	52	80	63	37	68	89	76	79	75	81	108	56	75	75	59	121	62	78	114
ENSDARG00000075685	525	331	756	675	606	597	360	433	180	340	288	211	463	337	429	367	503	316	431	320	354	242	496	279	420	476	686	592	497	442	527	524	385	439	620	368	421	498	404	376	426	317	518	413	499	437	444	337	531
ENSDARG00000075709	1131	1233	1284	1249	1918	1863	1726	1307	1736	1464	1299	2740	1181	2400	2286	2160	1166	1581	428	358	1744	1686	2266	2882	920	1051	1257	1243	1460	1480	1168	1275	1330	1351	1305	1963	1177	2006	1321	1418	2076	1101	2190	1440	2372	1649	2306	1686	1812
ENSDARG00000075929	91	51	60	71	77	71	68	72	33	51	43	16	57	67	64	47	71	53	81	49	76	18	70	61	65	71	77	56	76	81	51	55	46	44	94	75	112	73	63	45	43	113	57	49	75	54	94	42	75
ENSDARG00000075989	5106	5816	4832	5303	6259	6277	6125	5860	4656	5319	5872	5854	5313	6641	6479	7142	5787	5661	5804	5520	6777	6078	6570	7321	6063	5117	5479	5276	5423	5649	4902	5019	5528	5611	5407	7364	6122	6446	4834	5152	5916	4811	6521	5357	6041	5733	6693	5110	6248
ENSDARG00000075996	11	18	15	13	2	3	9	7	3	2	3	0	7	7	2	3	2	2	9	2	5	6	4	5	6	6	21	11	6	17	12	13	19	17	4	1	5	11	3	6	2	2	6	2	11	6	4	1	11
ENSDARG00000076004	341	353	359	336	361	399	356	336	195	273	307	226	299	304	406	386	310	342	388	467	340	296	363	351	260	261	343	353	284	338	311	344	309	306	342	275	308	319	307	332	304	255	376	378	334	349	389	293	346
ENSDARG00000076013	71	52	68	71	83	68	55	64	43	27	40	36	62	26	73	69	67	52	68	52	70	81	105	89	45	67	50	45	61	57	61	51	41	80	46	65	40	50	63	54	57	77	66	77	81	81	74	51	65
ENSDARG00000076027	938	984	1337	1205	808	957	1279	1074	422	328	495	367	831	415	778	577	653	477	1436	1616	709	723	943	815	593	725	1592	1315	600	538	1165	1142	913	1126	1445	804	1024	763	863	758	456	769	722	679	917	797	1012	631	1353
ENSDARG00000076122	115	126	72	61	78	71	180	179	173	239	331	142	191	94	105	91	114	100	137	135	99	98	151	84	99	242	99	98	54	91	96	70	119	110	74	145	54	75	149	243	75	135	72	94	136	39	100	106	211
ENSDARG00000076182	104	62	68	78	57	76	94	107	66	140	79	501	318	715	299	267	67	66	64	42	98	249	98	96	102	73	66	73	126	123	88	119	253	201	103	368	147	281	82	59	67	134	47	100	61	247	59	92	348
ENSDARG00000076309	142	16	182	151	148	136	38	75	3	4	10	7	107	18	22	18	62	5	59	28	56	9	52	5	87	125	204	199	71	47	160	155	58	46	145	58	117	98	43	61	45	15	67	29	34	76	26	13	89
ENSDARG00000076321	1564	1611	750	471	953	781	2259	1863	655	670	794	1129	545	1565	884	1079	1841	1175	1560	1442	457	828	893	745	1583	1077	1281	1082	285	313	1806	1863	1711	1843	840	986	933	799	1050	1153	1591	224	1319	199	1104	488	743	477	1669
ENSDARG00000076328	156	109	188	157	129	135	121	156	11	42	57	25	114	76	98	92	120	46	58	44	100	26	110	68	108	126	214	195	110	105	107	146	124	138	164	119	131	152	109	113	89	73	141	98	123	152	114	78	172
ENSDARG00000076339	172	152	153	174	172	184	162	197	63	126	112	88	170	91	115	122	153	64	259	253	224	89	185	174	131	131	173	190	183	135	121	95	181	190	230	151	193	204	154	139	136	85	153	202	156	242	164	204	176
ENSDARG00000076480	882	760	844	782	866	865	756	813	387	544	651	583	746	624	653	631	702	671	999	995	650	721	777	835	922	815	1050	935	871	813	924	893	669	795	1050	898	1006	828	759	748	796	750	782	637	818	720	843	545	1223
ENSDARG00000076569	82	73	82	84	87	119	101	86	20	84	74	39	69	62	77	50	93	85	86	61	107	62	93	58	44	78	96	101	107	74	71	66	108	91	115	81	89	73	85	98	74	57	87	112	134	109	119	87	115
ENSDARG00000076571	462	439	567	510	434	450	541	559	187	209	288	214	315	284	384	279	462	435	609	557	353	303	503	479	278	349	582	579	307	304	529	505	416	477	500	327	415	364	544	456	249	328	388	289	439	327	454	297	507
ENSDARG00000076572	16939	17588	16353	17151	17575	18493	16938	21046	27293	17174	20509	21230	16342	19594	20377	20978	18342	33873	12578	10585	21283	19999	18412	21902	10820	20441	15562	15578	27598	24391	18960	18791	19005	22983	18311	24848	20216	21912	18431	17805	23565	17873	20987	17202	18797	23075	19124	23881	25380
ENSDARG00000076693	24204	28553	30815	28652	24460	28173	24625	37011	54075	23825	27181	28768	23945	27238	35101	31771	33774	51339	26509	23605	42918	37042	36029	40110	15377	33355	28741	30655	36357	44630	29233	27813	37299	41484	35414	50944	37684	35628	27077	21253	37595	19281	31815	25154	33929	30946	28843	37666	37642
ENSDARG00000076718	501	540	492	419	465	523	464	578	138	314	163	133	316	347	449	346	333	178	597	608	531	213	405	218	275	291	603	537	345	242	439	447	480	519	484	439	370	530	476	333	457	471	620	485	587	446	493	253	639
ENSDARG00000076733	117	123	134	115	91	98	108	123	40	63	78	33	93	45	100	66	109	67	100	129	79	70	86	89	69	71	130	156	104	99	66	77	110	79	78	89	67	85	78	121	63	74	141	116	149	114	155	83	122
ENSDARG00000076781	427	538	366	383	353	350	437	455	185	338	266	169	367	270	382	330	345	280	434	578	349	282	399	375	267	248	469	398	348	348	353	348	353	378	432	337	425	467	395	369	282	340	418	421	416	341	457	402	460
ENSDARG00000076790	15437	14621	16696	16850	16637	17076	14280	18565	23550	16107	20055	23053	15690	21161	16226	18968	17499	26724	10973	12418	23215	23665	16973	17284	9928	15838	12927	12085	32509	27349	19443	18648	13992	15890	12199	15522	13134	13394	14357	13977	29773	14005	21664	14506	15246	28625	16747	28646	16949
ENSDARG00000076798	139	87	125	111	132	147	163	147	19	100	87	68	127	127	127	146	128	62	181	207	162	104	230	135	108	102	149	150	112	110	122	138	171	166	183	137	177	198	148	195	122	92	158	145	131	157	156	126	145
ENSDARG00000076824	11	8	24	23	12	19	7	6	1	1	1	7	9	5	2	3	12	1	4	2	7	3	5	8	11	11	21	17	12	11	12	15	6	15	24	13	23	15	5	3	9	5	8	7	16	12	16	4	14
ENSDARG00000076914	136	197	254	315	217	191	797	737	193	354	108	319	120	396	354	428	203	148	178	145	227	135	794	710	267	163	195	218	204	221	135	140	328	232	216	468	208	448	121	156	188	264	200	261	158	291	205	203	240
ENSDARG00000077002	779	596	864	813	689	857	723	725	77	233	299	248	531	292	593	380	482	422	354	323	599	413	853	506	394	625	1057	979	477	429	802	728	622	736	834	640	573	613	663	527	309	253	621	421	667	663	659	376	876
ENSDARG00000077119	1766	1873	1886	1784	1472	1708	1707	1570	1123	1273	1180	1057	1375	1267	1806	1383	1376	1331	1860	1884	1489	1283	1690	1542	1366	1769	1728	1691	1484	1468	1641	1670	1617	1838	1752	1786	1510	1742	1722	1414	1283	827	1477	1349	1991	1779	2110	1366	1631
ENSDARG00000077139	4156	4467	4138	4046	4922	5508	4032	4514	1642	1900	2424	1691	2968	2205	4560	3457	2941	2745	5208	6527	3345	3112	5316	4212	2299	2921	5250	5722	2910	3093	4358	3708	3942	4172	4092	3734	3792	3538	2938	3184	2978	2490	4377	3468	3200	3366	3682	2812	5141
ENSDARG00000077165	368	331	492	395	366	355	399	470	200	201	235	165	295	232	313	255	399	391	362	427	344	353	514	384	232	304	580	443	232	243	439	356	345	374	431	375	342	304	318	395	214	315	330	262	411	405	420	296	515
ENSDARG00000077240	25	14	18	19	10	20	17	15	6	19	18	11	31	18	6	15	13	9	25	25	7	11	13	8	19	21	18	23	17	13	15	21	18	12	13	8	17	11	20	35	19	8	17	27	21	21	21	29	14
ENSDARG00000077382	17	20	29	32	34	33	12	24	11	13	20	17	31	47	13	16	38	25	40	30	25	32	25	25	29	27	27	25	40	56	31	36	22	21	23	15	23	15	19	30	31	16	31	23	28	29	12	11	20
ENSDARG00000077388	1283	1132	1522	1591	1631	1599	1459	1833	848	1017	1379	862	1641	1055	1375	951	1374	1012	2125	2306	1353	1591	1506	1307	1571	2249	1615	1649	1266	1264	2137	2125	1560	1370	1553	1321	1542	1726	1806	1640	1512	1498	1532	1415	1354	1809	1262	1358	1822
ENSDARG00000077403	1061	664	1297	1410	1426	1494	1106	1143	96	274	324	177	775	222	1184	902	829	742	881	726	1035	548	1540	777	343	787	1465	1393	798	557	1270	1211	651	1075	1478	1494	1170	1621	512	816	639	462	1347	971	1842	1268	1637	515	1256
ENSDARG00000077553	53	51	85	78	81	81	74	92	1	29	29	8	53	40	60	40	72	17	23	23	55	17	79	51	62	33	107	94	65	47	55	69	59	68	98	88	69	69	51	51	60	56	79	52	82	60	89	24	86
ENSDARG00000077620	1103	1395	1058	963	1352	1431	1780	1174	659	605	695	525	879	739	1467	1275	961	1103	549	784	1022	704	1200	1421	322	500	1149	1393	1145	1191	709	533	1005	1083	1013	1389	889	1082	523	493	1084	712	1444	1054	2112	968	1802	781	1138
ENSDARG00000077643	285	294	244	220	277	239	297	304	383	520	450	295	567	382	277	279	481	364	495	438	464	421	271	242	440	322	338	295	339	359	261	348	334	284	273	254	298	335	296	344	357	659	376	448	241	415	270	499	266
ENSDARG00000077761	124	42	196	177	184	186	56	99	1	15	18	3	104	32	62	47	85	17	46	23	42	8	81	16	61	94	217	134	84	52	150	170	116	83	158	80	91	104	67	53	40	14	100	65	127	106	125	42	176
ENSDARG00000077777	47953	47970	41285	40833	72103	76547	54806	51113	91100	81711	86780	102526	68920	90787	70973	82865	71020	64078	76283	64306	86639	94202	50481	65628	56177	32827	48014	43501	68519	79169	36713	39264	66571	53498	55620	54088	71298	55521	49474	54999	66177	93742	63209	73979	47244	56473	55948	72815	44668
ENSDARG00000077809	17	27	26	19	23	16	21	18	71	106	51	32	44	52	27	20	72	71	37	32	39	58	26	42	69	28	33	26	34	33	107	111	46	45	44	20	34	30	18	38	43	42	31	34	54	15	54	43	28
ENSDARG00000077812	142	96	209	209	198	188	138	163	7	43	48	20	130	99	104	93	120	39	121	71	80	46	150	51	120	108	203	180	127	122	191	181	94	100	171	138	167	131	109	108	123	32	132	86	154	141	132	51	212
ENSDARG00000077866	106	88	140	163	170	199	95	110	17	113	52	53	103	72	153	89	142	66	155	124	84	74	131	95	100	180	139	156	138	113	140	118	137	99	141	126	128	153	227	129	136	117	198	174	150	174	161	113	152
ENSDARG00000077928	100	173	150	147	133	158	122	118	155	163	142	175	133	122	177	160	130	205	184	189	184	200	169	195	181	189	123	181	131	141	162	138	128	142	118	142	120	215	181	184	131	198	156	169	154	168	162	133	154
ENSDARG00000077967	2240	2276	2528	2552	3034	3240	2713	2909	1670	1836	2638	2122	2692	1947	4019	4163	2254	2982	2758	2496	2847	2978	3009	2691	1937	2378	2246	2103	2210	2279	2627	2255	2793	2687	2435	2659	2153	2170	2119	2294	2400	2115	2894	3052	2684	2640	2760	2397	2184
ENSDARG00000077983	213	223	207	206	98	107	96	166	105	160	57	49	92	130	152	122	201	145	241	255	159	127	125	105	159	121	187	162	63	63	149	107	226	179	264	262	258	278	182	128	115	180	136	275	151	217	153	206	239
ENSDARG00000078001	111	77	156	143	101	118	127	145	3	25	30	14	71	25	60	35	114	43	101	108	80	43	105	63	55	70	87	76	64	52	115	113	130	115	35	25	23	1	99	84	68	37	107	59	96	138	90	62	43
ENSDARG00000078042	1134	1229	988	1132	896	822	1023	976	1775	1535	1259	2029	1238	1451	1093	1079	1424	1131	500	288	1262	1264	926	1069	1703	1748	915	975	1289	1494	1195	1494	1404	1060	959	853	1173	869	1157	843	1421	893	936	1025	835	851	867	732	767
ENSDARG00000078058	906	727	1033	1008	1006	999	898	1008	189	515	582	301	743	617	771	668	813	516	355	277	671	564	768	667	711	874	1162	1174	886	702	1052	1091	756	743	1054	771	906	865	698	722	768	557	1029	761	1052	816	1010	481	1027
ENSDARG00000078134	171	259	149	175	203	199	210	322	659	202	285	382	213	363	222	296	120	520	318	317	261	426	491	649	270	392	226	241	543	382	247	235	414	405	240	470	240	381	333	272	496	190	335	318	390	373	310	490	448
ENSDARG00000078172	434	413	533	499	475	543	593	477	91	242	181	204	360	399	410	421	386	218	159	201	421	249	433	323	369	297	547	476	427	398	410	430	414	365	509	436	529	363	219	245	365	351	429	337	509	374	475	277	415
ENSDARG00000078188	664	424	740	701	641	717	580	547	51	292	301	209	509	312	450	372	465	278	407	312	394	236	542	305	494	527	841	755	525	463	629	631	468	506	709	584	616	619	589	489	424	291	615	542	635	621	658	339	651
ENSDARG00000078189	42	47	53	26	58	74	26	51	46	89	32	73	31	69	83	116	71	87	47	33	87	123	112	95	29	28	31	31	112	66	52	46	40	72	54	102	63	82	42	33	104	80	130	71	106	74	100	89	60
ENSDARG00000078193	124	84	64	93	82	103	88	87	89	113	83	76	90	89	55	63	101	87	192	135	87	82	89	74	82	91	98	84	60	122	64	50	83	109	156	69	156	101	129	105	66	67	55	84	75	64	81	92	95
ENSDARG00000078266	315	373	376	357	363	435	375	461	323	355	364	324	325	375	461	428	335	313	549	474	339	322	505	570	332	384	351	397	432	455	288	293	355	396	311	334	352	327	315	398	428	557	380	436	417	378	452	368	407
ENSDARG00000078311	1177	1027	1291	1192	1126	1164	1013	1103	349	500	778	433	1028	592	1148	1004	936	879	1033	983	923	760	1154	848	872	1185	1203	1224	761	771	1224	1156	966	1022	1068	1061	819	996	1013	913	711	513	1050	778	1081	1100	1154	711	1111
ENSDARG00000078328	555	615	570	539	493	547	452	646	222	315	336	228	491	380	447	534	541	321	656	684	577	434	646	625	375	495	529	570	426	449	498	546	517	492	564	510	559	570	627	554	444	592	489	477	557	572	568	439	685
ENSDARG00000078386	3199	3344	2928	3018	2745	3081	3275	3204	1306	1478	1467	1282	2218	1551	2684	2587	2429	1515	4562	4922	2870	2719	3056	2749	2151	2359	3001	3241	2072	2030	3088	2630	2749	3219	3046	2928	2668	2597	2478	2425	1990	2075	2720	2527	2881	2548	2878	2732	2988
ENSDARG00000078392	287	180	268	256	326	349	229	286	13	34	48	30	170	91	142	138	174	64	298	200	190	43	263	152	157	200	318	289	226	180	217	226	244	215	276	174	196	168	221	176	187	60	298	143	306	317	273	95	283
ENSDARG00000078415	13	13	11	8	3	6	9	18	0	7	0	2	3	3	4	7	10	5	10	8	5	3	4	11	10	15	15	10	1	1	26	15	14	7	9	1	5	2	5	7	5	0	8	1	5	2	3	3	18
ENSDARG00000078433	395	484	282	275	317	371	380	337	303	331	249	278	238	309	455	438	272	275	523	670	371	266	418	530	140	182	371	399	254	308	201	196	342	360	328	392	291	342	261	353	277	292	361	321	474	364	519	412	336
ENSDARG00000078468	1110	1117	1157	1067	1469	1524	1119	1146	454	610	761	562	905	719	1127	918	1075	849	1257	1544	1227	1086	1135	944	802	960	1192	1157	985	1046	883	1020	1091	1010	1182	1053	1195	1153	976	983	1199	1019	1438	1227	1178	1513	1403	1093	1203
ENSDARG00000078475	463	510	569	433	386	480	466	563	252	218	314	251	367	323	375	349	439	331	635	660	395	416	448	426	352	417	530	538	296	272	590	547	459	531	492	355	400	324	451	568	261	318	434	277	373	420	417	288	433
ENSDARG00000078582	1188	1210	1789	1664	1307	1293	1409	1653	438	612	641	462	1067	595	1250	750	910	870	1569	1877	976	913	1341	1238	608	941	1894	1742	790	758	1731	1508	1009	1245	1765	1194	1154	974	1219	1024	644	744	1135	884	1109	1168	1079	715	1683
ENSDARG00000078593	802	543	857	842	831	847	735	816	289	483	447	248	635	441	634	566	624	457	572	550	634	396	869	558	521	550	911	907	625	503	770	780	678	646	744	727	579	657	623	618	561	494	822	672	700	775	727	554	898
ENSDARG00000078643	51	81	100	77	101	96	104	115	53	95	62	98	108	100	113	135	104	39	112	114	118	99	121	164	92	40	67	54	100	146	83	108	110	133	90	67	106	55	101	79	118	114	151	123	55	172	73	173	77
ENSDARG00000078671	1322	1471	2078	1414	1289	1525	937	1318	412	374	728	532	1186	952	998	994	1017	1252	1056	1252	1010	1310	1063	927	785	1118	1347	1038	968	801	2002	1851	1211	1388	1551	735	979	633	826	698	762	451	1050	510	1121	566	1038	519	1002
ENSDARG00000078762	47	31	75	63	60	52	38	47	2	5	12	1	38	15	24	26	30	15	19	13	27	12	61	23	40	46	87	66	37	42	59	48	39	46	57	51	62	50	54	38	37	15	49	17	66	50	59	17	63
ENSDARG00000078778	1104	1076	1248	1170	822	739	985	1066	239	528	516	422	757	571	592	497	902	477	1054	1083	623	567	746	502	718	1030	1132	1107	683	670	1220	1170	963	973	1190	608	956	659	732	810	637	638	618	756	849	595	757	607	889
ENSDARG00000078864	2438	2185	2419	2319	2167	2095	1917	2030	1230	1315	1478	1215	1900	1506	1667	1417	1696	1321	3158	2972	1885	1675	1989	1787	2168	2327	2479	2441	1619	1620	2663	2566	2022	1913	2282	1741	2436	1827	1808	1987	1680	2017	1947	1884	1654	1962	1720	1672	2182
ENSDARG00000078876	118	107	91	117	75	69	130	143	133	116	173	60	144	65	87	84	94	148	106	140	70	82	72	91	92	170	100	132	179	124	127	103	52	68	79	53	92	55	95	117	186	67	89	63	77	88	81	128	92
ENSDARG00000078935	2517	2274	2332	2564	2233	2649	2375	2638	971	1052	1393	788	1816	959	2414	2080	2060	2692	2193	2938	2142	1931	2443	2144	1295	3151	2536	2549	2043	1847	2600	2247	2189	2562	2422	2537	2028	2503	2309	2541	1820	1171	2536	1878	2603	2319	2563	2191	3221
ENSDARG00000079071	387	523	390	414	429	423	475	483	248	274	285	301	355	286	364	416	319	290	644	645	385	398	470	531	352	438	431	421	359	383	430	412	450	379	477	437	442	460	439	402	370	441	467	419	399	487	441	379	507
ENSDARG00000079126	28	32	38	26	1	0	21	25	14	6	4	14	10	16	21	16	0	2	47	42	6	3	0	5	29	27	30	28	16	23	31	23	30	30	13	8	8	11	16	20	13	25	19	22	17	22	13	24	22
ENSDARG00000079133	186	191	156	195	141	118	189	166	94	195	145	255	167	243	123	141	181	128	207	212	188	141	167	116	154	114	174	172	148	160	155	169	188	184	205	150	213	219	165	171	145	187	131	173	145	230	130	182	200
ENSDARG00000079375	6	15	27	20	28	28	15	12	22	33	26	11	16	29	13	36	18	11	27	27	14	33	24	29	9	18	0	13	19	31	12	8	25	22	40	43	16	27	6	17	28	40	19	39	36	23	24	26	11
ENSDARG00000079397	115	137	86	77	174	175	118	88	53	82	88	70	110	94	106	76	113	91	113	54	87	102	108	142	109	101	100	95	133	139	97	108	99	101	116	114	83	149	86	126	83	62	113	106	131	115	206	74	113
ENSDARG00000079522	6	11	8	5	4	5	13	9	7	7	4	15	6	21	6	6	12	13	16	11	5	8	8	5	11	11	7	10	12	19	13	6	9	9	8	11	12	12	10	10	11	2	2	5	6	9	3	7	10
ENSDARG00000079575	514	508	648	579	534	521	496	497	213	338	304	328	493	355	467	422	483	393	697	645	487	389	586	468	460	475	522	621	447	565	706	601	456	440	603	347	558	481	505	533	449	550	574	504	543	496	591	354	533
ENSDARG00000079703	0	0	180	128	0	0	0	0	1	0	0	87	0	138	134	157	0	0	0	0	35	71	316	326	356	126	94	152	1	0	122	172	1	0	0	0	0	0	46	83	252	116	209	54	65	362	44	334	0
ENSDARG00000079741	85	30	151	114	123	104	56	89	0	11	12	8	42	22	44	15	45	10	41	28	26	7	58	17	25	66	157	138	68	40	145	118	51	64	130	38	67	44	72	31	42	9	66	15	79	73	78	7	143
ENSDARG00000079858	1226	1094	1384	1176	954	1145	1236	1195	823	591	641	672	780	519	773	748	826	788	1573	1533	802	978	871	1061	587	838	1492	1282	731	673	1256	1183	987	1108	1417	738	1139	836	864	871	480	780	684	841	753	751	842	777	1267
ENSDARG00000079872	562	482	774	732	404	445	580	608	95	216	254	161	413	282	316	286	462	354	611	705	373	403	497	321	305	504	674	588	278	232	704	698	609	524	529	364	377	307	349	394	305	426	425	341	399	380	359	228	558
ENSDARG00000079964	351	539	583	497	478	505	625	541	202	289	342	224	395	275	438	376	320	376	562	554	493	338	557	556	364	352	600	583	396	341	494	526	422	569	550	448	464	449	495	418	319	395	494	395	621	434	552	330	605
ENSDARG00000082979	531	442	742	594	554	574	508	600	219	341	298	302	423	258	527	367	412	461	430	375	416	347	600	444	375	537	699	674	350	338	594	665	416	506	566	423	440	387	452	412	366	389	514	342	460	441	605	275	599
ENSDARG00000086100	567	348	664	540	640	584	377	584	134	435	364	209	663	538	346	360	532	248	409	276	448	263	569	303	744	881	651	835	661	624	579	725	517	472	668	470	759	611	596	566	599	370	485	582	531	697	560	424	622
ENSDARG00000086103	450	297	380	345	367	356	313	471	68	337	198	228	336	505	295	297	308	190	373	313	412	194	389	246	381	334	474	457	314	355	400	435	369	339	449	434	532	524	315	336	397	337	325	279	247	409	289	229	417
ENSDARG00000086172	35	19	65	66	53	28	27	40	1	7	26	4	41	32	19	23	24	9	51	17	19	9	25	17	35	50	73	69	35	19	84	74	35	43	48	21	34	23	32	23	30	9	38	21	38	24	32	11	44
ENSDARG00000086215	236	258	250	265	168	195	196	181	62	228	159	113	231	179	126	129	207	124	266	281	149	123	192	138	161	220	241	219	217	229	246	268	261	208	265	153	257	253	261	243	167	270	231	256	176	259	205	153	247
ENSDARG00000086224	48	7	84	88	58	58	17	38	3	5	9	2	47	15	25	8	31	1	16	8	7	1	29	11	32	47	86	65	31	27	61	61	27	29	65	16	49	18	29	25	29	5	25	14	43	35	41	8	63
ENSDARG00000086317	720	750	940	876	816	853	798	891	396	622	638	507	784	547	786	712	744	660	1176	1183	732	576	946	976	569	793	954	916	755	732	942	989	643	793	841	787	663	930	813	802	711	770	930	748	888	911	882	737	962
ENSDARG00000086658	95115	94306	89820	96394	81430	97928	90921	100025	99031	75189	104496	80246	97180	81895	94807	99838	104639	153810	93596	99533	119664	107034	120361	138091	54273	90410	92237	87126	124153	102947	97757	98381	99285	121018	92806	137744	97166	133744	101788	91837	98405	76544	93130	98107	100728	122349	95106	126886	152716
ENSDARG00000086685	781	901	1318	1195	1219	1182	1372	1452	667	744	1095	671	1385	723	1527	1377	1514	1109	1246	1144	1177	1309	1324	1358	1219	1519	920	1348	1042	1230	1461	1288	918	1102	894	1447	776	1259	1172	1213	699	738	871	1124	958	1369	1029	1248	1172
ENSDARG00000086819	164	36	179	160	123	122	49	102	0	7	24	3	65	28	32	19	50	7	84	49	36	8	41	14	35	93	195	175	63	56	160	132	54	64	119	41	120	82	80	56	52	8	88	51	72	91	83	24	150
ENSDARG00000086842	2548	3070	2737	2983	2623	2558	2964	3064	2939	3139	3915	4275	3219	5147	2555	3039	3480	2600	2824	2482	3300	3687	2958	3044	3838	4258	3068	2841	3327	3053	3131	3310	3253	2999	3217	3651	3682	3108	3789	3216	3302	2581	2491	2973	3148	2899	2888	3273	3529
ENSDARG00000086911	556	526	522	600	385	418	433	465	413	493	350	455	429	515	468	453	443	337	501	649	479	454	472	510	418	397	456	503	411	450	556	558	544	535	456	403	480	464	636	618	465	474	487	471	410	467	445	558	333
ENSDARG00000086912	4776	4916	5165	4735	4983	5784	4721	6367	8389	6456	7223	5781	4811	6065	5429	5794	5986	9309	5508	6511	6736	6942	7036	7542	2708	8706	4669	5109	6455	4435	6156	4783	8436	6864	5842	7232	5521	6167	5022	4742	6218	3693	4592	5233	5022	6041	4677	6075	7218
ENSDARG00000086917	19384	17528	18097	18842	20707	21559	18123	22219	43205	27444	26027	31865	20409	32110	23870	26641	26213	40734	18145	19914	29436	32637	23624	27500	13548	27585	17960	17102	34854	32671	20415	18711	24817	25061	19905	30996	24141	24976	29812	19894	29330	22808	22670	22281	21740	24024	22457	28837	30028
ENSDARG00000087164	16062	15842	17391	16433	14247	16810	15450	19335	22827	15219	14941	16507	12750	18585	23644	19690	20568	37731	14070	15490	21763	22339	24062	26231	10525	20578	16958	15090	23728	20105	19048	17249	20897	23534	18235	29571	21041	26150	19376	14389	21906	16564	21843	15950	18485	25798	18329	28811	27971
ENSDARG00000087204	7	9	7	13	6	6	7	7	20	6	12	8	10	9	9	10	7	12	8	7	11	6	8	7	8	15	10	6	5	10	3	11	6	12	4	3	7	4	6	13	24	9	16	15	8	10	9	15	0
ENSDARG00000087301	18346	17672	17521	20305	18401	21123	17764	22438	23554	16114	18777	17913	15719	17722	23810	23708	21536	36469	15028	16687	26987	27506	21959	27799	9613	26515	16103	16051	26716	24457	19692	17068	23013	27084	20911	26874	21183	23439	16739	16940	22047	14224	23003	18670	22155	23947	21998	24520	26134
ENSDARG00000087324	22419	21138	23799	24150	27213	35050	19178	33425	62661	26100	29584	58026	22806	50298	28024	42036	27525	82660	19433	41236	32523	34383	26814	33803	17227	25018	19760	18541	57251	57923	29377	28168	35655	30917	26582	34725	30787	37160	24422	25687	50510	27653	37077	30285	29019	43155	39625	42060	49071
ENSDARG00000087403	189	178	136	125	160	109	238	216	131	242	161	242	168	351	254	224	261	259	322	240	281	307	415	479	360	253	152	138	157	175	109	147	171	140	165	171	217	153	132	177	210	172	152	172	143	176	156	273	140
ENSDARG00000087508	5002	4739	4166	3950	3593	3875	4268	4127	1818	2458	2533	2524	3169	3643	3401	3221	4130	3183	6203	6916	3618	4156	4370	4272	3332	3712	4713	4841	3734	4081	4051	4604	4395	4124	4522	3874	5411	4147	3850	3969	4047	3805	4015	3715	4427	4392	4480	4075	4437
ENSDARG00000087765	22763	22635	24694	22352	23673	26895	21532	26871	38298	21641	29040	29483	23604	24151	26829	26860	26046	45736	16948	22205	27398	26216	25731	31428	14653	33579	22855	22120	34674	35894	24703	22403	21976	24123	22383	35075	24565	31507	26505	25122	29800	17815	24602	22204	28898	28586	24736	32403	37369
ENSDARG00000088013	545	511	419	403	242	157	429	452	295	311	420	162	413	196	252	192	467	412	518	551	391	399	369	430	301	334	468	520	229	237	294	362	405	444	251	273	226	218	375	406	253	286	404	336	460	387	326	441	273
ENSDARG00000088402	91	97	90	76	77	67	86	72	49	184	96	124	82	143	101	115	122	84	109	81	125	81	90	98	136	75	68	91	119	121	69	77	65	71	81	88	100	85	78	95	120	107	92	84	96	84	90	105	58
ENSDARG00000088672	113	49	118	152	132	127	57	76	10	49	61	19	109	69	103	93	98	38	75	37	78	39	95	36	114	105	143	143	130	104	101	125	91	80	169	80	181	132	91	99	117	72	144	129	142	121	125	40	94
ENSDARG00000088687	12606	13881	15607	15781	16259	18424	12853	16716	23216	18596	18082	25986	14801	26682	18489	19773	19137	27523	16785	16226	26632	22247	23355	26764	10272	14625	13500	12052	28602	26110	16541	16286	20922	21658	18012	26759	21599	25355	17371	15124	24724	18374	19121	20411	20443	23648	19143	26933	25727
ENSDARG00000088823	38382	40042	34045	39330	36550	39357	39778	48476	34087	36054	44587	30989	39452	47383	40197	42250	44411	69345	44547	39705	47320	44428	53202	60851	24356	60709	38458	35184	50840	38786	40481	39056	51174	56583	46168	66784	52065	60878	46889	45014	43496	39326	37618	45754	28331	55080	39760	62589	66833
ENSDARG00000088891	308	277	225	206	153	210	252	232	132	157	67	215	131	159	225	172	211	187	252	224	203	197	150	241	170	176	195	213	199	132	195	195	201	221	187	194	140	168	169	128	159	198	246	182	214	186	199	205	202
ENSDARG00000088959	1376	1497	1214	1277	1138	1204	1209	1110	604	765	780	649	916	805	1003	938	895	831	1543	1655	875	1011	1181	1260	712	922	1411	1223	1002	1032	1302	1203	1070	1082	1200	1004	1067	1067	949	979	1024	825	1261	1237	1154	1073	1101	945	1078
ENSDARG00000089031	7	7	34	45	14	12	17	34	3	6	4	3	20	8	18	9	19	19	12	36	19	3	34	16	12	19	14	26	18	9	34	38	17	28	13	35	9	26	29	32	20	13	22	10	31	20	12	18	14
ENSDARG00000089190	216	112	299	318	302	276	148	223	5	60	55	20	177	88	133	98	137	43	73	40	117	38	156	70	137	230	374	295	191	171	293	280	161	170	304	157	250	218	172	114	225	50	278	129	237	229	238	65	281
ENSDARG00000089235	189	200	158	128	191	162	201	232	77	241	246	120	279	148	140	137	178	112	236	163	197	182	228	165	256	144	188	171	191	158	156	180	219	177	177	150	200	134	213	159	207	298	155	239	109	215	153	208	161
ENSDARG00000089326	283	269	295	222	290	288	275	296	64	223	227	132	273	196	203	216	221	159	250	244	191	221	209	191	211	337	323	378	232	258	364	315	185	223	283	292	209	281	242	209	182	254	258	207	271	265	285	233	354
ENSDARG00000089536	243	129	339	350	248	241	157	162	49	153	81	61	211	189	116	103	174	75	104	89	122	75	194	68	221	258	395	399	229	215	328	289	178	199	287	160	260	223	207	137	182	177	210	186	193	199	203	87	282
ENSDARG00000090389	1763	2124	1514	2007	1955	1992	2187	1987	2118	1634	2242	1864	1726	1544	2371	2435	1397	2121	1147	1199	1594	1872	1727	2066	1217	1505	1718	1584	1482	1755	1326	1708	1842	1880	1883	2414	1675	2201	1970	1762	1577	1723	1903	2175	1858	1886	1866	1844	2028
ENSDARG00000090534	36	27	39	38	32	28	24	34	27	39	42	46	32	61	15	24	42	23	38	25	31	25	20	27	54	34	33	46	43	61	50	33	39	34	36	18	46	30	52	37	36	25	25	42	42	32	22	30	26
ENSDARG00000090581	298	301	361	394	501	488	395	370	263	428	335	329	435	400	506	503	401	374	538	621	445	378	491	433	244	302	306	400	417	399	471	441	341	350	311	415	327	558	496	468	533	342	510	407	419	477	484	422	409
ENSDARG00000090738	33	30	40	38	60	59	24	45	3	6	13	9	17	22	24	26	29	10	18	8	25	14	29	18	25	43	66	56	45	37	39	53	29	30	47	15	43	44	27	31	51	14	55	22	38	35	49	16	47
ENSDARG00000090804	386	210	441	437	392	375	228	271	50	151	138	62	337	256	286	250	349	109	228	154	185	70	225	134	321	462	423	398	403	359	473	478	329	272	367	287	390	337	372	253	337	86	352	193	356	383	373	197	368
ENSDARG00000090844	78	41	52	44	32	36	49	62	4	7	9	7	24	49	27	19	26	7	46	43	49	9	39	24	71	46	81	60	31	20	50	59	36	48	39	44	43	54	32	25	35	16	24	25	12	24	31	26	48
ENSDARG00000091090	1330	651	1864	1859	1491	1583	1102	1391	267	664	699	300	1665	578	866	692	1136	522	2001	1591	869	726	929	609	1548	2519	1895	2126	882	729	2221	2195	1294	1254	1304	1153	1244	1547	1781	1586	1207	834	1561	1314	1054	1710	963	976	1555
ENSDARG00000091138	3228	3628	2646	2981	4395	4132	3243	3362	4014	5354	4448	5377	4290	5934	4504	4961	4002	3788	458	292	4066	3041	3270	3700	4884	3282	3112	2756	5061	5335	2787	3327	3504	3245	3084	3841	3568	3086	3000	2705	4870	4508	4030	4122	3908	3635	4227	3033	3326
ENSDARG00000091148	25820	28173	24975	27325	18976	24068	27902	28560	25687	16776	19938	16010	21385	16599	31266	26796	31426	55485	27083	29713	33486	38932	35133	36829	12002	24207	25936	21952	26333	21946	27230	23881	32546	36183	29814	39673	25513	32946	26956	23761	23132	16625	22513	22032	27646	32009	23863	30455	42576
ENSDARG00000091342	169	106	240	226	188	214	150	141	16	46	65	29	145	91	124	96	164	76	135	89	101	39	141	103	128	150	275	217	147	135	227	216	162	170	202	126	148	138	158	151	123	55	155	100	173	164	207	88	210
ENSDARG00000091361	30	22	25	27	26	35	23	39	3	9	5	8	20	24	17	16	20	13	16	14	20	17	29	16	25	24	38	28	15	16	41	27	29	28	20	9	20	15	37	15	23	7	28	15	36	18	40	13	34
ENSDARG00000091411	51	66	44	31	51	50	41	50	37	72	55	51	37	70	48	43	47	67	125	86	71	53	40	59	65	59	49	35	39	61	40	51	54	65	42	71	62	66	77	46	68	83	57	69	36	62	45	57	85
ENSDARG00000091889	10	13	19	16	10	5	7	8	12	9	12	5	16	4	2	9	7	8	3	5	14	9	15	6	12	8	8	7	1	7	12	7	7	9	10	13	8	4	14	15	8	13	12	5	11	4	12	5	2
ENSDARG00000092033	385	321	553	457	696	490	428	372	1379	1119	875	1119	600	953	391	432	517	450	716	463	595	724	319	433	1508	1134	462	448	844	918	952	1042	469	440	417	257	520	288	938	895	665	537	438	538	327	534	267	629	259
ENSDARG00000092110	31	17	26	14	63	46	28	21	23	20	15	16	25	20	81	95	25	27	1	4	22	18	46	50	24	22	8	12	63	43	14	21	12	19	28	44	28	45	16	26	50	29	60	25	67	27	76	37	38
ENSDARG00000092288	72	32	36	39	43	28	30	43	42	108	38	57	39	43	22	23	44	28	56	53	29	59	36	19	58	53	57	50	22	41	46	32	34	39	42	44	43	31	50	52	38	17	22	45	27	12	27	26	44
ENSDARG00000092378	7	7	8	5	4	6	9	6	1	4	1	8	6	4	6	2	15	2	11	4	6	5	14	8	6	2	5	5	5	8	8	10	1	5	3	4	3	0	4	3	5	9	6	8	8	6	8	8	6
ENSDARG00000092404	913	601	890	772	410	483	563	816	247	292	135	277	397	402	471	336	672	371	733	718	385	339	740	373	417	687	679	800	427	206	967	1119	547	765	710	620	382	513	749	749	382	221	493	334	432	572	416	324	907
ENSDARG00000092425	3	10	6	6	7	1	4	5	24	26	4	2	8	4	6	12	5	10	12	22	26	10	17	16	20	2	16	9	9	24	12	12	3	7	6	5	7	0	5	21	22	15	34	14	7	18	3	5	10
ENSDARG00000092452	16	2	32	23	9	19	4	11	0	1	1	0	13	4	1	5	4	0	12	13	1	0	9	0	15	20	46	46	13	10	40	38	18	9	31	3	33	14	8	7	3	0	8	9	4	9	1	0	21
ENSDARG00000092490	8	16	5	7	5	8	4	1	2	0	3	6	9	3	5	9	8	12	4	8	17	10	14	7	6	3	5	2	3	5	6	7	2	4	2	3	3	7	6	8	3	3	5	3	5	2	4	3	3
ENSDARG00000092610	2017	1950	2305	2000	1717	1753	1914	1956	753	737	1339	879	1824	1025	1577	1542	1805	1606	2184	2360	1881	2013	1881	2002	1611	1836	2304	2490	1283	1476	2369	2248	1802	1820	2184	1871	1902	1906	1899	1805	1116	1333	1586	1389	1705	1926	2064	1658	1803
ENSDARG00000092651	272	245	262	259	222	208	213	247	48	116	98	62	135	129	223	183	147	126	296	341	224	164	268	215	70	145	266	280	169	166	179	123	179	202	208	206	152	219	174	143	128	216	247	223	288	327	338	243	264
ENSDARG00000092870	1800	2086	2399	2530	2719	2252	1663	1732	4982	4653	3711	3833	3065	3690	1574	2090	2390	1789	3125	2364	640	967	1178	1469	2238	1529	2714	2023	3419	3785	2404	2543	1508	890	2530	1647	3119	2495	3059	2870	4025	4249	2786	3133	2216	2482	2188	2335	2241
ENSDARG00000093125	1655	1705	1674	1663	1939	1879	2161	1751	1613	1146	1159	997	1432	1001	2355	2213	1449	1552	930	908	1336	1330	2319	2165	955	1094	1826	2014	1365	1222	1616	1629	1496	1595	1655	1648	1250	1537	1309	1315	1265	1263	1956	1246	1574	1554	1753	1018	1796
ENSDARG00000093137	7	3	8	13	14	18	10	9	12	7	5	4	2	13	6	10	17	8	5	7	13	11	12	4	4	7	9	11	10	10	7	11	4	3	13	24	17	14	6	6	16	12	10	10	17	6	13	5	9
ENSDARG00000093189	6	9	4	5	5	7	5	3	3	5	3	5	3	5	5	5	5	7	9	6	4	12	6	4	7	5	5	1	5	5	9	7	3	4	11	6	3	7	6	5	9	2	5	9	5	6	3	7	4
ENSDARG00000093318	3820	3581	2850	3403	3369	3034	3207	4042	5972	4981	5450	6391	4664	6799	3586	4227	4185	6160	4900	5460	6184	5189	3745	4434	3160	4431	3697	3160	6593	7425	3403	3183	4358	3763	3699	4234	5226	4275	4167	4482	5171	4228	3812	4319	3320	4947	3467	5722	5487
ENSDARG00000093349	13	5	58	48	51	52	32	62	0	2	3	29	8	55	65	75	46	20	37	49	121	92	98	89	40	75	30	17	35	44	66	81	88	113	50	29	52	21	21	9	77	22	94	19	36	64	24	87	3
ENSDARG00000093411	183	70	228	212	123	104	87	141	8	26	21	13	85	50	105	47	83	28	178	178	82	28	81	41	73	88	201	183	63	88	241	203	119	150	228	68	145	93	107	101	62	35	90	69	115	82	97	28	166
ENSDARG00000093418	14	7	4	7	4	5	3	11	3	13	2	8	6	18	12	5	10	4	9	11	5	2	10	6	7	7	4	9	4	10	7	5	8	5	7	11	9	6	6	9	5	2	9	4	1	11	8	0	4
ENSDARG00000093420	1423	1475	1642	1358	1057	1035	1497	1528	394	698	708	522	876	650	980	742	1014	651	1572	1812	1103	982	1348	1025	616	1112	1667	1619	939	890	1397	1254	1196	1423	1412	1063	1080	983	1101	906	783	897	1137	897	1310	1023	1315	873	1269
ENSDARG00000093440	268	270	253	235	390	355	248	280	359	363	264	352	248	356	436	439	301	304	325	399	397	314	373	446	297	264	236	204	377	373	243	228	375	298	319	366	383	362	264	270	354	345	336	401	345	356	301	347	286
ENSDARG00000093452	126	131	94	150	121	150	158	151	133	187	211	144	177	168	118	104	151	134	176	161	141	150	132	148	144	154	130	146	111	121	139	100	170	139	158	136	128	159	138	146	95	152	89	178	119	114	102	88	140
ENSDARG00000093465	5	7	9	2	5	10	10	12	7	7	5	13	4	11	10	1	5	3	21	11	0	1	6	2	2	4	5	6	6	4	6	2	6	4	2	10	3	8	9	2	4	15	4	5	3	7	7	0	3
ENSDARG00000093471	82	73	116	78	106	103	47	84	72	90	77	49	80	85	72	62	41	75	125	95	45	57	37	39	38	84	78	106	70	65	61	65	20	50	84	83	53	96	75	75	53	64	94	50	103	100	101	86	94
ENSDARG00000093550	8	12	6	4	10	13	12	11	7	13	16	8	8	8	13	7	13	20	3	5	11	14	5	19	6	9	3	6	3	4	10	3	9	7	7	0	9	4	4	3	2	4	5	5	9	11	17	8	12
ENSDARG00000093594	11	11	7	12	12	11	9	11	7	2	12	14	8	13	2	5	13	4	15	13	5	6	10	6	10	7	19	17	8	7	8	13	9	11	13	4	16	7	11	8	7	0	5	2	4	5	6	7	2
ENSDARG00000093647	3	1	52	77	1	0	1	2	17	13	26	113	18	127	2	2	67	69	1	1	30	54	52	58	124	50	2	0	1	2	191	183	0	1	1	0	0	0	0	1	199	188	114	93	7	39	7	117	14
ENSDARG00000093739	60	81	50	56	53	33	52	47	51	97	76	117	48	57	73	63	67	86	35	84	68	84	130	122	79	69	47	45	25	34	55	58	49	67	42	43	15	31	52	58	81	72	99	51	55	107	65	80	43
ENSDARG00000093974	20	17	14	20	0	1	6	6	18	41	18	4	11	3	10	3	5	4	10	14	9	5	13	36	29	19	30	29	8	10	12	13	6	7	13	21	9	6	20	39	16	18	23	12	12	21	5	13	23
ENSDARG00000093990	15	25	21	33	14	11	12	23	24	34	23	31	13	22	8	11	25	41	32	16	25	32	17	42	37	22	17	14	14	13	23	27	24	20	19	16	38	17	23	21	14	35	27	33	27	10	20	22	32
ENSDARG00000093998	21	26	81	92	12	17	3	11	5	15	36	7	16	10	30	47	23	22	19	16	9	20	17	14	12	6	57	53	6	5	55	50	5	12	13	1	1	0	49	79	44	3	52	5	25	6	22	9	77
ENSDARG00000094003	121	165	152	149	156	198	161	164	205	190	140	157	184	169	173	148	143	185	210	187	158	151	151	223	120	151	176	147	133	135	128	152	158	155	151	204	173	166	153	186	135	181	206	141	198	139	198	141	187
ENSDARG00000094004	81	70	119	96	92	121	112	98	60	36	65	63	79	67	117	114	112	101	139	236	96	95	121	98	57	60	138	171	74	59	83	84	95	100	134	158	107	137	63	89	81	34	105	81	109	110	104	114	141
ENSDARG00000094012	236	197	175	178	210	188	390	371	264	296	170	278	154	272	216	275	150	196	353	298	221	195	288	341	196	143	208	256	198	282	183	185	277	241	201	355	254	339	206	226	128	232	172	198	191	163	250	237	226
ENSDARG00000094272	59	58	50	50	54	78	76	59	34	95	78	52	69	49	46	51	71	60	68	62	54	45	43	58	58	99	63	73	49	54	51	49	45	48	64	97	62	72	87	33	33	61	46	49	58	69	48	63	69
ENSDARG00000094466	1886	2101	1938	2055	2720	2575	2032	1951	1696	1294	1569	1368	1394	1257	2452	2147	1635	1379	2648	2398	1883	1730	2467	2533	1263	1251	2200	1830	1659	1759	1857	2182	1819	1663	2401	2102	3203	1816	1635	1676	2082	1432	2725	1935	2196	2297	2680	1819	2465
ENSDARG00000094518	82	78	34	49	11	5	76	86	5	30	23	24	19	29	83	82	43	37	56	73	73	40	71	48	8	22	87	88	28	23	29	38	73	93	31	32	43	13	37	23	42	17	94	23	46	99	39	113	30
ENSDARG00000094554	4	9	4	3	12	12	0	0	7	8	61	18	33	20	31	34	33	13	0	2	41	32	20	30	15	11	22	19	23	19	15	12	40	31	14	0	16	0	52	58	5	11	3	21	11	12	13	15	9
ENSDARG00000094578	20	6	19	23	9	8	17	25	3	9	2	12	20	51	8	7	11	4	13	5	15	8	28	8	41	24	25	24	12	18	21	28	27	19	21	20	26	18	10	18	13	2	11	6	13	23	4	8	32
ENSDARG00000094660	226	218	226	204	201	182	213	241	184	267	170	251	224	269	160	161	220	202	269	276	201	202	212	206	177	141	229	168	146	228	207	191	210	244	231	144	260	156	196	170	256	252	238	200	180	247	189	317	215
ENSDARG00000094791	6	6	11	15	7	3	12	17	9	0	7	5	7	6	9	6	6	14	10	19	10	16	5	10	4	6	12	9	5	3	12	8	8	12	11	13	9	8	9	7	1	2	8	10	4	7	5	5	10
ENSDARG00000094833	119	141	144	109	156	190	159	174	126	154	169	223	125	178	199	201	132	168	278	207	206	216	254	276	109	111	124	135	147	142	131	128	159	148	138	188	134	152	161	163	195	306	154	180	161	160	161	176	115
ENSDARG00000095022	740	732	979	913	690	723	783	801	248	325	391	324	587	327	647	433	678	552	1035	1080	582	553	781	573	406	508	1016	928	496	438	1051	922	614	733	934	640	678	565	763	592	373	510	637	561	574	566	678	420	945
ENSDARG00000095041	130	156	134	137	161	171	180	162	125	219	166	163	192	117	151	147	183	154	200	209	143	145	137	165	187	179	153	153	121	146	126	89	175	137	153	141	142	248	171	148	121	205	188	208	197	160	207	126	153
ENSDARG00000095070	153	143	161	111	162	187	126	183	130	194	140	172	114	207	207	154	188	112	265	236	243	176	174	241	105	77	161	130	222	281	92	94	275	292	262	214	315	164	129	123	100	190	112	277	164	191	187	227	120
ENSDARG00000095161	8	8	10	13	3	4	11	2	8	0	4	6	7	5	5	9	4	5	6	6	6	3	4	6	2	7	8	6	1	1	4	6	14	10	2	3	6	2	11	9	6	0	13	7	5	9	13	5	4
ENSDARG00000095301	24	5	56	44	31	40	14	25	0	2	7	2	19	7	6	5	10	3	10	2	6	5	20	4	13	35	51	32	20	7	40	39	15	17	34	10	15	10	6	10	11	1	16	5	21	16	27	1	36
ENSDARG00000095475	5	1	8	11	9	3	8	2	9	12	2	9	24	30	10	15	7	2	4	4	10	5	9	14	6	4	6	3	9	25	5	6	19	9	6	13	8	23	1	5	8	3	13	1	3	10	7	0	10
ENSDARG00000095577	169	180	122	148	147	116	82	118	143	185	174	152	159	207	151	156	159	137	126	123	141	110	144	85	253	240	124	150	181	228	181	221	192	186	201	212	220	198	259	249	169	199	163	205	146	184	143	208	155
ENSDARG00000095580	824	739	764	750	633	597	735	641	301	487	405	397	478	392	656	483	624	524	756	935	440	548	657	611	476	611	770	761	500	530	719	742	678	763	709	617	547	551	490	622	408	670	641	515	755	661	788	590	661
ENSDARG00000095595	16	19	28	16	12	16	18	13	7	4	2	17	7	27	31	24	15	20	27	30	20	25	42	30	23	16	17	14	16	17	23	16	21	10	28	29	22	30	19	25	29	25	34	11	22	26	17	26	26
ENSDARG00000095675	688	559	524	546	460	480	551	597	275	311	458	346	508	407	356	340	476	326	690	597	461	540	512	441	651	684	483	437	480	472	632	676	572	494	443	366	332	368	548	584	270	326	326	431	515	591	516	493	686
ENSDARG00000095810	407	522	558	450	284	314	530	549	384	354	340	308	325	281	553	411	296	457	633	668	341	415	542	509	189	213	440	454	177	261	466	360	352	536	409	337	376	294	331	372	126	397	252	448	168	317	267	344	348
ENSDARG00000095912	884	840	903	997	687	722	881	908	321	516	668	431	751	564	752	720	799	667	1141	1243	697	603	863	781	682	715	981	971	662	607	933	871	734	791	852	673	699	737	765	803	561	689	727	720	789	763	820	593	936
ENSDARG00000095915	43	12	64	65	59	69	12	30	0	2	8	2	22	13	19	9	20	11	22	15	25	7	36	10	21	39	63	67	31	16	64	66	20	31	42	18	46	29	25	22	33	0	80	12	32	26	24	9	42
ENSDARG00000095965	14	10	21	16	7	8	16	11	6	2	9	0	18	1	10	8	7	9	17	18	9	10	19	8	8	5	10	11	4	8	12	14	14	13	9	10	3	7	8	14	5	3	4	7	9	9	8	8	16
ENSDARG00000096858	48	39	39	27	43	46	19	37	36	25	23	58	33	61	35	43	45	57	32	24	28	30	75	55	47	52	28	40	60	57	32	29	43	34	29	43	45	44	62	47	51	35	45	41	60	46	54	91	56
ENSDARG00000096896	208	188	300	265	193	211	224	251	77	97	178	145	222	104	241	136	178	107	338	311	136	126	273	256	99	123	318	286	154	151	267	243	187	261	278	222	219	201	269	238	156	280	242	136	138	217	153	171	222
ENSDARG00000097108	14	14	16	7	16	9	11	15	7	5	12	5	20	12	11	7	11	5	15	10	10	8	9	4	9	12	10	9	13	13	15	18	13	7	12	3	17	8	9	7	2	5	10	9	9	7	7	4	19
ENSDARG00000097160	964	859	1071	1026	693	674	736	898	226	337	343	277	510	363	657	468	763	566	1097	927	648	676	758	674	464	643	893	964	564	448	1001	951	744	755	895	584	611	669	652	678	423	610	648	541	704	686	739	569	779
ENSDARG00000097336	19	9	12	13	9	6	9	10	0	2	8	0	19	7	6	9	18	13	8	7	16	6	5	5	6	3	14	11	6	5	10	8	7	8	13	9	9	14	4	10	9	0	17	4	15	7	13	11	18
ENSDARG00000097420	95	101	107	111	148	110	101	114	32	103	81	43	82	109	82	59	92	121	168	196	103	91	135	112	84	106	145	111	123	152	94	108	96	113	125	127	127	125	116	98	104	106	120	102	170	146	184	85	180
ENSDARG00000097441	51	54	49	44	42	52	33	62	29	52	52	80	51	72	33	38	56	52	66	56	66	69	12	45	43	27	69	40	36	55	44	34	47	31	78	33	73	41	34	42	32	84	32	37	56	35	52	25	32
ENSDARG00000097660	1173	1484	1158	1090	850	967	1338	1576	888	838	973	779	1092	760	1232	1063	988	1050	1417	1345	1248	1097	1074	1127	776	821	1315	1226	862	1045	1153	1087	1087	1152	1145	992	1068	835	967	1080	764	1061	999	977	837	1090	984	844	904
ENSDARG00000097855	644	650	828	704	404	456	660	828	186	381	260	252	544	275	497	410	503	311	1039	1143	527	504	650	604	326	365	707	725	280	349	677	623	626	709	691	519	598	601	631	658	275	627	344	617	412	514	498	586	579
ENSDARG00000097886	84	90	82	61	57	61	73	83	64	73	73	109	85	63	52	42	85	88	104	95	79	99	53	57	87	61	82	76	84	83	71	58	89	77	72	46	71	69	73	79	54	107	76	101	85	64	50	59	49
ENSDARG00000097953	216	204	268	243	214	258	302	260	149	172	125	92	226	145	203	207	205	166	349	395	156	213	270	252	132	175	251	259	150	137	243	216	270	272	329	248	206	236	270	241	135	197	224	280	246	314	240	194	308
ENSDARG00000097968	54	60	61	47	43	61	42	37	26	40	42	39	33	30	36	24	33	39	45	28	35	44	48	44	52	44	53	61	52	44	43	37	60	51	80	77	72	54	59	60	54	27	57	55	80	51	66	48	53
ENSDARG00000098022	53	40	61	52	41	23	52	32	19	35	40	9	22	9	13	11	25	15	39	19	16	14	20	9	29	28	36	30	36	27	47	26	29	31	33	14	29	23	40	32	23	23	26	32	36	23	15	15	31
ENSDARG00000098079	723	683	802	811	664	750	736	662	423	566	548	489	514	483	795	790	649	746	268	225	591	543	788	693	595	762	778	812	913	784	904	873	738	681	735	763	713	731	790	684	511	668	679	693	974	792	940	579	867
ENSDARG00000098124	552	617	406	364	578	536	762	588	757	746	677	503	613	468	585	582	545	499	601	790	674	936	477	514	545	336	455	427	576	724	313	285	636	525	418	555	545	505	348	343	405	822	435	675	414	611	405	785	409
ENSDARG00000098204	197	131	193	223	133	146	269	214	98	42	94	371	421	576	179	129	160	131	190	172	257	431	216	84	171	151	243	242	157	196	138	187	301	292	217	424	246	153	160	147	98	63	123	143	195	244	176	174	443
ENSDARG00000098235	237	263	246	230	304	276	290	237	243	195	186	307	244	187	313	286	245	251	157	211	222	223	302	324	218	202	282	263	264	236	198	247	271	269	241	319	234	219	232	196	251	314	317	279	310	239	346	214	334
ENSDARG00000098249	200	265	197	179	219	235	231	198	121	121	231	170	189	132	217	210	190	174	99	93	199	170	228	189	129	200	208	215	197	182	218	214	222	243	180	202	117	192	206	149	153	136	269	162	266	210	226	139	216
ENSDARG00000098349	604	332	893	776	585	654	374	555	61	367	215	164	543	346	397	280	469	164	356	265	342	127	478	207	414	591	926	827	520	408	737	703	412	439	699	410	615	490	471	434	507	265	608	438	571	584	542	227	676
ENSDARG00000098398	52	81	64	88	130	114	113	101	118	105	116	227	83	200	131	141	94	98	20	31	72	98	43	92	111	74	68	61	166	144	60	64	126	110	106	57	107	61	59	60	76	138	71	122	109	122	114	101	128
ENSDARG00000098461	82	109	98	99	104	82	83	88	191	131	184	349	196	299	107	112	138	127	178	119	185	160	107	145	208	125	114	87	132	175	135	86	137	120	99	159	136	153	83	152	88	246	101	122	110	96	113	120	138
ENSDARG00000098636	7	8	11	17	8	13	8	7	2	2	3	2	6	8	5	4	8	7	1	1	6	8	8	2	7	6	7	10	5	5	9	8	4	8	10	11	10	5	9	1	6	1	7	4	7	7	9	4	14
ENSDARG00000098640	231	131	174	168	234	255	139	176	57	99	109	88	209	137	189	224	195	86	202	163	154	107	187	125	184	214	189	204	234	229	181	190	148	181	244	211	208	230	167	172	225	165	226	162	154	192	185	146	200
ENSDARG00000098670	2690	2886	3650	3534	2887	3220	3274	3213	1102	1240	1801	1342	2554	1700	2571	2073	2694	2419	2551	2739	2388	2365	3563	3062	1833	2687	3951	3691	2053	2023	3342	3204	2383	2823	2892	2874	2215	2480	2140	2252	1649	1312	2302	1699	4168	2563	3521	1808	3433
ENSDARG00000098790	34	10	72	86	60	58	33	60	1	6	8	5	32	24	34	19	39	16	20	10	19	9	38	6	38	42	72	50	25	18	36	28	36	49	80	44	58	46	39	20	35	8	44	29	49	26	50	9	45
ENSDARG00000098883	1553	1536	1616	1740	1939	2034	2043	1760	1446	1404	1974	1009	2048	1213	2344	2500	1640	1614	2780	2847	1719	1682	1984	1783	2111	2811	1771	2003	1579	1500	2032	2055	1869	1789	1713	2233	1720	2029	2021	2209	1858	1678	1957	2156	1851	2635	1998	2129	1972
ENSDARG00000098936	5173	5042	8062	7271	6091	5627	6282	6401	1962	2054	4306	1972	5116	2890	5784	4063	5367	5565	4351	4967	4433	4372	6433	4745	3838	5999	7872	7100	3786	3619	8005	6957	4853	6026	7081	4733	4861	4092	4863	4647	3473	2180	5518	3070	6795	3777	6018	2630	7196
ENSDARG00000098944	10	10	8	12	14	18	11	9	4	7	7	13	8	10	16	10	10	13	8	5	14	8	17	11	10	11	15	16	8	9	10	8	12	11	13	16	10	6	15	14	5	16	13	14	13	9	20	11	9
ENSDARG00000099039	4618	5181	5453	5191	5383	5195	5250	5270	2616	3353	3634	2923	4508	4428	5398	5301	4853	4091	2797	3350	4702	4100	4365	4150	5363	6487	4781	4951	4651	5109	5779	5491	4899	4690	5411	4609	4640	4091	4106	4407	4883	3922	5221	3803	6560	4036	5086	3226	5021
ENSDARG00000099088	56	25	81	78	85	97	52	45	5	20	22	8	43	39	58	39	66	40	25	13	37	17	51	24	67	79	80	77	85	72	67	61	58	46	112	38	93	62	43	52	69	26	68	47	57	56	67	15	84
ENSDARG00000099148	3922	3047	2641	2130	7586	7019	2114	2411	2921	2904	2276	3591	2488	4356	5594	7583	2973	2525	2179	2270	1984	3035	2462	3102	3369	2788	1918	1934	3091	3070	2316	2313	2412	2558	3745	3298	3527	3433	2174	2367	5301	2029	5388	2515	2659	2705	3178	3233	2700
ENSDARG00000099153	23	25	32	50	60	71	88	70	146	137	150	127	96	101	38	37	170	157	24	25	93	54	59	58	68	19	69	72	45	104	43	54	138	132	152	105	240	133	76	81	62	78	53	42	29	78	36	77	56
ENSDARG00000099207	236	170	126	145	196	168	152	188	111	87	165	115	144	160	146	125	168	139	204	245	87	146	134	95	160	166	220	255	228	153	190	222	172	181	197	210	152	195	231	255	103	187	137	268	218	257	251	238	256
ENSDARG00000099227	292	211	409	357	284	315	235	334	30	61	147	62	228	130	191	124	249	167	175	202	229	145	362	262	162	274	385	341	178	162	450	405	225	254	297	217	196	272	143	160	167	83	268	150	309	312	330	203	413
ENSDARG00000099236	2633	2848	2533	2523	3455	3624	2883	2672	1966	2484	2377	2371	2395	2786	3483	3611	2222	2518	2406	2036	3271	2464	2620	2845	2795	2890	3101	2978	2672	2461	2590	2600	2788	2492	2722	2996	2765	2609	2230	2180	2862	2205	3272	2508	3353	2458	3550	2210	3014
ENSDARG00000099298	680	649	512	470	603	612	657	569	313	367	355	407	406	429	663	647	426	578	395	629	547	490	605	584	141	274	570	642	482	424	408	348	507	597	519	662	457	543	393	402	392	345	636	428	780	556	763	699	512
ENSDARG00000099373	142	142	88	107	142	168	108	138	114	94	81	150	121	103	138	124	109	102	60	48	126	115	129	108	78	105	91	127	137	121	125	124	126	131	103	97	112	101	108	126	108	95	121	96	146	129	155	117	96
ENSDARG00000099374	241	306	371	388	435	437	473	346	220	400	475	319	475	293	403	448	321	407	121	78	428	434	425	333	399	302	368	341	353	361	378	349	350	363	390	353	366	324	309	240	284	322	418	301	435	273	449	280	341
ENSDARG00000099462	18	40	39	30	12	14	13	34	28	23	24	29	16	25	30	34	27	26	41	44	43	44	30	30	22	8	27	27	16	14	28	18	32	22	38	18	33	14	22	31	20	25	44	30	13	20	24	42	21
ENSDARG00000099598	15	35	26	16	24	31	29	33	14	11	14	36	22	40	37	47	19	25	2	2	29	33	23	17	35	30	25	20	10	14	12	11	15	16	36	30	42	25	13	9	33	3	34	13	8	32	3	18	29
ENSDARG00000099605	11	10	10	13	18	21	7	10	8	5	14	7	3	29	13	23	14	19	3	3	10	10	3	7	13	13	17	11	30	17	3	8	18	15	16	24	18	32	13	21	21	2	19	9	55	18	47	17	26
ENSDARG00000099692	520	572	536	522	700	714	666	623	378	307	480	358	574	402	781	807	520	527	548	448	620	665	679	737	354	533	649	565	555	451	562	483	555	611	522	596	475	644	527	509	451	511	552	540	669	576	668	507	586
ENSDARG00000099799	286	276	359	353	294	351	313	310	126	242	295	161	348	273	357	287	308	290	588	538	312	261	473	300	302	408	341	368	387	295	275	343	257	279	350	305	388	381	338	309	300	259	368	289	331	372	376	232	411
ENSDARG00000099980	93	102	110	97	85	74	99	87	84	91	80	85	63	115	91	64	86	72	111	84	62	79	103	118	71	81	93	115	79	98	62	105	85	72	74	134	82	67	94	107	71	54	72	130	96	121	95	118	106
ENSDARG00000100069	24	10	16	19	15	24	13	11	6	12	7	5	14	8	25	19	10	7	17	11	20	11	15	23	8	11	8	15	10	12	17	18	19	19	20	10	27	17	14	18	10	18	15	13	8	18	13	15	12
ENSDARG00000100133	5814	7984	6338	6049	6373	6955	6421	6315	4347	2942	4095	3807	3763	3693	6860	6498	3650	4592	5759	5562	5185	3462	6969	7039	2957	4755	6197	5308	6365	6626	5522	6179	5759	6049	8364	6550	8282	7700	4733	5089	6823	6732	6498	7828	5999	7944	6530	5821	6065
ENSDARG00000100150	66	86	53	58	57	57	43	74	58	98	70	56	65	59	89	75	77	64	55	20	81	115	51	99	71	59	58	72	74	83	45	67	75	104	86	66	87	98	55	80	107	76	116	57	128	101	114	94	76
ENSDARG00000100275	370	448	566	520	496	379	571	614	1112	1153	829	1920	709	1765	733	788	605	623	240	192	668	690	512	642	1077	704	434	471	894	947	465	476	790	581	454	737	580	661	621	582	607	926	378	611	672	584	496	629	800
ENSDARG00000100315	2482	2701	2886	2538	2028	2010	2219	2456	1791	2476	826	1162	1375	1191	1988	1466	2777	2253	1740	1743	1138	2135	3023	2782	1231	2304	1872	2109	3037	1822	2921	2859	2370	2352	3017	2760	2033	2239	3411	2519	2363	890	2017	1695	2514	2165	2283	2148	3698
ENSDARG00000100407	624	772	595	649	746	787	679	728	476	588	527	442	634	453	837	694	705	620	704	724	738	591	766	773	463	562	742	745	566	668	675	612	653	743	666	769	596	684	635	688	485	494	708	618	826	634	826	658	777
ENSDARG00000100510	2948	3698	2500	2756	4392	4076	3320	3170	4798	5264	4181	5825	3690	6068	4639	5257	4049	4257	924	809	4421	3380	3106	3936	4505	2856	2737	2493	5041	5427	2473	3052	3704	3011	2857	3797	3599	3125	2812	2660	4490	4440	3890	3695	3733	3165	3901	3072	2821
ENSDARG00000100597	209	224	163	195	223	195	201	198	271	175	227	188	166	167	253	213	177	226	13	7	182	222	174	195	198	205	178	174	235	233	226	228	184	204	169	201	158	133	152	90	224	135	173	164	210	116	221	118	146
ENSDARG00000100887	60	71	75	78	67	64	80	94	36	168	68	107	73	66	87	76	78	49	80	60	56	72	106	107	132	116	103	100	60	76	84	75	77	60	61	37	95	71	119	117	67	93	71	112	74	86	73	52	78
ENSDARG00000100955	1274	1274	1357	1336	1068	1204	1305	1162	1061	934	608	728	778	743	1351	1035	956	724	1788	1994	966	1095	1310	1349	653	987	1140	1226	1120	953	1098	981	1211	1321	1271	955	1141	1107	1050	1193	851	1277	1179	1214	1154	1117	1223	1294	1021
ENSDARG00000101077	11	8	13	23	9	17	17	17	1	1	4	4	4	8	17	6	6	4	9	6	5	8	6	6	7	15	18	22	13	8	9	18	18	15	19	8	9	8	11	10	11	3	11	5	15	12	14	8	14
ENSDARG00000101196	91	99	75	80	100	94	94	88	124	122	117	117	88	127	130	134	112	108	0	0	91	83	37	52	113	87	81	102	101	81	75	80	118	104	87	75	104	36	16	24	135	48	122	49	92	46	96	44	62
ENSDARG00000101366	256	167	269	228	173	207	187	259	19	46	82	19	126	81	144	98	143	75	123	135	138	55	188	113	107	148	300	247	121	145	214	227	195	190	250	139	260	195	162	154	138	119	188	169	195	226	207	136	228
ENSDARG00000101367	630	625	502	456	307	343	505	636	338	332	207	337	342	303	396	370	433	267	759	804	405	482	501	499	249	243	468	533	222	253	465	558	474	582	480	397	434	462	456	467	394	463	325	333	315	551	315	535	449
ENSDARG00000101641	460	241	482	424	407	427	280	358	111	209	186	203	236	218	218	190	374	205	227	229	261	174	357	212	224	459	538	547	362	255	519	426	315	350	454	378	349	373	381	309	284	253	366	283	428	356	347	223	570
ENSDARG00000101696	287	256	271	237	256	246	228	240	107	182	180	246	214	110	285	174	310	308	87	88	187	213	268	208	137	214	254	254	212	238	282	294	188	236	290	213	280	140	185	157	212	148	313	156	263	163	285	95	171
ENSDARG00000101735	1237	1229	1677	1474	1219	1388	1171	1511	337	529	761	562	1108	604	1250	991	1220	1260	808	833	1128	1182	1507	1258	544	1213	1520	1354	727	682	1601	1510	1160	1255	1474	1129	810	1064	1025	1041	602	425	1189	704	1544	985	1514	697	1252
ENSDARG00000101742	6	19	15	5	12	7	22	15	15	15	9	7	0	1	5	4	14	9	1	3	0	0	1	2	19	17	7	5	0	0	11	13	14	19	16	6	10	8	27	24	3	3	10	5	6	5	10	8	5
ENSDARG00000101999	1231	1356	1357	1272	1186	1249	1263	1355	486	1023	766	641	1059	794	1248	999	1133	777	1474	1394	1077	970	1283	1123	859	1062	1149	1262	1064	1083	1361	1256	1210	1217	1158	1065	1113	997	989	969	840	989	1080	946	1212	1072	1134	905	1245
ENSDARG00000102176	715	614	318	374	303	275	464	568	367	694	397	366	510	404	376	344	533	378	725	802	510	565	520	452	363	397	507	477	105	174	253	314	562	582	440	473	413	467	481	462	97	322	78	330	331	144	276	256	533
ENSDARG00000102185	1061	1302	1429	1455	998	1069	1373	1311	454	555	609	500	1023	479	1006	745	995	870	1437	1651	866	905	1120	973	512	763	1464	1252	660	674	1302	1168	1072	1185	1412	792	1069	836	1021	920	512	776	870	754	984	973	1077	852	1327
ENSDARG00000102261	124	145	120	134	231	260	137	129	179	257	181	171	137	165	217	238	188	218	215	229	179	164	155	194	158	106	117	144	195	162	92	131	112	155	148	247	137	182	209	168	212	158	243	400	176	198	268	224	170
ENSDARG00000102265	305	274	209	258	279	292	241	200	138	175	165	313	248	251	350	294	219	243	232	202	245	209	285	360	184	158	231	297	214	244	230	163	221	240	249	206	180	249	225	254	249	239	324	241	346	267	319	190	299
ENSDARG00000102274	126	183	99	117	98	145	119	126	109	99	95	99	84	134	165	186	115	122	24	18	125	101	127	155	115	91	121	134	124	115	102	118	144	125	142	142	123	96	94	110	103	63	120	108	156	127	171	128	170
ENSDARG00000102334	134	95	209	162	151	110	144	139	80	110	77	75	108	97	112	89	112	95	166	150	111	81	98	94	88	109	197	222	98	96	188	188	135	119	188	105	115	79	109	103	125	80	111	98	78	115	120	97	87
ENSDARG00000102388	14	7	13	12	12	14	6	9	0	0	2	0	11	3	2	5	12	2	3	0	11	2	3	6	8	2	18	9	10	7	10	16	4	13	19	3	7	10	5	6	8	2	13	4	15	9	21	1	13
ENSDARG00000102506	2072	1848	1821	1954	1457	1604	1475	1934	947	914	1036	1020	1207	1203	1296	1111	1464	1356	1874	1957	1084	1185	1830	1698	1487	1865	2033	2206	1245	1264	2346	2394	1730	1762	1980	1131	1623	1327	1637	1873	1335	1712	1531	1364	1325	1343	1391	1233	1822
ENSDARG00000102567	14	11	14	12	16	14	16	8	19	18	26	19	11	15	18	21	21	11	7	9	15	17	11	17	8	8	6	14	15	10	17	10	8	14	9	6	9	12	10	13	11	7	14	16	13	13	14	5	15
ENSDARG00000102718	15	14	7	6	5	6	17	9	9	6	10	2	11	4	9	3	14	9	10	5	5	6	11	6	12	1	14	19	4	3	19	11	12	10	3	4	2	21	10	5	6	6	1	6	11	9	5	3	12
ENSDARG00000102815	122	102	110	116	90	125	95	110	58	87	91	51	107	91	114	99	109	125	89	52	106	104	82	176	77	95	110	101	117	158	75	75	123	89	136	122	147	143	84	83	78	115	117	125	122	116	106	115	92
ENSDARG00000102829	1813	1654	1722	1790	1500	1553	1679	1492	693	1247	1200	734	1492	1209	1351	1238	1800	1245	1968	1916	1313	1247	1439	1287	2225	1902	1773	1669	1335	1422	1980	2274	1607	1535	1716	1455	1735	1396	1731	1708	1497	1299	1384	1220	1379	1547	1432	1274	1866
ENSDARG00000102888	3484	3769	4588	4549	2153	2599	5487	4380	3345	1693	4074	426	3925	573	4112	2901	6465	6290	4210	3114	3540	3097	4816	4485	3776	5264	2644	3474	2167	1477	2597	2511	3634	3788	2155	4239	1641	3281	2061	1836	1806	1613	2234	2910	2648	2396	2532	3324	2242
ENSDARG00000102970	119	61	181	154	121	142	52	105	17	48	51	35	148	58	67	46	144	69	52	47	95	53	97	71	83	130	143	123	117	83	114	125	54	61	165	53	131	105	78	53	65	41	117	93	131	101	172	62	120
ENSDARG00000103056	229	104	207	224	178	240	118	162	7	36	27	12	89	57	82	75	108	24	149	148	86	9	136	41	74	102	248	244	110	67	203	181	131	134	189	84	183	155	118	127	134	37	218	113	173	180	148	61	181
ENSDARG00000103114	166	198	189	162	170	180	177	169	219	207	153	206	150	251	202	181	216	191	280	221	182	163	186	304	255	209	207	122	165	125	155	178	146	192	226	226	252	208	180	200	201	228	208	173	201	235	194	203	223
ENSDARG00000103337	1065	1233	1421	1462	1388	1122	1403	1233	1018	1313	994	1203	1191	1474	1785	1591	1064	1150	972	824	1076	1405	1704	1839	1424	1631	1197	1439	1785	1427	2104	2310	1092	1182	1268	1489	1362	1388	1866	1900	1586	1043	1644	1256	1590	1345	1332	980	1427
ENSDARG00000103505	961	611	1305	1168	757	866	616	858	31	210	257	89	654	379	519	352	638	250	661	639	463	226	539	276	642	832	1143	1195	633	605	941	876	727	732	1017	551	825	639	622	540	600	285	678	455	837	759	938	365	756
ENSDARG00000103651	432	302	569	539	490	420	327	455	49	200	227	116	366	281	306	283	392	203	247	172	277	126	344	207	313	385	634	583	361	256	579	537	332	373	507	289	379	310	334	281	277	189	390	222	432	302	422	157	430
ENSDARG00000103688	100	108	80	85	77	66	158	129	83	122	71	73	66	86	103	82	73	65	58	58	54	39	104	96	82	66	87	80	73	65	77	77	142	86	79	104	80	133	50	65	79	50	85	97	85	101	81	97	96
ENSDARG00000103823	62	18	109	103	74	88	15	54	3	11	28	0	63	34	27	20	76	12	30	8	45	11	63	12	60	77	112	128	66	51	105	106	42	37	88	24	93	66	78	46	53	24	64	42	53	75	69	11	71
ENSDARG00000104005	63	16	127	108	62	70	17	51	0	7	8	0	42	28	30	17	43	0	36	17	22	7	43	13	36	81	156	97	39	8	98	80	37	34	103	23	60	44	44	22	32	7	70	15	47	43	45	8	65
ENSDARG00000104036	5	3	18	22	1	4	0	4	0	0	0	5	2	20	1	1	32	10	2	0	2	10	22	12	34	19	8	7	3	0	84	86	0	0	3	4	1	4	6	1	45	41	33	31	2	11	1	9	2
ENSDARG00000104105	370	386	255	281	510	490	361	393	203	381	207	206	244	152	471	385	223	324	331	441	352	332	381	352	113	147	282	258	388	441	223	156	322	318	275	416	187	376	260	254	297	340	513	348	544	480	589	350	324
ENSDARG00000104110	2704	1688	2559	2514	2886	2768	2100	2313	231	640	909	341	2048	950	1810	1293	1924	1042	2074	1620	1766	902	3253	1924	2123	2833	3678	3505	1560	1243	2814	3062	1838	1930	2666	2391	2290	2615	2189	2582	1786	1037	2322	1924	2131	2422	2207	1233	3484
ENSDARG00000104119	1340	1160	1694	1643	1191	1246	1322	1440	364	634	792	552	979	787	1325	1003	1108	1105	1462	1571	1085	994	1313	1087	937	1217	1699	1614	1108	816	1560	1457	1212	1288	1559	1187	1148	1339	1255	1202	968	772	1200	939	1226	1183	1156	781	1624
ENSDARG00000104196	94	103	173	165	129	115	110	119	8	30	56	17	81	30	115	99	92	72	69	66	87	52	143	93	64	75	144	129	72	74	153	145	86	118	159	141	89	95	106	97	48	20	106	81	172	135	163	61	182
ENSDARG00000104300	150	118	102	85	116	62	134	98	115	164	77	143	80	123	111	94	86	137	98	83	90	110	125	128	138	136	167	130	97	102	144	113	172	114	132	143	117	132	148	146	115	132	90	115	124	97	91	47	154
ENSDARG00000104493	453	396	374	341	319	352	349	373	149	312	164	182	275	328	295	271	337	183	158	72	278	175	267	259	309	267	410	414	431	486	364	371	338	312	348	276	352	311	305	268	364	304	362	320	432	384	401	247	269
ENSDARG00000104528	73	80	101	93	130	119	106	118	91	95	140	88	76	50	145	157	177	143	101	103	110	108	89	116	76	152	89	109	104	121	108	89	112	138	66	138	72	139	113	164	89	118	86	138	140	100	96	152	111
ENSDARG00000104716	622	553	496	453	498	514	546	543	139	368	299	341	486	301	507	552	426	292	499	500	460	371	500	381	432	435	516	458	416	476	459	475	493	507	596	446	632	562	429	405	528	412	540	455	362	538	430	447	455
ENSDARG00000104727	56	18	74	54	72	58	20	47	1	18	11	15	22	21	16	17	32	9	7	5	22	6	18	11	25	52	78	77	46	36	75	116	44	34	45	9	52	31	51	37	41	8	49	35	60	24	36	8	46
ENSDARG00000104768	788	697	799	692	538	531	678	841	464	528	545	411	516	437	476	482	616	497	815	951	559	546	501	564	574	710	790	938	513	483	1003	941	667	749	737	540	630	520	506	676	449	496	517	473	534	464	555	543	543
ENSDARG00000104832	3	7	26	33	28	20	16	13	11	0	25	17	17	11	36	40	8	16	41	40	22	10	44	24	17	8	18	11	15	29	7	9	12	16	32	14	35	30	8	14	26	24	25	29	22	16	18	18	14
ENSDARG00000104933	702	617	737	745	784	821	638	666	374	690	636	507	716	734	654	575	700	832	451	317	554	540	712	593	805	712	760	802	791	751	783	775	589	564	658	667	617	606	673	593	612	486	686	568	888	666	780	499	730
ENSDARG00000105042	2	7	11	3	15	15	17	13	11	12	5	35	0	38	27	32	6	9	4	4	9	6	18	29	4	6	5	3	15	22	2	8	8	7	6	8	16	8	6	6	13	9	16	5	20	9	8	7	6
ENSDARG00000105065	202	185	279	288	296	306	267	247	101	153	303	154	267	217	331	279	284	333	268	231	242	208	258	284	269	304	323	274	308	324	236	240	241	245	370	355	362	353	232	197	294	136	309	133	280	321	271	239	317
ENSDARG00000106418	365	195	585	444	404	360	284	399	66	248	78	43	214	180	183	128	266	122	340	271	222	105	276	104	158	256	621	568	311	244	415	361	284	300	512	188	376	309	284	259	241	221	331	192	362	309	411	103	411
ENSDARG00000106558	15	15	28	25	18	23	12	24	1	0	9	2	11	10	8	16	7	2	19	14	9	2	11	6	6	18	42	22	11	5	34	22	18	21	28	19	11	15	9	15	12	5	11	9	19	18	24	5	42
ENSDARG00000106706	50	21	55	48	31	28	20	31	1	1	3	0	14	11	9	4	18	5	25	20	17	6	18	11	9	19	55	55	14	14	47	38	31	28	47	6	30	21	16	16	13	8	19	14	19	24	20	8	27
ENSDARG00000106715	11	5	18	9	9	9	7	9	0	1	3	0	9	4	5	1	5	3	2	2	10	1	8	4	8	12	14	19	11	8	17	14	10	6	8	1	6	4	10	7	8	3	7	5	16	10	10	1	7
ENSDARG00000107206	28	18	60	59	59	51	43	35	1	7	13	5	28	18	36	30	42	22	20	13	24	19	33	17	39	32	63	66	51	45	44	44	42	35	55	28	56	44	29	20	31	12	61	6	35	38	47	20	51
ENSDARG00000107473	2	11	4	5	7	5	8	9	3	8	5	4	7	9	2	3	11	4	3	6	5	8	1	0	8	2	8	5	5	8	7	7	4	7	6	3	7	1	3	0	7	5	2	5	3	9	9	4	10
ENSDARG00000107612	248	251	356	285	286	357	257	252	38	137	178	124	169	161	170	166	164	133	240	242	172	109	271	201	219	329	293	290	209	218	268	259	198	201	203	269	211	271	302	235	206	202	253	260	308	275	288	202	282
ENSDARG00000107639	8	10	4	11	6	5	7	6	1	9	1	4	2	13	2	5	12	3	7	14	6	21	3	6	6	6	1	7	4	6	9	6	6	0	6	8	3	1	10	5	8	4	15	6	2	2	2	0	2
ENSDARG00000107789	27	18	25	27	19	15	27	33	5	12	8	2	14	7	10	13	12	14	20	30	15	12	18	18	9	10	20	19	6	9	12	8	18	23	14	13	8	10	9	23	4	2	12	5	11	10	12	7	9
ENSDARG00000107877	49	51	30	28	44	40	32	34	32	25	20	37	41	42	46	32	33	51	41	17	27	65	15	42	26	23	42	34	23	28	15	23	31	32	20	40	27	11	30	22	38	27	29	7	34	18	48	13	18
ENSDARG00000107953	184	173	166	177	95	94	148	141	137	209	154	169	174	154	128	185	163	100	263	297	172	140	144	133	160	133	171	132	156	93	195	175	161	133	136	156	171	196	190	115	196	207	216	239	72	166	96	189	135
ENSDARG00000108174	185	263	140	162	167	149	178	198	229	214	166	245	123	163	236	203	164	215	69	66	176	207	195	255	125	119	142	152	197	192	185	133	204	210	151	125	141	127	133	128	167	137	152	167	153	160	205	161	152
ENSDARG00000108227	61	50	81	83	96	98	77	57	18	15	46	17	60	29	81	47	41	55	15	14	71	38	70	70	27	37	72	75	52	43	88	65	49	63	68	56	32	54	47	55	40	25	70	28	106	64	119	29	96
ENSDARG00000108622	24	9	24	19	6	13	9	13	0	0	0	3	6	7	3	3	10	0	2	1	0	3	9	2	3	10	32	23	7	7	24	30	19	12	21	9	12	5	4	6	10	3	17	7	13	4	11	1	10
ENSDARG00000108649	292	210	230	194	212	259	246	298	79	169	116	151	176	198	211	232	255	123	315	303	187	166	252	207	240	145	292	207	231	195	186	261	244	213	228	246	294	239	200	212	227	232	217	255	191	253	213	218	251
ENSDARG00000108846	0	14	2	3	17	20	9	17	5	16	17	5	13	7	10	5	12	3	15	12	31	21	23	29	1	13	9	5	4	5	7	8	9	12	3	11	7	19	16	14	16	8	14	17	16	24	17	24	15
ENSDARG00000109134	93	67	47	79	55	49	64	62	52	36	34	59	59	69	74	64	80	51	68	55	76	70	72	86	29	43	79	61	68	78	28	37	65	75	47	56	52	52	53	44	55	69	85	76	56	75	76	66	40
ENSDARG00000109185	261	196	251	235	200	206	192	222	239	158	40	150	57	97	177	180	132	206	122	104	163	227	136	132	74	88	186	237	82	108	266	193	138	146	138	87	88	82	161	210	79	186	132	203	127	68	136	113	118
ENSDARG00000000018	1255	1454	1442	1354	977	1044	1465	1415	540	681	570	480	793	686	1045	846	728	760	1439	1611	946	883	1241	1071	671	928	1308	1409	912	908	1569	1277	1101	1308	1259	1178	901	1038	943	847	694	726	1024	909	1470	977	1301	744	1266
ENSDARG00000000019	4063	4432	5251	4626	4125	5140	3907	4502	932	1820	2400	1311	3605	2146	3835	2668	3669	2554	7610	7607	3436	3098	4175	3330	2647	3207	4952	4628	2738	2927	4935	4382	4221	4663	4781	3533	3961	3910	3547	3455	2590	2683	3759	3634	4079	3974	3901	3003	4743
ENSDARG00000001781	189	135	191	223	156	168	153	179	25	78	73	66	166	147	108	123	128	86	248	225	138	89	180	139	164	190	245	219	140	143	210	175	178	156	218	199	228	213	242	135	123	157	130	196	200	194	198	168	228
ENSDARG00000001912	574	555	576	533	560	609	423	548	149	313	254	385	411	402	442	428	537	254	612	491	344	307	530	442	390	417	515	484	388	379	492	466	482	498	565	562	533	543	549	401	477	475	606	454	333	540	447	372	480
ENSDARG00000001953	1269	1010	1450	1288	1518	1196	1014	1179	323	639	447	576	761	788	1106	1242	916	634	1007	1302	1021	795	663	740	1179	1714	786	1167	950	910	1632	1652	803	847	1006	793	774	666	1087	971	790	1061	881	939	844	737	694	641	844
ENSDARG00000002128	552	555	606	665	677	733	670	575	432	507	536	480	627	549	795	766	619	598	753	870	670	598	720	737	521	586	654	703	516	594	563	504	584	609	644	695	559	743	646	573	453	479	692	581	792	699	851	539	763
ENSDARG00000002131	1415	754	2885	2487	2146	2037	1290	1670	95	420	516	142	1342	750	1067	624	995	318	812	760	889	404	1555	428	984	1762	2785	2489	1430	1099	2468	2094	1296	1406	2324	1197	1532	1165	1414	966	1054	394	1731	954	2186	1488	2029	367	2219
ENSDARG00000002174	354	439	318	347	280	374	407	395	303	349	342	279	385	296	398	430	336	363	253	292	362	375	470	501	293	242	329	367	319	381	250	270	315	375	352	380	316	420	338	304	294	422	410	330	399	331	418	348	357
ENSDARG00000002663	1068	980	1142	1076	1159	1227	1067	1209	592	1287	946	919	1139	1446	1351	1464	993	915	991	1047	1181	912	1348	1353	1096	1067	909	1059	1191	1246	1171	1094	1073	1139	955	1279	1017	1420	833	1089	1132	833	1209	1102	1342	1110	1260	896	1297
ENSDARG00000002952	1746	1578	1809	1623	1365	1462	1554	1748	342	735	719	543	1034	839	983	884	1342	798	2093	2109	1232	780	1439	1150	1034	1424	1840	1868	1123	1106	1634	1646	1362	1373	1826	1247	1906	1470	1476	1328	1123	1085	1470	1185	1341	1455	1391	1079	1545
ENSDARG00000003200	58	68	63	60	70	61	37	66	3	18	25	11	36	21	68	54	31	20	38	23	37	24	72	43	11	25	77	75	41	32	35	28	39	56	51	45	47	61	42	31	25	9	59	29	82	65	85	36	71
ENSDARG00000003512	1390	1351	1873	1657	1490	1453	1435	1472	576	677	890	680	1361	942	1355	1075	1362	1023	1789	1704	1094	1264	1405	1249	1070	1378	1991	1685	1185	1171	1772	1637	1161	1402	2025	1331	1391	1120	1183	1172	968	884	1295	1005	1534	1111	1614	853	1719
ENSDARG00000003570	6178	6972	6361	6142	11865	13438	9728	8204	4034	3788	4602	2939	5998	3695	16733	15124	7387	8278	10995	13580	12382	7106	15554	15062	3206	4326	5778	6475	5884	5766	5194	5127	7297	7784	6102	9178	4570	9036	4962	5175	9123	7029	16076	7161	9129	9714	11261	7210	7895
ENSDARG00000003615	2351	2454	2294	1990	2008	1778	2238	2298	1029	1442	871	611	1580	673	2301	1622	2381	1500	2821	2915	1300	1467	2154	1969	973	2378	1595	1968	1617	1336	1559	1391	2129	2557	2797	2394	2075	2206	1733	2058	1424	1005	1841	2432	2943	2344	2766	2247	2351
ENSDARG00000003789	3102	3235	4081	3642	3021	3270	3010	3364	915	929	1576	840	2072	1231	2810	2610	2361	1921	3499	3880	2513	2299	3303	2143	1625	2818	3500	3377	2527	1892	3400	3070	2785	3053	3413	2740	2090	2629	2199	2275	1783	1614	2926	2067	3279	2509	3164	2064	4106
ENSDARG00000003811	2075	2126	2328	2280	2448	2484	2102	2030	1795	1266	1516	1516	1847	1421	2166	1917	1944	1597	2393	2654	1868	1838	2607	2404	1991	2200	2455	2732	1882	1807	2565	2436	2015	2037	2513	2038	2291	2226	1964	1901	1657	1764	2039	1982	1763	2110	1911	1490	2525
ENSDARG00000003822	236	227	329	357	195	238	332	359	295	326	386	249	341	263	312	310	298	280	474	428	299	366	371	393	347	395	303	329	295	325	339	371	336	445	361	320	425	331	292	381	210	386	245	268	393	356	335	283	342
ENSDARG00000004055	1143	1083	1147	1014	964	1002	1205	1219	633	753	641	502	882	597	1076	875	948	850	1081	1181	1013	854	1201	1064	875	787	1121	1104	893	869	1076	1019	923	1075	1002	983	821	885	888	863	831	943	1046	1045	887	1087	895	867	1063
ENSDARG00000004227	518	284	627	604	661	656	403	515	120	237	179	162	403	286	403	276	444	192	433	273	342	206	432	285	409	591	697	677	470	382	696	680	434	402	803	412	508	469	376	415	387	211	541	374	525	462	565	222	594
ENSDARG00000004336	1007	671	1193	1160	1053	1145	904	919	135	340	505	335	722	523	846	654	722	514	602	393	675	396	1042	579	718	975	1154	1122	792	656	1096	1047	869	844	1023	1033	870	882	937	720	731	537	916	711	1012	1014	993	475	1296
ENSDARG00000004386	1512	1372	2034	1934	1590	1653	1471	1552	506	647	902	671	1347	683	1524	1219	1203	1353	1825	2287	1189	1436	1753	1506	891	1463	1886	1678	974	903	2145	1900	1156	1556	1733	1484	1003	1256	1518	1516	767	933	1322	966	1507	1402	1571	1028	1942
ENSDARG00000004497	550	631	568	487	780	690	581	668	652	993	769	911	798	1044	605	767	764	489	902	1013	932	888	728	617	918	913	633	596	772	932	583	664	668	576	813	681	942	810	669	672	790	1040	709	852	567	674	650	695	730
ENSDARG00000004592	475	409	624	573	426	485	445	518	327	399	419	295	492	384	467	345	512	532	611	557	391	499	522	556	295	450	595	595	344	309	644	537	480	555	573	478	426	410	460	517	307	225	442	358	499	453	495	358	548
ENSDARG00000004794	68	58	116	65	109	82	87	75	49	77	90	111	89	103	76	80	96	63	87	96	77	99	104	98	94	100	102	88	103	72	108	92	75	81	99	64	79	83	86	85	63	165	108	75	89	144	104	89	81
ENSDARG00000004904	1658	1706	2151	2345	1092	1172	1790	1808	1050	1395	1590	954	1566	1234	1275	1184	1885	1334	2270	2019	1040	1103	1542	1577	2678	1934	1890	2084	1414	1541	2209	2634	2040	2024	2150	1186	1932	1336	1605	2206	1048	1218	1094	1501	2026	1501	1984	1672	2020
ENSDARG00000005126	1565	1286	1717	1717	1271	1361	1469	1702	705	658	691	744	1087	759	1050	835	1101	1125	1843	1887	935	1043	1384	1310	998	1134	1793	1766	871	882	1804	1665	1329	1388	1660	1156	1343	1359	1222	1269	774	980	1014	1031	1117	1445	1368	986	1492
ENSDARG00000005451	13103	12631	12792	13759	12467	13608	15261	13661	7736	8572	9091	7828	10949	9119	15045	14474	9991	10298	15361	16292	12074	10120	16158	15199	8750	9926	13282	13623	10404	9588	12449	12204	12013	13550	13520	13988	10182	12745	10457	12499	9256	8339	12346	9611	13718	13070	13902	11330	13603
ENSDARG00000005453	541	424	1074	919	717	741	555	699	22	119	272	77	449	224	422	297	560	299	220	172	401	195	668	268	390	643	954	884	377	333	938	749	495	586	852	426	513	478	533	416	306	146	545	283	729	406	669	187	810
ENSDARG00000005476	738	416	1063	957	871	870	470	722	20	206	237	99	540	399	431	306	507	181	455	299	429	174	546	242	589	670	1200	1093	648	524	948	944	592	620	930	393	709	472	485	479	581	173	713	319	561	565	644	210	729
ENSDARG00000005541	1201	1204	1200	1117	1453	1687	1208	1370	843	1104	1228	992	1356	1264	1393	1424	1262	1008	1027	931	1552	1305	1526	1534	1190	1110	1123	1237	1223	1318	1232	1242	1242	1330	1228	1335	1470	1285	1034	1206	1392	1096	1571	1007	1275	1232	1354	1195	1429
ENSDARG00000005547	431	481	473	456	449	478	478	513	348	244	323	310	327	295	518	442	389	372	355	433	425	416	655	556	359	461	474	501	341	381	557	491	396	460	412	442	334	446	434	447	330	286	444	370	482	401	504	459	517
ENSDARG00000005891	2044	2055	1761	1799	2015	1886	1850	1783	1315	1357	1201	1545	1675	1806	2217	1958	1747	1304	2673	2609	2197	1736	1953	2216	1666	1690	1745	1686	2117	1897	1496	1782	2122	2044	2026	2074	2296	2048	1367	1546	2058	1183	1703	1643	2039	1999	2218	2285	1755
ENSDARG00000005897	698	531	685	686	650	653	435	566	100	292	299	233	528	551	596	567	517	240	364	282	548	262	601	405	551	566	737	700	672	693	699	694	615	544	654	472	572	610	557	599	577	595	598	725	751	648	697	379	607
ENSDARG00000006011	294	214	225	285	223	169	263	218	99	224	128	96	170	212	185	151	190	127	275	267	166	229	210	230	197	144	223	263	191	197	263	254	217	222	244	161	255	211	237	194	122	252	205	254	187	228	178	175	187
ENSDARG00000006029	4179	3907	2998	3210	4192	4484	3095	3146	2492	2816	1629	2009	2529	1706	5009	4174	3116	3198	3637	4113	3394	2753	4877	4644	1706	2800	2738	3132	3718	2009	2195	2057	3772	4177	3132	3092	1793	2791	2908	3044	3154	1959	3938	3278	3791	3919	4450	3677	3548
ENSDARG00000006038	744	759	739	665	758	748	894	776	378	504	442	553	622	498	858	710	683	591	919	970	861	722	868	778	436	505	724	771	559	533	792	788	619	756	705	825	483	613	733	599	504	458	733	532	771	694	861	654	688
ENSDARG00000006060	2148	1347	2771	2459	1915	2051	1766	1713	1180	1435	1579	1200	2121	1668	1813	1453	2112	1528	1880	1604	1499	1350	1368	1281	2829	2793	2911	2631	2380	2507	2367	2767	1759	1565	2185	1890	3022	2876	1879	1583	1918	1498	2098	1323	1666	2160	1631	975	2223
ENSDARG00000006215	4161	3723	3437	3357	3580	3499	2966	3091	2974	3537	3006	2442	3288	2945	3233	2702	3600	3334	3615	4011	2571	2596	3190	3594	2018	2765	3088	3624	3329	3085	2962	2725	3362	3515	2723	2271	2504	2721	4157	4745	3154	2792	3061	3578	2586	2829	2450	3427	2698
ENSDARG00000006283	1531	1824	1713	1500	1466	1649	1759	1486	693	1025	1206	814	1681	1264	1559	1460	1713	1332	1953	1866	1490	1637	1461	1397	1692	1335	1493	1518	1275	1460	1558	1451	1652	1618	1645	1534	1640	1686	1310	1327	1248	1706	1456	1328	1576	1612	1536	1499	1546
ENSDARG00000006396	356	217	568	527	418	430	341	416	35	83	152	54	270	183	239	156	327	181	293	191	219	119	296	168	247	345	661	566	296	262	464	422	276	350	539	259	400	275	288	238	253	90	409	163	340	264	348	92	477
ENSDARG00000006409	58	64	39	32	78	80	64	67	79	127	57	111	85	93	62	90	54	72	81	53	113	93	89	106	57	52	58	96	41	54	47	61	47	59	48	48	54	62	51	74	57	73	55	93	54	68	54	50	48
ENSDARG00000006567	266	269	148	180	336	294	239	254	437	535	292	326	300	331	344	431	260	254	319	416	453	399	278	397	327	166	168	186	351	346	231	297	278	249	200	394	250	399	309	392	384	807	417	469	262	310	281	418	255
ENSDARG00000006747	1793	1407	2490	1952	1495	1527	1680	1760	619	692	845	618	1190	676	1078	882	1134	1349	2315	2120	1009	1119	1510	1379	800	1111	2415	1977	885	1002	2111	1986	1397	1574	2293	969	1544	1014	1327	1224	764	957	1203	1004	1156	1049	1247	876	1693
ENSDARG00000006766	9110	9882	9576	8527	7317	7522	7006	7958	4924	5504	4521	3980	6459	4851	6796	5928	7542	7591	6543	6828	5373	4991	8019	7298	7169	9901	7367	9014	7914	5789	9559	9154	6746	7722	7956	8279	6153	8498	9760	8843	7013	4059	7793	6619	8797	7672	8634	5264	7501
ENSDARG00000007018	33	67	52	64	82	63	63	62	36	63	45	62	42	74	53	67	51	49	90	83	65	37	87	75	66	57	57	73	69	61	69	87	63	64	89	116	83	119	82	70	71	83	83	78	76	68	75	57	93
ENSDARG00000007175	474	486	504	489	454	432	524	582	381	535	416	349	431	417	546	497	444	379	539	776	553	493	614	571	308	363	515	527	458	518	422	427	473	514	452	421	489	472	433	388	415	385	480	448	609	523	538	440	522
ENSDARG00000007277	89	129	107	104	100	125	123	132	112	76	114	86	109	110	130	113	107	103	88	69	130	87	120	112	49	144	101	142	123	112	105	100	130	99	96	112	106	143	115	132	116	149	120	178	126	108	116	119	109
ENSDARG00000007315	881	875	743	748	881	927	949	835	376	545	460	407	607	438	908	842	696	721	980	1130	701	644	944	854	416	520	931	848	617	654	590	630	774	785	709	952	651	815	710	701	666	632	868	717	1020	763	1022	812	911
ENSDARG00000007371	21	19	13	3	11	11	3	11	3	2	3	0	3	4	13	2	18	16	2	6	2	8	4	11	4	7	11	14	8	10	2	12	10	16	12	0	10	5	9	12	5	6	6	3	8	4	5	3	4
ENSDARG00000007405	1902	1670	2085	1866	2324	2459	1910	1994	957	1636	1652	1208	1910	1857	2264	2222	1729	1735	1932	2676	1956	1909	2430	2097	1700	1707	1897	1878	1931	1850	2175	2040	1981	1880	2235	2040	1946	1997	1912	2042	1863	1385	2102	1824	2032	1837	2168	1536	2097
ENSDARG00000007413	1805	1407	2070	1985	1821	1806	1991	1835	793	777	1071	711	1306	839	1591	1284	1304	1197	1634	1789	1217	1075	1750	1385	1152	1519	2299	2330	1240	1312	2010	2019	1557	1792	1683	1574	1291	1304	1315	1270	1142	850	1730	1229	1779	1307	1609	876	1927
ENSDARG00000007523	1948	2139	2990	2727	2199	2309	2596	2420	1078	1236	1448	940	1912	1279	1861	1471	2086	1969	2197	2068	1621	1944	2293	1844	1729	2233	3011	2806	1847	1664	2393	2307	2260	2386	2703	1997	2128	1856	1970	1839	1358	1258	1977	1530	2537	1891	2465	1317	2771
ENSDARG00000007639	1440	1499	1633	1662	1222	1230	1585	1486	1147	1219	1259	964	1351	958	1226	1081	1300	1231	1999	2140	1215	1361	1543	1530	1761	2092	1739	2017	1193	1227	2069	1899	1509	1592	1449	1318	1484	1644	1684	1770	1075	1247	1230	1365	1339	1332	1305	1442	1494
ENSDARG00000007764	1038	1094	1112	984	913	865	1104	1042	434	544	537	484	649	493	759	690	683	598	1288	1346	766	861	1041	837	539	640	1135	1237	630	643	1163	1062	902	1080	1042	831	784	851	755	728	518	823	715	857	867	878	833	727	967
ENSDARG00000008235	648	687	690	553	693	709	699	695	561	599	552	513	646	471	712	673	572	557	569	717	615	610	820	792	518	505	640	692	509	574	667	541	684	710	648	787	693	773	615	602	582	623	717	619	662	751	762	741	696
ENSDARG00000008398	223	74	484	374	313	325	119	235	2	53	39	9	166	112	143	68	170	64	171	88	97	47	146	58	168	236	555	415	225	179	337	333	161	170	399	106	280	158	190	132	172	40	258	117	218	194	248	57	303
ENSDARG00000008439	291	279	202	261	222	199	256	213	146	276	222	176	213	185	294	233	272	198	249	293	245	218	226	270	153	143	247	255	173	224	226	209	230	234	218	292	205	236	235	211	216	253	271	173	256	260	261	275	271
ENSDARG00000008720	2232	1871	2894	2803	2102	2247	2354	2261	520	653	1094	637	1650	801	1953	1387	1509	1425	2076	2592	1609	1458	2011	1816	998	1421	2563	2647	1062	1097	2312	1925	1711	1945	2378	1583	1557	1155	1905	1477	891	1002	1756	1285	1849	1589	2230	1065	2484
ENSDARG00000008867	3494	2861	2984	3109	3334	3454	3161	3214	2162	2618	2220	2786	2801	2917	3428	3540	3008	2392	4479	4926	3459	2810	4376	3778	2727	2125	3173	3120	2770	2906	2770	3608	3898	3236	3393	3546	4056	3121	3116	3223	2821	3598	3440	3019	2730	3126	3286	3464	3230
ENSDARG00000008986	395	464	321	287	304	318	391	287	68	157	136	178	181	193	311	274	233	203	275	398	240	208	300	241	108	140	369	349	256	240	234	191	312	319	293	211	242	253	166	158	242	165	336	251	366	262	370	221	332
ENSDARG00000009252	368	377	290	331	352	360	312	327	496	615	417	709	364	596	448	431	309	336	502	418	522	457	439	441	388	326	319	280	450	493	417	495	391	407	323	318	271	312	356	394	336	384	338	355	301	371	399	342	350
ENSDARG00000009262	148	77	202	172	158	146	161	156	10	68	48	31	158	99	78	54	135	39	132	94	93	27	140	68	185	151	262	218	140	126	268	295	137	136	187	86	155	110	169	134	134	62	150	101	128	163	124	74	204
ENSDARG00000009607	1362	1583	1568	1350	1184	1309	1412	1489	496	890	811	803	1083	982	1179	1023	1276	863	1609	1980	1213	1286	1272	1063	888	1034	1490	1424	1072	1146	1411	1239	1227	1277	1455	1224	1325	1206	1114	1068	912	932	1200	1151	1182	1305	1382	1343	1260
ENSDARG00000009657	993	1048	939	896	848	844	973	1082	918	987	826	1136	846	1114	854	838	904	950	979	865	844	882	851	865	1389	1315	1037	1091	933	1038	1083	1053	1143	1136	1107	1028	1050	870	896	894	1044	1144	913	912	968	930	865	1117	865
ENSDARG00000010454	91	75	98	49	208	214	178	240	53	160	125	120	137	155	110	126	192	105	128	169	127	165	274	251	107	189	89	94	109	75	328	306	105	107	112	547	106	513	356	308	183	150	215	159	196	287	212	293	336
ENSDARG00000010784	1428	1516	1587	1658	1376	1329	1656	1500	977	622	908	819	1124	833	1157	1075	1320	993	1557	1861	1107	1285	1531	1325	975	1184	1632	1556	1034	971	1593	1666	1443	1557	1546	1308	1378	1199	1307	1141	1016	911	1255	1129	1429	1339	1376	958	1594
ENSDARG00000011246	579	591	560	494	664	710	663	572	544	532	511	488	683	497	831	717	575	551	567	541	619	636	796	763	437	574	486	619	530	531	541	632	533	493	440	627	455	611	571	733	523	426	702	515	595	591	714	516	596
ENSDARG00000011582	2526	2747	3561	3234	2928	3021	3177	3270	1563	1113	1606	1240	2082	1430	2446	1880	2227	2829	3284	4413	2038	2060	2768	2962	1622	2379	3596	3511	1700	1631	3250	3016	2383	2800	3105	2132	2255	2038	2502	1959	1763	1710	2464	1879	2377	2155	2423	1830	2894
ENSDARG00000011605	511	545	590	610	482	528	460	545	147	308	334	253	439	294	415	320	496	354	616	614	412	330	539	451	310	516	605	504	452	424	569	499	422	534	566	440	484	404	380	388	334	435	506	439	538	483	469	437	609
ENSDARG00000011661	1705	1591	1363	1311	1455	1538	1384	1423	1112	726	1055	663	1127	677	1712	1314	1269	1143	1856	2087	1428	1122	1561	1571	774	962	1379	1530	1048	1049	1090	1000	1391	1455	1408	1343	1184	1435	983	1123	1048	1019	1383	1045	1369	1385	1568	1482	1499
ENSDARG00000011764	748	725	774	718	790	756	737	713	489	561	597	556	696	534	878	784	676	747	792	813	789	720	943	954	485	716	771	862	639	648	797	752	742	731	733	735	596	731	623	770	627	553	814	694	770	733	853	650	968
ENSDARG00000011769	777	863	854	934	1138	929	888	835	895	1284	921	1378	1001	1608	938	940	910	860	916	742	1166	882	943	1060	1338	901	855	972	1284	1582	999	1227	882	798	947	927	1314	1027	741	990	1190	1382	1005	1183	821	999	777	1009	777
ENSDARG00000011961	1087	1171	1040	1075	1282	1213	960	1240	559	949	895	824	1074	1260	971	1110	1000	898	1201	1343	832	789	1114	896	1153	1314	1187	1027	1522	1659	983	970	1213	1020	1230	1065	1199	1048	915	831	1513	1699	1225	1510	1175	1119	1164	952	1036
ENSDARG00000012066	3793	3676	4523	3920	4012	4580	4469	4699	1821	2297	3186	2163	3496	2632	3408	3508	3445	3607	4556	4694	3428	2906	4292	4061	2912	4038	4141	4016	3364	2990	3864	3848	3919	3933	4226	3940	4100	4431	3016	3364	2827	3055	3969	3772	5020	4128	4596	3898	3984
ENSDARG00000012435	54	42	71	64	30	17	84	64	46	87	19	76	23	82	52	18	19	22	22	25	38	18	76	45	22	28	73	55	57	60	22	35	40	40	43	89	38	57	39	42	18	10	22	31	15	21	16	32	56
ENSDARG00000012684	2714	2722	3285	3155	2927	3133	2732	2815	888	1497	1488	1156	2233	1453	2459	1984	2552	1916	3805	3855	2170	2460	2714	2294	1631	2349	3404	3183	1986	1907	3386	3279	2715	2781	3070	2397	2467	2472	2442	2296	2155	1866	2810	2009	2475	2829	2599	2159	3028
ENSDARG00000012729	1109	911	1008	905	1259	1401	1235	1043	531	1022	1081	858	1234	1315	1063	1354	1372	945	1482	1461	1265	1046	1279	1228	1458	1050	978	1004	1171	1307	982	952	1032	923	1017	1280	1357	1357	991	1270	1285	1385	1273	1278	1160	1254	1254	1051	1187
ENSDARG00000013000	778	746	1017	964	872	791	780	850	361	384	426	353	640	541	798	623	744	684	676	539	617	482	726	683	523	600	986	922	567	585	859	789	618	740	986	670	654	500	705	544	519	460	755	467	845	557	863	397	844
ENSDARG00000013414	2206	2235	2912	2656	1949	2045	2374	2785	901	1138	1316	951	1994	1263	1808	1392	2071	1330	3642	3735	2111	2255	1761	1516	1432	1997	2747	2269	1577	1514	2762	2296	2114	2378	2536	1564	1941	1552	1575	1672	1279	1429	1879	1428	2029	1652	2152	1747	2140
ENSDARG00000013476	216	251	126	163	250	192	213	187	72	185	114	123	114	128	232	287	144	126	214	191	194	155	278	258	69	68	210	188	165	176	102	98	170	172	151	233	142	204	101	99	148	156	227	211	250	292	296	248	194
ENSDARG00000013596	1112	993	1294	1316	949	978	1054	1277	266	443	529	411	738	634	894	703	960	557	1258	1368	848	771	912	707	708	875	1508	1351	768	783	1221	1001	1041	1189	1352	747	999	797	839	851	591	704	893	643	946	892	1042	684	1132
ENSDARG00000013789	256	315	290	338	514	383	286	318	260	359	232	382	267	389	268	318	368	269	525	345	256	239	411	366	433	277	444	303	363	343	381	668	333	258	397	280	481	317	326	402	486	430	330	327	314	293	333	242	274
ENSDARG00000014024	135	199	172	136	126	104	139	171	88	140	163	326	106	355	220	327	116	100	82	139	188	127	151	160	117	86	96	99	102	115	155	127	172	215	101	258	146	348	127	91	127	112	100	106	104	120	123	85	174
ENSDARG00000014361	3424	3562	3506	3171	2526	2977	3090	3287	1426	1820	1800	1565	2458	2076	2580	2166	2956	2019	3606	3865	2939	3324	2552	2828	2151	2052	3048	3366	2180	2400	3634	3822	3236	3306	3671	2517	3362	2438	2546	2484	2283	2063	2454	2375	2766	2439	2664	2839	2650
ENSDARG00000014395	17	16	18	12	16	24	26	16	2	11	4	15	1	30	20	14	19	12	12	25	20	10	23	13	9	13	30	18	14	9	9	22	16	28	22	10	31	19	33	7	24	21	27	29	22	18	22	22	21
ENSDARG00000014572	9186	7861	7351	7266	6679	6969	5717	6333	5519	7073	4212	4992	4740	4991	7042	6422	6329	5725	9222	8915	6198	5841	6714	6340	3914	4507	6764	8124	6541	5663	6171	6203	8066	8335	7691	5128	7204	4952	5423	5444	7190	5192	6454	6459	9229	6491	8246	8480	5321
ENSDARG00000014804	2219	1982	2557	2419	2094	2072	2236	2137	907	948	1389	879	1960	1065	1598	1365	1790	1459	2962	3442	1393	1577	1797	1532	1653	1980	2265	2437	1394	1478	2244	2056	1977	1929	2523	1830	2345	2238	2350	2271	1410	1867	1992	2200	1652	2737	1686	1814	1795
ENSDARG00000014941	415	431	370	326	412	367	527	549	332	540	497	459	505	457	454	456	436	381	879	1109	537	395	487	786	255	218	319	263	374	470	281	278	436	285	310	381	374	400	474	498	513	940	495	577	358	626	391	708	474
ENSDARG00000015053	1917	1915	2463	2384	2032	2080	2187	2277	1060	956	1245	960	1749	1038	2137	1589	1676	1817	2515	2885	1711	1941	2174	2024	1385	1624	2556	2322	1457	1263	2435	2237	1759	2083	2201	1663	1536	1644	1713	2031	1244	1190	1832	1603	1986	1727	1959	1341	2437
ENSDARG00000015222	400	389	405	372	352	395	451	365	219	327	314	299	331	216	405	406	345	425	353	337	319	314	536	440	223	346	392	412	288	322	418	436	364	447	335	436	330	368	338	349	264	324	339	302	398	381	454	276	445
ENSDARG00000015278	519	457	556	477	343	435	545	521	393	469	357	521	349	588	685	508	500	434	752	586	625	438	492	684	410	497	541	683	358	474	604	498	490	491	543	451	508	491	438	528	346	568	465	590	439	538	537	446	562
ENSDARG00000015623	85	58	82	80	104	73	82	85	88	122	95	99	87	81	95	80	111	93	184	94	119	95	120	99	66	65	67	68	64	67	75	86	78	86	75	74	81	87	97	48	73	40	83	100	58	94	88	80	89
ENSDARG00000015824	1314	1402	1382	1363	1236	1318	1527	1308	389	676	832	468	963	767	1182	1099	1034	1009	1750	1660	1125	1276	1328	1193	833	998	1415	1399	914	916	1320	1335	1190	1203	1295	1352	1191	1098	983	933	948	829	1305	945	1273	1162	1385	985	1396
ENSDARG00000015921	920	1118	1102	1146	1306	1244	1330	1075	807	1017	992	814	1052	825	1476	1461	1113	985	1252	1243	990	944	1568	1837	926	1010	975	1138	1081	1074	1291	1333	999	1192	1016	1231	1224	1459	1349	1392	977	938	1345	1016	1232	1180	1195	1039	1149
ENSDARG00000015931	3390	3131	4667	4536	3357	3911	3668	3317	345	640	1433	442	2657	1126	3152	2267	2467	2169	3328	3371	2494	1893	3625	2099	1173	2543	4865	4238	2070	1524	4465	3479	2691	3359	3889	2706	2243	2164	2436	2067	1483	859	3400	1563	3871	1994	3686	1145	4295
ENSDARG00000015966	965	1113	923	999	849	866	1216	1083	317	655	564	402	846	737	912	776	853	577	1556	1415	747	700	1007	863	597	592	1032	1034	715	798	877	810	811	919	964	856	855	756	768	750	773	903	818	842	859	915	935	789	867
ENSDARG00000015985	960	811	1191	1169	1044	1070	1059	1141	321	599	535	367	987	691	816	677	861	648	1019	871	803	633	1028	592	870	1011	1273	1271	810	776	1166	1125	857	847	1167	903	989	918	967	967	667	679	927	981	929	972	985	683	1032
ENSDARG00000016010	1542	1470	1460	1304	1653	1740	1585	1903	838	876	1148	1063	1302	1146	1897	1728	1224	1376	1217	1398	1547	1201	2078	1776	858	1014	1636	1566	1347	1332	1312	1253	1426	1525	1564	1631	1367	1564	1296	1396	1357	1179	1817	1415	1749	1739	1872	1315	1687
ENSDARG00000016231	592	536	522	475	481	425	458	549	128	356	206	249	412	332	359	362	386	219	557	606	411	259	510	357	397	331	522	529	372	371	438	452	418	444	526	426	655	540	421	394	521	450	491	529	383	551	443	414	472
ENSDARG00000016526	2217	2693	2751	2578	1991	2119	2673	2390	1375	1311	1827	1442	1835	1632	2198	2108	1727	1806	1709	1801	1881	1812	2431	2098	2100	1938	2998	2566	1809	1834	2592	2548	2185	2432	2809	2289	2442	1915	1904	1930	1511	1388	1839	1597	2455	1673	2270	1485	2627
ENSDARG00000016538	11	13	7	6	7	5	15	6	7	4	3	12	7	12	9	12	13	8	7	7	6	11	6	6	1	10	9	4	5	6	11	8	6	6	8	4	3	4	1	7	11	16	4	4	11	5	7	4	5
ENSDARG00000016613	93	101	75	102	77	96	55	102	124	86	67	117	93	71	157	87	118	91	79	101	87	115	141	106	71	59	97	86	84	99	126	92	76	86	71	106	72	106	110	101	85	103	97	87	89	150	91	117	99
ENSDARG00000016691	2578	2927	2436	2519	3680	3181	3107	2892	4011	5489	3564	4416	3728	5215	3358	4136	3518	3492	4018	3185	3976	4158	3596	3420	3872	2699	2767	2316	4032	4539	2375	2744	3586	2815	3022	4283	4109	4162	3076	3114	4376	4627	3410	3524	2480	3897	2726	3484	3171
ENSDARG00000016749	536	490	492	489	470	400	468	530	189	308	279	268	390	347	378	371	428	323	446	461	405	358	451	357	439	466	673	517	387	352	537	540	412	459	626	382	456	391	460	398	440	373	559	436	412	477	392	321	545
ENSDARG00000016815	30	29	35	32	33	34	37	27	18	23	31	16	47	21	42	38	35	28	35	35	36	35	46	35	34	30	28	38	35	31	36	39	33	39	32	36	23	27	39	43	26	12	52	37	32	48	35	18	39
ENSDARG00000016886	97	43	89	66	53	54	99	76	17	58	54	32	38	27	107	84	37	31	79	124	96	52	68	77	27	40	38	57	50	50	55	57	69	75	45	48	52	80	42	66	71	64	90	87	42	59	80	66	54
ENSDARG00000016968	2056	2160	2068	2180	2421	2256	2220	2161	1331	1529	1608	1351	1691	1331	2429	2443	1827	1981	1981	1826	2150	2110	2595	2471	1345	1792	1960	1947	1679	1679	2120	1967	2085	2197	1923	2337	1794	2113	2036	1950	1638	1741	2363	1650	2450	1768	2377	1528	2172
ENSDARG00000016979	578	697	575	596	705	902	634	540	597	602	662	567	584	530	911	889	608	614	470	462	724	561	787	1123	481	567	562	602	643	845	652	555	577	533	476	673	564	621	758	747	536	623	579	504	619	550	628	697	551
ENSDARG00000017108	123	48	180	178	102	103	50	116	23	44	32	61	115	58	52	45	92	36	96	62	88	11	81	50	99	117	194	159	98	49	170	143	77	103	129	84	140	88	103	86	82	78	110	71	84	142	99	65	130
ENSDARG00000017355	85	66	54	58	98	66	92	67	86	74	75	81	59	79	98	93	99	85	53	61	93	93	112	125	74	62	51	63	49	60	91	66	78	66	66	73	41	70	64	97	49	79	63	53	84	86	66	73	69
ENSDARG00000017366	812	729	886	775	683	731	711	827	361	432	508	377	629	460	530	501	705	813	721	727	547	558	642	571	598	724	761	742	544	560	846	740	653	649	727	723	619	664	680	692	465	447	565	491	714	724	668	612	699
ENSDARG00000017386	271	213	308	284	233	292	198	208	37	81	109	50	201	151	186	165	182	106	94	79	164	144	217	139	193	268	258	249	192	221	310	355	210	213	288	153	285	148	230	195	192	88	213	124	257	172	184	88	202
ENSDARG00000017454	1888	1710	1419	1693	1928	1939	1989	1656	893	892	904	938	1389	904	2377	2009	1318	1504	987	1183	1573	1581	2109	2187	866	1080	1619	1676	1322	1179	1454	1463	1448	1741	1385	2032	1177	1673	1472	1322	1183	1091	1930	1498	2070	1714	2147	1345	1793
ENSDARG00000017661	469	340	678	584	436	471	369	490	18	97	172	62	384	178	273	235	412	201	304	259	282	179	376	235	328	402	744	590	317	292	604	558	377	393	614	367	454	345	369	341	270	133	362	234	498	372	461	150	546
ENSDARG00000017757	776	691	839	736	472	496	550	599	184	399	326	281	485	475	447	415	612	341	775	576	487	333	526	451	534	708	809	779	561	558	641	649	598	606	796	433	621	529	526	579	510	499	531	554	649	489	616	389	578
ENSDARG00000017841	3354	3557	4109	3841	3403	3511	3878	3735	1399	1805	2093	1684	3079	1851	3613	2991	2749	2298	4544	5422	3137	3118	4192	3588	2712	3026	4167	4514	2834	2627	3882	3528	3384	3921	3818	3520	3632	3491	3153	2879	2287	2642	3413	2460	3476	3252	3604	2343	4203
ENSDARG00000018111	305	216	352	333	433	480	224	270	11	96	109	38	220	141	247	175	247	140	213	184	245	129	309	156	181	224	326	375	262	191	373	325	245	283	364	339	224	320	292	219	220	129	377	213	334	352	402	144	344
ENSDARG00000018149	10328	5882	7515	6485	6135	6185	4920	6786	2175	2180	3325	2819	5321	3012	4632	3167	5433	3661	8053	8538	4218	4065	4590	3952	6135	8941	5638	5451	3333	3349	10108	10037	5169	5119	8199	3979	5619	3784	5756	5995	3758	3872	4168	4612	3747	4039	4158	3622	6494
ENSDARG00000018618	2493	2638	2916	2874	2556	2744	3127	2766	950	1290	1465	1287	1952	1669	2814	2500	2044	2257	1940	1684	1925	1750	2880	2364	1525	2189	2767	2942	2289	2198	2407	2628	2421	2925	2609	3066	2098	2523	1856	1886	1921	1260	2741	1691	3681	2062	3263	1450	2998
ENSDARG00000018688	719	759	744	677	712	787	687	761	372	495	494	493	668	599	755	676	779	549	783	878	636	691	776	826	697	818	784	724	623	713	678	799	696	694	768	709	677	759	621	647	631	511	679	615	850	719	773	647	786
ENSDARG00000018744	23	33	26	35	25	24	17	21	45	76	34	42	29	29	28	40	49	40	19	20	28	33	38	34	26	17	14	25	38	30	43	27	15	17	29	34	11	42	50	36	14	22	32	53	19	29	15	57	46
ENSDARG00000018770	2	11	7	3	12	8	5	9	2	9	5	4	2	11	6	6	4	7	6	2	1	5	9	4	10	9	12	7	8	5	9	11	6	8	10	4	15	12	6	0	7	1	14	4	7	10	4	4	11
ENSDARG00000018820	2027	1900	1643	2011	2601	2627	1689	2042	611	797	1024	591	1711	1008	1940	1599	1675	1225	2159	2400	1743	1259	2272	1747	1587	1814	2379	2560	1750	1552	2041	2023	1730	1769	1901	1917	2076	2669	1915	1830	1981	1522	2495	1710	1664	2627	1998	1417	2129
ENSDARG00000019235	2992	2547	3608	3604	3714	3787	3488	3273	1250	1274	1892	997	2915	1880	2875	2471	2735	2087	3726	3857	2897	2273	3387	2833	2437	3267	4058	3635	2629	2435	3567	3303	2906	3036	3553	3150	3377	3445	2875	2901	2643	1996	4019	2412	3916	3108	3813	2404	4177
ENSDARG00000019328	2396	2289	3579	3450	2568	2553	2649	2952	1116	1026	1317	782	1972	1166	2422	1606	1860	1482	3727	4520	1726	1988	2512	2171	1655	2254	3777	3557	1820	1814	3431	2968	2132	2612	3307	2076	2294	1922	2504	2065	1334	1376	2246	1554	1944	2121	2118	1511	3116
ENSDARG00000019396	459	493	515	385	358	356	293	412	190	339	312	399	395	448	329	270	385	223	490	557	329	310	302	289	361	383	471	438	336	436	604	569	370	349	522	369	470	268	437	376	419	410	452	401	396	327	419	347	377
ENSDARG00000019420	2091	2004	2654	2181	1913	1951	2116	2354	713	1085	1218	1521	1645	2215	2091	1717	1887	1435	2603	1809	1289	1416	1548	1160	1971	1897	2708	2061	1509	2268	2295	2314	2059	1709	2640	1275	2341	1508	1437	1540	1683	1322	1593	1234	1704	1232	1551	1047	1872
ENSDARG00000019644	24336	26454	19494	23125	25351	25952	17700	17209	26912	28708	21328	40061	21019	38053	25094	25983	21228	27906	12372	13663	26074	25312	26413	26023	25028	20392	23386	21690	30899	32364	26600	29144	19675	19139	22354	28265	27255	26188	27464	19380	30789	36007	25958	26232	16396	22189	18246	23875	20429
ENSDARG00000019861	342	249	314	235	287	221	304	323	139	223	207	233	185	242	375	320	231	221	218	276	214	165	349	393	222	221	240	304	204	205	264	222	251	286	294	295	299	310	305	259	219	261	267	251	241	328	283	164	320
ENSDARG00000020015	612	538	530	594	602	691	563	622	502	570	514	429	580	490	859	829	578	544	918	1082	637	637	776	861	350	507	448	505	571	574	447	472	585	634	553	625	511	848	521	603	569	591	736	750	746	688	818	624	593
ENSDARG00000020086	424	275	505	458	528	495	245	329	43	156	126	91	232	262	243	282	315	184	217	151	207	138	305	240	238	324	363	396	320	276	398	318	337	362	396	327	356	314	288	266	249	141	333	203	341	308	393	223	393
ENSDARG00000020101	2562	2953	2767	2712	4111	4099	3251	3044	2403	2507	2480	2201	2983	2433	4570	4742	2619	2851	2529	2856	3618	3149	4831	4552	1845	2297	2530	2903	2784	2931	2699	2450	2518	2649	2604	4395	2304	3714	3187	3028	3026	2135	4063	2530	3709	3704	4214	3345	3701
ENSDARG00000020143	3318	3069	3980	4075	3474	3151	3255	2907	1420	2410	2597	2456	3911	3586	2946	3023	2927	3083	2874	3079	2811	2536	3634	2716	6512	7041	3372	3616	4674	3762	5287	5368	3061	2988	4750	2905	4414	3760	4975	4515	4713	3595	3390	3196	3320	2778	3303	2657	4044
ENSDARG00000020749	53	74	58	71	63	57	58	99	47	47	79	80	56	26	76	90	83	80	59	79	64	64	78	68	92	97	74	73	82	80	99	67	58	56	71	87	59	115	90	75	80	94	84	104	91	84	75	63	85
ENSDARG00000020871	2327	1934	2893	3285	2374	2456	2402	2366	821	963	1486	997	1894	1733	2044	1639	2159	1719	2763	2650	1722	1624	2406	2084	2054	3276	2903	2712	1997	2027	3162	3083	1840	2313	2747	1844	2309	2245	2150	2274	2082	1328	2335	1802	2776	2098	2501	1268	3172
ENSDARG00000021239	1153	1114	1126	1123	1052	1096	962	894	365	673	791	479	815	686	1027	1029	994	803	817	871	951	910	1141	940	714	789	1186	1131	960	885	940	908	953	920	999	1130	933	1046	809	851	755	725	1114	797	946	1175	1053	812	978
ENSDARG00000021336	6	6	5	2	12	12	3	5	5	7	1	6	4	3	8	9	7	3	6	14	6	7	4	11	1	3	4	2	12	5	2	5	5	5	6	6	3	7	4	2	4	6	9	5	12	10	7	1	5
ENSDARG00000021579	327	410	241	289	307	361	352	356	366	316	307	333	272	311	401	369	277	267	338	479	378	286	335	426	135	157	314	319	388	421	197	216	336	405	352	335	272	333	158	244	326	431	420	370	375	335	406	421	304
ENSDARG00000021590	332	184	410	386	293	303	294	292	83	158	97	67	242	146	190	127	270	130	285	158	184	168	280	140	217	355	470	387	312	201	381	374	220	195	306	192	245	218	284	198	258	145	306	200	267	251	276	87	374
ENSDARG00000021595	1776	1965	2444	2205	1731	1788	2208	2108	635	591	1053	564	1626	644	1637	1308	1478	1491	2363	2858	1341	1552	2103	1723	902	1273	2317	1991	901	935	2501	1995	1492	1883	2025	1558	1346	1350	1820	1539	728	597	1287	1031	1380	1280	1535	1025	2185
ENSDARG00000021647	2538	2334	2892	2731	2700	2858	2421	2564	1074	1402	1762	1440	2098	1760	2866	2381	2130	1923	3106	3412	2601	2027	2889	2682	1842	2389	3041	2598	2100	2051	2550	2614	2480	2567	2880	2620	2359	2321	2292	2080	1721	1396	2421	2004	2709	2338	2991	1805	3277
ENSDARG00000022165	2028	2016	1517	1623	1558	1434	1318	1236	2365	2912	2047	2383	1854	2480	1929	2296	2104	2141	2878	2527	1783	1852	1448	1497	2447	1391	1504	1502	2648	3141	1341	1448	2565	2309	2111	1286	3741	2406	1616	1582	2289	3056	1713	3020	2682	1337	2435	1902	1977
ENSDARG00000022187	1265	1157	1273	1269	1023	1017	1173	1209	390	554	556	398	871	554	815	682	890	625	1555	1349	854	571	1080	738	806	906	1398	1203	747	726	1242	1181	957	1001	1176	945	1084	1070	920	958	819	843	824	860	1019	998	983	721	1221
ENSDARG00000022424	1502	1243	1342	1262	1652	1770	1228	1346	879	913	935	1018	1211	1067	1556	1602	1203	881	1539	1618	1167	1082	1245	1066	1101	1222	1185	1195	1047	1036	1331	1405	1361	1189	1513	1295	1216	1425	1225	1448	1102	1271	1366	1313	1174	1501	1394	1214	1327
ENSDARG00000022550	152	180	143	153	160	169	148	155	117	148	194	136	155	171	123	126	187	142	159	219	191	149	183	185	171	158	147	156	154	166	128	155	152	144	154	142	143	149	155	145	148	282	139	192	183	206	218	161	172
ENSDARG00000022795	89	105	101	93	116	135	124	144	78	111	103	77	143	95	128	137	132	74	174	159	99	86	145	151	102	82	92	89	66	98	78	86	113	122	107	125	106	125	159	182	127	85	130	130	106	148	116	107	127
ENSDARG00000022858	75	72	129	117	91	107	128	122	54	61	105	51	128	78	107	97	88	75	136	118	113	108	122	139	70	101	158	122	85	85	86	97	119	135	122	127	94	94	84	93	72	151	119	98	104	116	111	80	123
ENSDARG00000023026	356	338	318	308	196	246	282	263	307	377	252	371	202	356	401	324	243	202	217	184	290	228	319	328	334	316	357	278	333	363	280	291	246	248	336	433	322	349	113	247	295	379	329	279	270	351	305	284	372
ENSDARG00000023036	99	77	115	111	107	106	96	95	93	185	137	61	123	88	81	86	196	101	76	45	125	130	82	106	102	121	107	123	111	154	105	82	94	95	139	144	169	123	121	79	105	145	102	135	125	86	106	53	110
ENSDARG00000023766	1240	1226	1499	1380	979	1052	1276	1214	622	725	913	681	1089	742	1107	1016	1037	1038	1341	1472	1142	1142	1116	1057	1265	1299	1360	1318	890	931	1524	1487	1217	1281	1436	1265	1341	1201	1131	1296	885	815	1027	862	1119	1009	1115	915	1220
ENSDARG00000024306	1236	999	1454	1422	1116	1086	1220	1395	317	643	734	506	1088	709	1037	855	1065	756	1479	1621	926	686	1187	972	814	977	1557	1588	948	953	1307	1310	1098	1134	1454	988	1127	1121	1292	1079	764	768	1080	983	1225	1147	1121	824	1316
ENSDARG00000024465	619	842	671	740	1138	1013	1022	879	766	726	754	830	787	708	1214	1283	736	1167	1106	1203	1039	959	1053	1330	560	712	830	680	842	893	681	762	856	869	793	1045	772	923	942	796	1009	1125	1245	912	826	1132	984	1193	850
ENSDARG00000024654	738	881	693	609	855	884	838	757	242	443	361	323	435	377	875	677	551	427	780	851	611	566	934	759	216	291	592	615	605	540	424	411	642	632	727	745	532	621	472	487	625	724	878	571	736	902	982	772	576
ENSDARG00000024874	1172	968	1436	1297	1094	1138	1233	1275	476	638	708	411	886	654	1046	799	1087	918	1364	1403	984	923	1224	1105	849	1047	1531	1584	829	779	1438	1303	1111	1206	1345	992	1117	970	1000	884	730	704	1006	821	1109	1039	1138	853	1342
ENSDARG00000025073	38220	44832	35398	37516	39949	38089	42780	40310	68414	53900	56665	70464	41696	58728	47443	52401	36952	51020	9486	7839	40024	42188	38019	43939	44289	42277	35612	37088	45936	46507	39285	43085	41514	40295	39131	44026	41702	40122	39996	38579	49447	36722	43963	40323	45584	36293	44654	40520	36703
ENSDARG00000025576	894	958	1063	860	972	902	985	869	503	493	540	413	815	515	944	855	820	554	1088	1239	846	807	1010	873	626	791	943	980	780	730	1067	927	860	871	883	887	772	894	886	755	609	561	938	711	1098	837	1056	717	1041
ENSDARG00000025824	642	620	743	627	594	636	588	633	341	463	411	322	513	512	652	521	625	562	720	696	523	474	686	607	513	644	698	700	528	528	727	569	599	670	643	643	545	579	640	598	462	475	647	557	738	629	731	495	727
ENSDARG00000025859	1662	1932	1445	1589	1449	1584	1731	1777	1355	1281	1151	966	1281	950	1991	1604	1487	1557	1108	1175	1318	1481	2042	1931	1043	1054	1716	1608	922	1018	1385	1575	1516	1710	1541	2029	222	924	1291	1372	1422	849	1782	1316	1447	1746	1599	1254	1662
ENSDARG00000026052	68	51	63	77	61	73	64	76	13	115	52	34	63	70	57	55	82	53	74	40	51	33	57	83	48	74	81	59	63	74	61	66	74	67	75	74	60	58	68	66	70	114	80	67	76	67	58	59	56
ENSDARG00000026839	329	369	288	286	312	324	402	344	271	382	282	261	220	340	421	358	285	366	264	304	302	231	372	373	173	339	343	317	388	358	248	247	323	300	304	300	298	345	355	280	398	372	381	294	415	365	366	354	336
ENSDARG00000026855	174	89	130	116	98	96	97	112	34	59	82	29	112	70	101	74	99	104	124	123	140	144	117	84	86	121	139	123	61	45	128	102	90	82	83	56	60	97	128	116	40	87	83	92	104	122	133	63	128
ENSDARG00000027249	10146	8921	12853	11442	8492	9415	8872	9000	3206	4990	5821	4123	7709	6500	8234	7160	8586	6104	9223	8372	6442	6266	9758	7512	10440	13041	10276	10894	7624	8041	13028	12082	8699	9698	9882	7983	7803	8631	9672	9972	6169	5616	7697	7768	9423	8001	8712	5742	11357
ENSDARG00000027316	3454	2935	4194	3912	3570	3701	3293	3888	1062	2170	2484	1489	3870	2152	3272	2824	3857	3034	3049	2679	3681	3286	3660	3150	3465	4239	3909	3619	3076	2712	4822	4802	2993	4016	3691	3940	3096	3721	4152	3882	2821	1956	3611	2700	3700	3581	3610	3112	4592
ENSDARG00000027424	1846	2297	2228	2201	2170	2277	2596	2384	1135	924	1452	723	1703	959	2525	2364	1750	2387	1633	2361	2052	2283	2708	2868	1130	1852	2090	2028	1347	1351	2257	2230	1931	2133	1979	2330	1281	1863	1886	1603	1370	908	2130	1648	3031	1530	2411	1503	2227
ENSDARG00000027799	246	248	216	178	284	258	222	185	322	294	283	370	217	352	276	300	255	296	255	260	235	258	229	354	186	238	222	233	335	329	171	193	228	230	187	292	280	256	284	283	309	326	290	295	273	300	287	320	289
ENSDARG00000028192	65	93	69	60	56	56	55	51	60	77	42	83	47	57	63	66	59	55	55	70	86	62	89	115	36	49	71	67	94	80	53	63	51	61	58	46	47	48	55	71	70	88	88	60	55	68	78	64	69
ENSDARG00000029018	915	980	1133	1169	924	1014	1157	1182	405	518	470	373	806	624	903	783	929	663	1211	1344	703	702	689	785	640	860	1062	1070	677	802	929	960	936	1042	1101	617	1034	630	851	802	761	843	892	749	1032	741	973	833	744
ENSDARG00000029071	261	331	219	222	441	483	361	344	175	399	168	197	204	193	666	512	277	366	531	655	505	319	560	549	88	134	235	231	230	254	192	194	318	395	263	364	278	382	241	218	391	441	573	354	383	412	472	383	279
ENSDARG00000029105	308	306	415	462	256	254	331	331	154	153	185	227	207	288	395	347	194	244	320	344	230	224	313	269	343	329	422	438	430	499	422	398	268	272	456	479	357	503	370	330	315	404	421	335	458	293	486	227	479
ENSDARG00000029524	1981	2300	2093	1885	2007	2203	2293	2481	673	1141	1659	868	1898	1071	2072	1926	1824	1298	3318	4435	2303	2041	3121	2310	1289	1852	2088	2186	1290	1242	2104	2086	2209	2440	2011	2466	1683	2322	1889	1710	1514	1594	2106	1629	2253	2693	2302	2376	2281
ENSDARG00000029830	100	81	120	165	100	115	176	134	53	130	125	59	196	109	117	113	157	68	85	56	134	99	168	115	148	196	148	148	162	156	186	205	121	118	122	167	122	152	165	130	101	130	115	143	115	138	113	131	141
ENSDARG00000029944	303	290	213	210	273	272	325	345	129	162	127	136	176	182	296	247	235	220	209	268	277	223	332	306	115	167	248	346	184	172	173	147	199	252	190	276	154	266	269	236	132	218	266	187	363	330	334	256	328
ENSDARG00000030153	1661	1732	1700	1635	1599	1766	1789	1858	579	1037	913	894	1228	943	1701	1371	1519	1082	1927	1855	1343	1122	1762	1509	1055	1242	1557	1686	1263	1269	1371	1428	1441	1464	1446	1519	1369	1506	1413	1307	1207	1248	1529	1393	1570	1835	1694	1392	1394
ENSDARG00000030598	939	620	1062	1075	997	945	925	892	84	391	370	360	793	636	789	581	649	362	835	796	603	352	1170	592	483	742	1175	1125	664	507	1061	917	714	754	1034	919	600	865	833	760	636	440	1093	630	949	1004	1065	474	1351
ENSDARG00000030614	4091	3776	7055	7096	4599	4797	4756	5929	815	1433	2100	890	3843	1803	3521	2643	4132	3559	4805	5282	3361	3395	4695	2793	2317	5152	6950	5732	2754	2446	6541	6098	3951	5195	5735	3250	3977	3259	4265	3445	2181	1455	3996	2459	4676	3479	4719	1812	6494
ENSDARG00000030694	4916	5160	5264	5164	6577	6339	5197	5364	2699	3374	4283	3775	4459	4655	5976	5494	4972	4331	4880	4656	6095	5599	7567	6590	3099	3638	5038	4931	4801	5154	5714	4751	4601	5027	5534	6522	4516	5756	5112	4740	4377	3010	6021	4682	6548	4353	6713	4368	6089
ENSDARG00000031228	4667	3905	4263	4218	3835	4280	3321	3593	1142	1478	1882	1107	2874	1671	3445	2812	3399	2098	5997	6030	2686	2351	3624	3261	2333	4293	3951	3758	3381	2477	4143	4258	3466	3645	3929	3332	4091	4108	4164	3762	3006	2244	4162	3393	4201	3857	4408	2894	4561
ENSDARG00000031346	778	728	710	649	1034	1170	814	810	472	509	698	555	839	720	1053	957	707	823	925	1296	914	728	980	1048	471	559	696	754	835	695	697	619	723	799	726	1025	605	904	741	665	690	527	1153	856	1016	912	995	699	996
ENSDARG00000031737	142	117	130	125	182	135	118	121	26	161	81	77	115	143	114	102	164	87	164	95	119	96	106	99	184	126	151	137	155	165	129	107	122	149	135	114	186	121	147	113	213	118	128	145	101	98	135	91	178
ENSDARG00000031777	957	856	1269	1186	699	751	1056	902	300	458	655	421	774	693	606	537	920	689	1133	954	625	892	780	572	939	1076	998	1021	883	732	1064	995	955	922	1005	604	924	609	775	888	544	500	592	792	849	705	765	591	865
ENSDARG00000031956	432	464	401	448	426	442	442	458	303	434	290	354	419	308	508	486	435	374	534	466	493	385	550	443	350	332	487	557	378	421	387	381	416	433	428	560	470	423	460	416	307	462	444	472	402	458	416	415	432
ENSDARG00000032218	522	489	567	679	289	296	502	430	272	414	287	271	370	314	540	395	360	283	484	507	466	391	505	494	486	469	629	597	494	371	530	540	550	548	300	200	396	297	349	430	302	257	359	381	508	342	424	185	565
ENSDARG00000032242	359	428	416	354	987	1019	396	460	271	430	439	363	401	522	622	686	520	405	599	587	563	339	649	562	388	398	419	364	548	607	436	464	440	420	489	551	539	502	391	376	642	517	713	588	485	703	652	543	636
ENSDARG00000032319	628	632	503	504	567	567	531	565	488	546	466	464	487	496	581	612	627	610	613	908	595	608	757	787	485	513	506	479	505	517	564	558	591	518	561	611	530	650	636	613	616	506	651	634	633	658	615	653	506
ENSDARG00000032389	496	446	506	442	531	589	558	557	358	385	503	335	535	398	640	526	484	531	562	575	512	423	522	428	481	552	531	526	475	525	454	505	500	515	431	474	596	629	501	555	480	485	590	581	554	650	608	580	558
ENSDARG00000032405	2288	2729	2148	2442	4053	3128	3357	3296	7522	7838	7402	9365	6025	8245	4687	5483	4789	5378	1541	1411	5462	5926	2469	3335	7209	2818	2237	2249	5595	6045	2452	3028	2926	2400	2330	2388	4248	2225	1240	1532	7393	6712	4985	3869	2938	2895	3545	3122	1960
ENSDARG00000032618	412	387	405	359	409	411	272	379	111	367	326	267	296	630	293	313	374	231	468	454	384	242	315	240	463	323	520	393	409	516	296	329	473	416	467	327	647	394	304	292	464	385	404	415	616	340	449	314	497
ENSDARG00000032627	1458	1279	1595	1451	1087	1053	1556	1724	534	695	742	554	1013	773	1082	886	1069	628	1788	1805	995	1015	1308	1039	891	975	1515	1474	880	867	1518	1369	1146	1308	1451	1080	1265	1094	1164	1059	780	1051	1164	953	999	1072	977	1011	1364
ENSDARG00000032639	6432	5790	8007	7039	4470	3836	6360	7453	5111	5718	2841	4349	4198	3528	5683	4278	6764	5995	7085	6878	4384	6797	5937	6214	3477	7315	5319	6397	5656	4337	6799	6086	6157	6910	7122	4412	6191	4884	6651	7046	5677	3051	5084	5944	6269	4683	5719	6187	6895
ENSDARG00000032653	201	121	337	302	187	208	127	187	20	70	98	36	160	183	150	114	139	72	124	79	109	46	259	80	217	278	268	253	181	162	329	349	160	173	269	160	212	220	187	176	165	82	211	181	249	208	236	86	299
ENSDARG00000032765	4250	4403	4220	3228	5164	4363	3302	3749	1621	2702	3675	3364	3800	6150	3576	3706	4876	3700	4342	4144	4193	3916	3753	3776	5981	4333	4050	3658	4170	4133	3763	3915	3912	3715	4546	3632	5175	3791	3902	3333	5954	3942	4961	4745	3893	3506	4090	3033	3770
ENSDARG00000032799	370	356	556	469	376	380	389	410	69	195	163	69	281	178	263	178	338	167	318	306	242	255	386	172	181	333	537	511	234	208	592	470	334	297	441	305	317	256	231	282	201	196	328	250	333	310	337	180	434
ENSDARG00000032919	1497	1639	1610	1480	1716	1745	1745	1529	1410	1227	1882	1387	1799	1406	1890	1757	1668	1884	1673	1783	1506	1738	1667	1895	1932	1837	1472	1475	1424	1517	1642	1554	1754	1660	1692	1843	1707	1818	1846	1803	1362	1235	1679	1802	1741	1853	1681	1662	1726
ENSDARG00000033179	342	355	316	301	356	355	344	377	242	305	319	229	349	319	421	370	298	287	427	444	350	375	384	333	233	219	349	384	309	357	324	347	284	365	320	375	431	452	253	233	275	274	414	310	397	303	416	250	307
ENSDARG00000033296	389	286	483	419	341	366	349	342	37	118	143	103	276	206	256	238	310	180	214	192	225	158	271	171	248	375	578	512	233	229	427	403	305	370	434	338	356	423	255	244	214	189	376	219	385	305	376	152	440
ENSDARG00000033413	946	815	868	796	864	817	737	805	446	632	484	372	593	471	995	779	622	495	1275	1271	832	682	1017	1003	731	678	722	675	640	607	847	765	761	841	756	633	558	733	769	881	559	776	901	727	715	769	904	671	819
ENSDARG00000033443	1197	1384	1391	1327	1184	1316	1578	1502	688	946	1157	866	1228	1048	1838	1705	1352	1233	1725	1933	1399	1135	1413	1351	934	1236	1152	1081	1216	1219	1327	1231	1249	1188	1147	1477	1114	1462	1192	1242	1125	1865	1858	1505	1549	1279	1424	1134	1351
ENSDARG00000033757	587	671	500	467	521	474	633	561	269	232	317	272	361	326	612	554	361	321	479	657	426	308	641	576	175	239	528	572	388	373	378	315	450	518	444	539	337	515	404	290	352	516	550	520	610	439	614	491	522
ENSDARG00000034095	74	81	92	75	38	72	61	97	55	127	77	95	84	67	67	60	61	99	43	72	83	97	73	60	141	81	159	132	93	124	101	124	120	115	120	97	119	57	75	105	60	61	65	43	80	70	104	70	138
ENSDARG00000034173	358	309	629	498	318	292	1084	1153	142	160	303	173	509	180	562	366	471	335	834	1159	346	433	549	645	303	346	373	406	213	290	434	394	483	429	325	279	322	285	409	390	343	722	627	703	241	677	264	541	272
ENSDARG00000034300	477	281	496	476	545	589	330	451	57	285	248	159	453	321	299	221	415	218	250	215	317	180	488	189	464	467	604	551	422	413	468	478	394	347	478	489	429	487	415	369	423	349	510	413	447	532	454	268	560
ENSDARG00000034326	1556	1574	2290	2240	1692	1580	1820	1558	1711	1853	1862	1688	2142	1971	1795	1823	2011	2205	1933	1795	1730	1916	1865	2137	2693	2704	2029	2149	1908	1798	2608	2709	1829	2071	1849	1769	1944	2026	2820	2337	1467	1111	1692	2193	2050	1763	1992	1563	2182
ENSDARG00000034375	78	60	107	83	72	81	73	69	19	82	51	15	54	33	49	52	81	59	79	88	71	48	60	53	40	54	120	126	40	43	77	64	67	69	89	72	82	47	89	43	47	45	67	39	85	63	72	31	63
ENSDARG00000034700	578	479	601	553	499	559	478	549	395	369	303	302	445	302	459	406	621	551	698	658	485	615	589	497	387	424	502	557	356	373	502	559	425	472	532	405	562	517	518	548	292	357	493	578	535	426	520	381	490
ENSDARG00000034717	109	91	139	113	158	168	75	120	11	61	60	29	138	107	90	67	106	52	107	61	121	51	116	70	154	144	157	151	147	163	109	107	114	108	162	88	152	144	97	111	145	64	148	119	146	136	148	78	124
ENSDARG00000034823	3729	3890	3772	3543	4270	4455	4169	4037	2299	2667	2519	2369	3063	2690	5207	4544	2968	3171	3554	3449	3786	2868	4488	4328	2291	3094	3768	3940	3104	3295	3723	3404	3294	3802	3682	4530	3135	3880	3286	3262	3444	2435	4318	2866	4118	3855	4207	2725	4032
ENSDARG00000037960	1758	1889	1432	1559	3404	3029	1618	1677	1292	1994	1832	2047	2097	2619	2414	2278	2476	2396	1890	2014	2212	2098	1751	1994	1986	1231	1525	1359	2927	3198	1321	1273	1837	1614	2261	2091	2547	2105	2132	2128	3208	3190	3082	2795	2129	2398	2448	2200	1621
ENSDARG00000038384	91	64	63	67	58	62	65	85	66	78	47	84	44	55	65	49	52	62	111	56	60	84	53	90	78	76	86	81	70	116	76	95	52	83	101	45	86	69	64	84	71	42	57	61	72	57	55	73	63
ENSDARG00000038386	419	503	416	451	386	359	518	459	197	205	207	217	294	262	433	355	276	273	486	651	473	229	530	524	209	321	500	492	297	295	488	399	328	411	400	407	327	324	411	373	272	252	468	324	499	383	542	335	417
ENSDARG00000039185	1468	1858	1450	1418	1758	1630	1542	1777	882	989	1081	1009	1385	1184	1698	1458	1287	1305	1401	1599	1595	1225	1582	1778	924	1381	1506	1507	1259	1321	1321	1392	1338	1633	1572	1590	1510	1632	1293	1289	1245	978	1666	1363	1737	1423	1965	1571	1712
ENSDARG00000039302	758	921	660	783	908	815	835	790	1548	1742	1384	1975	1014	1542	762	934	983	987	182	139	931	940	521	742	1422	1202	819	770	1170	1336	753	890	876	776	949	632	1089	560	684	540	1156	1215	869	843	910	788	838	756	597
ENSDARG00000039340	782	786	656	629	814	802	776	740	328	704	468	381	642	505	876	829	750	581	661	723	760	807	968	722	476	536	724	738	803	698	678	639	676	737	777	886	805	830	589	689	626	506	828	733	876	828	824	780	785
ENSDARG00000039343	2032	1832	2770	2311	2501	2783	2294	2175	332	775	1253	465	1918	946	2019	1709	1796	1549	1924	1625	1602	1237	2440	1639	1430	2271	2470	2563	1603	1205	2855	2431	1784	2042	2151	2373	1336	2418	2408	2003	1464	855	2546	1479	2557	2156	2386	1189	2668
ENSDARG00000039346	2475	3045	1996	2080	3721	3436	2518	2573	5353	5162	6041	5728	3761	5083	3461	3964	3111	3824	2470	1842	4620	3706	3696	4735	3464	2736	2113	1843	4675	4849	1922	2122	2854	2512	2207	3396	3045	3629	3085	3377	5308	5042	3866	4175	3231	3838	3096	4664	2990
ENSDARG00000039350	393	369	370	306	452	476	398	481	325	430	355	345	351	324	521	554	336	358	459	727	447	412	462	606	163	267	317	395	401	415	375	331	396	455	359	573	388	527	304	466	465	438	600	472	405	478	508	435	365
ENSDARG00000039356	848	732	815	778	661	689	818	799	252	362	436	302	691	394	503	429	838	453	1182	1149	634	586	794	649	645	731	812	958	592	657	799	869	714	748	774	715	841	677	710	637	529	756	636	773	771	727	825	704	698
ENSDARG00000039392	4169	3935	4807	4703	3670	3630	3905	3782	1868	2354	2693	1930	3631	2616	3344	2690	3378	2571	4886	4829	2936	3351	3424	3101	3724	4097	4817	4623	3285	3219	5500	5490	3843	4069	4098	2359	3766	2904	3912	3714	3313	3175	3428	2782	2657	3117	2835	2763	3622
ENSDARG00000039681	1184	1124	1306	1207	1161	1252	1324	1139	506	733	1042	767	1151	928	1215	1139	1109	1204	1546	1414	1017	1081	1628	1233	1100	1224	1267	1195	1038	983	1207	957	1151	1218	1214	1299	1202	1173	1281	1398	1147	883	1469	1305	1498	1625	1365	1099	1262
ENSDARG00000039724	31	15	69	52	23	28	37	38	3	12	9	7	31	16	10	3	29	11	15	11	19	9	33	11	25	45	73	69	24	17	67	52	44	26	46	18	45	17	18	16	12	1	19	10	29	23	27	12	43
ENSDARG00000039843	400	448	456	470	455	496	436	451	490	715	670	499	690	504	399	433	522	434	617	577	585	631	542	536	684	579	449	418	477	487	506	599	526	483	459	471	484	449	521	579	497	609	483	517	461	532	464	529	453
ENSDARG00000040610	806	743	700	727	541	673	683	750	361	516	506	334	627	504	584	558	768	720	886	925	542	602	662	759	554	708	890	917	542	557	803	781	694	702	736	593	952	593	752	653	477	803	551	813	601	697	640	614	732
ENSDARG00000041199	351	396	264	284	331	349	375	368	212	263	216	232	269	232	388	337	403	357	495	603	387	406	375	442	182	150	223	243	202	263	234	249	292	264	294	283	299	339	251	298	252	300	368	384	261	357	359	383	270
ENSDARG00000041205	147	173	338	296	110	173	278	286	141	166	200	77	306	95	187	188	234	251	292	431	319	295	286	274	213	257	302	203	141	128	146	164	233	278	259	250	200	252	103	262	147	139	197	220	256	258	256	205	281
ENSDARG00000041665	2544	2259	2698	2926	1741	1615	2735	2376	1212	1555	1354	1282	1929	1582	1839	1343	2035	2069	1474	1620	1787	1878	1963	1909	2758	3846	2597	2919	1839	1812	3824	3668	1819	2117	2076	1723	1976	1586	3332	2587	1138	1057	1381	1573	1711	1606	1729	1664	1791
ENSDARG00000042469	154	171	141	158	216	266	184	149	429	315	241	194	312	221	279	288	195	198	132	187	551	413	189	234	129	129	117	188	196	184	123	88	193	138	192	353	187	204	140	152	263	163	256	300	212	190	229	197	168
ENSDARG00000043734	404	269	328	304	404	445	313	324	110	277	191	185	333	231	403	323	311	216	491	444	319	213	449	397	206	208	331	376	304	276	389	301	331	252	298	327	331	355	345	322	289	400	391	415	302	392	385	214	356
ENSDARG00000043781	99	130	116	121	151	150	143	121	266	289	152	433	156	419	188	215	124	160	37	36	185	162	150	183	147	119	147	149	177	180	96	93	172	142	130	142	150	145	124	163	178	254	132	139	105	130	105	125	151
ENSDARG00000043792	10	1	13	12	10	1	3	5	1	9	7	7	4	16	4	5	6	12	7	0	4	9	4	11	15	7	11	12	9	14	5	16	14	13	8	14	21	19	5	5	13	12	12	2	8	5	6	7	19
ENSDARG00000043796	692	646	596	510	469	504	549	689	524	515	571	456	616	537	557	508	578	338	689	786	683	523	662	625	692	476	572	618	448	527	716	795	680	630	578	635	672	527	614	541	499	555	552	507	413	526	495	594	605
ENSDARG00000043798	188	193	159	144	185	183	205	165	186	213	151	225	169	296	169	263	284	363	272	297	232	216	274	407	176	158	138	170	149	157	197	189	195	174	240	317	220	401	324	239	185	197	163	160	248	234	223	512	247
ENSDARG00000043802	546	859	608	685	551	579	725	765	449	384	490	698	319	779	887	655	253	142	600	631	611	571	664	525	485	568	620	885	821	1002	870	909	581	499	802	959	891	943	768	480	788	891	1005	798	790	498	1063	358	887
ENSDARG00000045224	59	68	58	33	53	54	73	67	83	88	38	86	30	91	70	74	62	59	53	30	70	58	47	72	51	84	57	70	68	72	55	51	56	44	61	78	67	73	40	63	56	100	48	81	68	61	51	54	62
ENSDARG00000045481	237	245	235	232	274	293	281	247	137	311	311	241	261	322	240	221	247	277	289	308	246	262	221	262	238	190	205	250	221	280	217	222	246	230	269	255	236	230	256	243	248	313	281	286	231	298	258	297	219
ENSDARG00000045482	362	338	535	495	430	438	432	410	62	124	219	91	295	143	365	288	329	253	324	332	279	197	414	297	214	331	524	456	273	225	484	428	302	395	465	362	338	381	386	275	203	132	390	252	531	399	525	232	542
ENSDARG00000045483	267	231	447	416	343	308	284	295	23	101	121	50	303	225	248	175	261	116	118	51	167	96	315	206	335	301	413	423	316	343	500	512	270	270	403	284	311	316	321	286	252	93	332	150	316	258	266	115	395
ENSDARG00000045484	464	533	454	464	438	476	551	513	177	381	322	248	363	334	489	501	433	316	616	688	416	363	524	440	302	277	536	546	402	402	378	414	478	467	511	527	372	491	479	403	338	336	549	502	547	485	516	467	512
ENSDARG00000045485	457	340	481	529	437	485	395	435	73	215	237	205	411	268	371	341	364	237	308	251	337	224	437	268	336	508	463	455	366	322	549	516	370	357	430	386	362	472	479	411	336	259	461	389	486	430	423	215	499
ENSDARG00000045486	707	790	625	619	715	864	766	838	615	710	504	607	614	568	682	722	726	565	764	677	633	575	686	747	588	487	614	630	751	720	519	523	722	718	720	732	682	709	529	534	726	745	783	707	765	632	701	746	485
ENSDARG00000045487	23265	24989	21237	22917	26675	23848	26258	25996	58163	48800	50318	58592	32746	49087	28026	33521	32009	39043	12117	11611	34890	38839	30075	38702	36690	27816	23437	22551	38787	40988	22856	26072	29000	26325	27443	40537	32686	32314	31379	31240	41098	48736	29160	42082	28398	30385	28068	35710	28197
ENSDARG00000045490	2409	2643	1994	2217	3260	3324	3182	3297	3792	3062	3068	3051	2624	2869	4650	4807	2598	3221	1526	1633	3233	3260	2969	3695	2034	2384	2036	2082	3104	2868	1911	1864	2682	2420	2581	3639	2600	3036	2325	2476	3839	2753	3880	3600	4021	3150	4069	3377	2741
ENSDARG00000045493	444	360	303	302	454	467	317	354	128	245	165	109	258	153	378	349	347	226	446	480	389	195	460	453	147	191	322	340	234	246	278	277	330	349	311	352	307	311	312	279	339	258	489	321	359	369	434	335	380
ENSDARG00000045510	603	608	597	607	539	602	678	560	412	556	416	356	543	458	562	502	507	471	736	698	531	566	564	583	524	477	558	644	536	431	580	585	541	523	553	474	528	487	508	527	492	628	580	572	500	508	522	429	549
ENSDARG00000045513	1239	1373	1600	1507	1313	1451	1524	1453	662	602	979	676	1086	872	1412	1087	1114	1091	1370	1583	1191	1238	1644	1408	1039	1331	1649	1477	1125	1039	1438	1412	1353	1373	1391	1498	1250	1329	1187	1333	1103	1177	1299	1121	1499	1283	1396	926	1581
ENSDARG00000045514	15266	16949	14513	14923	19752	19291	19513	18664	37470	33648	27557	25532	24415	21319	24558	27703	22738	24236	14263	14586	27784	24266	21594	23853	23048	16765	14937	15090	22791	23569	13064	13994	20300	17651	16780	19867	19313	21279	18595	19478	27039	32821	23026	25777	18563	23428	20311	29366	16991
ENSDARG00000045515	404	353	335	362	375	433	454	434	356	295	375	315	393	304	557	492	347	390	570	716	351	302	459	449	253	276	351	311	357	354	310	335	354	424	368	499	341	482	477	392	364	491	451	424	471	472	504	498	450
ENSDARG00000045516	6319	4821	4721	5246	3715	4351	5498	5797	1998	2471	4044	1761	4920	2362	5163	4775	6423	4026	5536	6293	2990	3162	3747	4263	4092	5632	4899	5069	4836	4827	4472	4931	5771	4486	6335	4917	5882	4982	5230	4994	4338	3584	4987	5417	5897	5265	5646	4640	6124
ENSDARG00000045517	188	223	207	187	221	220	204	218	100	247	275	214	296	245	223	215	236	136	254	213	263	170	254	176	296	282	243	222	305	229	243	279	268	220	248	188	345	268	207	193	217	424	221	245	256	281	261	216	264
ENSDARG00000045518	982	1041	893	762	1004	1398	784	863	432	388	811	340	1062	494	974	962	884	568	989	1058	874	604	824	690	466	641	713	727	854	654	539	577	810	707	789	775	685	1165	552	532	524	474	1040	724	1121	905	1413	549	951
ENSDARG00000045519	772	745	887	791	455	532	769	751	158	501	376	196	622	376	497	323	616	310	1024	849	624	558	608	578	625	693	824	825	475	485	761	736	672	739	663	456	609	489	534	588	371	581	492	515	386	510	398	455	605
ENSDARG00000045522	1365	1245	821	1069	1380	1438	260	306	766	976	961	711	972	1039	859	1100	869	734	854	774	1121	790	862	757	1347	1211	982	890	1266	1315	1168	1095	1088	1197	1178	1033	1264	1385	1173	831	950	726	899	750	988	850	1239	882	1105
ENSDARG00000045524	1440	1296	1629	1738	1583	1838	1232	1400	1163	1013	1133	1188	1331	1024	1281	1380	1244	1177	1918	1802	1321	980	1790	1607	1693	2030	2031	2171	1418	1485	1807	1860	1454	1445	1742	1352	1872	1675	1606	1458	1098	854	1369	1383	1673	1488	1597	909	1830
ENSDARG00000045525	1587	1743	1670	1484	1643	1625	2075	1881	1051	1255	906	1235	1309	1580	1445	1514	1351	976	1927	1983	1414	1468	1763	1518	1239	1229	1632	1536	1492	1461	1605	1572	1571	1522	1488	1454	1457	1479	1315	1241	1410	1283	1500	1211	1284	1409	1516	1123	1480
ENSDARG00000045527	677	719	806	792	748	786	862	847	488	621	542	394	732	502	807	643	709	607	699	897	786	730	919	879	532	707	834	844	685	722	787	686	682	783	725	817	608	743	620	655	589	515	891	639	834	738	875	654	822
ENSDARG00000045528	978	897	827	756	753	762	703	708	325	601	422	416	573	625	646	555	670	425	947	774	642	441	701	599	686	656	972	928	693	652	872	837	744	842	938	801	989	837	721	633	680	703	733	637	717	756	818	611	830
ENSDARG00000045530	279	302	208	208	214	278	224	266	195	287	224	400	284	429	288	259	210	155	314	304	245	198	272	294	309	300	201	317	218	237	150	179	323	318	252	302	263	251	183	200	210	343	237	289	209	313	238	285	312
ENSDARG00000045540	1109	921	1208	1263	1085	1124	986	1015	262	514	517	352	960	654	974	904	914	592	1187	1287	851	594	1260	946	851	1020	1308	1333	872	823	1195	1137	1015	992	1117	1040	974	1253	1215	928	815	945	1130	985	1087	1231	1110	755	1376
ENSDARG00000045541	730	657	834	704	732	736	775	783	248	415	445	410	595	472	695	778	671	626	784	841	567	500	898	804	630	644	810	800	591	648	726	693	642	615	728	780	755	850	886	830	580	558	822	680	891	790	776	679	942
ENSDARG00000045542	838	916	764	652	1008	907	852	949	545	1268	845	965	814	1209	758	897	907	716	1029	1055	883	636	809	967	706	638	754	721	1034	1086	653	718	859	899	1110	1025	1101	1194	1067	862	1286	1312	1170	1100	889	1187	890	1321	815
ENSDARG00000045543	1672	1924	1947	1709	2158	2358	1933	1943	1391	1656	1694	1918	1653	2039	2262	2211	1825	1775	2039	2211	2026	1615	2362	2708	1484	1543	1835	1663	1958	2130	1740	1900	1832	2002	2107	2149	2020	2212	1919	1709	2122	1578	2306	1901	1938	1930	2123	2119	2010
ENSDARG00000045544	243	188	189	182	185	183	176	184	79	117	129	141	186	165	167	163	181	149	221	283	206	154	196	180	160	202	228	186	189	143	164	224	212	210	213	142	220	194	222	202	156	185	196	208	212	191	204	149	205
ENSDARG00000045549	248	260	251	207	260	198	211	302	360	573	394	491	273	501	233	240	269	320	271	241	216	252	202	196	361	243	223	242	331	390	224	243	271	249	249	259	307	263	217	262	365	240	247	204	180	242	185	250	301
ENSDARG00000045552	18	8	22	18	33	31	24	22	34	20	21	24	34	29	21	9	23	32	25	28	21	37	49	22	13	18	17	19	13	16	22	18	24	25	14	16	13	9	20	11	19	42	29	28	20	30	27	14	16
ENSDARG00000045555	195	195	166	188	267	311	251	243	230	211	235	226	226	233	386	306	213	251	319	343	322	323	400	426	158	167	160	203	211	234	198	226	215	191	171	281	173	285	260	269	239	217	357	243	266	278	288	304	276
ENSDARG00000045557	641	391	944	727	470	379	392	351	54	396	114	105	381	273	356	403	333	151	603	456	345	156	411	183	472	601	566	819	373	314	1304	1246	401	560	716	275	709	360	587	426	351	157	389	214	431	430	349	302	517
ENSDARG00000045560	2137	2056	2348	2016	1947	1843	1771	1750	714	927	1357	732	1711	1224	1710	1419	1524	1971	1849	2175	1325	1392	2077	1707	1435	1728	2086	2314	1410	1339	2264	1978	1752	1701	2159	1611	1721	1541	1436	1739	1479	1106	1976	1265	2044	1530	2019	1479	2252
ENSDARG00000045561	118	106	98	110	111	87	167	132	73	87	62	155	80	227	201	194	114	87	83	128	130	95	119	170	73	56	86	119	64	114	77	54	116	78	83	117	121	114	93	69	86	110	74	133	83	69	83	97	116
ENSDARG00000045563	903	914	910	927	814	849	971	1122	600	823	644	799	674	912	797	694	885	629	984	1112	798	758	756	799	726	918	814	873	917	872	887	930	825	794	738	665	787	736	798	812	852	881	897	915	695	896	759	1029	798
ENSDARG00000045568	897	1112	1169	1296	1070	1108	846	983	253	443	646	392	858	677	964	769	931	835	922	1136	708	732	975	890	891	939	977	1025	1008	1137	1418	1187	837	933	1258	756	971	853	868	792	656	599	1003	644	883	679	903	519	1035
ENSDARG00000045574	647	670	866	879	1019	1039	987	1036	558	657	733	482	834	582	773	618	1011	1018	971	923	728	925	1070	1001	699	1133	877	790	752	711	1280	1287	735	871	870	805	628	858	978	866	726	598	887	734	1104	795	919	518	1154
ENSDARG00000045580	2312	2610	2518	2568	4235	4219	2390	2046	1529	1908	2209	2254	2458	2660	3199	3196	2414	1951	4344	3960	3230	2423	3443	2976	2428	2797	2701	2273	3066	2854	2389	2592	2822	3089	2918	3454	2262	2894	2410	2044	3337	3246	4085	3603	3164	3459	4075	2879	3604
ENSDARG00000045589	24	18	31	30	37	45	31	38	4	27	12	7	27	18	28	19	24	17	6	5	30	9	39	18	22	27	41	44	24	16	36	36	30	27	45	19	27	31	20	29	31	15	35	20	35	20	44	22	27
ENSDARG00000045594	965	756	1081	970	701	737	935	996	415	385	471	448	622	396	703	450	757	560	1298	1256	582	701	711	913	564	666	1080	1005	496	568	1093	1006	669	861	1040	522	753	580	892	832	452	579	697	635	775	609	705	504	885
ENSDARG00000045595	147	135	191	224	142	143	139	175	51	89	70	80	135	102	144	106	119	69	179	121	105	74	184	112	142	220	215	209	152	124	191	161	165	169	203	174	164	168	154	115	100	146	160	171	205	184	191	106	240
ENSDARG00000045598	1950	1939	1969	1782	1525	1299	1604	1776	2045	2678	2475	2136	2399	2523	1301	1211	1744	1647	2760	2492	1774	1719	1312	1734	3313	2141	1667	2175	2068	2158	1846	1656	2177	2193	2494	1839	3022	2090	2567	2610	1969	2144	1265	1785	1703	2115	1431	2178	1468
ENSDARG00000045601	203	276	183	174	301	331	212	188	170	240	247	319	212	294	221	269	201	205	198	210	203	228	195	180	225	181	189	210	245	294	164	155	194	193	236	219	233	229	189	198	196	236	229	236	193	250	172	168	224
ENSDARG00000045658	1114	1129	1191	1185	760	938	995	1008	845	963	789	816	936	857	918	864	860	867	1842	1936	877	835	975	1027	943	899	1142	1093	960	991	1176	1085	1360	1411	1066	722	1328	894	1149	1110	842	1424	940	1517	1033	907	922	923	881
ENSDARG00000045669	27	27	32	25	26	34	37	31	14	11	24	9	33	13	36	42	42	31	34	38	24	24	41	31	31	40	36	41	25	9	35	29	37	25	30	51	18	25	28	43	19	19	33	49	32	48	30	40	26
ENSDARG00000045675	182	172	193	164	189	139	204	206	100	161	142	138	157	186	155	161	191	134	135	183	171	129	221	196	153	206	179	210	141	151	153	148	143	212	182	168	145	173	127	139	119	164	127	206	188	177	193	135	173
ENSDARG00000045676	1986	2321	1661	1689	2669	2925	1782	1813	493	1054	811	583	1360	985	2254	1867	1595	1217	2413	2680	2140	1503	2353	2001	707	1285	1773	1659	1700	1797	1569	1638	1976	1788	2000	2193	1627	2302	1451	1227	2257	1398	3193	2042	2389	2480	2554	1452	1862
ENSDARG00000045677	101376	113447	119311	116601	94020	110398	104983	105316	31649	24920	66503	24151	92169	32377	107496	103044	87094	100313	74191	97756	78203	81666	90084	96274	50107	95281	111220	100414	67164	58769	108107	109414	108351	117457	122348	124109	73255	105986	73204	67875	65289	40095	92315	70474	121420	81095	103365	70315	117250
ENSDARG00000045680	1872	1685	2129	2260	1917	1833	2174	1901	960	1098	1469	1137	1692	1305	2286	1832	1870	1563	1684	1524	1638	1618	2116	1873	1833	2503	1937	2259	2171	1804	2742	2566	1729	1952	1793	2038	1582	2150	2469	2398	1819	1407	2246	1618	1967	1852	2487	1257	2210
ENSDARG00000045681	324	418	275	340	349	348	425	326	414	401	372	414	348	422	436	425	378	380	385	374	408	360	400	419	367	314	369	359	376	369	294	318	402	378	327	318	309	407	415	355	303	382	362	360	351	396	411	357	372
ENSDARG00000045683	5	13	4	4	9	10	7	3	3	12	8	4	3	5	9	3	7	12	6	13	11	6	3	18	1	8	6	8	3	10	4	5	5	13	10	0	3	7	3	7	4	1	7	5	14	2	6	3	7
ENSDARG00000045685	1293	1446	1464	1395	1087	1104	1364	1393	360	418	750	403	1138	472	876	753	1100	1166	1192	1310	928	849	1393	1004	655	923	1564	1334	683	694	1389	1340	964	1135	1315	1122	765	1063	1046	1035	504	747	958	747	1101	1195	1097	786	1437
ENSDARG00000045687	544	457	519	574	602	611	483	482	202	416	401	353	447	491	461	405	594	457	574	509	476	413	578	510	532	564	611	542	589	550	581	529	487	480	641	571	576	529	469	512	572	434	560	398	618	576	596	347	624
ENSDARG00000045691	306	337	369	321	302	318	336	305	324	303	290	346	292	373	373	316	295	288	373	506	387	330	350	410	279	291	291	337	364	362	280	311	305	280	268	343	358	381	286	258	342	293	381	293	328	332	364	262	314
ENSDARG00000045692	1118	1181	1196	1171	1325	1179	1335	1345	470	649	1016	576	1112	793	1542	1244	1019	897	1184	1501	1173	1167	1538	1263	773	999	1095	1339	958	1017	1159	1069	1071	1201	1199	1364	1091	1175	1109	1296	950	859	1313	1031	1604	1094	1633	1051	1479
ENSDARG00000045694	1657	1753	1812	1798	1851	1736	1958	1562	938	1082	1545	1159	1775	1298	1409	1453	1695	1465	1881	1927	1753	1465	1812	2136	1823	2273	1842	1734	1636	1783	1585	1562	1631	1337	1581	1667	1635	1804	1767	1788	1719	1566	1794	1667	2018	1760	2032	1494	2074
ENSDARG00000045704	447	523	402	463	418	422	455	501	568	612	455	525	412	500	528	448	478	457	407	467	459	377	488	599	454	535	415	453	482	572	478	403	468	485	467	400	546	514	406	382	412	506	478	463	499	468	491	460	420
ENSDARG00000045705	183	212	179	183	218	215	197	162	301	279	229	302	156	303	240	279	164	277	215	208	224	255	200	244	167	193	170	185	262	325	159	163	185	179	157	238	247	234	198	241	309	218	275	264	225	240	235	238	204
ENSDARG00000045706	882	693	873	846	790	755	623	746	118	330	371	228	564	388	562	541	639	288	1049	1144	663	333	718	442	573	795	927	854	656	583	921	755	770	799	933	740	940	631	957	680	496	591	684	587	918	803	848	498	836
ENSDARG00000045708	131	82	103	98	98	144	100	100	9	25	23	10	69	38	107	84	87	26	113	127	78	39	94	78	51	63	135	127	47	48	73	64	102	73	112	106	83	69	61	68	65	74	122	76	66	95	93	74	78
ENSDARG00000045747	864	798	880	904	767	890	758	767	211	406	586	381	579	513	616	726	721	548	885	779	647	442	824	748	746	1027	966	896	781	671	783	760	758	778	837	638	880	776	960	758	694	661	835	824	910	837	916	585	1029
ENSDARG00000045748	329	362	363	358	360	357	310	337	207	318	257	251	276	341	369	315	332	365	294	358	415	278	380	370	303	339	397	468	415	405	389	328	307	339	344	291	589	566	242	296	274	373	395	382	315	358	359	251	417
ENSDARG00000045749	1297	1507	1219	1221	1459	1474	1279	1379	819	890	1261	909	1202	1165	1249	1070	1469	1451	1576	1708	1352	1323	1367	1282	1342	1355	1414	1302	1327	1464	1063	1028	1327	1294	1493	1209	1484	1452	1159	1262	1372	1288	1499	1333	1471	1481	1626	1333	1471
ENSDARG00000045750	523	477	556	498	345	355	396	457	119	199	267	156	374	232	363	280	449	263	759	706	421	484	376	353	277	333	587	437	302	250	586	624	347	470	573	317	373	281	485	306	242	268	393	274	377	321	406	275	500
ENSDARG00000045753	624	623	654	679	595	606	554	589	287	355	419	326	515	357	601	499	568	594	583	630	484	581	609	496	464	547	702	611	523	444	636	639	610	624	664	547	644	571	520	560	368	437	588	492	687	606	733	447	693
ENSDARG00000045754	263	246	246	297	236	212	194	271	182	271	158	134	250	187	195	261	227	192	342	334	220	270	221	218	228	201	250	285	212	253	210	245	229	278	235	270	281	301	350	199	214	282	244	310	281	246	239	226	215
ENSDARG00000045755	68	56	59	46	89	103	68	68	25	43	44	41	57	34	70	64	75	47	88	105	48	55	98	88	59	59	61	83	40	58	90	86	62	59	64	70	59	61	73	120	56	93	93	87	47	77	55	49	59
ENSDARG00000045758	154	175	157	184	138	137	222	183	130	185	184	158	215	223	155	213	184	250	62	73	218	255	196	190	145	85	176	102	100	104	108	149	170	154	181	146	121	86	158	145	187	298	220	171	87	194	131	176	152
ENSDARG00000045760	196	176	324	280	231	228	216	215	14	53	103	23	161	85	168	129	180	137	211	187	148	78	229	141	101	156	333	257	136	115	284	245	161	215	277	168	167	154	161	155	99	57	197	129	249	191	258	99	236
ENSDARG00000045765	51	35	60	55	47	24	39	69	21	19	33	21	34	37	31	39	41	39	64	36	49	48	40	56	56	41	76	73	36	66	45	62	56	54	60	48	83	85	52	54	30	52	51	41	75	38	51	39	48
ENSDARG00000045768	3061	3166	3174	2463	2488	2643	1859	1933	899	999	1486	3085	1960	3760	2563	2232	1795	1532	3343	3054	1445	1941	3347	2929	2446	3123	2288	2410	1919	1760	5414	4979	2718	3001	3079	899	2709	932	3325	3309	1601	1189	1742	1448	1779	1073	1881	607	1617
ENSDARG00000045788	435	361	382	381	251	251	316	395	234	338	230	234	268	208	345	248	294	215	454	461	205	209	331	393	283	260	352	368	221	244	396	343	344	429	379	323	410	293	416	269	213	350	211	370	313	298	324	249	363
ENSDARG00000045789	914	853	1316	1245	951	1003	1187	1139	374	407	639	419	858	468	963	659	706	717	1218	1202	784	699	1091	1057	456	816	1386	1295	573	555	1231	1149	838	976	1240	859	810	696	850	789	489	491	920	770	986	718	1067	556	1327
ENSDARG00000045790	364	404	378	401	347	354	392	400	258	263	347	242	310	295	378	369	352	357	297	349	351	379	386	437	279	373	373	394	305	298	362	354	319	354	405	467	343	404	333	362	286	361	334	358	322	408	426	421	397
ENSDARG00000045801	813	943	826	884	823	909	891	972	362	481	482	374	647	528	879	809	827	808	1177	1403	670	633	807	853	518	766	967	934	609	715	804	787	823	903	822	650	828	736	642	679	575	778	760	749	889	765	941	626	1060
ENSDARG00000045815	199	204	159	188	178	183	230	185	92	153	102	93	142	97	242	246	170	148	152	143	167	102	182	159	57	97	207	208	152	158	119	115	168	194	166	242	128	187	130	88	127	118	225	178	277	148	296	164	218
ENSDARG00000045822	3173	2747	3494	3105	2955	3094	3757	3800	4305	4747	4500	4715	4144	4109	3334	4058	3197	3401	2875	2729	4160	4686	3132	3574	4931	4727	3310	3889	4335	4061	3798	4659	3784	3501	3452	3283	4339	3646	3959	4243	4044	4255	3059	4253	3480	3373	3337	3522	3687
ENSDARG00000045834	985	926	588	672	524	424	424	460	422	227	127	399	199	441	328	167	333	307	369	391	265	290	823	735	69	221	1001	1457	380	480	442	381	386	505	349	418	292	366	816	1155	380	166	349	263	403	599	491	553	410
ENSDARG00000045835	3646	3561	3543	4114	2366	1694	3049	2633	2653	2315	1719	4771	1267	5337	1921	1367	2289	2115	3549	3164	667	1241	2941	2711	1554	3852	6551	9516	4302	5474	2417	2367	2934	3212	2301	3819	3609	3055	9192	5612	3952	2240	1902	2543	2444	3196	1800	2763	2192
ENSDARG00000045836	459	403	466	440	490	527	535	481	207	285	227	247	327	284	473	299	337	379	571	703	465	350	518	445	218	323	537	500	298	287	469	361	458	454	510	474	415	406	404	403	281	309	453	366	516	490	550	354	528
ENSDARG00000045837	450	378	295	270	332	318	269	343	236	447	376	352	362	369	275	230	431	403	304	220	299	341	443	432	468	340	341	244	358	367	377	442	279	319	372	332	374	370	329	365	407	318	318	415	349	303	347	217	471
ENSDARG00000045842	560	452	600	664	627	610	512	630	205	355	419	223	507	384	482	518	508	380	527	546	555	348	609	546	552	565	634	693	472	463	653	700	544	546	568	547	563	563	616	591	420	419	548	528	577	573	567	352	588
ENSDARG00000045843	2391	2341	2253	2155	2200	2793	2529	2596	598	1066	886	737	1873	1250	2502	2023	1736	1212	2025	2436	2244	2094	2948	2521	623	970	2711	2805	1665	1463	1781	1883	1916	2597	2217	2280	1487	2184	1791	1795	1345	1229	2430	1736	2385	2100	2703	1808	2445
ENSDARG00000045846	365	406	384	392	548	592	547	492	368	416	342	410	313	456	634	520	331	350	412	481	439	329	503	622	270	288	434	440	576	621	326	362	521	444	400	499	449	518	436	320	686	540	641	577	546	470	645	694	509
ENSDARG00000045847	1774	1896	1861	2084	2011	1986	1990	1852	1238	1786	1630	1448	1996	1735	2236	2222	1821	1698	1389	1395	1839	1703	1841	1843	1856	2031	2030	2148	1658	1632	2124	2329	1968	1953	1909	1889	1465	1758	2076	1874	1863	1535	1910	1734	1908	1531	1972	1394	1740
ENSDARG00000045850	435	435	469	490	648	719	476	531	428	429	488	446	469	521	491	576	491	386	755	758	565	510	530	547	356	433	461	456	584	689	502	465	541	498	566	592	535	582	523	455	570	564	608	567	529	653	605	644	559
ENSDARG00000045851	109	116	152	131	139	138	180	145	83	172	94	147	117	186	149	136	208	122	211	153	196	117	211	200	114	72	126	116	178	184	99	153	157	102	142	125	146	98	172	131	143	204	148	161	124	210	148	124	158
ENSDARG00000045853	173	302	153	174	154	172	128	198	101	118	84	109	129	110	168	166	150	120	211	258	157	108	187	221	64	82	156	174	144	127	104	127	136	221	141	117	138	139	103	161	125	155	170	163	225	162	180	170	163
ENSDARG00000045854	81	54	69	71	68	83	40	40	71	94	72	56	48	78	60	35	81	46	85	48	49	45	46	51	84	90	48	46	62	66	57	50	65	48	77	61	80	57	61	57	91	61	44	58	69	64	62	54	68
ENSDARG00000045856	7	6	18	21	26	29	17	13	1	4	7	2	16	5	9	12	13	12	13	13	15	3	23	6	19	18	32	28	13	10	22	18	10	12	22	16	9	30	28	25	19	8	22	10	15	27	18	12	21
ENSDARG00000045858	210	224	191	162	185	206	170	223	186	250	165	154	237	213	297	227	193	192	189	248	260	251	234	288	163	154	215	226	187	197	216	185	202	227	165	297	233	250	201	242	168	254	229	285	241	220	206	227	184
ENSDARG00000045863	18	19	4	20	12	12	15	24	4	5	13	2	12	4	11	14	21	11	1	6	25	20	8	21	23	23	18	7	2	7	12	14	7	7	6	9	6	14	14	21	2	0	2	3	19	23	16	22	26
ENSDARG00000045864	386	366	308	301	362	315	307	336	215	308	257	262	348	238	446	424	352	299	384	425	355	334	352	433	347	343	384	293	294	300	389	403	320	339	304	373	288	336	327	331	239	275	288	262	371	330	326	312	449
ENSDARG00000045870	1257	1421	1273	1437	1321	1284	1518	1606	979	848	1220	953	1474	929	1289	1097	1351	1582	1461	1551	1155	1498	1324	1398	1320	1601	1356	1244	1327	1350	1732	1762	1218	1297	973	904	1200	853	1398	1332	826	1014	950	1267	1398	826	1118	634	1577
ENSDARG00000045873	233	184	247	243	241	244	208	231	58	143	126	109	163	158	147	168	194	125	176	132	158	108	207	167	179	192	277	244	224	203	233	255	204	153	256	164	255	216	234	207	197	288	230	235	212	196	228	113	238
ENSDARG00000045874	646	629	548	513	592	720	578	570	454	634	392	497	472	505	752	773	545	574	655	820	528	496	697	857	323	329	576	686	616	605	512	491	505	674	550	705	596	721	557	462	640	696	781	684	695	657	787	714	715
ENSDARG00000045877	1983	2189	1776	1940	2112	2602	1923	2033	1271	1729	1702	1439	2079	1727	2418	2074	2025	1775	1656	1509	2083	2142	2428	2249	1498	1862	1924	1886	1795	1740	1749	1710	2311	1861	2067	2239	1874	2449	2029	2055	2191	1867	2285	2127	2313	1975	2436	1843	2748
ENSDARG00000045878	998	983	928	872	735	870	822	926	456	509	659	550	796	548	872	683	730	577	1365	1389	700	810	897	816	557	717	957	808	676	617	959	901	818	852	926	853	754	804	695	656	587	581	748	928	838	684	895	628	879
ENSDARG00000045880	450	314	547	410	348	361	368	434	110	250	180	102	314	233	246	221	371	234	423	329	253	217	383	212	299	382	469	466	258	288	451	417	382	331	474	293	398	296	335	301	262	209	307	333	404	339	273	229	452
ENSDARG00000045885	2039	2313	2355	2364	2327	2342	2175	2090	870	1256	1701	950	2079	1506	2202	1964	2137	1675	2050	2221	1921	1692	2536	1889	2065	2231	2411	2934	2129	1644	2488	2494	2078	2139	2064	2272	1818	2208	1904	1782	1893	1354	2555	1724	2536	2088	2527	1574	2201
ENSDARG00000045886	5044	4626	6374	5488	3535	3835	5175	5165	1201	1290	1794	1491	2901	1816	3923	2648	3428	2675	4776	5373	2986	2735	3845	3266	1658	2841	5900	5479	2297	2327	5666	5624	3971	4770	4896	2997	3094	2888	2926	3299	2427	2384	3865	2311	3516	3195	3787	2564	4806
ENSDARG00000045898	885	1029	985	978	1233	1127	1314	1205	824	623	1036	901	774	835	1265	1222	987	927	408	369	860	809	533	566	780	1345	1215	890	1035	1098	787	811	1150	1237	1076	796	1085	776	512	402	1051	654	1158	881	1147	621	1264	674	567
ENSDARG00000045900	934	816	1054	1092	854	940	774	893	450	529	719	520	806	562	774	668	794	774	763	802	713	761	728	723	766	1024	1110	1108	710	755	1046	960	789	874	992	709	856	669	645	639	584	775	758	632	953	748	922	649	978
ENSDARG00000045909	232	297	265	323	164	176	256	273	156	188	175	213	214	200	323	226	288	203	172	239	134	160	197	291	178	208	363	294	156	180	300	380	258	269	272	191	225	225	287	289	222	261	240	176	316	251	269	188	297
ENSDARG00000045910	1216	1257	1321	1312	1125	1192	1301	1336	801	1027	823	959	1084	1063	1138	1020	1171	960	1233	1578	999	1447	1530	1432	797	1051	1294	1165	934	1034	1319	1489	1256	1318	1403	1379	1214	1509	1632	1420	1121	1121	1341	1241	1335	1362	1380	1459	1508
ENSDARG00000045911	1524	1083	2070	1906	1659	1746	1406	1651	179	540	796	261	1110	788	1043	797	1328	1054	956	913	1163	724	1638	915	1039	1456	2097	1949	1101	843	2120	1961	1208	1314	1750	1357	1252	1359	1454	1122	963	693	1500	973	1513	1526	1581	719	1966
ENSDARG00000045913	698	694	605	578	1016	963	741	753	1537	1477	1118	1266	924	1240	1039	1172	924	906	358	351	1129	1142	849	1289	854	732	626	617	1344	1146	693	685	756	753	612	811	775	690	630	755	1156	1124	1118	1033	801	783	960	891	724
ENSDARG00000045914	3291	3559	3168	2821	3363	3469	4116	3649	1104	1511	1633	1360	2685	1473	4081	3712	2878	2138	2174	2985	3183	2533	3234	3126	1274	1634	2994	3176	2522	1982	2745	2132	2352	2826	2689	3166	2049	2606	1910	1804	2302	1888	3353	2490	4060	2273	4562	1982	2968
ENSDARG00000053127	343	434	372	366	329	350	332	356	162	333	316	230	291	252	357	338	350	269	357	422	320	260	404	367	385	292	354	391	308	332	345	326	294	374	370	353	323	338	371	291	269	383	349	392	358	402	396	316	343
ENSDARG00000053131	67	67	85	80	95	85	108	99	70	69	65	133	72	157	123	123	89	69	74	48	186	60	85	111	91	70	85	81	66	74	65	60	93	89	68	91	123	83	67	68	78	61	85	75	62	122	73	97	84
ENSDARG00000053136	76	107	97	107	65	55	96	110	158	224	148	321	108	519	147	171	74	66	217	173	172	120	110	197	190	167	108	97	92	151	86	105	182	164	137	132	315	215	69	88	88	144	86	191	153	96	151	121	189
ENSDARG00000053561	1798	1821	1931	1757	1192	1259	1654	1721	1211	1072	1048	1085	1286	1381	1928	1594	1274	1168	2050	1880	1601	1623	1486	1573	1828	1674	1456	1994	1592	1654	2215	2324	1883	1812	1329	1462	1705	1700	2553	1552	1675	1725	1875	1484	1280	1507	1301	1552	1422
ENSDARG00000053563	203	254	208	238	228	229	258	194	299	247	180	381	220	365	343	410	304	258	183	174	350	271	272	294	245	278	201	201	165	213	203	210	272	268	170	230	203	225	236	225	184	188	213	110	167	263	182	282	162
ENSDARG00000053695	198	208	193	248	238	235	273	244	202	252	207	175	199	231	269	249	216	243	282	295	272	276	268	263	196	170	228	211	175	261	220	218	247	211	184	236	183	258	210	218	232	233	282	253	257	235	277	230	227
ENSDARG00000053709	186	171	172	151	233	222	183	209	152	239	198	180	163	206	165	145	236	218	110	76	158	211	202	239	159	157	187	129	175	203	121	160	214	158	205	153	196	211	133	153	192	177	173	151	144	240	178	202	162
ENSDARG00000053917	379	365	391	474	319	359	328	395	75	121	149	115	322	207	304	221	383	207	419	537	382	188	388	320	205	228	360	407	308	227	381	371	374	405	490	471	375	461	422	357	269	363	486	381	329	502	420	368	383
ENSDARG00000054321	3813	3771	4899	5894	5535	5372	4760	4485	5495	6116	7344	5549	7111	5485	4473	5022	5279	6616	7492	7095	8017	8312	5458	5944	6887	7479	5704	5219	5905	5449	5680	6393	5692	5403	5535	5589	7457	7136	5288	6004	6657	9566	6079	7190	6131	8221	5877	6637	5783
ENSDARG00000054898	236	188	307	280	218	268	595	335	308	369	249	340	256	285	392	260	354	368	256	280	314	445	246	264	345	673	258	347	274	209	242	240	370	290	264	440	214	387	551	494	339	221	309	431	358	302	279	322	204
ENSDARG00000054957	248	259	276	278	238	213	296	319	255	255	238	231	231	261	240	220	219	212	274	326	222	242	314	283	224	235	294	310	241	257	284	266	234	370	231	264	282	300	281	276	249	261	242	254	285	291	261	242	291
ENSDARG00000055245	32	26	24	17	63	65	40	69	1	6	9	4	20	13	25	33	44	10	11	15	21	11	22	25	8	8	17	34	15	19	5	4	12	3	40	65	28	75	56	24	18	55	65	30	54	86	77	70	15
ENSDARG00000056145	257	275	185	184	283	249	163	164	194	277	189	255	197	295	361	415	195	142	273	293	257	186	278	299	234	205	156	156	273	265	230	226	210	232	153	224	263	201	195	228	248	221	201	240	154	190	164	164	234
ENSDARG00000056152	894	1064	999	844	839	807	742	983	248	735	553	573	711	921	710	727	876	516	1212	1233	709	671	938	640	806	646	800	782	824	838	786	863	826	760	955	743	1080	713	809	757	1098	1053	833	997	775	866	682	753	819
ENSDARG00000056859	58	35	55	58	46	47	48	52	22	34	25	37	40	36	62	49	27	52	68	54	47	56	67	58	41	35	53	49	32	36	64	39	33	61	57	56	57	31	40	46	23	85	48	56	54	48	69	78	53
ENSDARG00000056938	2216	1917	2021	1915	1914	2176	1717	1497	485	880	1046	906	1443	1298	1723	1754	1610	1009	3380	3773	1844	1633	1698	1175	1894	2259	2552	2225	1910	1839	1946	1878	1994	1775	2741	1943	1851	1449	1416	975	2104	2711	2442	2948	2237	2078	2498	1429	2577
ENSDARG00000056950	7877	7218	8519	8605	8849	9905	7747	8129	2728	3751	4451	3653	6422	4795	6798	5604	5133	4472	14358	12892	7103	4076	9667	8200	5179	6567	9524	7944	7241	7141	8429	9217	7535	7821	9583	7052	9956	7620	6035	7597	8689	6458	8862	8666	9850	8895	9261	8258	9062
ENSDARG00000056954	27	42	58	60	41	54	50	40	16	34	26	16	51	30	54	44	50	20	74	99	52	41	72	72	20	29	47	48	36	32	33	28	46	39	48	39	43	56	54	46	31	34	50	57	53	43	58	36	58
ENSDARG00000057334	1359	1226	1184	1222	1522	1577	1449	1320	1062	1200	1178	920	1341	1121	1537	1537	1346	1597	1120	1071	1457	1367	1630	1774	958	1170	1399	1327	1272	1394	1173	1105	1274	1047	1123	1175	1098	1254	1329	1636	1349	1169	1602	1336	1655	1403	1731	1233	1477
ENSDARG00000057468	255	187	335	289	257	247	200	245	137	109	168	114	212	148	248	215	246	219	171	137	187	290	273	222	198	274	370	343	226	189	315	311	184	206	294	192	225	266	227	170	193	208	247	204	243	203	299	135	319
ENSDARG00000057714	1650	1873	1844	1693	1758	1825	1779	1775	1285	1886	1321	1722	1580	1831	1805	1803	2112	1743	1409	1535	2243	1681	2044	1930	1840	1527	1514	1670	1749	1560	1330	1285	1634	1643	1706	1570	1005	1731	1896	1642	2145	1623	1865	1486	1842	1919	1853	1899	1965
ENSDARG00000057921	384	302	650	615	506	448	289	355	33	149	205	93	373	205	282	188	327	195	325	200	279	128	398	215	311	481	639	498	338	255	660	605	272	388	563	378	338	337	443	326	264	155	398	333	456	345	425	122	586
ENSDARG00000057929	401	527	474	450	547	491	562	578	519	544	359	460	468	421	681	562	509	406	613	733	496	443	662	710	323	334	479	529	458	461	573	587	450	531	457	590	321	457	543	610	491	440	621	415	439	523	468	484	638
ENSDARG00000057942	10	13	16	14	18	19	19	12	9	20	37	5	13	10	21	7	14	5	39	50	16	7	9	7	30	23	13	18	16	10	12	9	21	12	17	10	17	24	25	18	13	14	13	10	16	17	19	8	12
ENSDARG00000057974	404	454	440	433	423	419	382	467	346	518	351	350	371	384	460	353	456	445	559	523	421	386	396	496	368	390	434	456	375	442	371	370	414	398	467	441	456	416	423	382	358	435	461	476	531	400	495	472	391
ENSDARG00000057983	405	486	392	407	530	412	386	414	616	538	488	467	427	515	421	460	531	442	407	355	562	492	513	391	516	389	419	423	452	597	277	357	476	372	398	575	475	444	315	382	411	602	486	452	339	577	426	602	347
ENSDARG00000058030	1084	1323	1123	1228	1413	1229	1487	1322	1091	1455	1040	991	1072	1232	1659	1383	996	1136	924	1090	1147	1031	1195	1544	727	773	1110	1199	1375	968	1360	1319	1016	1354	1197	1404	854	1125	1144	1200	1499	1195	1578	1151	1185	1628	1438	1056	1133
ENSDARG00000058042	60	24	67	77	42	54	40	52	8	28	39	20	79	45	28	21	64	21	85	56	45	19	28	14	105	80	98	86	66	88	55	67	55	58	84	18	101	57	64	67	69	68	66	74	69	84	61	32	62
ENSDARG00000058127	450	569	445	408	301	352	510	446	120	237	232	182	328	174	415	375	356	218	486	459	335	289	393	324	217	251	419	459	292	270	346	336	395	433	441	405	399	363	341	288	293	367	374	361	446	315	479	344	395
ENSDARG00000058159	653	678	732	656	677	645	755	779	455	560	609	482	630	496	699	572	714	915	536	561	663	809	712	656	637	614	802	788	715	863	569	513	678	627	760	643	871	590	530	522	545	513	585	565	890	622	790	579	761
ENSDARG00000058244	296	326	383	343	291	274	372	409	247	354	202	402	307	342	347	293	271	208	371	427	366	345	430	337	285	200	388	445	268	341	298	301	349	318	282	341	347	281	298	277	284	334	297	323	211	349	226	365	330
ENSDARG00000058366	1374	1321	1321	1183	1294	1297	1271	1186	629	1123	1121	951	1196	1320	1196	1325	1025	952	2142	2150	1352	976	1618	1318	1459	1356	1312	1203	1442	1583	1222	1249	1239	1245	1330	1371	1962	2120	1488	1557	1271	1234	1079	1343	1373	1436	1638	1360	1684
ENSDARG00000059003	724	567	870	810	606	587	777	886	192	415	470	286	586	339	504	398	648	574	837	824	563	599	710	572	509	675	765	641	487	454	803	718	562	635	798	641	583	578	596	534	481	547	601	464	607	683	610	486	821
ENSDARG00000059043	62	25	78	83	62	61	39	52	3	9	14	5	41	34	34	31	54	11	22	12	27	9	33	13	66	59	97	85	46	45	77	89	38	37	58	43	80	43	29	31	37	13	58	25	65	54	48	22	71
ENSDARG00000059053	796	821	531	539	987	1435	708	647	583	618	584	619	974	604	1493	1488	878	905	1222	1349	862	859	873	787	469	345	600	614	715	771	605	663	859	714	712	1222	897	1014	693	546	779	1068	1474	887	970	953	1161	903	737
ENSDARG00000059064	1404	1339	1427	1229	1321	1313	1373	1542	890	778	789	785	1146	1128	943	890	1314	691	1763	2029	1021	1532	1202	1132	1121	1145	1322	1293	999	972	1292	1340	1298	1254	1411	1049	1363	1187	1023	1130	1140	1282	1208	1193	990	1135	1034	1166	1201
ENSDARG00000059196	10	12	5	8	5	4	14	7	5	4	1	5	1	11	5	5	5	8	12	4	6	0	14	6	3	10	16	9	8	8	7	7	6	4	4	5	15	7	9	5	6	2	4	3	9	15	7	9	12
ENSDARG00000059311	3520	3297	5970	4895	3785	4208	4186	4145	806	1065	1992	858	3927	1409	3776	2734	3251	3108	3971	4656	3205	3394	4385	2949	1938	3748	5036	4755	3046	1973	5118	4692	3169	4115	5152	2894	2906	2372	3395	3079	1720	1373	3363	2083	4891	2505	4428	1737	4295
ENSDARG00000060248	121	118	131	98	99	100	125	131	109	175	131	146	104	161	113	115	130	121	111	107	91	121	124	123	108	104	132	170	117	143	93	95	130	126	122	141	122	119	94	110	101	123	89	106	118	146	113	135	129
ENSDARG00000061544	486	289	429	401	287	321	254	340	22	109	115	50	208	183	163	138	235	68	421	303	167	65	289	128	280	290	566	499	218	224	422	421	296	310	503	185	293	285	286	280	257	125	364	250	300	353	314	194	489
ENSDARG00000061951	2736	2924	3243	3234	2950	3020	3169	3282	1755	2195	2136	1597	2500	2303	2726	2365	2479	2417	3504	3425	2280	2485	3042	2719	2808	2727	3647	3561	2736	2814	2880	3112	2626	3000	3223	2538	3264	3008	2437	2430	2849	2778	3048	2420	2353	3144	2376	2110	3124
ENSDARG00000062013	796	740	992	889	724	793	760	882	215	287	345	185	534	265	553	367	652	529	944	1089	504	528	700	698	379	601	1060	803	463	396	943	835	622	692	879	575	607	579	720	509	376	348	666	501	690	582	711	442	809
ENSDARG00000062651	801	762	690	657	721	759	906	814	383	490	525	434	682	426	916	788	618	588	903	1378	773	679	885	890	360	468	740	778	583	637	583	508	665	761	736	808	547	792	730	573	596	599	900	672	867	823	965	805	794
ENSDARG00000062797	4091	3367	6414	4846	3931	4440	3621	4372	603	1053	1899	779	3508	1595	2772	2075	3151	2772	3635	3244	2408	2406	3423	2299	1889	3347	4841	4465	2364	2151	4989	4349	2901	3266	5039	3600	2884	2803	3399	3380	2018	1304	3562	2010	3895	3560	4326	2044	4336
ENSDARG00000062808	35	40	43	72	49	65	40	50	37	65	56	60	49	67	61	64	62	69	69	93	66	56	69	70	123	85	51	51	88	89	85	70	51	42	63	42	60	58	45	41	48	53	49	73	69	45	62	33	75
ENSDARG00000062968	2878	2810	3204	3017	2735	2931	3052	2962	896	1314	1537	1068	2215	1447	2451	2145	2253	1995	3511	3797	2153	2019	2879	2554	1966	2639	3272	3236	1880	1825	2976	2992	2590	2677	2989	2281	2332	2503	2549	2221	1755	1900	2611	2032	2479	2353	2575	1833	2972
ENSDARG00000062983	956	765	1018	949	855	826	775	838	265	608	600	413	760	626	775	671	840	687	858	983	870	636	846	751	745	733	977	1015	725	739	850	782	796	796	886	949	791	907	913	804	685	633	851	854	920	909	937	654	1016
ENSDARG00000063008	1253	872	1699	1494	1186	1228	1108	1398	151	351	411	235	835	412	754	561	855	561	1458	1509	747	559	1215	842	559	853	1844	1589	717	661	1533	1474	923	1074	1463	863	1058	790	1029	821	535	578	998	796	882	1032	1059	655	1386
ENSDARG00000063054	657	686	913	866	578	614	742	748	309	521	510	312	523	512	558	390	553	528	917	932	498	537	692	662	607	668	994	830	489	568	858	848	665	731	840	597	533	517	672	629	617	582	677	643	663	631	600	510	779
ENSDARG00000063097	398	279	513	477	312	342	327	363	26	77	83	44	265	120	200	155	268	94	307	218	189	90	278	131	282	309	578	443	272	260	473	515	315	299	508	238	448	309	270	271	286	116	352	199	306	307	317	137	388
ENSDARG00000063149	1546	1288	1598	1514	1125	1154	1356	1460	787	742	582	533	880	652	1003	768	925	653	1945	2041	918	1082	1390	1576	771	892	1761	1705	856	850	1730	1460	1104	1263	1631	1048	1569	1182	1240	1140	857	1182	1199	1097	1021	1293	1051	1095	1301
ENSDARG00000063255	919	789	1150	1092	803	786	883	989	272	422	650	277	720	484	703	567	743	494	1168	1137	670	591	791	682	664	681	1206	1057	670	617	1107	1046	882	935	1054	625	885	664	694	712	469	555	754	691	790	746	824	525	1020
ENSDARG00000063299	2953	2240	4624	4342	4064	3999	3011	4241	694	1586	1898	1069	3187	2341	2507	1748	3434	2313	4181	4246	2201	1870	3427	2122	3824	4145	5423	4700	3619	2983	5261	5178	3284	3327	4349	2398	4061	2964	3274	2601	3883	3082	3732	2505	2634	3141	2663	1676	4315
ENSDARG00000063481	89	131	193	183	200	180	206	169	132	198	180	173	125	141	255	228	174	193	368	295	105	130	156	154	110	166	153	237	231	195	184	175	167	197	219	252	167	259	311	224	143	205	181	251	261	258	266	183	251
ENSDARG00000063563	1900	1992	1873	1762	1558	1598	1714	1711	1118	951	975	885	1257	1246	1250	1207	1380	976	2049	2055	1417	1537	1365	1333	1408	1436	1862	1829	1394	1433	1662	1932	1636	1761	1970	1157	2172	1301	1330	1512	1302	1430	1488	1322	1477	1550	1436	1209	1645
ENSDARG00000063578	854	729	1011	912	865	914	831	945	300	484	629	453	793	517	875	597	860	749	867	788	693	681	801	718	602	738	1061	859	615	644	1023	903	743	863	1039	725	740	626	660	637	607	524	760	507	908	654	966	453	826
ENSDARG00000063672	702	768	864	862	682	711	748	833	401	579	585	408	785	610	680	539	709	541	886	990	826	814	893	818	551	659	839	798	549	557	883	845	722	767	895	549	720	577	804	810	616	702	721	654	750	644	785	555	723
ENSDARG00000063686	340	316	254	280	476	440	448	330	430	499	387	421	437	432	563	643	370	420	359	288	478	445	373	424	380	338	346	349	575	609	322	275	334	409	317	616	384	386	313	279	443	473	429	461	429	465	466	490	432
ENSDARG00000068161	84	41	93	87	57	77	63	89	20	60	71	64	126	129	74	60	86	103	82	57	83	72	55	45	211	131	123	125	82	107	58	78	97	83	122	75	110	131	84	83	70	73	84	98	72	63	102	42	111
ENSDARG00000068701	813	1085	1276	1225	897	875	1051	1154	333	441	538	409	725	428	874	645	829	885	1531	1753	806	804	900	941	573	751	1396	1122	535	553	981	979	887	983	1057	707	818	704	979	830	478	634	827	657	970	699	1035	791	1074
ENSDARG00000068705	596	588	618	514	662	664	569	623	332	658	422	430	524	486	685	591	632	499	490	461	606	533	711	718	497	473	609	574	572	577	461	519	569	518	659	670	626	634	535	522	621	541	694	557	586	765	589	601	670
ENSDARG00000068708	3281	2852	3390	2831	5034	5349	2737	3117	1708	2203	1694	2285	2342	2895	4391	4052	3226	2950	2477	2660	3285	3041	3539	4089	1735	2568	2904	2669	2907	2951	4316	3711	2491	3062	3274	2519	2710	2620	2644	3164	2753	1851	3576	1817	3276	2516	3585	2544	2790
ENSDARG00000068830	52	37	78	65	66	58	32	54	37	48	41	25	68	47	43	41	60	24	13	9	53	21	37	35	33	50	79	54	61	60	74	89	58	55	58	43	53	60	57	46	55	48	63	51	55	40	51	33	47
ENSDARG00000068841	18	17	60	63	14	13	125	127	6	18	21	9	69	24	67	69	51	25	185	182	47	35	55	65	45	25	70	93	36	61	28	36	34	21	54	41	82	61	16	43	43	68	54	63	54	51	63	55	61
ENSDARG00000068857	85	117	124	112	107	133	109	99	104	100	56	150	60	90	141	114	184	83	113	68	95	117	150	191	122	128	113	123	128	120	44	79	156	119	106	140	111	110	114	148	122	124	135	157	73	150	108	148	113
ENSDARG00000068865	59	65	74	76	22	10	58	60	77	133	26	105	41	122	91	88	24	44	78	32	42	47	65	49	56	29	75	113	64	63	62	132	40	46	33	68	55	53	31	45	53	44	54	34	50	45	45	47	53
ENSDARG00000068874	40	43	40	54	59	77	143	71	46	60	19	23	42	43	180	72	74	84	33	36	333	39	86	98	32	35	54	106	30	16	67	47	57	34	35	104	30	57	113	65	55	105	43	70	57	69	81	68	82
ENSDARG00000069160	409	416	507	481	420	489	467	446	172	253	245	210	351	242	459	315	345	300	634	622	292	331	475	356	243	321	534	401	295	344	524	455	313	386	522	355	350	337	412	438	306	261	411	314	447	387	403	286	437
ENSDARG00000069169	293	165	299	328	252	262	135	189	5	76	60	13	145	118	119	75	201	71	97	89	122	42	154	51	180	259	381	363	176	167	350	338	201	211	312	123	241	187	221	159	142	42	153	112	253	201	245	81	304
ENSDARG00000069171	645	366	789	751	417	467	458	570	46	313	184	129	464	274	338	267	392	178	827	633	345	161	543	263	392	532	726	586	398	314	711	685	484	517	715	312	519	388	427	366	363	374	401	370	391	465	406	294	635
ENSDARG00000069185	1707	1449	1897	1965	2175	2254	1875	1893	908	958	1309	922	1620	1214	1853	1635	1569	1349	2181	2228	1619	1448	1800	1445	1663	1619	2063	2083	1583	1532	1896	1853	1376	1474	1767	1463	1827	1763	1891	1705	1402	1602	1999	1682	1441	2082	1723	1337	1805
ENSDARG00000069244	348	354	178	164	335	365	135	188	203	290	195	429	250	554	185	172	387	373	194	179	191	210	188	200	188	231	149	241	213	271	257	263	236	206	194	162	210	160	304	175	320	255	262	257	203	258	282	348	247
ENSDARG00000069261	201	159	232	241	273	304	121	171	81	193	124	136	137	175	212	235	149	124	184	90	202	153	292	189	185	249	239	255	194	178	226	293	184	236	233	325	182	259	191	193	205	125	227	190	278	219	305	160	250
ENSDARG00000069292	735	656	680	712	545	665	729	869	394	447	675	389	633	416	699	636	843	597	1298	1549	591	647	825	1190	707	654	615	462	703	690	556	505	646	563	658	474	758	624	548	667	751	1021	772	941	862	795	761	857	694
ENSDARG00000069311	38	16	37	32	40	30	27	54	64	49	29	91	36	105	75	48	32	38	26	34	42	47	47	49	39	30	41	47	29	34	31	26	39	45	41	49	35	50	26	39	30	106	18	27	39	67	48	33	53
ENSDARG00000069402	1504	1466	2346	2001	1722	1591	1678	1828	503	672	961	593	1373	718	1432	1220	1648	1682	1860	2012	1301	1735	1776	1819	843	1524	2252	1931	947	985	2092	1810	1431	1747	1845	1406	1186	1306	1527	1333	880	937	1388	1032	1684	1189	1816	855	2236
ENSDARG00000069431	74	61	111	88	95	50	91	99	60	125	89	52	79	94	93	83	80	63	118	98	94	64	143	117	77	115	106	73	103	97	92	112	78	65	77	130	146	99	101	105	94	127	100	144	93	117	83	121	78
ENSDARG00000069555	29	17	21	24	26	17	34	19	2	7	21	9	23	29	28	25	39	22	26	18	17	23	19	22	27	14	18	26	28	21	26	23	18	16	19	16	14	10	23	16	16	11	28	19	26	28	21	21	31
ENSDARG00000069607	445	529	765	673	496	543	552	494	263	240	355	352	437	382	606	569	474	540	493	417	219	358	431	458	420	516	759	606	526	417	605	679	544	673	584	448	426	389	495	413	540	464	495	556	657	489	533	362	766
ENSDARG00000069692	360	244	345	395	535	514	308	413	30	84	222	89	284	309	312	305	329	201	230	146	343	207	342	220	320	328	463	492	451	398	331	315	287	293	357	267	331	300	212	276	388	211	559	371	396	367	397	147	474
ENSDARG00000069698	27	28	38	40	33	44	42	33	5	11	10	12	18	24	25	14	32	15	11	12	26	15	51	10	18	23	40	43	21	23	58	41	27	29	21	16	17	24	23	24	31	15	34	20	28	26	33	12	31
ENSDARG00000069780	230	260	278	259	249	230	281	283	285	316	259	284	239	299	225	201	314	233	335	266	313	272	245	301	283	248	257	306	311	329	327	335	246	192	251	197	201	190	238	267	252	383	224	244	228	219	259	257	192
ENSDARG00000069912	1017	622	1394	1305	1277	1420	802	1227	65	351	314	160	752	557	650	539	700	230	1069	1176	634	270	1076	404	686	1082	1602	1682	883	742	1336	1367	946	1023	1396	773	1485	978	861	712	1025	415	1225	747	1261	1089	1282	505	1328
ENSDARG00000070126	87	43	39	40	58	46	67	86	26	37	44	20	51	10	12	20	42	19	58	47	55	44	38	25	25	46	44	55	32	29	50	52	62	75	27	25	16	33	27	22	41	38	47	53	17	45	22	38	42
ENSDARG00000070220	424	489	596	514	549	569	539	537	189	279	255	234	332	295	434	352	390	312	599	523	358	268	484	485	231	374	550	553	409	387	496	496	463	533	529	338	356	270	457	337	295	264	468	360	608	296	575	258	517
ENSDARG00000070230	300	245	420	398	571	615	406	442	37	116	112	30	264	88	447	357	273	182	281	278	350	156	583	322	101	214	411	486	262	204	357	357	262	313	379	468	259	399	277	306	265	129	558	288	481	427	551	186	435
ENSDARG00000070299	98	96	137	105	100	94	91	96	148	163	85	80	110	147	110	130	106	100	130	103	106	100	160	98	107	71	96	101	126	145	102	102	117	104	113	142	148	207	114	83	98	96	91	116	92	121	120	88	119
ENSDARG00000070314	2874	2798	2568	2382	2734	2979	2389	2595	936	1071	1390	883	1808	1563	1992	1789	1937	1189	3616	3679	1995	2021	2449	2069	1833	2018	2784	2675	2005	1716	2537	2581	2426	2494	2743	1976	2816	2059	2079	1934	2358	1833	2583	2131	2504	2134	2523	2093	2684
ENSDARG00000070408	262	182	258	232	246	227	241	275	20	129	60	56	144	204	172	168	190	45	293	242	156	60	199	152	179	156	337	286	198	206	301	334	288	236	334	183	396	280	214	221	280	185	245	182	185	249	195	173	278
ENSDARG00000070414	8	5	4	8	2	2	18	13	5	1	8	4	8	7	8	4	1	9	11	1	9	10	10	7	4	1	9	9	8	11	12	13	5	10	1	9	4	5	6	10	1	0	3	5	9	4	3	7	4
ENSDARG00000070441	720	413	879	862	617	625	558	709	59	358	251	169	544	353	449	283	544	215	544	456	502	238	681	390	496	604	975	870	519	464	821	851	563	631	771	552	649	645	628	527	470	350	598	480	660	744	619	362	906
ENSDARG00000070477	359	513	438	477	735	737	576	549	471	513	389	424	513	387	934	835	463	531	383	440	554	641	788	770	267	292	478	476	583	481	421	479	428	514	489	762	438	708	520	514	559	533	705	474	692	656	745	470	617
ENSDARG00000073708	205	183	218	182	218	260	141	129	120	166	175	116	145	182	157	108	160	178	153	205	124	126	144	122	164	185	216	174	214	177	178	172	157	189	192	133	206	167	172	172	163	138	166	185	207	83	178	82	253
ENSDARG00000073766	1406	1471	1252	1168	1433	1315	1729	2180	1100	1241	2219	2310	1683	2313	1564	1488	2068	2246	2714	3446	1175	1321	1489	2100	1404	1204	871	832	1482	1637	1450	1370	1609	1545	1556	1676	1330	1331	1937	1716	1974	2014	1696	2006	1138	1800	1269	1884	1079
ENSDARG00000073858	402	411	365	396	374	391	353	400	339	458	356	340	418	373	403	425	390	321	484	492	472	387	469	474	314	257	320	347	392	437	327	401	386	402	320	470	416	427	373	351	363	485	414	364	441	378	434	473	354
ENSDARG00000073881	699	751	559	623	752	741	663	617	330	590	456	404	610	492	767	619	597	590	645	625	614	537	701	716	588	547	644	554	526	557	624	638	638	644	637	689	684	666	521	629	631	558	653	560	596	672	599	608	706
ENSDARG00000073915	35	42	45	25	78	70	32	25	19	41	29	35	35	46	45	33	26	24	37	49	45	21	42	36	30	28	51	45	59	71	43	33	35	29	40	39	66	66	39	26	53	28	49	30	59	42	48	24	51
ENSDARG00000073959	96	71	57	62	92	95	95	87	91	95	53	76	39	88	86	92	38	35	180	125	63	69	107	137	88	109	58	65	88	82	79	115	70	70	86	97	236	68	122	137	77	71	79	68	69	118	132	79	74
ENSDARG00000073963	196	180	212	202	130	145	195	198	117	134	151	121	197	126	152	102	176	208	174	164	148	168	204	216	102	166	194	161	160	140	174	177	147	181	208	150	148	143	153	187	95	139	151	187	176	158	176	112	183
ENSDARG00000074009	258	204	214	184	178	196	142	179	125	173	115	124	163	123	172	160	164	127	123	109	147	83	161	156	139	192	218	197	178	185	158	173	158	168	217	182	180	191	156	151	97	119	130	138	183	124	160	121	201
ENSDARG00000074223	527	696	525	480	316	353	560	620	143	361	267	258	316	387	318	284	344	290	522	575	326	336	500	376	414	358	681	598	358	463	550	537	486	431	614	454	689	525	344	308	324	587	298	484	366	466	378	437	381
ENSDARG00000074298	405	370	430	393	415	411	374	403	279	358	372	256	314	347	319	330	342	285	466	485	370	310	304	355	344	334	449	454	296	394	371	394	379	433	426	250	392	314	362	354	279	386	296	419	372	461	386	277	346
ENSDARG00000074547	74	43	33	48	47	20	36	59	74	25	13	47	25	45	44	44	90	56	17	12	52	48	59	92	25	112	51	69	26	21	101	68	34	75	19	72	19	82	65	148	77	37	56	62	116	38	77	53	34
ENSDARG00000074613	1160	1090	602	781	787	645	884	1340	882	532	408	812	285	691	460	366	860	1084	995	1069	581	996	1173	1257	399	896	754	851	585	818	971	1013	570	916	660	1112	548	1145	1186	1926	1097	399	829	687	1775	842	1580	1240	897
ENSDARG00000074905	260	128	470	386	337	350	166	281	27	72	86	36	198	141	193	135	212	97	246	286	167	92	257	93	157	248	439	372	163	146	355	365	204	219	373	220	241	263	207	185	173	111	271	177	277	214	249	77	329
ENSDARG00000075025	897	940	878	896	898	831	897	750	1191	1455	1207	1086	1037	1185	975	1029	876	1051	1264	1135	1135	942	937	1202	1000	956	684	722	1031	1013	981	909	922	731	739	829	761	765	922	1007	1210	1339	931	935	838	1022	890	1146	873
ENSDARG00000075215	356	282	393	337	304	316	362	494	52	203	242	141	362	254	272	265	354	195	448	316	317	250	445	266	246	292	424	358	279	292	361	373	333	353	357	321	319	348	327	298	293	235	347	329	399	372	385	195	334
ENSDARG00000075281	769	666	804	853	674	683	797	862	219	478	402	321	613	366	579	533	689	557	599	808	550	426	781	609	578	793	778	772	563	522	1012	927	687	745	673	645	689	574	846	652	344	539	601	504	786	645	715	424	867
ENSDARG00000075417	163	146	204	217	164	186	166	214	122	185	151	107	162	172	140	143	193	130	208	169	186	193	184	195	174	215	222	212	167	170	147	171	170	224	151	134	151	172	170	175	145	154	184	192	184	175	190	170	204
ENSDARG00000075470	63	72	82	68	79	74	74	78	56	94	41	48	59	77	84	92	76	60	93	123	106	78	115	121	39	50	67	87	63	81	94	73	104	104	75	82	64	103	102	78	63	66	91	128	84	84	107	93	109
ENSDARG00000075501	363	437	312	450	532	471	572	397	1246	1334	997	936	743	770	540	608	542	638	283	241	886	722	443	460	800	481	379	348	544	480	337	420	617	499	453	628	297	577	682	610	743	1108	636	723	437	834	504	855	441
ENSDARG00000075820	24	19	38	23	26	26	24	38	14	21	12	35	42	32	18	19	29	13	20	22	24	17	30	16	41	27	25	29	32	22	25	22	43	31	31	24	27	30	29	28	41	14	34	21	21	34	19	24	30
ENSDARG00000075956	390	221	521	479	357	384	305	374	33	114	163	79	301	130	228	142	279	145	442	337	266	200	339	114	266	416	568	473	263	244	574	476	301	347	487	277	388	292	342	238	227	153	354	278	347	304	357	146	491
ENSDARG00000076014	372	164	293	307	282	279	226	205	47	167	183	76	233	190	181	180	263	121	169	134	210	120	213	182	227	277	346	304	210	139	310	320	267	254	251	138	288	272	154	219	198	171	239	184	195	248	231	164	238
ENSDARG00000076044	1160	1171	1706	1416	1012	1110	1199	1423	484	586	562	389	824	392	790	746	882	795	1734	1719	755	995	1150	900	613	952	1590	1417	619	532	1477	1343	889	1132	1471	907	1134	763	958	838	539	555	971	836	1083	982	1081	649	1460
ENSDARG00000076054	383	416	399	333	448	439	312	325	271	448	250	411	299	444	255	352	301	281	425	430	309	222	378	284	343	370	358	400	316	376	432	399	334	396	390	328	351	378	381	301	330	293	329	390	300	359	351	391	321
ENSDARG00000076252	10	14	7	12	13	16	29	28	0	4	16	6	13	15	16	15	14	11	28	19	15	9	6	12	3	1	4	5	3	6	8	12	3	1	6	5	5	2	25	20	19	32	31	35	6	20	6	16	11
ENSDARG00000076255	74	68	45	46	52	66	39	46	30	51	59	22	82	48	68	63	62	47	31	78	61	47	57	76	73	55	89	105	67	83	63	42	42	57	67	77	68	58	80	47	34	60	54	46	61	31	77	38	71
ENSDARG00000076272	216	190	185	273	234	252	299	285	204	212	245	231	278	180	255	237	240	178	409	340	296	195	233	296	183	149	224	246	182	225	201	241	238	261	219	237	222	200	255	240	210	322	222	216	227	271	262	162	230
ENSDARG00000076313	24	20	22	16	23	21	24	38	25	30	7	81	18	49	5	13	18	22	22	9	27	12	30	31	14	14	19	15	20	16	24	10	7	18	9	25	17	42	33	41	25	17	23	32	63	28	52	49	18
ENSDARG00000076442	142	154	166	157	157	143	158	167	129	150	136	153	119	126	174	160	152	143	160	185	194	134	145	110	97	117	175	165	127	128	125	118	146	161	144	126	145	120	206	139	186	189	189	176	196	160	170	158	158
ENSDARG00000076624	1505	1338	1348	1445	1323	1501	1587	1574	803	858	982	856	1238	936	1473	1122	1062	1133	1577	1554	913	1035	1478	1616	1156	1350	1567	1413	1138	1093	1219	1453	1164	1286	1467	1094	1491	1157	1394	1144	1231	1333	1385	1709	1212	1316	1227	954	1539
ENSDARG00000077090	248	252	227	271	220	202	180	227	176	200	241	141	209	185	185	216	328	193	306	259	202	364	230	267	160	192	226	273	261	229	281	283	280	268	301	214	274	225	217	220	206	283	233	305	225	266	319	161	427
ENSDARG00000077205	79	50	81	92	87	86	69	73	34	71	69	24	88	38	87	75	107	85	84	77	68	50	71	72	67	45	85	64	56	59	52	64	84	76	83	51	81	56	48	60	46	38	58	66	80	109	78	86	53
ENSDARG00000077220	14	14	18	28	18	24	10	17	9	19	13	12	13	21	15	6	13	15	20	16	32	20	24	17	36	31	27	27	32	28	27	27	22	28	21	21	35	29	19	29	16	9	7	5	27	11	25	8	30
ENSDARG00000077239	22	17	16	18	12	10	30	10	6	11	8	4	7	7	17	16	10	8	12	7	6	6	15	12	9	11	15	21	8	8	10	13	11	9	16	11	12	10	11	7	12	1	11	10	22	17	9	5	14
ENSDARG00000077356	145	89	115	148	97	129	91	124	32	66	60	47	106	83	89	69	137	52	59	61	103	52	122	66	112	117	162	126	83	87	141	120	118	91	149	78	71	75	143	107	130	70	112	157	113	126	106	99	118
ENSDARG00000077488	250	230	274	276	445	390	309	305	116	350	316	239	428	539	237	282	377	212	344	191	342	185	323	210	494	285	400	357	392	499	307	316	326	290	313	378	493	529	343	283	346	396	352	294	321	437	358	236	401
ENSDARG00000077654	630	660	756	824	673	662	742	689	315	401	476	303	514	343	624	549	580	650	613	669	550	666	590	661	442	565	816	658	409	479	782	781	575	709	699	585	567	540	601	542	372	460	648	440	652	564	734	403	838
ENSDARG00000077697	172	112	269	220	195	196	434	483	272	484	508	110	504	264	322	298	344	313	430	400	463	395	255	298	500	291	311	356	309	405	244	196	293	233	242	302	450	332	218	214	242	388	271	348	330	410	320	304	350
ENSDARG00000077794	35	14	38	36	16	13	12	19	3	19	14	12	26	38	20	12	29	8	17	14	20	19	25	12	41	42	57	54	36	36	36	32	22	31	36	24	51	38	15	22	19	11	18	15	24	18	32	8	41
ENSDARG00000077926	284	254	314	261	276	289	243	338	151	261	243	233	226	244	236	270	247	221	413	504	254	252	351	297	267	315	277	347	329	319	337	324	269	251	295	311	289	320	436	301	304	331	329	285	291	343	302	279	345
ENSDARG00000077985	30	48	37	30	24	28	44	33	31	48	22	33	36	32	25	21	33	36	84	42	28	51	22	48	24	22	30	34	29	23	40	48	37	32	21	17	46	19	30	34	27	46	22	42	36	25	42	45	34
ENSDARG00000078014	1205	1255	1373	1491	1681	1643	1556	1408	1612	1902	1772	1807	1553	2019	1876	1831	1487	1678	904	848	1759	1599	1725	1524	1997	1826	1557	1442	1826	1916	1591	1853	1542	1480	1283	1801	1545	1674	1364	1573	2152	1619	1816	1634	1665	1624	1634	1450	1813
ENSDARG00000078073	909	1082	1070	949	979	1021	1099	924	502	838	741	610	826	824	1032	1040	888	634	1202	1553	1052	897	1091	1020	687	870	924	941	982	882	987	1083	1055	905	1039	1186	902	1150	896	922	973	891	1239	965	966	894	1078	1024	967
ENSDARG00000078167	38	27	47	46	29	28	47	49	23	32	30	8	42	30	34	32	48	28	46	54	29	35	53	35	95	36	73	102	79	74	34	36	50	44	55	48	70	48	43	50	33	33	34	30	61	54	54	32	54
ENSDARG00000078212	198	238	204	187	164	165	178	184	163	186	150	94	142	146	203	173	156	184	199	292	195	190	274	243	126	139	208	216	168	183	206	157	186	180	119	176	127	142	122	216	130	210	179	171	222	192	180	153	216
ENSDARG00000078520	1350	1083	1291	1209	1298	1229	1408	1401	1043	867	1122	894	1339	1064	1176	1099	1093	1094	1717	1786	1179	1309	1446	1439	1058	1177	1478	1592	1176	1216	1173	1316	1201	1143	1160	892	1266	1351	967	1096	1390	1114	1404	1314	1394	1444	1425	896	1492
ENSDARG00000078613	47	25	53	39	43	42	31	47	25	106	38	42	48	51	62	43	41	28	76	52	61	31	34	28	50	35	55	35	46	45	43	40	39	42	43	36	34	45	39	55	36	45	51	50	39	38	45	36	39
ENSDARG00000078728	24	18	10	13	7	13	19	24	18	15	26	15	14	7	22	26	18	12	16	29	29	19	17	23	13	14	27	30	9	12	11	8	12	9	19	8	28	15	10	12	15	7	22	15	18	16	23	8	21
ENSDARG00000078745	1481	1287	1525	1388	1303	1269	1387	1369	417	791	778	449	1226	782	1162	1073	1107	872	1406	1729	1063	956	1382	1184	907	1406	1306	1320	1130	957	1403	1308	1204	1240	1324	1234	1024	1302	1195	1120	977	909	1297	1102	1336	1226	1289	1094	1418
ENSDARG00000078749	43	32	66	56	74	50	48	59	5	23	16	5	30	41	40	33	39	10	76	48	42	8	50	29	30	43	75	83	40	55	39	46	46	48	68	26	91	23	24	40	50	32	77	48	55	62	45	32	61
ENSDARG00000079143	88	65	136	103	87	93	62	76	9	23	36	25	51	59	60	52	85	52	65	56	39	32	81	43	102	126	129	113	93	63	100	107	86	92	115	68	109	102	80	83	71	37	99	78	104	95	120	62	99
ENSDARG00000079222	141	184	171	142	126	134	144	161	102	193	149	162	147	174	152	137	140	127	215	246	222	140	198	163	145	174	183	150	200	149	139	168	209	185	182	180	197	149	90	156	137	196	187	198	171	195	162	226	152
ENSDARG00000079391	686	892	642	690	767	794	726	749	1617	1281	1313	1291	934	1165	899	1034	828	1057	698	776	1111	1025	764	1079	994	775	639	649	996	1137	731	778	775	851	624	739	829	795	989	967	1029	1089	827	851	746	925	798	1133	670
ENSDARG00000079470	608	435	771	697	531	649	498	571	78	322	226	191	455	335	377	361	501	263	391	330	358	267	526	382	436	628	802	760	447	393	704	647	524	528	605	418	529	529	567	433	379	352	595	428	644	544	571	279	720
ENSDARG00000079698	174	202	189	159	171	160	162	179	188	185	154	168	154	147	167	140	194	161	232	285	162	202	147	182	191	185	192	192	179	203	206	189	156	135	208	140	223	177	231	136	194	189	194	200	222	174	194	172	169
ENSDARG00000079824	95	105	60	53	37	47	59	52	57	70	78	105	62	77	51	47	57	46	59	49	64	88	66	101	80	70	72	61	57	61	65	99	69	83	57	42	104	63	64	78	68	68	57	58	53	33	48	67	58
ENSDARG00000079892	258	253	325	364	214	299	201	282	198	205	180	185	162	212	276	245	206	170	482	377	228	261	387	306	221	341	338	382	404	313	423	434	441	372	478	397	508	355	167	148	286	459	247	363	389	331	416	226	513
ENSDARG00000079985	1059	993	1310	1198	987	898	987	997	191	336	468	271	754	394	670	523	854	496	1276	1494	656	674	1021	751	628	999	1359	1030	624	534	1299	1089	920	995	1186	888	792	728	942	802	541	590	836	614	939	667	1000	548	1195
ENSDARG00000080016	183	180	123	129	134	182	64	51	58	183	124	225	103	162	117	96	135	76	109	94	92	77	162	126	160	183	153	147	177	171	174	163	172	186	146	146	168	203	156	151	117	186	121	120	124	82	132	51	221
ENSDARG00000081218	613	613	914	653	736	742	403	345	436	819	900	790	395	701	1260	794	548	637	119	97	353	494	90	112	518	475	917	634	433	345	1275	1013	911	662	856	105	600	1975	1767	98	409	913	545	241	688	107	597	163	223
ENSDARG00000086041	27	30	22	11	21	34	22	11	5	25	14	15	12	15	14	12	13	15	21	18	24	15	11	13	11	15	20	20	12	19	15	15	9	11	6	11	10	18	11	20	22	11	34	24	10	17	15	8	18
ENSDARG00000086130	128	57	96	131	93	91	151	118	34	132	56	62	100	101	77	87	81	54	156	102	70	69	104	70	189	148	129	143	113	104	114	124	165	106	121	105	125	179	173	84	81	109	80	75	104	115	108	47	98
ENSDARG00000086179	14	15	21	23	16	13	3	1	14	15	3	14	6	12	6	6	5	5	3	2	2	10	27	8	43	23	22	30	27	23	21	19	55	44	24	26	16	25	18	25	11	8	7	7	8	4	9	4	14
ENSDARG00000086182	11	1	13	15	13	11	14	11	0	1	1	1	7	5	6	7	4	4	20	11	2	0	10	11	8	5	14	14	12	2	10	11	9	3	9	8	11	8	5	2	6	0	15	8	17	9	8	1	4
ENSDARG00000086259	24	39	42	53	41	44	41	62	103	86	73	41	40	83	53	48	45	43	67	80	71	62	65	44	71	61	53	41	80	66	76	81	60	49	25	35	33	26	49	60	36	75	49	77	52	45	38	42	64
ENSDARG00000086296	25	13	17	21	15	11	24	24	5	0	3	5	10	3	24	19	14	7	40	44	25	7	8	10	4	3	23	25	13	26	12	14	18	13	19	11	27	19	8	14	10	40	13	20	14	16	27	20	30
ENSDARG00000086449	125	96	51	95	72	89	21	35	50	102	67	76	46	73	29	37	60	144	17	28	60	57	70	28	67	85	98	100	64	92	95	78	83	112	49	74	59	51	67	69	78	21	43	62	57	66	98	78	53
ENSDARG00000086492	23	25	39	38	26	23	20	33	3	26	25	15	29	35	17	18	31	15	26	25	21	18	27	16	65	40	46	47	29	45	35	34	45	31	32	26	55	36	24	29	25	6	26	20	17	31	27	13	16
ENSDARG00000086576	636	487	597	500	322	477	429	410	246	498	341	309	359	459	361	335	382	287	526	571	334	307	414	346	624	476	682	635	555	504	638	605	595	532	453	369	581	488	441	417	363	629	424	294	540	428	361	356	689
ENSDARG00000086615	65	45	75	75	100	96	56	60	18	56	40	19	91	102	70	61	76	35	84	78	61	21	79	39	83	77	158	134	103	115	37	46	75	58	132	71	189	119	63	58	73	51	73	39	150	135	141	74	142
ENSDARG00000086650	6	12	4	8	14	10	12	15	1	2	1	1	14	2	14	12	8	4	9	7	9	10	9	5	3	4	11	5	7	8	12	11	5	9	9	6	8	4	6	6	15	2	25	10	15	13	13	12	5
ENSDARG00000086668	49	76	45	56	43	63	42	63	44	36	39	61	60	45	61	45	31	29	69	98	71	50	82	55	41	45	80	68	33	41	35	38	48	74	58	72	51	51	34	44	47	74	84	84	57	66	67	90	75
ENSDARG00000086740	6235	5335	4883	4687	2385	2607	3886	4024	1443	1704	2261	1729	2514	2205	2575	2059	3589	2202	6457	6324	2334	2351	3195	3167	3183	2998	5416	5687	2968	3016	4449	4291	4828	4932	4979	2793	4589	2713	3718	4014	2334	3191	2346	3197	3628	2986	2927	3076	3634
ENSDARG00000086752	129	115	176	178	163	154	233	183	110	159	101	171	172	299	163	123	186	93	198	217	146	101	142	160	228	150	174	172	136	154	97	144	185	142	175	197	146	149	226	128	185	220	207	198	173	231	151	174	191
ENSDARG00000087070	104	78	127	103	112	186	112	79	21	78	45	40	83	67	83	82	101	52	118	189	93	59	83	72	65	111	159	113	74	62	71	66	85	102	102	74	88	100	91	79	60	74	118	86	121	116	100	76	100
ENSDARG00000087120	63	84	58	48	30	31	29	45	53	105	70	52	66	59	19	36	88	61	55	30	61	69	30	34	152	68	52	47	50	47	55	41	62	40	53	26	35	30	57	79	53	51	43	54	51	48	34	51	50
ENSDARG00000087206	1442	1580	1503	1419	1076	1194	1526	1452	1293	1650	1421	1561	1487	1513	1791	1625	1304	1309	208	159	1370	1124	1453	1484	1370	1639	1430	1678	1603	1562	1647	1624	1217	1176	1429	1503	1362	1280	1071	1097	1543	1105	1536	1500	1743	1268	1645	1000	1464
ENSDARG00000087241	22	28	18	16	14	23	13	17	3	4	5	2	13	9	13	21	10	11	6	0	10	11	10	24	14	21	21	19	10	16	20	21	16	8	17	13	20	23	23	10	14	9	21	13	14	22	13	15	11
ENSDARG00000087293	20	6	34	33	6	7	12	19	2	8	5	4	9	8	18	12	15	9	30	23	12	8	17	10	50	23	35	27	36	29	15	13	36	30	28	26	26	8	10	17	11	12	15	8	13	15	14	9	52
ENSDARG00000087319	118	104	161	140	110	102	115	119	17	88	37	34	111	82	85	55	81	50	122	134	54	40	102	53	100	122	200	152	77	79	143	146	87	111	159	89	118	70	107	76	82	96	89	95	99	133	103	62	125
ENSDARG00000087387	101	91	119	113	107	84	123	183	36	64	30	45	104	83	82	109	133	78	145	152	124	50	105	70	55	82	134	112	82	95	90	97	177	84	101	93	117	119	82	72	95	93	100	104	110	123	89	95	97
ENSDARG00000087438	22	15	16	19	7	19	17	19	14	22	9	16	9	11	29	16	10	13	40	16	14	17	18	37	0	10	18	10	24	17	15	7	18	15	20	28	9	25	15	13	13	7	16	15	21	17	24	15	11
ENSDARG00000087442	295	275	216	155	332	325	184	168	75	112	108	238	162	180	163	177	246	171	208	202	215	147	184	188	127	196	316	262	225	278	206	175	158	224	240	210	268	269	243	175	154	138	237	162	240	251	267	220	275
ENSDARG00000087518	104	67	97	66	107	103	80	70	75	83	47	86	108	102	69	60	99	72	54	46	57	73	68	44	132	73	113	97	113	118	68	73	114	150	70	128	128	119	94	88	92	64	63	69	66	41	46	66	119
ENSDARG00000087544	22	17	10	18	30	28	7	11	5	2	5	8	4	20	9	9	11	15	9	6	9	5	4	10	13	11	21	10	19	19	18	8	19	23	15	14	9	21	15	13	15	3	17	15	14	7	10	7	11
ENSDARG00000087562	48	24	59	62	28	23	26	31	13	41	24	2	48	10	36	22	30	10	39	37	45	20	75	37	54	55	105	87	52	46	62	64	69	61	55	69	62	57	21	37	24	19	42	45	40	40	48	20	95
ENSDARG00000087597	131	147	161	204	122	150	353	310	48	191	200	58	258	158	179	176	224	216	152	121	168	140	178	164	229	270	225	243	200	245	117	176	197	187	184	151	342	239	130	130	159	212	152	207	158	136	134	162	195
ENSDARG00000087645	126	93	94	104	79	116	64	65	35	66	91	24	111	60	79	71	92	95	80	87	92	41	66	83	59	73	140	125	78	111	88	76	94	78	92	57	99	58	78	69	61	58	98	99	89	97	105	53	107
ENSDARG00000087714	211	158	149	142	217	269	170	171	34	99	95	115	139	188	124	99	208	114	173	155	105	104	145	80	163	97	212	232	121	199	132	138	117	63	157	249	232	211	259	138	149	103	187	120	218	208	175	179	236
ENSDARG00000087788	92	75	61	116	109	88	62	77	50	110	58	57	92	200	64	58	79	45	71	73	45	88	79	63	148	145	150	162	95	73	134	144	137	92	82	105	135	53	139	63	97	101	53	55	59	105	60	52	113
ENSDARG00000087837	51	62	51	66	47	56	58	59	43	92	32	12	56	43	70	76	51	31	24	49	84	65	66	70	15	40	63	71	47	59	56	36	52	79	63	51	90	88	30	50	16	51	79	31	64	35	96	46	87
ENSDARG00000087887	792	825	1064	916	657	767	822	967	312	355	457	386	534	425	551	444	535	493	1029	975	501	633	598	676	521	547	967	969	543	420	952	751	746	967	878	460	626	458	620	535	343	639	551	452	583	567	579	433	746
ENSDARG00000087962	738	667	731	707	964	905	835	727	998	814	777	693	750	677	1152	880	685	772	620	614	866	1033	949	958	680	775	747	729	892	834	733	809	642	637	709	810	771	780	955	936	729	658	860	760	870	821	820	634	810
ENSDARG00000088000	38	35	21	10	32	42	28	22	20	22	20	14	17	38	15	16	19	16	18	31	10	21	28	14	8	17	26	33	24	23	24	31	21	20	10	24	16	13	24	17	21	21	20	36	19	26	23	12	20
ENSDARG00000088044	249	226	232	240	183	224	231	186	107	161	101	95	137	113	157	121	232	121	298	269	197	162	215	220	127	153	190	234	151	160	186	193	208	190	247	136	226	197	258	217	140	225	168	222	175	256	174	243	178
ENSDARG00000088078	75	57	55	59	42	57	76	80	64	115	73	99	72	200	61	68	71	50	55	46	90	114	81	71	55	45	53	49	40	62	44	44	77	61	54	107	54	77	57	51	40	112	68	57	32	97	54	63	85
ENSDARG00000088082	159	172	201	189	129	103	140	168	126	177	108	100	172	112	156	114	139	118	170	128	153	149	178	137	256	137	211	190	208	190	187	151	366	196	150	193	241	198	229	144	133	99	147	138	150	184	142	156	154
ENSDARG00000088142	137	77	163	179	105	122	201	248	83	106	210	69	233	123	135	145	250	139	464	318	172	163	151	127	205	231	248	202	144	190	155	211	191	178	173	178	305	220	166	133	150	218	230	234	201	205	167	113	174
ENSDARG00000088181	132	124	254	211	188	198	196	195	20	35	75	38	129	56	137	111	119	123	107	66	129	86	187	121	68	140	262	252	100	81	222	167	134	184	205	169	111	143	181	114	74	51	149	74	221	115	238	65	244
ENSDARG00000088214	167	209	205	172	197	233	165	136	69	124	104	143	113	154	160	167	162	133	159	198	140	130	231	117	117	193	219	207	193	180	200	160	219	260	224	201	188	205	191	155	123	229	176	182	253	172	243	196	201
ENSDARG00000088245	27	31	24	47	43	42	37	51	6	12	25	41	29	101	43	28	57	46	39	36	20	19	15	21	22	25	50	48	25	43	50	30	20	19	50	13	53	43	33	32	43	36	43	23	63	56	47	29	41
ENSDARG00000088301	18	9	19	15	17	11	4	8	7	12	10	9	20	16	11	10	19	8	6	6	7	2	8	12	39	10	17	24	28	22	15	18	20	14	18	4	24	20	5	10	13	4	12	7	13	9	10	1	38
ENSDARG00000088367	21	24	32	33	20	22	19	22	51	29	31	30	32	29	17	23	37	28	45	39	26	32	29	33	27	32	54	44	25	38	43	43	33	30	25	10	35	39	4	35	16	20	15	16	20	22	9	17	58
ENSDARG00000088375	33	31	13	13	30	29	17	16	5	0	7	19	4	29	13	15	18	25	22	19	15	11	10	8	1	4	22	19	5	16	21	18	14	10	19	14	14	7	29	17	22	16	27	12	15	9	22	18	12
ENSDARG00000088378	11	2	22	28	12	8	13	14	3	6	14	2	12	1	8	8	10	4	21	17	10	3	11	17	14	18	39	18	14	10	14	21	15	17	20	9	11	13	6	5	8	5	13	12	7	10	13	1	19
ENSDARG00000088523	26	25	32	23	40	33	27	36	5	2	9	12	32	27	25	19	37	26	55	49	10	11	28	17	6	12	45	34	19	12	12	17	12	25	28	23	29	11	42	41	23	26	30	44	18	32	29	17	22
ENSDARG00000088524	66	75	58	62	60	98	57	51	22	62	82	31	86	38	82	103	73	34	147	131	62	33	121	94	71	57	79	66	76	63	43	64	72	43	75	74	86	76	46	78	58	87	108	144	79	82	113	49	79
ENSDARG00000088616	14	5	14	15	18	13	5	11	4	2	4	1	1	1	3	8	12	3	3	9	4	0	11	4	6	2	11	17	18	7	9	3	6	6	19	10	9	14	10	1	9	9	13	11	18	10	13	8	7
ENSDARG00000088640	27	19	30	21	25	29	17	14	2	7	11	5	14	15	28	19	20	8	13	20	14	10	17	11	9	19	31	28	17	23	25	26	18	18	32	14	10	19	18	17	23	11	23	20	13	7	17	7	22
ENSDARG00000088733	67	77	49	46	32	52	52	67	33	100	39	48	50	27	65	43	65	45	76	65	44	45	49	54	44	39	76	59	48	28	67	53	75	83	56	83	56	55	45	58	49	17	30	63	48	68	22	59	65
ENSDARG00000088836	108	54	60	63	65	67	115	78	26	32	41	72	90	87	85	62	120	72	104	85	52	44	53	59	46	68	83	112	74	87	75	54	61	52	107	57	85	85	76	52	84	64	66	60	86	57	127	85	98
ENSDARG00000088847	81	99	26	77	64	61	43	49	26	40	65	48	46	41	48	15	41	42	70	102	35	38	31	40	33	66	69	79	64	53	49	48	50	50	56	48	68	61	60	28	41	35	36	56	33	50	37	35	88
ENSDARG00000088861	144	161	104	98	127	144	88	75	45	79	47	78	113	87	77	48	99	110	175	188	51	51	112	91	97	126	152	143	113	154	144	97	83	150	89	159	133	83	137	111	63	57	84	85	73	89	121	40	205
ENSDARG00000088870	74	54	81	78	68	67	44	43	19	42	47	61	66	134	53	38	74	61	39	36	61	60	70	66	134	90	100	104	67	68	100	98	84	93	83	71	75	57	73	60	48	25	52	46	70	59	63	57	79
ENSDARG00000088915	62	89	59	81	91	93	89	35	38	46	65	106	51	92	89	89	62	42	90	66	47	36	59	35	36	27	63	66	63	52	58	55	37	55	114	59	66	143	57	67	62	115	74	106	115	83	120	105	77
ENSDARG00000089092	51	62	71	91	63	49	127	100	7	23	82	24	100	48	97	94	96	63	98	117	138	55	84	103	65	37	65	74	43	57	95	59	65	63	83	63	83	91	96	71	87	108	115	78	107	148	145	103	70
ENSDARG00000089097	20	16	23	19	20	29	21	22	5	11	8	14	6	18	25	17	10	11	28	27	22	5	17	18	8	16	24	19	18	13	29	28	28	20	31	18	23	12	24	17	15	13	33	15	24	22	28	17	29
ENSDARG00000089142	213	224	261	265	139	165	208	235	159	193	158	143	207	152	251	206	211	279	302	263	229	174	209	219	200	151	276	239	200	241	244	214	235	245	237	226	235	248	254	240	204	301	220	300	239	264	231	194	229
ENSDARG00000089159	361	289	258	277	365	361	107	149	218	420	322	279	242	291	219	256	245	244	243	175	312	275	239	218	370	386	328	256	279	360	255	309	264	286	328	232	354	317	255	243	245	191	246	172	312	174	344	218	324
ENSDARG00000089179	30	16	45	28	33	48	22	27	7	7	20	18	35	61	25	24	37	23	46	45	21	20	20	19	28	19	50	55	36	36	31	32	35	25	57	33	58	38	40	33	40	19	29	36	58	34	56	34	55
ENSDARG00000089296	314	202	357	380	125	142	312	306	154	192	215	192	235	284	176	135	237	217	334	206	258	240	341	141	316	287	321	241	237	282	502	637	189	222	321	325	363	366	223	148	238	160	256	180	386	249	308	113	428
ENSDARG00000089304	16	15	86	87	22	17	116	123	6	11	46	11	55	17	85	62	76	28	150	140	47	50	79	59	49	25	26	34	22	30	11	19	29	39	55	24	30	29	24	40	57	60	81	75	39	103	30	55	31
ENSDARG00000089318	141	156	122	134	156	149	77	105	68	113	82	84	97	134	87	60	82	88	106	71	120	137	106	91	187	256	221	185	175	171	182	145	203	166	163	161	165	239	91	136	93	68	91	196	128	96	129	103	131
ENSDARG00000089582	149	164	182	155	316	318	263	305	177	300	348	323	334	412	212	188	386	324	349	239	254	248	169	135	252	212	142	190	213	309	160	191	156	148	195	165	380	241	336	201	256	466	261	300	231	343	217	269	235
ENSDARG00000089598	183	211	182	207	174	196	223	198	156	225	120	194	186	167	232	223	181	195	160	168	173	144	231	269	145	151	181	172	181	185	198	190	160	197	160	198	147	210	207	180	177	183	192	192	205	201	225	173	216
ENSDARG00000089604	168	138	182	150	134	129	139	151	107	156	141	98	122	132	181	126	118	128	157	155	123	88	163	142	142	148	161	206	126	135	147	155	148	186	150	128	147	125	195	139	136	80	162	167	154	108	145	141	196
ENSDARG00000089635	38	19	30	20	34	31	11	17	1	8	10	3	13	10	18	7	17	5	20	15	14	7	20	12	19	22	50	35	19	28	21	14	13	37	33	11	16	20	30	21	10	4	24	8	24	22	27	5	25
ENSDARG00000089640	47	73	43	54	65	63	48	64	73	71	85	75	34	84	76	72	57	64	71	63	61	59	51	60	68	49	57	47	71	80	42	42	61	54	71	49	71	49	26	38	42	107	71	65	67	45	58	75	52
ENSDARG00000089642	3	2	8	3	8	12	7	4	5	0	7	8	3	5	6	9	2	2	11	6	2	2	9	2	3	7	3	9	16	11	6	3	6	10	11	13	11	15	6	5	5	8	13	9	10	6	9	1	12
ENSDARG00000089715	47	28	42	38	19	26	56	57	64	79	82	53	59	33	40	56	53	41	61	43	54	65	61	77	46	35	38	40	51	37	42	45	30	28	36	35	47	43	37	38	38	56	65	60	54	43	36	52	50
ENSDARG00000089814	28	38	32	25	32	31	46	32	28	30	19	36	27	45	46	38	35	25	31	39	16	13	20	37	13	21	36	38	31	27	29	21	17	24	49	35	34	47	63	29	57	21	41	18	23	25	43	29	43
ENSDARG00000089831	179	146	199	224	172	236	285	316	95	183	162	131	208	244	157	127	196	219	470	456	223	186	180	164	184	247	254	222	126	135	224	185	275	237	151	142	196	133	368	331	195	399	189	243	142	210	107	143	168
ENSDARG00000089852	11	7	21	24	9	8	7	6	3	7	5	2	23	11	12	9	13	4	8	7	10	11	13	10	46	25	26	40	16	25	12	18	22	26	21	16	38	24	9	17	9	16	13	14	7	13	17	4	25
ENSDARG00000089860	64	43	131	115	75	70	67	70	14	19	26	14	72	60	44	38	63	24	35	23	55	17	66	39	87	102	141	131	83	91	103	97	73	58	119	54	135	89	63	70	62	39	74	61	95	75	77	38	95
ENSDARG00000089861	886	1069	967	950	820	821	1147	1076	433	726	755	676	885	749	923	863	819	738	1012	1192	917	886	871	965	762	885	968	1067	890	904	1081	1080	904	922	848	896	858	958	1004	907	752	686	913	755	978	984	1055	843	901
ENSDARG00000089875	83	87	116	119	60	61	172	131	97	107	94	31	116	51	107	115	85	90	175	243	122	88	131	140	73	101	164	131	111	118	86	90	149	166	111	137	168	105	50	74	79	151	72	146	129	154	147	130	177
ENSDARG00000089908	152	138	100	91	162	163	113	107	5	14	18	20	50	60	92	85	58	37	94	128	81	38	117	70	21	44	112	139	57	60	72	62	95	108	91	93	66	117	76	48	59	53	132	58	133	131	172	119	94
ENSDARG00000089934	131	138	175	207	39	56	100	176	194	293	64	30	68	84	65	64	113	94	81	90	150	232	197	126	460	173	207	209	264	294	157	218	290	304	140	367	166	116	20	224	89	113	29	81	117	79	71	59	165
ENSDARG00000090033	29	13	90	89	20	15	130	172	5	20	56	6	111	32	85	95	102	50	111	91	97	66	93	66	64	27	118	106	58	132	28	27	30	30	83	65	157	108	25	47	90	87	79	70	90	97	83	65	92
ENSDARG00000090091	46	31	56	42	51	48	39	44	11	29	31	9	30	34	49	50	45	29	53	28	34	29	36	19	19	19	56	28	51	53	35	46	29	25	34	14	39	17	15	24	36	20	42	21	39	27	37	13	18
ENSDARG00000090116	48	83	62	45	88	59	59	79	27	63	41	66	58	104	64	49	52	38	79	67	57	52	67	40	60	37	59	57	52	47	60	70	76	51	53	51	40	44	85	44	69	33	85	49	36	51	33	48	67
ENSDARG00000090160	273	222	195	208	261	322	157	185	221	152	176	231	219	299	246	216	279	193	292	253	236	199	243	193	269	165	251	277	243	255	187	217	238	222	282	228	316	245	239	190	220	228	225	268	304	268	295	199	261
ENSDARG00000090192	92	86	78	81	107	112	60	57	84	56	110	93	95	133	66	52	81	97	89	48	92	89	62	86	157	107	96	123	99	108	129	141	114	117	96	110	108	139	96	84	73	58	82	101	76	76	96	42	110
ENSDARG00000090220	160	127	66	74	132	110	180	139	32	43	95	84	115	125	148	104	129	112	193	228	82	96	88	151	33	32	66	45	51	97	76	55	95	19	103	50	99	151	139	96	108	149	119	110	72	94	67	95	79
ENSDARG00000090366	32	35	34	36	45	51	25	18	44	45	38	28	40	20	11	24	39	35	22	26	76	26	49	25	52	33	56	61	43	36	56	63	62	56	41	45	44	37	25	39	49	41	56	48	29	33	32	28	42
ENSDARG00000090392	50	25	50	44	49	64	33	16	25	13	51	52	46	142	37	53	41	41	51	18	25	27	63	25	99	103	103	79	73	89	75	88	84	45	115	141	146	145	80	52	33	129	46	95	99	80	123	68	131
ENSDARG00000090400	24	6	7	24	41	28	8	5	2	0	12	5	7	14	10	16	17	14	17	20	1	5	23	7	6	8	30	13	17	9	19	22	8	11	16	4	10	27	16	9	30	22	19	17	15	20	25	26	26
ENSDARG00000090401	121	139	112	110	198	121	185	172	120	193	142	192	103	204	190	229	105	97	141	112	177	179	122	167	80	68	123	137	128	148	78	116	164	143	127	155	178	146	89	88	162	317	163	188	92	144	118	145	109
ENSDARG00000090452	10	3	6	6	12	10	8	8	2	8	5	12	6	10	9	5	8	4	8	8	9	0	8	6	7	5	5	4	8	4	8	8	4	2	13	6	9	5	0	7	8	11	7	12	9	13	12	1	10
ENSDARG00000090461	66	40	56	43	77	100	80	90	8	16	42	56	46	112	36	30	100	49	28	24	36	36	48	39	48	33	47	50	25	43	78	67	30	32	42	54	54	46	85	58	51	36	50	41	31	31	42	21	37
ENSDARG00000090468	221	156	219	200	283	304	249	263	97	189	247	104	232	149	397	275	242	284	311	401	284	307	332	282	159	180	202	216	181	173	226	260	195	183	218	254	167	307	307	258	223	260	297	305	221	319	268	243	288
ENSDARG00000090532	22	9	22	18	26	24	18	18	7	6	13	12	20	28	22	19	21	12	30	19	14	10	14	12	17	21	32	38	29	29	13	17	10	17	42	13	30	26	16	20	22	13	25	12	32	29	53	12	31
ENSDARG00000090658	13	12	9	13	11	15	14	10	1	0	7	17	11	17	10	11	15	8	25	27	15	6	5	4	3	2	15	11	11	14	6	7	13	9	11	19	18	15	11	14	14	8	11	15	22	13	14	17	12
ENSDARG00000090734	27	21	32	41	25	31	46	42	20	30	29	16	67	32	35	27	35	31	38	26	30	30	34	29	93	41	42	61	40	51	36	44	51	49	42	59	45	45	15	36	23	58	39	35	20	51	22	34	55
ENSDARG00000090769	9	8	4	7	12	4	8	11	3	0	1	4	7	2	6	8	5	1	11	15	4	7	6	4	6	1	19	13	8	17	4	0	6	7	14	10	23	11	6	2	10	1	11	8	3	9	11	7	17
ENSDARG00000090778	305	411	306	365	347	373	350	341	391	425	391	369	322	353	476	374	357	418	215	205	402	436	359	476	255	297	345	317	436	407	410	359	301	311	367	420	350	398	301	303	329	380	433	334	424	405	394	260	385
ENSDARG00000090840	65	41	52	56	53	56	52	27	5	2	16	15	29	21	34	26	29	14	44	49	29	12	34	14	31	16	59	59	27	40	42	40	28	35	37	26	44	37	24	36	26	19	51	30	49	46	63	32	29
ENSDARG00000090942	255	266	269	244	276	246	268	317	167	269	243	260	269	194	270	220	253	201	296	320	275	217	225	333	207	224	241	236	190	231	219	216	266	239	242	318	234	273	262	290	205	250	266	258	257	324	279	275	281
ENSDARG00000090947	154	113	137	135	109	84	121	115	100	157	217	101	217	221	91	109	123	87	118	90	120	127	122	118	238	133	159	183	165	198	115	142	195	182	136	158	212	143	120	133	134	151	141	167	130	90	97	77	179
ENSDARG00000090957	72	72	71	83	71	47	83	89	120	110	72	122	69	111	88	81	68	103	71	61	90	93	81	92	72	103	68	92	83	121	147	85	98	75	56	37	70	57	73	66	97	115	80	72	106	74	92	67	92
ENSDARG00000090998	309	379	399	335	376	446	417	340	313	396	394	238	310	369	387	302	272	324	467	493	297	303	442	416	281	334	349	351	275	345	357	339	317	342	304	321	305	377	268	325	269	422	386	312	398	346	378	314	423
ENSDARG00000091013	14	14	84	57	9	13	167	259	11	16	63	5	173	8	87	78	157	57	197	144	106	71	80	74	41	32	35	45	33	42	13	15	25	23	27	24	46	23	37	66	99	99	147	121	25	130	21	42	34
ENSDARG00000091026	22	22	35	43	38	24	25	18	16	15	23	21	23	38	32	19	23	17	21	14	25	32	37	16	43	38	28	44	46	38	36	24	54	28	31	34	35	26	16	24	30	7	29	27	24	20	27	4	47
ENSDARG00000091176	256	187	157	138	185	214	187	187	93	133	108	123	108	106	157	123	119	96	260	311	174	139	246	124	129	117	204	186	230	248	158	114	217	253	162	157	159	185	161	134	109	237	136	165	109	204	155	158	198
ENSDARG00000091235	25	10	83	78	24	36	187	208	8	29	124	23	216	69	142	149	226	114	236	189	160	84	79	77	64	21	109	104	94	135	30	29	34	22	145	59	293	99	63	81	148	259	140	157	158	136	151	94	123
ENSDARG00000091381	73	117	59	113	80	109	36	64	18	70	46	88	58	106	81	44	61	93	79	49	76	45	66	41	122	76	90	106	73	83	143	107	110	81	103	61	67	96	103	74	82	51	61	36	83	82	85	67	109
ENSDARG00000091393	246	275	243	216	217	213	251	261	104	146	141	117	205	170	212	147	201	158	243	273	199	153	200	212	158	174	229	208	199	186	176	191	209	225	233	204	218	236	255	177	203	273	247	219	209	228	179	186	255
ENSDARG00000091477	68	79	46	49	55	74	28	30	27	41	47	36	25	48	41	58	41	31	32	43	43	47	58	37	51	57	76	55	70	60	69	71	50	75	48	64	60	33	46	95	42	26	42	20	34	33	54	29	51
ENSDARG00000091499	307	247	307	326	198	191	372	403	178	350	210	333	320	325	273	257	356	213	270	197	340	207	342	293	259	206	284	344	320	301	280	303	275	241	303	352	333	360	255	296	274	326	271	386	209	283	205	269	440
ENSDARG00000091502	11	19	15	8	18	19	5	4	2	4	2	1	11	18	12	5	4	8	3	3	6	3	6	4	6	4	11	11	8	8	9	6	15	7	14	8	19	12	8	6	11	1	9	9	13	4	8	7	3
ENSDARG00000091524	94	85	78	65	76	107	129	145	26	28	77	50	134	64	77	82	97	66	139	162	87	57	119	60	47	43	132	99	90	152	60	79	78	77	87	102	121	137	60	67	89	156	115	152	130	125	114	110	112
ENSDARG00000091561	91	86	89	87	75	88	103	59	42	133	54	33	120	195	37	63	94	78	59	39	77	53	89	51	143	77	100	106	98	122	111	105	93	81	95	130	88	92	90	89	85	59	79	92	43	115	105	61	141
ENSDARG00000091640	153	162	104	116	139	139	148	140	83	135	156	154	115	172	138	151	136	135	156	187	179	125	161	169	72	76	194	172	175	185	75	89	141	132	146	188	221	193	139	108	141	211	189	192	183	162	206	120	162
ENSDARG00000091648	7	21	36	15	14	6	13	22	0	5	8	2	21	9	9	15	20	4	22	48	7	6	9	14	11	9	26	35	9	11	16	15	14	11	25	21	16	24	18	13	8	5	16	5	18	18	12	17	26
ENSDARG00000091656	510	466	396	347	658	672	552	563	527	537	481	607	407	580	715	764	437	551	491	678	738	553	752	862	295	319	390	411	582	582	363	366	518	499	509	651	498	687	408	421	658	623	696	563	635	649	702	684	563
ENSDARG00000091746	68	25	27	29	59	70	24	33	32	49	22	44	48	73	18	16	60	38	11	19	29	35	27	35	49	63	63	55	54	54	52	56	53	48	32	36	47	23	56	45	35	34	35	11	33	33	30	20	58
ENSDARG00000091793	444	540	625	561	448	553	502	537	193	327	340	225	406	284	398	376	387	353	544	595	374	398	515	447	393	381	606	644	351	323	580	542	439	507	484	380	446	405	472	474	253	360	416	469	485	463	491	385	540
ENSDARG00000091808	82	63	40	50	45	70	33	40	54	77	85	68	62	34	67	99	61	47	58	85	45	34	67	55	60	53	71	73	50	96	45	44	56	61	59	46	64	82	52	60	65	59	52	68	77	44	60	72	61
ENSDARG00000091841	59	48	95	74	51	57	95	78	50	105	61	42	66	70	61	73	71	74	56	60	58	59	78	87	57	77	69	89	62	61	74	63	53	61	70	60	55	58	49	76	78	107	80	93	80	86	78	74	107
ENSDARG00000091869	427	451	489	480	412	441	510	507	261	362	369	285	423	352	468	371	400	312	692	629	489	368	397	480	433	406	473	431	448	476	430	442	454	465	505	422	454	445	385	418	384	523	494	486	461	425	507	382	453
ENSDARG00000091878	75	57	37	36	49	43	27	14	14	17	33	40	20	34	23	34	50	40	44	59	34	38	31	33	29	32	66	44	28	32	44	39	25	31	43	56	53	55	46	21	39	41	32	33	34	40	52	27	43
ENSDARG00000091970	68	67	59	71	47	54	54	74	72	79	54	118	76	189	87	89	65	51	53	48	88	79	67	89	79	58	61	71	75	61	55	58	55	46	67	111	68	124	96	70	68	165	50	51	60	88	94	88	70
ENSDARG00000091974	83	84	102	66	55	81	95	80	90	93	92	101	85	90	84	69	86	55	109	64	73	105	69	86	96	69	77	73	79	87	52	76	83	77	70	93	108	70	75	72	72	171	73	89	78	85	58	86	89
ENSDARG00000091994	72	84	61	76	79	63	117	86	17	56	46	73	84	51	87	96	76	68	108	140	88	50	44	80	26	33	61	72	59	74	60	33	30	41	118	72	91	109	51	56	126	87	103	86	64	94	84	72	84
ENSDARG00000092000	60	39	45	72	54	40	86	108	16	63	46	35	63	26	58	55	41	39	99	104	70	67	54	61	32	52	85	98	35	85	46	32	65	71	58	90	89	100	57	63	46	53	52	105	63	72	95	52	67
ENSDARG00000092064	20	11	16	13	19	23	19	19	1	9	18	14	8	30	19	12	24	10	18	6	4	3	25	6	21	18	20	14	20	32	13	14	14	19	16	9	16	12	9	7	29	21	19	17	18	17	20	15	23
ENSDARG00000092080	13	11	21	16	24	24	18	18	2	5	13	8	8	21	22	18	10	8	20	27	7	6	3	8	3	10	9	16	6	5	11	16	7	10	21	8	17	12	10	10	16	7	23	25	21	11	9	8	13
ENSDARG00000092083	9	10	7	16	10	10	10	16	4	19	10	5	10	11	8	5	11	9	15	22	2	3	5	22	18	16	21	13	16	12	13	14	9	13	13	9	18	10	15	13	16	5	18	15	11	11	12	4	7
ENSDARG00000092161	10	1	7	9	12	13	8	12	3	12	3	7	10	7	13	8	19	13	11	5	6	2	9	5	12	10	14	15	12	9	14	10	10	7	15	8	10	12	6	3	9	6	14	1	12	13	10	5	10
ENSDARG00000092197	76	81	72	86	152	122	33	39	24	113	67	56	62	127	30	46	71	51	33	65	45	37	57	41	102	83	51	79	71	73	82	111	45	54	55	59	78	49	117	89	74	47	71	31	41	67	58	60	94
ENSDARG00000092204	123	133	116	83	160	149	115	77	112	117	86	233	87	181	319	430	173	164	96	120	199	94	126	166	115	156	135	132	135	152	76	117	137	142	165	332	198	253	69	82	120	181	113	81	155	226	183	234	127
ENSDARG00000092241	340	281	427	347	336	346	387	359	173	254	302	236	314	251	329	291	366	315	430	372	369	290	328	341	325	342	429	376	299	292	339	327	241	294	360	299	336	366	283	267	272	344	318	309	333	288	379	208	413
ENSDARG00000092329	126	99	123	84	139	136	59	75	20	59	39	111	70	96	69	71	69	69	116	118	55	53	54	64	100	75	112	96	77	68	127	82	112	82	87	79	87	89	91	72	66	125	108	71	103	99	89	74	95
ENSDARG00000092341	14	8	18	11	26	22	30	31	13	11	15	29	11	49	34	31	32	16	65	56	55	60	24	16	33	30	29	12	44	33	35	40	26	36	38	13	47	13	20	12	40	47	43	43	19	33	19	12	49
ENSDARG00000092471	78	58	63	59	32	37	17	30	13	72	30	27	44	24	57	26	27	15	30	46	49	19	50	34	49	46	78	72	90	66	55	69	66	88	68	71	85	67	28	56	45	22	53	36	54	33	34	50	59
ENSDARG00000092475	9	12	17	8	9	12	10	10	2	8	12	8	20	6	17	13	7	7	16	14	9	7	8	14	3	5	17	9	12	12	11	5	12	8	9	6	22	11	4	6	11	7	23	7	15	16	10	8	15
ENSDARG00000092583	24	21	18	15	19	19	7	2	7	8	9	14	11	15	17	13	8	8	8	10	5	11	14	13	14	18	25	13	18	14	16	12	24	22	23	19	8	27	4	3	15	21	14	15	25	15	32	15	18
ENSDARG00000092608	231	190	246	237	212	231	189	216	54	142	187	162	212	119	152	193	212	175	219	224	200	213	261	201	133	224	235	236	121	152	267	237	209	228	259	171	218	198	202	218	144	240	234	197	229	214	185	200	241
ENSDARG00000092617	6	4	8	8	9	8	14	11	2	4	7	0	12	5	12	12	5	10	12	16	11	5	5	2	3	4	4	4	11	4	5	5	4	6	6	3	4	5	0	3	12	17	17	17	9	13	4	16	5
ENSDARG00000092677	513	573	571	515	712	696	636	582	1197	902	933	1282	798	1158	957	925	752	756	799	901	806	826	644	877	670	659	590	582	778	928	652	631	789	682	576	685	616	748	821	779	851	870	892	929	641	841	746	1037	664
ENSDARG00000092714	49	15	83	60	36	32	111	115	84	75	31	128	25	110	83	87	38	23	31	17	73	54	80	108	40	12	57	59	46	69	25	43	70	39	40	123	61	77	39	30	44	105	42	22	23	29	43	22	47
ENSDARG00000092717	6	12	13	9	4	1	4	2	7	20	5	6	11	13	10	12	0	1	6	7	17	1	5	6	20	19	18	9	14	8	19	12	13	8	6	4	4	2	0	1	2	3	4	5	1	5	1	1	9
ENSDARG00000092759	609	481	520	426	359	372	604	691	406	663	568	634	564	735	418	432	468	393	608	686	563	613	545	506	618	366	654	585	384	495	552	561	631	501	462	426	478	367	704	533	331	522	419	360	367	370	358	387	301
ENSDARG00000092784	11	7	7	5	11	8	4	3	2	7	0	1	2	11	3	7	12	3	7	5	2	1	6	4	0	9	12	8	5	7	5	3	6	7	6	3	5	5	8	5	9	0	1	6	10	7	8	3	5
ENSDARG00000092938	11	8	7	8	5	10	13	10	8	9	13	5	16	6	15	12	8	5	8	15	15	3	8	10	7	11	25	18	11	20	7	10	13	10	15	13	15	13	13	9	16	8	13	14	21	11	24	8	13
ENSDARG00000092944	4	4	4	6	6	12	4	7	3	5	10	15	6	7	9	8	2	3	11	11	7	1	14	7	2	7	3	4	8	10	2	4	3	4	2	5	3	2	1	5	5	0	4	6	3	4	9	5	3
ENSDARG00000092968	95	76	62	64	72	91	33	54	24	17	61	20	35	66	58	49	79	22	96	89	50	40	51	34	55	49	58	108	72	51	77	66	53	77	66	68	67	45	73	47	70	33	69	82	68	85	62	46	77
ENSDARG00000092994	20	26	27	22	32	26	31	37	0	1	15	6	22	10	17	14	30	14	31	53	25	11	30	12	4	19	21	17	11	21	21	21	8	6	13	11	18	15	30	20	18	24	31	30	15	28	13	3	7
ENSDARG00000093014	31	20	27	30	34	41	36	26	27	36	40	30	38	44	21	21	24	37	21	22	52	32	21	24	32	32	35	38	25	49	27	47	33	26	27	28	33	17	23	39	45	29	36	36	22	38	36	38	26
ENSDARG00000093041	25	45	30	28	41	33	28	34	13	20	36	36	44	36	41	32	37	31	37	46	31	11	18	25	25	20	36	44	33	54	12	27	19	19	54	33	57	48	14	20	33	81	36	78	59	45	76	28	57
ENSDARG00000093058	1823	1693	1782	1384	1190	1441	1791	2217	1328	1493	1433	1543	1604	1210	1436	1376	1600	1277	3511	3683	1763	1704	1689	1944	1250	1259	1820	1596	1204	1290	1595	1588	1750	1704	1753	2064	1926	1254	1353	1881	1141	1981	1397	1758	1417	1298	1546	1998	1421
ENSDARG00000093106	46	40	78	65	39	50	42	41	12	32	11	12	33	28	33	33	41	23	62	62	40	21	54	23	38	24	66	60	51	28	50	41	52	34	65	48	45	33	24	36	30	14	45	55	110	35	67	28	48
ENSDARG00000093134	8	1	11	7	7	12	7	6	0	1	3	2	3	11	6	5	4	0	10	11	4	0	9	4	3	4	8	5	5	3	7	5	6	9	9	10	9	6	8	6	6	5	5	3	10	11	13	4	5
ENSDARG00000093135	93	55	61	71	102	93	112	99	39	68	60	74	72	101	81	79	81	63	128	159	77	102	123	105	56	67	105	92	99	100	65	53	67	88	74	62	81	80	52	75	89	71	106	118	76	106	82	96	81
ENSDARG00000093165	11	13	26	19	12	11	15	14	2	1	1	1	13	4	17	12	10	2	9	19	9	10	10	8	9	16	40	37	17	20	13	15	16	21	32	10	38	19	9	10	9	3	20	6	28	24	24	4	28
ENSDARG00000093236	13	1	7	17	9	13	10	8	5	0	7	2	6	4	6	12	5	5	18	8	14	0	13	5	2	4	11	9	3	7	16	13	2	7	6	6	4	4	4	9	9	6	10	3	8	5	4	12	14
ENSDARG00000093247	8	12	14	18	22	27	15	19	14	14	27	33	22	46	19	30	36	14	29	37	27	19	13	17	23	11	16	13	17	36	26	17	9	12	17	25	18	24	20	9	25	21	34	19	15	9	13	13	19
ENSDARG00000093254	19	17	17	27	21	15	1	8	5	18	10	4	14	12	17	15	5	9	8	8	20	9	23	10	10	18	26	28	20	18	16	13	20	19	31	18	24	26	13	17	16	8	14	6	30	13	39	9	27
ENSDARG00000093361	9	3	6	6	10	8	1	1	1	0	2	5	1	7	5	6	5	5	3	2	1	1	3	4	3	0	6	9	6	7	9	6	6	6	6	6	3	8	14	5	3	6	5	4	6	10	9	3	4
ENSDARG00000093424	26	19	21	13	20	23	10	15	9	9	9	3	6	19	15	12	15	8	22	22	17	11	18	6	13	7	34	28	21	25	21	18	16	16	24	11	16	17	32	14	7	3	19	5	20	12	23	11	16
ENSDARG00000093427	24	12	24	18	18	22	10	18	12	6	12	14	18	29	14	11	21	20	12	7	11	14	19	22	22	20	21	15	29	22	17	20	17	12	19	5	19	10	16	16	14	13	17	15	16	11	9	20	16
ENSDARG00000093445	110	123	132	118	110	98	148	157	98	195	144	125	132	177	94	95	141	128	209	165	182	134	118	134	125	103	133	98	99	92	128	158	151	134	154	92	119	120	161	138	129	229	88	140	78	129	109	173	136
ENSDARG00000093461	11	5	12	5	9	14	15	11	1	0	0	2	9	6	7	4	8	1	25	28	14	3	4	5	3	5	8	9	1	3	5	4	3	5	9	0	7	4	5	10	8	3	11	9	7	6	6	3	10
ENSDARG00000093489	124	111	125	101	144	119	216	214	40	82	145	36	176	82	168	163	155	122	259	316	147	72	170	179	81	106	161	147	84	136	131	83	48	68	148	78	189	119	173	104	91	86	181	114	214	182	220	145	198
ENSDARG00000093546	71	103	90	100	78	66	99	86	72	143	61	220	85	207	169	206	93	67	62	58	122	98	104	128	82	38	82	103	75	106	117	130	79	91	58	181	96	179	100	54	105	134	81	46	52	108	72	74	83
ENSDARG00000093557	11	8	16	9	17	13	12	11	16	15	13	11	17	16	8	10	18	16	17	12	21	17	10	16	13	15	9	13	11	12	11	11	15	7	14	4	3	13	10	26	17	27	7	7	9	11	13	16	5
ENSDARG00000093615	8	13	10	14	11	17	4	5	11	12	3	1	0	5	6	4	6	4	3	6	1	9	3	5	4	6	9	9	12	10	9	12	13	14	3	5	3	10	3	12	8	4	3	0	5	4	6	4	11
ENSDARG00000093658	1870	2049	1779	2090	1454	1525	2254	2002	1003	1103	1057	1327	1476	1658	1520	1469	1787	1090	2614	2382	1420	1761	1391	1567	1651	1568	2235	2221	1935	1907	1478	1609	2270	2089	1830	1589	2428	1902	1525	1383	1659	1775	1626	1960	1434	1660	1591	1597	1480
ENSDARG00000093713	173	193	123	126	172	167	112	93	58	100	69	102	67	123	159	155	94	90	121	160	104	80	129	101	43	66	146	142	102	151	108	95	117	126	134	137	159	190	83	81	113	155	140	151	174	95	169	96	116
ENSDARG00000093803	35	34	27	33	54	60	2	4	8	9	11	32	17	57	13	11	33	28	7	3	16	14	11	8	46	38	23	30	31	41	65	60	30	23	39	29	43	18	44	35	29	2	27	19	19	22	24	12	28
ENSDARG00000093831	95	129	59	53	84	89	39	31	24	54	34	69	45	56	64	53	73	69	102	100	52	53	87	64	52	57	81	100	71	52	76	58	72	67	75	106	73	62	81	68	42	123	62	70	47	66	52	47	135
ENSDARG00000093846	8	7	4	5	10	8	13	9	4	1	8	2	6	4	7	7	7	4	18	20	9	10	5	11	7	5	10	16	7	4	4	8	10	7	14	10	5	10	6	6	3	9	8	7	3	6	5	1	10
ENSDARG00000093944	19	6	13	11	14	18	11	7	0	11	9	1	13	7	11	5	6	5	9	13	4	6	8	12	6	20	18	13	15	7	9	8	10	7	11	13	15	8	6	12	6	6	10	12	12	5	9	4	18
ENSDARG00000093983	7	8	12	12	1	4	8	8	9	27	13	15	8	21	5	3	14	3	13	10	9	6	8	1	22	18	8	12	8	16	13	16	6	15	13	4	9	4	11	6	7	3	2	10	5	2	10	11	14
ENSDARG00000094000	249	251	212	294	263	216	294	286	315	385	416	339	345	407	214	223	291	300	307	325	358	271	258	292	327	249	292	234	263	342	305	303	306	298	246	260	339	299	291	262	315	402	225	302	277	272	261	398	256
ENSDARG00000094017	40	37	31	39	20	40	48	47	10	6	23	4	44	30	58	44	45	29	78	77	34	20	68	41	34	41	50	59	34	35	18	33	9	26	56	42	47	55	31	24	41	58	52	47	38	49	63	44	43
ENSDARG00000094023	141	138	132	95	48	67	119	124	65	57	35	29	32	19	56	40	67	68	167	226	55	51	105	111	35	14	96	90	29	49	94	91	123	97	124	59	124	40	50	89	33	138	51	101	16	49	41	68	53
ENSDARG00000094066	23	16	24	26	18	9	14	14	5	5	15	5	18	6	13	23	8	2	25	40	21	3	25	13	12	25	32	26	19	15	25	13	23	21	18	16	24	21	10	13	18	14	17	16	15	7	18	13	41
ENSDARG00000094101	11	13	5	9	14	18	2	6	1	2	0	5	1	7	5	4	7	4	2	3	5	3	4	5	2	3	7	5	8	8	3	2	11	12	9	11	5	7	6	7	10	0	5	9	4	7	6	5	9
ENSDARG00000094119	7	5	7	3	11	6	2	4	5	4	2	2	3	17	5	2	7	8	4	1	1	3	1	1	12	9	15	14	8	6	11	4	23	5	14	6	5	10	5	6	8	4	5	0	4	1	6	1	12
ENSDARG00000094132	52	37	77	74	65	68	41	53	11	15	27	9	40	26	45	30	35	15	45	44	46	29	65	42	28	37	65	50	51	32	63	68	51	59	63	54	47	52	39	30	45	35	60	35	56	48	56	28	64
ENSDARG00000094147	151	97	133	120	100	135	80	69	25	67	91	129	120	99	83	76	89	86	99	107	103	68	130	92	111	96	137	121	93	99	104	123	109	117	138	95	115	108	120	95	88	63	80	100	92	148	108	71	138
ENSDARG00000094175	94	78	109	87	68	66	93	113	10	28	68	28	79	69	95	89	109	59	142	132	111	43	111	58	50	83	132	144	88	88	82	88	70	66	134	82	162	107	84	94	69	85	110	99	136	76	128	55	128
ENSDARG00000094191	361	483	429	373	413	440	516	519	369	354	285	359	409	404	503	501	457	489	402	402	468	337	507	551	218	297	377	380	429	430	276	295	376	469	358	449	352	315	362	315	463	450	475	359	501	419	530	437	391
ENSDARG00000094215	11	16	5	3	13	15	1	5	18	37	145	24	85	27	1	1	1	15	6	5	45	35	47	47	209	150	5	1	2	4	3	7	0	0	1	3	3	4	23	2	10	6	5	3	6	7	9	4	54
ENSDARG00000094222	31	25	52	35	51	42	12	5	5	8	11	3	10	32	25	13	13	9	12	19	11	3	17	12	20	29	69	47	28	29	34	37	26	22	51	13	43	27	29	17	19	18	34	15	53	38	51	15	52
ENSDARG00000094308	49	34	62	53	31	44	70	41	17	45	14	11	39	33	42	61	27	40	88	97	76	35	64	64	24	25	88	78	37	70	54	44	32	56	82	32	75	45	65	61	39	34	58	41	34	62	64	56	62
ENSDARG00000094413	33	26	27	38	32	32	22	22	8	9	18	21	18	21	25	20	19	17	23	50	25	10	30	17	15	33	33	37	16	17	31	29	29	29	39	19	27	20	37	26	19	18	31	22	27	17	27	21	21
ENSDARG00000094428	106	131	106	98	105	106	146	197	69	253	136	107	94	156	111	121	109	71	116	111	125	95	149	83	115	107	113	96	106	101	91	96	97	111	123	187	127	142	68	80	104	162	91	131	106	110	106	130	77
ENSDARG00000094457	15	16	25	23	18	13	25	26	4	9	8	9	18	15	12	6	30	10	7	11	22	6	13	14	13	7	8	4	12	13	17	26	22	16	6	6	8	5	13	18	15	29	13	6	9	5	11	11	11
ENSDARG00000094459	100	122	62	74	75	62	110	88	88	57	41	63	96	51	102	63	89	62	124	110	61	91	72	77	50	31	130	71	77	65	79	39	62	63	61	84	67	66	78	93	56	38	104	109	62	101	70	69	57
ENSDARG00000094484	17	23	15	22	26	26	23	18	3	7	9	10	11	11	14	21	25	5	30	41	9	3	19	10	4	5	18	19	10	7	8	10	6	14	15	8	19	20	20	16	17	21	16	10	15	18	20	9	21
ENSDARG00000094500	6	6	7	8	10	4	7	7	5	2	11	11	7	10	15	5	8	21	4	11	7	7	0	8	3	3	9	10	12	11	2	3	9	1	6	3	6	2	4	2	9	14	10	3	12	6	4	8	2
ENSDARG00000094534	48	48	41	37	41	50	58	43	49	58	33	68	30	50	46	52	42	27	39	31	62	48	49	36	43	28	48	36	79	85	44	79	49	65	41	34	34	43	42	40	49	80	50	82	61	36	56	25	47
ENSDARG00000094551	63	48	84	99	56	72	75	74	9	18	38	5	66	35	33	40	62	43	123	80	34	34	90	35	49	68	100	118	55	40	79	83	66	82	93	59	75	71	76	81	35	39	76	62	83	65	87	37	76
ENSDARG00000094558	79	134	54	71	78	118	59	81	48	60	57	74	71	73	109	66	55	68	67	87	76	39	48	36	39	14	86	64	99	64	38	41	60	88	63	64	94	69	68	65	62	69	66	65	95	47	112	74	50
ENSDARG00000094572	13	5	18	18	10	12	5	3	1	0	7	6	3	10	8	7	2	1	6	10	2	1	11	8	13	16	14	23	18	14	12	13	18	21	13	21	18	7	9	6	4	4	6	9	9	9	13	7	9
ENSDARG00000094612	99	86	81	84	78	93	138	98	54	124	70	74	114	92	99	105	136	96	124	164	125	94	99	139	76	72	110	103	109	91	56	116	82	91	105	107	84	119	91	64	109	138	104	123	111	127	111	101	75
ENSDARG00000094646	2859	2393	3341	3130	2682	2763	2837	3245	1129	1490	1604	1433	2248	1977	2387	2156	2381	1645	5182	5192	2481	2567	2523	2699	1785	2082	2744	2953	2003	2037	3735	3165	2484	2886	3152	2369	2491	2918	2836	2829	1765	2670	2497	2257	2380	2691	2548	2938	2816
ENSDARG00000094653	15	21	24	18	12	26	23	12	9	16	12	8	26	15	29	27	17	9	23	41	15	10	30	21	15	28	23	36	32	27	19	17	30	28	31	15	48	35	18	12	20	9	22	19	51	16	37	12	32
ENSDARG00000094732	900	838	1013	931	788	851	834	861	471	548	653	592	694	680	637	608	858	730	951	787	790	911	809	781	831	1017	1064	910	745	840	972	996	818	811	1021	699	924	793	785	785	677	704	722	744	886	755	954	598	898
ENSDARG00000094799	14	4	27	13	14	19	4	8	0	0	2	2	9	6	4	5	8	0	18	14	4	6	6	6	9	12	26	32	6	10	19	13	12	11	15	8	21	7	4	5	5	6	11	7	7	12	13	0	16
ENSDARG00000094809	570	465	504	451	376	392	519	616	388	196	175	395	339	390	304	304	245	357	712	821	394	371	479	381	356	387	622	844	384	448	512	599	467	510	445	450	550	719	580	509	418	752	418	464	427	458	458	469	535
ENSDARG00000094854	203	223	193	150	267	283	230	225	262	189	188	112	262	136	281	213	539	460	238	300	303	246	207	245	153	159	178	137	128	113	142	162	217	265	168	105	195	104	126	197	149	92	193	171	116	216	113	353	102
ENSDARG00000094902	52	29	28	34	27	46	32	39	10	6	13	23	17	32	32	27	36	22	44	35	23	23	17	24	6	27	18	27	17	21	15	42	31	17	25	26	32	34	25	28	17	62	56	69	33	42	38	32	32
ENSDARG00000094973	149	184	169	182	117	159	152	167	67	159	101	97	128	113	162	111	166	126	269	250	186	133	129	163	106	105	192	220	141	125	162	146	118	170	161	160	157	199	133	117	97	158	139	160	176	136	165	150	195
ENSDARG00000095013	46	16	44	38	28	19	22	38	3	20	17	28	29	77	29	26	36	28	38	21	24	25	20	22	49	42	42	37	44	47	53	50	30	36	36	50	41	29	29	36	33	21	25	9	45	18	26	11	52
ENSDARG00000095023	13	9	10	8	4	7	14	11	2	4	8	4	11	3	6	11	5	4	22	24	5	8	9	17	6	4	22	19	12	19	7	9	15	7	14	11	11	7	3	8	8	20	13	21	11	20	6	11	11
ENSDARG00000095030	265	252	234	235	191	185	235	224	147	205	244	167	189	165	190	188	245	183	305	257	190	168	218	229	201	202	217	235	215	211	240	218	201	217	226	178	212	177	213	190	134	153	177	213	198	187	217	174	223
ENSDARG00000095099	6	7	8	4	15	7	15	12	27	14	19	11	21	18	23	30	7	15	21	13	9	12	10	11	15	9	12	12	19	31	8	7	11	13	14	15	19	15	3	10	12	24	20	15	21	11	23	7	11
ENSDARG00000095106	58	41	73	71	51	54	47	43	12	61	42	26	66	54	36	41	48	28	53	59	60	39	47	33	119	48	95	93	91	101	54	77	76	68	61	78	99	83	34	61	42	38	49	41	88	60	69	36	78
ENSDARG00000095121	14	7	13	18	7	9	20	12	0	9	5	8	2	4	13	6	12	4	18	32	10	3	6	11	8	11	7	8	3	2	2	3	12	7	6	6	8	5	10	8	8	21	27	8	13	27	14	5	6
ENSDARG00000095126	117	133	109	126	114	112	71	41	72	144	112	99	104	133	81	96	71	87	79	88	90	63	90	66	167	160	196	124	137	148	106	102	181	127	125	111	95	101	106	99	83	117	46	124	87	115	86	86	93
ENSDARG00000095132	87	55	100	111	49	60	89	84	49	94	82	35	70	134	65	52	80	68	45	35	57	54	103	48	142	116	119	126	121	135	124	109	135	112	77	139	129	68	91	93	90	67	56	87	74	78	68	41	102
ENSDARG00000095135	203	184	268	285	248	277	440	392	97	123	184	118	300	206	349	372	234	202	425	436	346	215	285	281	185	217	298	270	277	248	168	177	216	268	308	394	339	352	153	244	216	344	301	302	383	439	350	317	252
ENSDARG00000095159	22	23	18	13	18	16	16	21	33	56	64	33	22	33	18	23	23	27	29	25	27	30	12	22	40	21	16	19	22	44	14	13	19	19	29	22	30	13	28	34	20	27	14	12	15	37	17	21	20
ENSDARG00000095186	27	24	0	29	22	10	11	6	68	82	4	62	29	77	29	17	35	48	22	16	29	28	19	24	20	68	27	29	4	3	39	40	27	2	32	26	45	32	38	39	9	53	28	21	3	29	12	13	20
ENSDARG00000095198	14	18	18	16	18	19	11	6	2	1	5	4	11	12	7	11	18	10	11	19	15	11	8	2	7	15	16	15	8	19	11	19	13	14	23	11	17	24	13	2	11	0	13	7	20	11	18	4	18
ENSDARG00000095200	88	58	220	215	46	55	402	506	128	113	273	45	329	84	224	293	339	222	330	285	284	215	256	217	207	132	208	235	206	332	60	115	290	295	185	333	345	270	142	159	260	491	214	363	188	255	164	170	228
ENSDARG00000095257	32	27	24	23	12	12	30	26	4	11	12	8	16	17	28	19	10	12	39	38	20	16	20	18	23	12	33	33	29	29	20	17	32	22	28	15	42	17	16	17	17	17	17	22	27	23	28	16	34
ENSDARG00000095275	62	34	70	68	39	32	17	32	10	50	39	12	48	46	13	21	35	22	19	12	55	33	38	19	141	60	94	96	61	66	62	69	100	74	49	56	68	48	37	50	40	17	31	21	42	11	27	11	109
ENSDARG00000095293	81	69	153	137	164	207	221	180	34	100	80	68	149	153	164	91	153	97	207	202	114	77	139	92	184	107	158	119	81	134	116	85	124	152	116	125	273	96	132	111	155	137	168	161	93	165	108	132	108
ENSDARG00000095324	5	3	7	9	12	8	17	13	4	1	11	5	2	15	10	4	5	3	8	8	6	9	5	1	8	2	4	11	10	16	2	7	4	8	7	6	9	5	8	9	7	11	9	10	8	7	9	1	4
ENSDARG00000095332	74	70	68	77	68	74	110	84	29	47	50	41	62	41	76	73	68	61	87	87	63	43	72	81	36	54	73	111	73	68	95	61	63	82	67	66	82	88	79	51	48	49	92	69	78	104	74	44	92
ENSDARG00000095357	17	9	5	8	18	19	4	1	2	4	0	5	3	9	10	7	7	4	4	6	6	5	14	6	9	12	10	9	10	16	11	8	16	4	17	5	8	14	6	17	8	11	13	14	8	7	12	5	20
ENSDARG00000095440	8	4	13	13	5	7	9	18	0	4	5	5	7	10	5	9	13	1	22	28	7	6	8	14	2	5	17	10	5	5	6	8	14	4	13	3	13	7	4	2	5	12	10	5	12	20	12	11	5
ENSDARG00000095446	22	36	28	44	16	20	33	30	31	19	27	54	23	36	24	13	25	22	13	13	35	30	30	30	35	14	30	32	24	31	29	41	26	28	35	35	8	6	16	30	46	35	32	41	26	34	11	41	37
ENSDARG00000095461	45	35	11	14	9	9	29	32	12	22	20	22	6	34	9	13	23	29	1	5	17	18	11	14	7	6	29	22	14	23	12	20	5	8	27	30	0	0	23	13	28	5	17	22	20	28	22	25	17
ENSDARG00000095521	29	20	13	18	28	31	7	8	14	15	9	20	8	32	15	12	13	22	8	11	21	10	13	12	10	13	21	17	15	19	15	10	28	17	14	25	15	19	14	8	19	6	11	6	11	16	23	8	23
ENSDARG00000095569	36	31	16	9	39	37	14	11	3	9	14	8	14	25	25	33	19	24	15	33	10	7	11	12	12	12	20	17	15	16	22	19	13	14	17	14	28	15	30	14	26	16	38	24	24	23	17	13	16
ENSDARG00000095605	9	7	7	8	17	16	2	4	2	13	7	16	8	15	9	12	5	5	9	9	2	7	8	6	4	8	10	11	7	10	7	5	3	8	13	15	13	20	6	3	12	15	10	8	19	10	14	13	11
ENSDARG00000095695	218	302	236	179	221	195	260	257	223	182	194	490	214	436	278	311	228	178	253	287	238	177	282	271	155	322	184	324	145	186	248	287	326	306	279	306	283	285	207	180	182	201	182	157	174	199	183	205	248
ENSDARG00000095696	152	153	182	216	259	169	193	196	194	291	220	210	236	299	149	169	274	217	169	213	202	175	177	249	328	199	226	202	229	315	163	203	379	303	134	190	144	121	266	249	188	300	157	222	124	174	116	123	182
ENSDARG00000095705	277	329	260	302	415	384	340	360	592	730	549	552	431	612	438	559	408	372	269	269	469	455	297	387	301	227	305	281	559	577	299	265	318	321	353	383	385	432	335	329	634	831	522	495	368	392	423	465	322
ENSDARG00000095717	145	185	212	172	273	260	228	201	79	245	113	124	156	335	165	121	144	107	260	192	112	126	197	137	237	269	205	280	189	175	266	247	257	212	204	234	229	185	234	212	143	131	131	150	184	194	184	132	305
ENSDARG00000095777	53	41	50	55	49	32	78	73	35	9	26	72	24	94	34	25	50	58	57	68	35	46	30	16	30	38	43	34	22	40	73	55	27	21	72	37	24	68	41	49	41	43	31	30	82	69	45	62	50
ENSDARG00000095981	5	12	7	6	25	15	10	14	0	7	11	1	9	13	5	12	6	14	10	6	5	10	4	7	11	10	10	12	15	25	7	8	19	7	12	3	7	17	14	12	17	3	16	5	9	11	4	7	10
ENSDARG00000095993	2	7	18	23	1	2	25	25	3	2	7	2	12	2	22	15	12	5	19	34	10	8	9	12	6	1	17	16	9	18	11	8	12	16	11	6	16	12	0	8	6	3	13	13	18	13	17	16	6
ENSDARG00000095997	62	70	136	151	26	23	70	89	28	106	91	57	84	62	89	88	67	51	174	182	95	87	128	98	115	111	142	94	114	157	84	74	121	142	114	110	145	79	55	86	88	110	97	84	65	120	68	69	97
ENSDARG00000096000	37	38	32	47	36	22	24	27	31	43	18	28	50	22	30	27	38	57	80	74	47	24	48	54	36	23	75	71	39	76	46	54	57	62	64	49	71	43	36	26	28	27	37	38	36	49	51	36	107
ENSDARG00000096001	52	69	45	59	63	59	60	58	60	124	62	80	48	79	77	48	70	77	77	73	80	61	70	86	54	60	60	53	64	63	58	67	47	50	59	64	65	56	55	34	61	75	58	72	52	93	77	69	67
ENSDARG00000096007	377	399	375	367	327	429	437	392	182	286	272	149	337	253	423	304	361	268	519	546	388	312	358	327	334	309	428	506	293	374	399	312	414	382	392	368	398	382	368	353	307	450	404	300	356	374	367	342	368
ENSDARG00000096009	4	13	7	7	6	5	7	5	8	9	8	8	7	7	8	5	7	7	9	4	7	8	5	7	4	6	7	1	10	8	7	4	6	5	12	1	2	4	5	3	5	7	7	6	4	5	5	4	5
ENSDARG00000096012	214	182	157	168	284	250	161	147	50	112	136	166	183	199	171	153	176	140	146	173	150	64	177	147	127	154	210	258	151	176	172	118	146	137	235	151	270	194	183	144	153	156	228	136	220	259	246	116	232
ENSDARG00000096026	5	15	18	13	20	15	15	12	1	1	7	14	13	16	15	12	6	7	15	15	6	6	6	8	3	9	24	20	9	12	5	9	10	10	15	11	17	18	14	9	10	9	15	5	20	13	17	9	16
ENSDARG00000096029	115	60	52	84	86	71	106	104	13	73	41	48	79	62	61	69	92	50	105	155	83	60	81	100	47	60	95	90	68	85	64	70	67	62	82	119	96	114	114	79	62	98	115	85	114	109	117	103	98
ENSDARG00000096030	75	62	83	43	29	57	100	79	60	61	91	42	66	78	100	106	75	74	104	85	104	67	82	136	56	82	31	38	63	52	91	79	43	66	48	65	49	77	83	46	102	115	108	91	87	120	70	115	75
ENSDARG00000096037	482	514	421	487	684	648	443	515	766	788	704	821	511	730	683	647	616	607	402	399	829	571	619	673	564	429	422	402	677	687	425	493	488	429	490	594	459	542	561	624	854	723	672	630	578	661	659	820	571
ENSDARG00000096038	16	15	32	18	5	8	27	19	11	14	10	3	30	9	18	6	21	8	10	6	32	26	33	14	43	26	30	34	22	26	19	23	44	41	14	21	21	10	13	24	19	20	18	12	9	9	6	8	25
ENSDARG00000096041	49	82	36	25	56	76	48	37	12	37	26	36	34	25	53	54	52	42	57	64	13	18	16	39	19	13	44	27	27	26	16	41	28	36	43	29	48	54	70	33	43	42	45	30	59	43	62	63	20
ENSDARG00000096045	357	396	371	309	255	338	431	393	180	280	199	77	271	181	463	464	225	128	552	514	447	269	552	514	141	179	386	385	394	343	166	202	398	342	276	363	397	412	172	204	273	297	478	365	493	505	600	419	435
ENSDARG00000096046	135	87	148	98	146	161	146	217	45	31	31	76	53	135	248	182	184	93	156	178	113	113	71	99	48	86	159	206	69	104	189	134	114	89	85	69	93	52	123	121	92	132	120	167	77	95	95	65	115
ENSDARG00000096058	231	246	273	259	215	173	258	318	159	166	134	75	239	145	285	186	207	205	309	281	188	247	198	270	187	182	241	244	189	228	192	192	222	275	224	213	228	283	310	231	173	232	228	217	235	262	278	211	213
ENSDARG00000096065	10	9	12	17	6	3	2	3	6	18	8	0	4	4	3	5	2	2	4	2	6	3	14	6	24	8	10	11	18	13	5	7	32	15	9	14	9	8	5	6	5	7	5	7	8	0	14	0	16
ENSDARG00000096083	31	41	37	47	36	57	35	62	37	27	33	30	53	28	51	38	32	14	43	61	55	44	49	43	35	25	42	53	39	40	69	53	56	37	42	26	25	43	35	52	37	82	42	38	15	50	24	45	32
ENSDARG00000096091	53	72	47	33	58	38	20	53	51	52	57	74	55	104	35	25	47	40	49	49	42	30	26	19	59	34	54	42	86	150	121	78	70	67	49	45	84	34	58	28	36	56	33	29	53	35	51	21	49
ENSDARG00000096099	15	8	9	13	11	24	9	16	2	2	4	1	9	7	6	5	8	8	10	11	6	2	4	5	10	14	12	10	9	3	11	16	9	16	13	4	24	10	13	7	16	0	13	14	9	18	17	1	11
ENSDARG00000096105	10	8	12	15	12	8	13	18	1	4	2	1	7	4	4	6	4	2	4	9	7	11	6	10	6	6	4	7	8	8	7	10	8	11	5	3	4	2	3	10	7	6	3	13	2	5	6	3	9
ENSDARG00000096118	607	660	508	551	682	757	709	799	821	762	729	768	536	689	781	875	593	735	627	662	713	731	830	922	357	331	647	536	664	656	443	458	814	744	682	933	666	765	545	552	815	670	803	830	674	808	791	960	581
ENSDARG00000096120	334	408	324	297	322	333	437	460	332	369	217	248	330	346	354	304	294	271	523	532	289	226	455	378	263	270	314	390	273	248	358	301	353	359	311	398	242	318	346	310	241	386	308	320	277	371	355	289	401
ENSDARG00000096135	11	37	16	23	20	16	21	10	31	38	29	18	15	6	36	36	19	19	29	17	25	12	17	20	54	25	17	22	34	34	28	19	33	48	18	12	22	24	12	19	16	8	25	27	35	12	36	16	23
ENSDARG00000096139	11	0	30	24	26	15	25	39	4	0	8	13	23	5	21	15	17	3	29	32	5	8	19	8	12	16	29	18	18	12	17	17	11	18	24	15	22	25	5	10	20	9	21	14	29	17	18	7	27
ENSDARG00000096140	298	262	179	198	218	240	123	143	163	339	195	229	156	220	131	145	180	176	214	246	238	205	165	160	193	157	244	213	213	202	172	184	193	187	153	250	262	179	264	228	147	190	174	125	133	96	168	181	192
ENSDARG00000096141	76	97	100	87	98	70	122	85	73	123	70	105	95	68	84	98	75	82	151	150	137	111	87	116	74	115	97	58	101	106	74	81	69	84	76	64	94	85	73	122	89	187	73	74	94	84	101	79	125
ENSDARG00000096149	14	14	5	7	9	15	6	10	22	13	7	9	31	11	10	8	20	14	11	16	11	18	4	12	11	6	11	7	12	16	5	7	8	3	16	18	5	15	11	17	12	7	7	5	8	21	9	12	7
ENSDARG00000096152	28	45	25	32	49	61	19	28	21	50	26	34	25	30	19	31	33	19	59	31	33	11	50	35	25	24	45	41	26	29	20	35	35	33	22	41	54	57	28	39	38	48	43	45	24	47	41	33	54
ENSDARG00000096153	5	9	7	5	7	8	11	15	6	4	2	6	7	8	6	5	7	2	0	2	5	5	9	0	6	9	5	10	4	10	7	9	6	2	9	5	1	4	1	10	6	0	8	12	2	9	3	9	6
ENSDARG00000096156	13	11	11	8	5	5	17	17	1	9	1	4	4	7	9	5	8	9	1	2	17	12	5	13	2	3	11	5	8	3	5	9	14	10	7	13	0	0	0	12	6	1	4	6	3	17	1	5	20
ENSDARG00000096157	30	26	41	22	37	48	28	27	2	2	11	6	30	17	35	26	30	15	31	44	29	9	39	21	20	21	38	38	29	35	20	26	22	31	40	24	41	27	16	23	26	9	50	23	36	32	37	22	26
ENSDARG00000096166	20	25	35	38	30	43	68	55	0	2	5	7	31	15	51	40	33	28	76	74	17	20	29	23	2	1	22	24	5	15	23	23	6	5	51	10	36	29	34	16	22	34	38	20	37	33	46	26	14
ENSDARG00000096172	33	35	18	18	51	47	19	12	4	5	3	10	4	34	42	46	23	13	17	27	17	12	13	17	7	14	62	54	32	48	31	25	27	30	60	58	72	92	44	18	26	23	40	18	69	21	99	29	39
ENSDARG00000096186	32	52	57	60	62	44	72	78	35	101	59	59	51	95	98	58	66	39	73	89	64	48	27	67	63	28	44	51	33	37	30	20	33	25	74	26	64	86	53	50	91	83	68	91	83	112	95	145	49
ENSDARG00000096189	41	33	23	27	28	31	71	34	8	26	33	60	24	45	39	58	38	28	53	52	31	51	40	38	15	40	39	46	24	44	16	29	25	40	37	24	57	44	43	27	33	87	62	55	42	49	53	48	34
ENSDARG00000096205	32	38	29	36	35	35	28	27	5	2	24	14	16	26	20	20	29	19	45	36	17	11	20	19	21	16	38	30	29	34	42	22	32	34	29	19	31	33	37	33	38	27	29	31	18	42	40	37	32
ENSDARG00000096210	44	56	32	44	21	37	16	14	18	72	37	38	29	26	34	25	26	30	18	10	16	23	21	20	16	34	42	44	37	31	9	15	56	35	62	22	53	30	22	22	28	15	26	39	45	21	29	39	69
ENSDARG00000096215	9	8	8	21	14	10	23	22	6	14	7	8	12	10	4	9	12	4	18	11	7	5	6	13	15	8	18	11	7	18	16	18	15	7	5	5	9	2	10	21	5	14	7	5	14	12	8	11	12
ENSDARG00000096216	73	68	41	50	43	65	31	41	23	70	60	37	63	74	71	65	41	57	78	64	80	33	42	46	79	47	84	84	48	89	62	47	68	52	51	43	119	44	49	40	39	113	51	27	68	36	67	34	86
ENSDARG00000096217	2	2	7	5	1	2	10	14	0	2	7	1	10	6	12	9	8	2	11	17	11	7	6	12	2	2	7	3	8	14	4	4	2	1	14	1	16	7	4	7	6	12	4	7	11	13	13	7	5
ENSDARG00000096222	110	142	86	62	88	134	76	69	81	169	107	154	73	122	63	75	99	91	107	119	73	63	76	65	88	81	107	103	87	130	70	72	83	84	59	45	84	58	92	103	65	123	95	84	95	120	81	83	81
ENSDARG00000096226	55	36	67	66	40	15	84	74	32	51	22	30	39	30	71	64	57	32	97	69	66	39	76	42	33	64	63	71	73	67	32	52	68	78	28	63	64	55	36	59	53	130	60	54	57	42	71	47	78
ENSDARG00000096227	16	10	11	16	37	40	24	25	1	4	12	17	20	20	24	19	21	13	22	16	5	3	6	12	11	13	13	6	23	25	10	5	14	20	42	24	27	26	15	8	11	20	12	23	33	21	37	22	16
ENSDARG00000096456	19	21	19	18	46	31	40	47	1	1	8	6	20	19	26	23	26	9	76	44	17	12	20	10	4	11	24	21	9	14	21	11	10	6	28	5	28	18	21	21	29	33	33	18	22	28	18	5	25
ENSDARG00000096461	79	90	90	87	95	88	82	83	63	98	68	84	77	52	76	73	105	55	124	139	88	93	75	90	91	78	128	71	80	102	64	81	92	90	72	134	90	68	57	107	68	127	105	123	75	67	81	76	101
ENSDARG00000096478	9	15	13	10	25	28	9	14	8	11	7	16	11	27	12	10	11	3	34	28	15	16	11	11	9	1	3	5	8	12	7	12	8	9	15	9	11	12	14	18	37	22	32	32	3	12	4	9	12
ENSDARG00000096481	31	29	35	33	54	30	33	35	87	82	55	25	15	62	13	30	27	20	13	12	58	38	48	12	115	40	12	16	27	36	32	43	59	40	30	26	50	19	83	66	26	55	21	19	21	32	36	33	33
ENSDARG00000096497	12	19	20	8	14	16	13	15	5	1	5	0	12	13	24	15	17	9	34	20	15	9	22	6	17	15	24	23	18	16	5	13	6	7	21	11	24	20	18	10	15	6	13	7	30	4	27	7	29
ENSDARG00000096499	8	9	15	12	7	10	17	18	13	21	9	16	10	5	6	9	5	15	7	4	2	6	9	17	7	11	14	19	5	7	15	12	8	16	14	0	17	2	18	8	11	7	11	5	19	9	5	4	9
ENSDARG00000096684	49	66	49	42	48	62	38	57	83	89	91	60	68	43	43	33	57	93	59	49	90	43	85	72	53	51	30	31	59	57	18	18	56	44	29	29	48	38	82	90	70	60	52	49	43	90	47	121	43
ENSDARG00000096762	5	3	18	13	46	76	58	21	5	2	0	7	13	3	189	40	5	7	17	15	251	11	13	8	8	5	4	54	12	18	12	20	30	15	6	39	9	7	73	13	19	9	16	4	30	12	33	3	30
ENSDARG00000096967	9	20	13	18	14	11	1	12	22	9	15	20	10	24	11	5	12	20	3	4	11	18	8	11	17	7	6	4	20	21	13	13	9	7	9	10	16	32	0	9	11	13	15	9	5	12	10	8	11
ENSDARG00000096986	63	105	86	86	113	77	73	93	223	268	215	279	170	311	75	97	139	113	149	169	153	111	58	97	177	72	112	119	146	212	85	115	141	106	110	76	115	100	126	101	163	224	96	158	87	133	88	163	93
ENSDARG00000096999	2	12	10	13	11	10	8	7	2	0	0	2	8	7	6	3	7	13	9	8	7	9	4	5	3	6	16	6	6	7	12	10	10	11	13	5	7	2	10	7	11	8	9	2	12	2	1	3	6
ENSDARG00000097044	175	196	201	157	135	131	140	211	328	398	323	400	329	474	157	164	246	230	264	239	341	226	121	187	288	306	120	126	202	238	179	174	227	202	157	121	238	166	227	295	183	602	130	275	106	206	131	313	161
ENSDARG00000097086	122	107	143	158	104	115	133	152	70	119	88	127	116	144	152	125	95	116	172	171	154	153	155	113	92	137	214	175	125	181	148	130	116	143	142	175	134	146	168	94	134	261	187	144	176	137	186	117	196
ENSDARG00000097091	49	28	19	31	38	41	26	28	13	13	16	38	25	42	26	37	41	17	48	68	26	16	39	13	23	19	23	33	29	43	22	23	19	25	42	28	27	40	34	28	20	85	44	31	35	38	52	41	33
ENSDARG00000097215	237	237	289	268	228	203	293	293	206	347	237	209	247	281	264	266	208	233	346	372	271	355	287	279	222	202	273	275	187	254	242	249	233	228	244	236	214	259	265	212	215	283	245	293	270	262	271	252	237
ENSDARG00000097341	13	35	21	30	41	28	29	38	39	61	78	77	36	64	36	39	69	58	19	27	47	44	39	34	30	36	28	23	35	53	35	26	27	26	40	30	43	33	40	38	45	39	32	39	37	34	33	31	26
ENSDARG00000097353	83	82	60	68	71	89	36	81	145	96	136	137	128	101	50	47	113	129	53	35	168	154	94	132	140	77	31	49	22	27	84	73	61	49	44	14	22	41	41	125	18	34	32	37	24	31	32	27	28
ENSDARG00000097434	64	57	39	39	38	47	17	32	37	51	19	44	39	47	36	29	41	24	37	31	46	41	40	39	52	40	37	42	48	35	59	60	43	40	53	30	33	28	52	51	24	20	20	30	28	43	30	19	42
ENSDARG00000097457	15	11	16	18	17	20	17	14	28	64	22	44	16	25	18	18	22	31	13	10	18	43	23	24	34	11	7	18	22	19	25	26	10	29	28	17	29	34	21	17	44	62	12	28	30	17	18	15	20
ENSDARG00000097507	255	255	161	169	186	129	147	177	529	399	333	415	389	415	168	182	342	302	304	321	504	426	162	230	318	250	138	153	196	258	201	221	185	198	212	126	314	167	212	277	176	546	128	260	110	167	127	298	166
ENSDARG00000097527	55	71	54	71	58	62	76	66	34	33	60	148	43	125	78	123	28	25	61	50	89	71	102	67	72	53	61	68	67	80	78	64	59	60	31	213	60	117	57	58	91	81	72	82	61	54	40	47	74
ENSDARG00000097583	461	472	470	590	637	596	480	583	695	814	680	762	582	832	616	767	817	750	293	250	577	702	510	579	780	568	596	515	754	817	630	552	552	493	504	496	624	392	540	490	839	484	616	427	709	387	648	397	476
ENSDARG00000097728	10	13	21	25	0	0	0	1	22	23	21	0	12	0	4	4	0	0	0	0	11	15	18	16	30	26	60	39	18	12	44	28	42	46	8	24	8	5	0	15	1	0	0	0	0	0	0	0	33
ENSDARG00000097937	340	423	402	342	411	423	317	393	246	403	302	335	323	343	268	240	441	313	422	311	313	317	310	242	386	390	386	354	316	337	356	316	285	284	355	311	391	330	222	236	381	390	354	295	371	372	340	312	359
ENSDARG00000098066	1	6	13	10	7	11	6	4	7	11	8	11	13	10	7	4	14	5	9	6	9	6	14	14	13	11	5	7	8	1	8	13	8	7	2	4	7	0	6	8	6	0	5	5	3	6	4	1	10
ENSDARG00000098071	99	103	75	53	75	121	95	77	34	53	71	73	44	63	110	80	86	93	122	133	71	53	45	124	55	39	72	92	58	60	83	55	74	101	99	88	100	78	100	53	82	57	113	105	95	97	99	95	86
ENSDARG00000098077	25	13	40	33	12	31	10	12	10	21	10	8	16	18	9	16	12	8	20	10	19	9	17	16	61	48	58	50	65	47	32	32	45	44	32	40	42	38	10	23	23	5	10	6	32	11	26	16	51
ENSDARG00000098083	120	117	150	120	80	100	84	35	64	77	49	58	49	114	64	78	50	61	87	124	84	49	90	113	68	68	152	138	103	108	130	91	138	130	141	100	97	86	90	89	73	82	100	128	99	86	91	75	86
ENSDARG00000098087	84	56	35	44	74	75	12	25	28	10	18	69	52	60	40	31	43	45	16	37	28	19	32	27	28	23	51	44	25	38	35	28	39	43	48	27	38	51	51	23	48	31	60	41	72	47	54	59	33
ENSDARG00000098094	43	41	56	41	48	50	59	55	15	15	17	32	23	45	33	29	31	18	26	44	16	23	25	23	23	22	37	55	26	22	38	31	27	71	68	39	43	45	24	24	50	46	66	61	58	61	47	38	41
ENSDARG00000098101	16	7	27	26	18	29	2	3	5	5	1	9	4	16	17	15	7	0	6	3	2	6	5	2	12	16	15	17	12	17	14	14	20	16	31	9	16	38	4	13	20	7	19	19	19	7	17	7	12
ENSDARG00000098115	65	53	95	105	114	75	126	86	42	102	38	55	69	165	78	62	73	45	71	69	63	31	43	50	166	62	79	88	84	88	60	66	85	78	101	101	102	133	43	79	101	82	62	63	65	59	80	41	87
ENSDARG00000098126	30	20	42	32	37	36	20	20	2	13	3	9	21	27	19	16	24	19	32	39	12	7	33	10	22	21	42	28	10	25	44	28	19	27	32	33	38	32	18	18	25	6	27	10	54	26	35	15	35
ENSDARG00000098137	11	4	9	6	3	5	9	11	1	0	3	3	9	4	4	2	5	0	11	20	5	3	11	2	7	4	7	9	5	13	5	9	8	5	7	1	10	4	4	3	8	8	16	22	3	5	4	7	6
ENSDARG00000098143	64	74	42	104	41	61	114	132	144	213	245	51	159	37	28	37	81	74	162	128	119	111	71	56	111	70	94	65	77	126	55	71	185	136	26	34	28	22	41	49	100	146	81	120	67	150	53	208	74
ENSDARG00000098145	5	7	16	19	13	10	20	24	1	8	16	0	24	7	15	13	14	14	26	30	24	17	18	7	18	10	18	22	12	15	7	9	24	14	14	10	16	8	19	18	21	27	19	22	16	16	10	11	14
ENSDARG00000098166	24	14	24	14	26	27	11	18	1	6	10	3	12	12	13	8	10	11	23	16	6	3	20	7	9	10	18	27	14	10	19	23	18	12	23	16	12	12	15	9	16	6	22	11	18	17	19	5	19
ENSDARG00000098167	33	20	32	41	33	27	30	34	2	11	11	14	20	39	24	19	49	19	35	30	20	18	13	7	32	13	27	28	16	25	22	23	15	9	33	18	29	27	47	15	34	33	31	29	42	60	37	18	27
ENSDARG00000098170	72	81	44	42	44	46	50	61	46	88	25	26	41	59	55	73	49	25	58	98	34	51	56	50	40	38	78	66	49	42	54	51	65	76	76	79	62	57	29	42	51	42	47	83	70	43	81	26	68
ENSDARG00000098177	20	13	27	19	18	12	14	15	6	18	10	8	16	17	10	8	18	9	13	15	9	7	20	17	34	23	27	22	18	27	29	25	32	20	17	33	16	21	19	15	13	7	13	5	9	16	13	9	22
ENSDARG00000098179	30	18	28	17	25	34	8	9	1	9	10	18	14	38	6	7	20	17	12	8	10	8	10	2	13	11	20	16	20	23	37	28	32	25	12	16	17	13	30	25	19	6	15	14	12	5	5	9	13
ENSDARG00000098183	35	23	75	54	61	35	69	148	42	36	53	46	71	49	46	59	68	49	56	86	64	34	51	34	94	37	48	60	60	86	21	40	73	37	62	42	52	53	62	50	37	86	40	82	34	65	40	62	47
ENSDARG00000098189	33	31	50	36	35	40	8	18	14	34	21	15	32	43	15	16	20	8	16	22	22	21	44	21	93	63	54	62	49	34	67	60	78	53	30	49	29	21	33	50	26	16	17	23	26	31	22	20	78
ENSDARG00000098192	33	23	33	40	37	44	14	12	3	4	3	23	14	19	36	25	21	8	38	40	14	15	23	13	15	15	41	30	22	25	35	33	30	27	47	11	37	39	16	20	23	2	40	48	30	40	41	18	35
ENSDARG00000098193	28	9	33	9	22	13	13	17	2	0	5	0	6	5	22	13	12	10	35	33	12	5	9	14	8	11	21	26	25	19	17	8	12	8	9	5	9	13	13	13	9	1	25	18	23	17	22	9	7
ENSDARG00000098196	55	76	57	82	55	56	40	59	73	95	55	76	57	81	82	83	12	35	48	38	49	44	70	74	72	50	98	80	61	70	71	47	48	82	88	42	106	112	28	49	69	105	68	89	109	75	116	83	67
ENSDARG00000098218	17	10	33	24	14	8	16	15	3	9	15	14	19	62	29	30	15	11	15	16	12	10	24	11	48	18	64	65	34	56	14	22	34	21	97	83	106	129	14	13	19	22	19	41	82	53	91	16	76
ENSDARG00000098220	92	101	132	106	100	139	81	105	49	74	57	99	143	142	63	61	104	101	77	79	106	71	70	45	212	104	141	110	132	119	110	114	142	115	87	100	206	89	89	112	74	50	75	93	63	94	101	77	93
ENSDARG00000098221	1140	1067	1196	1109	853	865	1044	1234	390	425	461	319	756	482	778	529	754	571	1458	1709	775	812	1023	936	485	715	1267	1175	557	611	1038	1035	827	1206	1201	789	844	843	891	878	402	783	716	754	828	981	996	738	1097
ENSDARG00000098265	251	249	190	222	214	229	132	162	127	168	137	220	149	160	158	146	149	142	155	179	156	113	172	135	135	150	224	208	138	154	228	244	169	120	239	123	138	151	224	205	193	206	176	178	188	167	165	131	176
ENSDARG00000098270	29	12	7	7	30	32	18	4	2	1	2	26	14	37	14	19	17	23	11	23	11	5	1	6	0	0	14	11	8	12	19	13	3	3	10	8	20	12	19	6	18	11	16	6	28	12	26	33	17
ENSDARG00000098279	31	28	27	41	35	26	20	24	7	22	22	15	37	34	17	11	30	24	15	10	24	28	46	16	75	41	36	31	32	40	61	44	38	37	19	25	24	27	30	52	29	14	18	23	31	17	11	7	41
ENSDARG00000098281	4	0	7	5	5	6	18	14	3	4	10	2	13	1	23	21	7	8	12	14	9	11	4	17	4	2	11	9	7	11	7	3	10	3	16	1	13	11	3	7	11	17	12	6	15	7	14	7	6
ENSDARG00000098305	15	30	30	41	26	15	1	6	7	14	2	11	3	26	15	5	10	5	2	3	5	14	13	6	41	8	24	32	26	38	13	21	38	29	40	38	31	21	16	15	11	4	16	9	28	7	22	5	29
ENSDARG00000098306	83	73	102	122	153	206	167	172	46	182	144	106	189	166	116	88	198	114	87	57	161	109	137	127	159	135	151	165	125	158	143	115	82	72	124	119	167	170	125	111	112	144	134	115	118	166	179	78	221
ENSDARG00000098311	482	577	485	609	345	326	623	534	512	419	486	580	465	458	499	516	512	592	92	45	368	443	330	420	600	631	560	619	444	507	707	680	519	493	470	441	481	347	425	455	407	313	406	414	505	280	388	250	401
ENSDARG00000098324	91	75	124	111	110	109	197	146	52	111	116	89	179	101	145	138	131	96	116	100	119	100	117	144	80	61	72	84	93	103	109	97	106	75	104	131	119	112	137	91	129	150	140	154	180	169	158	153	108
ENSDARG00000098351	26	18	44	34	33	42	43	51	4	8	18	16	36	21	28	28	49	22	56	44	30	18	28	16	17	13	36	29	19	30	17	21	9	7	60	18	26	37	21	16	34	12	38	35	52	45	42	25	32
ENSDARG00000098357	15	6	23	23	26	29	18	24	7	25	24	6	28	46	9	19	30	10	26	21	21	19	27	21	45	17	35	26	37	46	28	33	18	31	32	33	56	33	15	29	21	12	28	37	27	38	32	9	41
ENSDARG00000098369	21	21	21	33	13	18	0	2	3	23	7	4	8	38	13	11	11	10	0	0	6	6	8	4	41	47	79	87	42	51	24	27	45	28	99	85	113	80	34	26	11	0	5	34	89	32	70	4	86
ENSDARG00000098383	60	39	41	36	68	75	22	23	14	20	20	27	36	65	17	18	50	29	37	14	22	16	15	12	36	28	42	39	31	35	64	59	33	31	29	30	27	27	70	35	40	20	35	23	33	31	32	22	41
ENSDARG00000098384	97	131	112	86	75	94	71	78	37	82	45	67	42	98	70	79	72	62	90	88	85	49	63	64	109	102	92	109	67	62	107	70	132	95	106	79	77	76	79	81	66	115	85	98	60	70	76	75	80
ENSDARG00000098385	3465	2611	4531	3014	8922	10539	4082	2515	6708	17299	3540	11903	2822	10760	15984	11748	3022	2771	234	159	2851	4024	1178	1393	3170	3042	2716	3797	7414	7012	3857	3569	3530	2423	6307	1891	3231	18040	22757	815	7694	2526	8058	3437	6466	1218	8476	2700	1519
ENSDARG00000098389	230	161	181	137	148	138	157	133	86	186	118	113	134	111	131	120	184	161	202	211	113	102	160	127	132	159	208	164	145	108	218	183	148	145	124	130	142	163	224	186	101	168	120	146	155	154	109	115	191
ENSDARG00000098390	66	87	84	94	71	77	56	87	146	93	80	77	81	104	54	58	72	72	102	71	55	75	86	66	150	119	108	127	123	114	105	82	111	101	114	180	96	83	123	90	66	78	74	70	71	44	94	53	155
ENSDARG00000098406	84	71	105	105	99	81	78	146	118	198	149	39	113	120	69	47	98	97	155	64	108	107	159	61	248	109	122	105	176	125	156	142	217	134	98	162	116	149	99	139	97	48	56	66	98	101	70	51	82
ENSDARG00000098409	107	70	136	122	86	86	85	103	18	48	60	52	98	138	76	55	94	59	76	70	75	51	85	74	158	155	177	157	85	116	152	146	137	109	111	95	118	94	91	100	73	36	97	68	94	68	81	61	97
ENSDARG00000098417	29	20	49	56	38	33	19	34	0	4	7	0	17	20	22	21	18	10	2	1	12	8	4	7	9	34	53	45	26	18	44	48	29	34	36	14	26	4	11	2	18	2	19	15	29	9	40	0	14
ENSDARG00000098426	16	24	15	13	22	29	15	6	1	8	9	8	7	21	20	22	19	4	15	23	9	7	14	2	17	17	33	43	13	38	19	20	7	10	31	10	42	26	13	13	16	9	19	14	44	18	44	9	28
ENSDARG00000098430	4	5	4	7	6	9	16	16	3	2	9	6	6	5	8	12	7	9	6	13	6	1	14	8	3	4	9	4	6	5	4	4	2	6	13	5	9	13	6	7	3	12	12	4	5	21	12	13	6
ENSDARG00000098444	30	9	30	17	37	35	11	12	11	21	16	17	21	41	17	10	25	19	16	14	27	12	19	6	41	17	30	29	25	21	36	40	35	17	20	39	27	20	35	17	22	4	25	15	18	16	16	9	18
ENSDARG00000098447	48	67	47	28	44	58	21	19	17	13	11	38	19	33	21	21	32	26	22	36	14	12	22	6	29	22	49	50	23	44	31	29	31	39	36	25	28	20	42	31	28	34	45	40	39	43	42	37	35
ENSDARG00000098452	44	53	82	75	51	38	46	100	24	91	38	68	61	127	68	37	79	81	37	50	81	78	52	31	111	58	85	105	79	133	98	83	86	79	68	50	113	87	44	103	61	79	40	81	96	76	82	39	92
ENSDARG00000098469	186	148	227	195	108	101	167	138	75	163	168	111	201	74	203	154	114	109	255	292	173	145	203	175	136	196	256	292	177	217	144	151	193	304	180	186	272	166	79	129	144	197	121	145	207	181	178	130	235
ENSDARG00000098510	28	30	11	14	28	33	7	6	4	5	4	5	9	15	13	10	23	10	16	17	14	6	18	10	11	8	13	13	19	19	21	12	6	11	12	16	9	13	29	16	14	17	31	16	11	7	17	16	22
ENSDARG00000098514	104	132	62	60	142	152	17	27	62	161	32	102	46	189	23	24	125	131	18	31	42	98	75	38	125	90	73	75	95	68	142	99	162	98	45	97	119	41	146	69	105	62	65	37	70	46	86	25	101
ENSDARG00000098515	110	65	90	93	142	170	37	59	36	62	65	37	88	129	62	50	97	44	60	48	57	41	81	55	149	139	113	131	133	104	205	159	84	99	72	75	90	80	157	107	73	27	73	38	84	81	76	25	128
ENSDARG00000098522	7	6	7	4	6	2	3	7	1	4	3	2	6	5	7	5	6	1	1	0	5	2	3	4	12	9	9	7	5	5	11	5	4	10	6	4	15	12	5	8	5	7	4	5	5	4	8	0	9
ENSDARG00000098530	24	23	16	13	7	4	17	25	8	6	11	13	7	18	38	35	17	12	23	44	31	14	10	10	1	7	25	29	5	10	7	7	16	37	13	15	11	14	11	7	21	20	35	11	23	29	22	30	14
ENSDARG00000098536	20	15	10	11	12	24	15	13	1	1	15	13	6	11	16	11	13	7	9	18	12	9	3	1	4	4	2	8	12	11	7	4	6	5	11	6	13	23	18	7	13	8	16	15	16	17	9	8	19
ENSDARG00000098551	137	75	194	159	133	148	91	109	2	19	30	6	91	39	75	51	86	33	47	19	65	19	63	49	81	94	220	154	102	79	171	139	84	98	154	73	146	102	75	64	84	20	105	65	142	115	131	29	164
ENSDARG00000098582	186	205	151	168	200	177	193	173	124	175	216	104	151	185	223	199	180	181	193	222	187	156	155	149	126	127	207	223	182	231	140	164	173	173	184	206	239	191	256	143	117	168	186	189	178	192	192	147	232
ENSDARG00000098585	64	31	82	90	82	52	112	95	39	76	70	56	78	101	58	75	92	49	79	87	103	79	91	46	85	54	70	79	88	83	65	71	66	90	72	163	103	127	74	65	75	133	71	74	125	80	94	70	120
ENSDARG00000098604	11	13	22	17	19	15	23	16	1	1	8	11	17	19	26	20	15	13	26	40	17	7	18	10	4	5	19	17	13	16	16	4	8	15	31	9	18	12	9	12	18	11	19	12	34	24	31	12	18
ENSDARG00000098607	10	11	16	18	15	11	8	4	10	12	5	1	14	7	14	12	10	3	20	24	19	8	9	10	17	20	24	27	18	9	13	17	12	12	24	26	28	25	8	9	11	8	15	15	19	16	24	15	27
ENSDARG00000098610	50	62	71	85	48	55	90	99	123	77	118	48	100	91	82	55	75	101	115	108	114	63	73	62	137	108	148	81	101	87	91	134	186	75	55	77	79	88	108	79	57	64	88	77	83	81	67	64	86
ENSDARG00000098612	61	13	112	98	87	83	25	32	1	5	3	2	29	17	15	10	19	3	10	3	7	1	18	5	18	49	140	72	52	22	66	96	40	32	101	28	70	26	28	22	36	4	50	8	61	37	48	1	63
ENSDARG00000098677	11	12	10	4	11	11	10	4	1	2	3	9	2	15	8	9	18	13	2	7	11	12	5	11	9	2	9	15	12	14	8	15	10	10	12	8	7	10	15	8	15	13	11	8	8	10	9	8	6
ENSDARG00000098707	5	8	13	13	4	5	17	8	7	0	9	3	16	7	9	10	10	7	13	32	6	3	5	8	1	3	11	16	5	13	8	8	6	5	9	9	9	11	8	5	9	12	9	14	3	10	12	13	6
ENSDARG00000098714	92	70	146	130	158	136	127	117	40	158	121	82	194	125	78	77	112	83	112	98	163	99	142	86	265	131	120	114	178	161	136	176	159	140	77	168	95	105	99	115	128	120	130	103	45	103	57	53	129
ENSDARG00000098721	66	33	54	65	50	28	43	29	43	57	40	32	35	49	37	37	44	33	15	31	56	57	47	42	93	70	47	52	79	55	58	87	73	53	78	62	44	68	34	42	45	14	32	30	47	32	52	25	60
ENSDARG00000098722	8	7	3	7	5	6	2	0	18	7	4	3	8	18	3	5	11	7	8	4	1	5	5	0	6	9	6	7	5	3	8	10	6	2	5	4	10	8	4	3	1	0	7	4	6	4	2	1	4
ENSDARG00000098741	24	19	19	39	20	14	14	19	29	15	17	6	24	27	15	17	16	21	16	3	21	15	27	8	49	12	28	23	26	37	20	26	38	35	27	28	19	24	31	32	19	17	8	27	29	41	21	16	35
ENSDARG00000098745	183	236	228	211	184	181	245	267	170	212	150	161	192	204	228	206	197	180	245	272	195	209	292	317	142	203	173	225	203	188	197	212	253	252	213	309	161	319	243	176	158	170	239	285	254	154	201	221	214
ENSDARG00000098758	10	12	9	10	9	3	7	6	0	5	2	3	4	11	6	8	10	9	9	27	4	5	4	12	3	10	11	9	11	10	11	11	10	14	18	3	9	8	8	10	6	5	10	5	15	17	18	4	10
ENSDARG00000098776	33	14	16	31	36	31	11	12	13	8	10	17	13	41	6	11	33	13	9	9	14	12	13	11	23	22	38	33	22	31	36	27	16	15	26	26	40	42	37	21	13	6	17	15	20	24	30	11	30
ENSDARG00000098789	6	4	6	13	9	6	2	6	2	15	5	2	1	4	9	5	7	4	10	6	2	3	4	2	6	3	7	7	2	3	8	8	9	5	16	3	9	15	3	9	5	3	4	7	7	9	12	8	9
ENSDARG00000098794	65	66	49	67	67	87	42	42	26	132	25	80	56	143	65	50	109	67	80	63	37	57	53	31	89	78	58	80	79	76	60	62	123	73	72	133	66	74	95	66	77	52	54	64	78	64	87	49	67
ENSDARG00000098796	351	345	238	202	370	347	128	119	134	293	193	130	191	179	148	163	174	179	157	225	255	160	261	191	213	208	326	282	227	250	219	227	250	266	242	229	250	227	258	208	210	185	196	157	244	110	247	104	315
ENSDARG00000098811	95	94	80	68	114	119	67	56	3	34	36	33	71	90	35	38	73	68	58	94	41	33	44	42	48	50	75	78	47	42	88	64	46	44	53	34	68	48	129	93	65	50	60	46	81	105	76	41	66
ENSDARG00000098839	75	67	40	44	71	93	42	29	25	50	22	38	32	99	48	70	51	52	44	81	75	32	18	39	13	60	38	34	39	49	49	40	29	45	50	30	66	78	110	26	47	34	51	48	39	41	45	40	33
ENSDARG00000098876	87	54	48	75	86	51	33	24	15	66	31	38	33	68	27	39	83	33	51	71	62	65	34	35	38	43	63	58	37	38	89	85	57	62	41	41	59	58	61	52	48	39	51	64	36	69	63	63	77
ENSDARG00000098879	42	53	100	69	44	52	96	111	23	46	63	34	64	81	65	41	88	56	80	76	48	76	51	37	33	17	38	32	35	40	39	45	27	29	36	44	92	27	70	50	51	85	108	61	23	121	42	47	21
ENSDARG00000098892	115	153	82	89	178	169	100	71	62	165	88	140	94	158	100	94	126	140	129	168	94	82	80	134	131	101	120	121	102	114	140	98	101	123	94	114	101	94	119	88	116	112	139	95	103	101	106	108	110
ENSDARG00000098928	17	5	33	33	20	23	22	34	2	16	25	17	19	22	23	29	26	21	20	20	17	17	22	22	33	29	32	40	22	29	29	33	39	20	56	31	51	52	28	21	23	18	20	11	36	21	22	7	38
ENSDARG00000098958	64	48	45	43	63	54	27	37	5	11	8	17	28	38	37	24	46	16	45	40	22	14	15	23	21	15	38	39	25	35	31	41	28	25	50	23	46	33	44	35	27	36	42	33	27	53	35	28	25
ENSDARG00000098960	25	22	20	26	23	17	12	3	12	8	9	6	12	15	28	9	4	3	11	13	14	17	14	17	14	21	24	20	25	23	26	18	27	34	22	20	9	23	13	13	22	6	28	15	28	18	26	13	26
ENSDARG00000098976	29	35	13	13	31	37	0	0	14	6	12	46	7	52	21	8	23	40	0	0	5	11	8	11	7	6	17	12	12	24	34	28	14	7	31	14	22	14	33	12	28	0	13	7	26	9	32	16	17
ENSDARG00000098986	60	60	42	51	27	42	38	38	45	34	40	41	79	48	37	60	32	29	49	67	55	49	37	42	60	31	50	54	68	79	28	22	45	48	58	41	55	26	50	42	34	71	53	30	69	38	59	45	50
ENSDARG00000098987	9	13	19	13	3	4	11	14	1	5	8	7	4	4	23	13	12	5	12	27	15	3	11	19	4	7	21	13	14	23	14	12	11	18	13	14	16	11	3	9	7	7	11	11	20	7	19	18	14
ENSDARG00000098991	80	56	57	55	27	59	29	28	19	50	21	39	49	22	30	38	37	21	31	44	37	26	72	30	88	48	82	81	68	67	56	91	97	84	98	107	45	87	57	50	44	33	37	45	38	40	42	27	62
ENSDARG00000099043	18	9	21	28	15	20	23	17	3	19	4	4	11	9	13	9	15	2	25	27	16	2	25	8	21	30	37	45	21	20	23	23	18	28	26	21	20	20	11	10	15	0	17	15	20	33	24	5	38
ENSDARG00000099046	14	3	27	27	21	23	30	23	10	20	14	5	23	21	27	23	20	7	21	19	16	19	22	16	44	21	37	33	25	36	10	18	29	21	32	28	37	38	19	36	16	15	21	25	17	15	19	13	29
ENSDARG00000099048	136	168	133	147	123	170	203	158	64	142	70	101	124	137	122	99	101	148	183	225	119	101	116	139	102	88	160	158	55	93	151	134	101	112	117	100	137	122	118	148	98	205	140	113	130	160	149	172	130
ENSDARG00000099063	91	91	89	85	64	109	155	160	45	68	86	87	81	41	123	108	90	61	179	155	101	61	103	88	51	29	114	108	69	58	55	65	72	84	107	69	117	121	141	115	63	125	132	149	117	89	132	118	90
ENSDARG00000099090	65	78	47	53	68	79	70	37	35	17	59	71	36	42	71	48	64	44	44	49	73	22	21	84	20	40	69	59	37	56	36	64	48	49	69	62	66	64	51	36	54	45	59	59	63	68	92	70	40
ENSDARG00000099099	15	11	24	33	17	9	5	3	2	7	15	13	13	58	14	12	12	15	3	4	10	9	18	8	22	16	45	55	36	39	12	11	20	14	56	64	44	57	10	18	18	18	19	23	40	27	26	12	62
ENSDARG00000099112	52	66	49	109	73	67	32	41	27	59	69	55	75	69	67	45	46	39	35	34	103	55	88	46	123	75	81	81	67	85	86	106	89	80	71	92	102	82	119	77	41	19	31	24	104	56	65	30	113
ENSDARG00000099119	15	18	21	29	14	18	11	11	1	2	9	11	12	13	8	17	10	15	16	11	2	9	17	5	3	16	21	24	10	14	12	17	14	15	12	15	16	14	8	12	11	5	13	6	16	20	23	5	21
ENSDARG00000099129	78	77	144	124	123	126	123	136	46	91	80	45	125	59	102	75	118	100	45	42	116	63	120	104	74	69	151	166	95	113	134	114	89	104	139	114	94	83	87	73	113	79	160	85	109	114	128	91	125
ENSDARG00000099152	42	34	54	45	68	58	28	50	11	26	25	23	32	46	40	22	73	25	50	34	51	21	41	18	52	39	55	45	49	58	41	32	34	29	38	26	38	33	54	41	44	31	51	23	36	54	27	28	48
ENSDARG00000099174	17	9	7	3	14	9	1	2	1	0	0	2	1	15	2	6	4	13	3	3	5	3	6	2	6	5	9	5	5	8	8	2	4	4	9	5	8	10	10	8	5	8	10	14	9	12	11	7	2
ENSDARG00000099193	28	20	22	16	38	28	14	10	8	6	8	17	19	24	32	27	20	20	16	23	20	9	20	13	19	17	19	17	23	21	18	15	22	29	26	19	26	32	20	16	22	19	38	9	22	18	22	17	30
ENSDARG00000099224	160	178	100	97	144	157	91	100	50	60	70	125	64	209	85	90	140	97	142	178	101	73	76	81	68	67	92	108	91	92	131	141	76	136	104	77	115	64	179	87	93	109	102	97	96	105	108	83	93
ENSDARG00000099242	26	27	33	25	14	16	8	18	3	4	7	5	12	4	13	10	24	3	18	22	1	0	11	7	12	17	22	16	17	6	13	21	25	32	11	16	22	7	4	9	11	15	17	16	24	15	19	11	7
ENSDARG00000099262	77	55	77	74	94	77	45	66	38	49	113	59	111	122	55	42	99	118	30	24	94	87	58	38	86	81	105	63	79	51	72	88	69	87	71	62	65	91	77	76	86	68	66	69	58	41	66	44	56
ENSDARG00000099264	11	4	7	4	4	7	6	3	1	4	2	3	7	5	5	5	4	1	7	8	5	8	9	10	6	5	15	14	8	3	7	4	10	8	9	5	5	4	1	8	5	3	4	7	1	2	10	7	9
ENSDARG00000099280	1383	1549	1790	1744	1589	1763	1772	1629	1217	1282	1239	1018	1601	1085	2094	1775	1290	1306	1677	1911	1235	1497	2123	1992	1131	1100	1508	2017	1433	1330	2001	1833	1478	1663	1544	1759	1420	1759	1584	1829	1408	1341	1748	1310	1268	1578	1244	1224	1623
ENSDARG00000099281	2127	2046	2019	1886	1916	2281	1926	2276	2604	2207	2983	2837	2459	2854	2109	2129	2456	1758	2201	2408	2680	2843	1555	1806	2522	1739	1939	1874	1795	2574	1998	2165	2414	2288	2292	1528	2484	1778	2008	1783	1840	2547	1957	1952	1577	1797	1867	2517	1565
ENSDARG00000099313	1170	1097	1314	1373	1571	1687	2826	1825	1469	2129	1681	2003	1561	2017	1956	2033	1469	1602	782	715	1689	1894	1803	1929	1705	2470	1453	1664	2060	1950	1254	1354	1692	1289	1521	3416	1447	2627	1808	1854	1931	1056	1471	2342	2159	1769	1563	1961	1526
ENSDARG00000099327	113	67	95	85	62	121	45	80	41	179	92	25	66	98	68	47	97	62	71	63	116	89	110	56	135	107	106	114	93	112	91	94	125	105	76	101	102	112	130	112	84	91	76	54	73	117	54	67	98
ENSDARG00000099328	5	2	5	9	5	6	5	6	1	13	5	3	11	4	3	5	12	1	15	13	2	7	18	4	12	11	19	9	22	9	7	8	9	11	14	11	14	6	15	7	8	6	13	8	7	10	3	3	10
ENSDARG00000099337	16	20	21	12	32	21	22	25	35	31	21	23	11	34	32	40	28	36	28	21	10	41	20	24	9	7	48	25	40	27	16	24	19	19	29	8	35	19	14	9	15	20	25	28	43	12	30	17	23
ENSDARG00000099346	10	10	3	5	18	20	4	8	3	5	10	14	8	16	13	11	4	5	6	2	4	0	10	2	2	7	5	7	12	8	14	8	6	3	20	5	12	17	4	1	9	13	7	9	9	15	19	18	9
ENSDARG00000099349	13	3	21	13	11	8	13	11	1	1	0	5	6	6	7	5	1	7	8	5	14	12	1	2	3	10	9	10	7	21	12	9	6	14	12	9	9	2	6	5	18	3	17	5	11	11	10	13	7
ENSDARG00000099350	45	62	56	40	45	44	49	30	23	40	24	25	11	44	27	28	39	62	78	62	35	55	6	37	34	19	34	30	30	22	41	33	47	45	32	26	38	25	56	41	33	45	57	36	34	45	12	39	28
ENSDARG00000099355	60	91	54	47	43	41	40	58	23	44	30	28	45	33	42	40	58	64	42	43	42	51	33	29	52	23	84	71	85	100	52	62	57	64	70	36	89	47	36	34	66	48	49	40	72	27	68	29	45
ENSDARG00000099381	9	13	13	11	10	12	8	8	13	25	4	9	19	18	7	9	11	5	12	6	11	15	17	11	27	18	20	27	26	29	12	26	25	9	21	39	26	20	8	13	9	2	4	7	26	22	22	17	19
ENSDARG00000099384	15	17	18	20	0	0	17	27	3	4	16	11	30	19	4	16	14	7	16	20	10	12	11	7	21	5	20	20	11	16	19	28	9	8	20	11	17	13	1	6	9	15	12	9	12	15	13	7	3
ENSDARG00000099400	29	58	30	36	42	46	51	54	5	29	26	28	35	54	34	37	76	48	106	83	37	30	48	33	18	20	39	37	14	23	28	31	21	24	40	38	33	38	65	29	74	37	51	62	21	48	21	36	35
ENSDARG00000099403	99	78	104	104	119	80	46	34	65	129	91	99	64	95	108	86	87	52	59	53	92	89	90	89	111	190	123	106	128	122	93	125	140	140	149	122	113	106	114	109	96	85	88	66	111	68	113	68	127
ENSDARG00000099414	39	32	24	16	56	63	34	20	26	66	33	27	31	28	30	32	43	20	34	37	45	36	35	40	33	27	65	59	45	49	34	41	28	28	33	35	54	45	28	35	29	50	40	25	28	30	43	21	45
ENSDARG00000099432	70	28	76	67	38	28	31	18	47	42	70	61	81	64	26	32	26	30	23	22	66	52	68	50	108	59	69	65	68	76	42	45	112	75	73	111	53	53	45	49	39	25	32	18	47	63	27	24	103
ENSDARG00000099444	14	5	16	25	3	1	8	11	18	9	17	0	10	1	14	13	8	2	17	28	12	10	13	14	15	10	31	26	15	19	26	18	30	34	13	24	18	7	5	15	5	15	15	21	7	13	8	12	23
ENSDARG00000099466	16	36	45	25	17	16	64	58	13	36	29	27	47	62	29	24	63	37	30	35	34	47	32	30	81	52	46	30	39	47	21	36	75	50	27	54	37	25	18	44	33	23	24	31	22	43	34	28	43
ENSDARG00000099486	141	173	160	181	149	105	172	191	58	78	114	102	121	85	139	161	158	99	190	251	145	133	166	168	71	90	170	183	106	117	154	108	134	169	151	168	137	155	113	116	57	155	115	95	122	174	164	130	131
ENSDARG00000099493	40	28	84	86	74	65	34	38	14	43	46	24	50	55	21	29	37	32	29	36	50	45	51	31	118	69	87	79	83	87	56	74	88	62	58	55	70	71	33	62	49	29	34	32	32	40	45	21	67
ENSDARG00000099494	12	9	18	9	18	17	25	17	4	0	10	1	22	13	21	20	18	10	28	43	16	2	14	7	8	15	21	23	15	21	13	13	10	17	14	15	22	27	15	15	33	8	25	23	25	13	11	15	16
ENSDARG00000099529	21	7	33	22	9	13	19	25	3	13	27	7	18	24	7	12	31	8	16	12	19	20	13	11	39	10	27	22	19	17	12	18	24	18	10	8	13	5	11	13	19	17	10	13	11	17	6	9	14
ENSDARG00000099560	558	584	526	524	387	488	525	627	285	367	428	295	438	297	384	396	480	274	826	850	474	595	525	544	324	392	465	427	288	301	463	431	465	469	491	424	382	454	473	569	303	518	375	570	306	398	342	530	479
ENSDARG00000099561	22	14	30	34	19	25	15	23	3	9	7	20	9	14	20	12	7	11	23	28	9	7	22	7	6	24	21	26	22	18	28	14	11	24	33	19	23	44	16	13	23	19	29	11	32	22	35	12	13
ENSDARG00000099585	123	121	104	120	174	206	143	188	64	73	78	85	116	141	92	115	137	118	151	118	129	67	105	74	227	82	125	115	125	135	151	151	123	122	101	116	166	105	203	120	104	91	102	119	88	111	93	101	125
ENSDARG00000099594	28	25	40	38	30	24	16	31	18	30	26	22	23	50	40	24	65	39	23	15	33	23	34	27	97	37	58	71	54	52	29	58	86	39	34	103	59	53	40	36	21	13	25	25	43	46	32	14	49
ENSDARG00000099597	38	25	86	83	32	31	80	84	18	22	66	27	67	101	67	24	90	38	108	76	57	40	94	64	123	72	101	81	53	59	89	77	76	98	48	68	67	42	69	44	54	104	60	70	66	93	36	94	100
ENSDARG00000099626	11	4	15	15	11	8	6	7	1	4	12	3	6	10	7	7	6	0	6	4	14	14	19	11	31	16	21	22	18	25	12	18	31	12	25	20	18	15	8	18	11	4	7	8	16	4	14	5	15
ENSDARG00000099641	21	25	47	48	21	12	26	25	20	15	22	2	27	6	33	31	18	9	17	28	19	21	39	36	21	18	39	51	42	36	26	33	49	37	38	31	36	32	3	21	18	14	21	25	26	18	30	18	26
ENSDARG00000099643	3	0	8	9	2	4	7	10	1	1	3	0	6	10	6	4	2	2	1	5	5	1	3	2	10	1	16	14	8	10	8	6	7	5	17	3	16	10	1	3	5	7	5	9	8	4	4	0	7
ENSDARG00000099652	1864	1664	1695	1778	2026	2000	1971	2177	526	1082	860	864	1382	1216	2185	1725	1425	1201	1248	1175	1168	1012	1900	1433	1006	1189	2065	2077	1752	1603	2087	1985	1710	1847	1867	1683	1540	1920	1678	1414	1649	1081	2200	1569	1976	1775	2069	1240	1952
ENSDARG00000099656	8	7	12	8	4	5	3	11	1	0	2	2	2	14	6	1	6	3	3	8	1	7	6	5	13	8	11	11	9	22	12	13	18	21	13	18	8	10	15	3	7	0	7	11	5	11	3	5	17
ENSDARG00000099658	54	30	47	72	80	86	30	33	16	34	35	29	53	102	27	30	45	42	71	26	32	32	48	22	99	67	58	66	75	82	60	58	63	64	69	59	68	42	67	77	65	52	47	47	64	59	53	32	103
ENSDARG00000099670	61	43	49	47	63	43	30	16	44	58	41	23	52	54	46	34	44	37	23	43	26	24	41	55	41	20	51	88	37	90	36	39	66	38	45	29	27	52	39	52	37	28	41	48	42	28	45	57	32
ENSDARG00000099681	162	149	90	122	78	111	116	105	45	101	80	48	97	66	89	86	78	120	154	160	86	111	97	85	53	94	158	96	114	107	103	122	141	114	114	125	121	90	103	92	101	163	80	94	126	103	153	116	98
ENSDARG00000099697	144	180	107	122	139	104	107	148	75	112	86	120	114	153	94	111	141	119	154	171	117	123	102	133	80	81	127	171	77	102	162	157	111	98	117	82	127	128	122	132	128	127	102	135	132	163	128	136	129
ENSDARG00000099698	27	11	15	10	29	19	15	16	4	14	7	16	10	37	8	9	19	12	16	15	15	11	5	10	27	19	22	25	25	21	21	24	22	20	26	18	29	15	10	17	12	0	14	5	23	27	13	16	22
ENSDARG00000099699	15	24	32	43	45	19	35	27	33	77	17	16	32	26	50	51	21	13	33	34	63	37	62	58	35	52	69	54	46	66	39	39	28	29	44	30	66	49	28	41	22	30	44	46	49	74	45	77	95
ENSDARG00000099711	12	7	20	28	10	17	10	5	9	16	10	10	18	24	13	5	10	9	13	10	6	9	18	11	43	16	19	26	24	23	12	18	20	25	21	34	24	18	13	14	16	6	19	5	19	12	19	9	43
ENSDARG00000099751	103	76	90	120	142	110	65	65	41	124	150	103	109	125	66	58	88	114	84	59	89	108	93	78	184	96	128	122	108	123	98	104	165	128	103	132	161	126	98	104	115	80	71	111	119	96	86	66	112
ENSDARG00000099760	160	159	107	119	214	243	93	69	67	149	80	80	130	111	81	121	117	176	97	124	134	87	126	113	105	137	210	196	136	115	106	120	130	174	117	136	141	121	157	114	117	110	120	98	128	90	174	85	181
ENSDARG00000099787	45	73	36	33	68	72	34	42	42	64	51	46	46	51	40	53	41	28	100	78	59	55	43	76	56	30	58	48	54	55	52	54	62	57	66	88	79	93	57	68	46	35	47	41	56	47	61	47	44
ENSDARG00000099795	148	84	76	80	82	77	56	60	36	101	46	44	42	85	64	59	55	40	58	75	82	40	57	50	55	120	86	120	67	73	100	61	84	94	91	63	94	71	75	59	66	33	87	58	60	56	62	46	78
ENSDARG00000099812	877	801	1094	976	751	687	882	960	275	442	455	351	721	455	722	537	769	619	1196	1120	625	677	838	618	711	858	1106	992	551	586	892	916	713	773	981	703	891	688	801	744	461	525	689	735	819	814	762	625	928
ENSDARG00000099821	1013	949	980	1046	740	713	746	920	785	1021	928	760	811	1067	694	567	940	605	1102	1179	508	850	793	1018	1262	906	1079	946	1022	1192	971	1141	844	892	1048	651	1043	704	1041	980	920	814	723	913	832	699	904	787	931
ENSDARG00000099825	191	95	90	146	133	115	50	49	95	142	101	50	85	123	115	74	129	69	42	103	80	109	109	85	237	231	117	132	147	139	141	163	229	211	104	158	101	107	200	86	149	77	127	44	94	128	153	48	129
ENSDARG00000099829	23	9	36	40	22	16	27	23	11	28	28	8	32	42	21	23	31	19	25	28	25	26	13	12	44	25	50	36	48	43	29	26	24	26	31	25	53	26	20	23	27	14	18	33	29	40	46	22	44
ENSDARG00000099833	554	525	501	496	483	476	536	519	635	682	579	792	562	815	577	584	518	601	268	222	515	598	443	525	568	472	546	587	550	541	592	616	614	588	495	560	505	463	455	474	530	404	512	552	558	412	553	603	570
ENSDARG00000099837	112	108	129	115	112	119	156	121	19	76	84	47	128	91	97	141	100	129	163	155	78	60	117	125	103	108	145	138	106	143	122	143	86	116	110	115	138	103	176	117	83	94	132	85	94	150	128	72	139
ENSDARG00000099845	92	112	110	103	53	86	84	84	65	95	114	38	131	59	96	87	65	55	94	96	116	133	167	161	106	117	185	168	132	157	57	86	109	137	118	105	125	83	71	106	65	102	65	82	116	97	153	52	157
ENSDARG00000099847	10	13	10	13	17	14	12	5	2	2	3	0	8	5	6	10	10	8	15	11	14	5	19	6	7	5	15	12	9	6	9	10	11	10	13	10	9	13	13	2	15	4	16	9	9	13	17	9	10
ENSDARG00000099850	1055	1223	1554	1377	1032	997	1087	1248	256	556	499	262	813	527	857	608	853	549	1197	1200	817	687	1256	784	720	1064	1498	1290	779	735	1252	1159	883	1123	1361	890	874	888	883	806	615	667	883	645	1007	974	1052	510	1361
ENSDARG00000099864	458	394	334	285	238	276	456	421	116	398	246	496	228	613	235	255	314	363	289	298	301	211	375	307	287	347	286	297	229	199	357	326	268	213	142	176	326	202	373	343	359	415	298	208	150	172	165	187	351
ENSDARG00000099870	269	260	304	174	292	207	198	265	146	233	185	214	228	289	175	151	342	282	250	331	212	208	280	269	192	214	181	174	292	297	200	233	272	225	231	290	376	283	203	272	236	328	239	252	203	281	161	261	217
ENSDARG00000099872	53	46	85	34	27	46	64	70	35	31	32	21	23	23	46	34	23	26	103	103	48	30	57	54	61	25	54	67	61	44	39	36	48	41	36	56	34	26	50	28	45	74	57	77	22	48	22	66	47
ENSDARG00000099899	127	55	99	100	80	97	86	105	39	87	66	65	156	73	45	42	185	71	110	93	82	105	141	71	159	100	79	69	80	77	61	94	76	120	69	114	96	123	111	74	60	131	88	64	71	116	63	71	83
ENSDARG00000099929	38	47	30	38	45	42	42	31	6	21	20	17	16	35	29	37	31	29	51	65	32	6	30	30	25	14	26	42	33	29	31	29	30	21	34	24	30	20	32	24	21	34	39	25	32	31	28	30	26
ENSDARG00000099945	132	121	118	137	119	133	104	116	54	88	95	107	77	108	87	117	115	95	129	144	93	85	119	123	93	161	130	143	100	116	140	156	100	150	158	109	125	114	101	131	74	98	105	113	132	112	145	124	159
ENSDARG00000099952	30	30	30	26	22	27	20	24	2	5	9	17	21	15	16	17	27	5	27	28	10	8	15	10	15	2	25	37	27	27	24	23	21	23	21	14	35	15	16	16	16	8	26	9	19	23	29	15	23
ENSDARG00000099963	38	74	60	57	55	71	83	83	61	92	56	53	52	159	62	76	66	57	129	75	72	78	71	62	110	65	73	91	61	84	91	39	86	93	87	109	113	76	125	60	62	76	60	74	58	53	75	51	80
ENSDARG00000099984	169	141	139	180	223	227	120	158	95	222	144	177	215	221	147	163	245	140	172	101	172	98	127	122	224	171	176	179	197	286	189	193	144	155	177	170	249	175	180	137	144	113	175	160	153	153	180	102	156
ENSDARG00000099994	23	29	49	43	26	30	52	74	13	13	15	16	39	43	58	44	49	37	61	57	44	37	32	27	33	35	34	45	29	40	26	21	15	21	40	28	42	33	25	44	56	14	47	37	43	46	48	26	42
ENSDARG00000100001	44	60	61	63	59	55	94	80	44	25	57	52	65	44	73	114	78	39	161	157	67	64	57	70	33	49	85	84	76	65	42	38	37	57	92	54	95	54	54	68	70	113	69	105	89	96	97	77	77
ENSDARG00000100006	7	7	20	31	14	10	7	7	5	2	13	12	11	18	13	5	11	14	7	9	7	2	13	7	14	8	18	10	23	16	17	19	24	11	16	15	17	12	23	18	13	11	15	15	13	11	18	1	16
ENSDARG00000100015	265	296	319	297	213	256	267	318	184	322	204	233	259	208	283	259	186	224	273	331	288	289	332	322	198	173	298	314	219	227	228	225	280	270	243	266	267	254	305	277	208	285	314	328	329	244	281	234	288
ENSDARG00000100040	98	71	102	83	55	72	53	56	33	81	79	40	54	36	74	64	48	18	103	112	58	52	136	77	63	113	134	117	111	104	79	113	100	131	72	122	97	96	38	70	111	65	87	78	68	43	75	64	165
ENSDARG00000100061	31	17	18	27	24	27	28	47	3	14	14	20	45	35	29	33	51	21	35	20	16	29	18	16	10	22	34	47	21	32	15	21	9	14	48	29	46	45	28	18	23	8	28	18	49	40	46	18	42
ENSDARG00000100068	19	7	13	13	7	11	14	24	0	11	10	1	19	7	9	12	11	2	26	11	9	12	15	7	1	14	30	13	8	12	18	7	3	9	7	23	10	2	3	10	11	11	11	5	13	11	9	12	12
ENSDARG00000100074	68	72	60	52	86	70	80	75	20	23	49	35	62	50	73	82	108	88	96	159	64	44	45	54	21	25	61	59	34	40	57	16	49	32	53	54	71	44	76	48	89	79	84	64	44	46	54	55	56
ENSDARG00000100076	43	48	21	18	31	51	17	13	6	14	7	21	9	29	9	9	21	14	16	33	19	11	13	18	7	9	24	15	15	19	41	38	11	21	18	9	12	8	29	23	16	8	22	9	10	21	14	12	22
ENSDARG00000100099	33	18	46	48	24	16	12	16	9	14	10	7	12	22	17	5	20	14	12	19	14	12	20	5	54	28	41	50	44	36	33	26	47	33	44	44	33	19	35	28	18	15	16	20	20	13	17	7	32
ENSDARG00000100110	29	25	44	57	31	22	28	33	21	25	18	29	43	79	32	34	33	23	31	18	46	26	37	19	108	49	63	65	59	70	27	49	101	80	63	73	65	56	21	30	47	43	26	18	34	16	30	18	63
ENSDARG00000100112	40	29	31	29	37	32	8	10	5	30	10	3	24	13	21	14	25	14	28	26	24	15	18	17	15	19	38	38	19	27	35	39	31	27	28	33	33	20	11	47	11	17	26	10	22	13	24	11	31
ENSDARG00000100123	6	4	9	8	14	10	3	10	2	0	4	8	7	4	13	12	10	4	13	7	9	1	3	6	0	6	12	13	9	7	2	2	2	3	8	6	23	14	3	3	6	2	6	10	20	5	20	4	13
ENSDARG00000100124	32	23	12	42	44	40	26	27	6	37	21	6	30	18	19	13	25	25	26	17	28	10	8	20	10	13	27	37	49	19	14	29	29	25	15	15	28	11	20	4	15	27	16	21	29	18	54	9	35
ENSDARG00000100142	46	52	50	46	41	51	29	35	20	22	16	25	12	27	37	33	38	17	41	44	29	23	32	25	35	29	75	58	42	31	35	59	50	64	45	39	30	26	44	33	36	34	51	29	30	42	51	37	35
ENSDARG00000100143	1597	1576	1696	1616	1591	1659	1757	1577	969	1022	1147	789	1335	1146	1717	1448	1757	1549	599	496	1238	1530	1114	1211	1419	1606	1731	1706	1447	1509	1586	1755	1483	1538	1679	1214	1461	1033	958	967	1422	986	1645	1204	1692	1119	1699	883	1323
ENSDARG00000100160	10	14	22	26	26	16	17	9	9	22	15	12	11	38	16	15	23	9	21	18	21	12	20	11	40	25	26	37	31	36	22	35	36	26	31	31	40	39	14	26	19	8	16	25	33	22	37	12	32
ENSDARG00000100164	19	3	19	15	15	13	12	7	7	7	11	4	24	11	16	14	42	19	22	10	9	10	11	17	17	21	15	10	7	7	7	8	22	19	23	8	22	11	10	12	7	1	5	6	29	21	22	7	14
ENSDARG00000100182	7	6	5	6	6	6	7	9	9	19	5	5	9	1	14	19	4	7	12	24	9	9	10	10	6	10	14	13	10	8	2	4	10	7	12	6	13	14	6	6	4	22	13	16	12	7	12	8	10
ENSDARG00000100201	9	10	15	14	6	10	20	11	1	8	9	2	12	13	11	13	15	5	25	30	20	10	13	14	8	3	12	19	12	16	4	8	7	7	8	4	10	12	10	5	12	29	19	22	7	12	14	9	10
ENSDARG00000100207	96	102	82	66	135	109	44	30	81	67	74	109	58	123	86	61	65	99	42	55	121	99	85	64	103	84	86	75	114	69	77	75	123	92	69	75	81	67	104	106	80	65	80	56	72	77	73	83	94
ENSDARG00000100213	76	49	66	58	74	95	113	130	37	66	82	34	126	60	88	97	57	121	137	136	87	75	88	94	52	59	101	86	66	64	46	64	66	72	72	92	130	111	72	62	56	129	82	117	105	110	85	110	89
ENSDARG00000100214	35	20	16	25	41	29	5	7	3	1	1	8	0	16	11	9	27	8	10	18	7	3	18	11	7	12	28	26	13	19	17	27	13	15	19	15	17	4	18	16	30	19	25	7	9	16	27	7	12
ENSDARG00000100219	7	5	23	15	12	8	13	7	1	6	4	2	13	11	14	9	6	0	11	7	9	8	10	11	29	17	17	27	16	19	10	6	20	17	24	20	22	26	5	5	13	8	10	21	21	12	19	3	25
ENSDARG00000100257	5	10	14	14	9	9	20	12	4	11	11	6	12	8	17	13	7	9	32	25	11	16	8	18	4	0	13	9	10	8	2	5	9	5	10	10	19	14	6	12	12	31	18	15	24	9	30	20	11
ENSDARG00000100262	38	25	35	28	39	39	27	20	2	5	14	12	12	30	21	17	15	15	39	49	16	12	33	7	17	14	30	37	15	21	28	21	25	30	25	18	28	23	30	22	16	22	30	13	26	32	41	17	34
ENSDARG00000100266	58	51	89	63	190	268	123	66	128	333	70	363	67	311	1113	246	41	32	1	0	61	65	11	5	54	37	55	79	175	206	52	75	103	42	146	11	76	116	86	3	162	15	164	19	106	7	172	13	3
ENSDARG00000100271	39	51	37	33	49	42	29	40	20	34	37	68	48	30	54	44	28	29	77	59	36	35	24	68	48	36	36	53	59	75	57	26	46	24	51	29	63	44	15	41	27	62	45	60	42	27	38	35	49
ENSDARG00000100294	398	373	444	444	353	351	396	415	159	329	240	315	281	264	434	389	337	275	406	444	372	253	420	372	202	364	431	379	331	361	389	349	328	359	375	325	339	346	378	323	298	395	371	312	402	394	399	279	392
ENSDARG00000100302	96	64	67	70	113	114	34	30	12	14	28	59	32	103	36	19	66	56	11	25	32	36	30	39	71	50	60	73	46	38	66	72	45	44	70	39	68	73	70	44	75	9	48	25	59	57	84	21	65
ENSDARG00000100311	258	179	423	551	198	139	1050	963	399	565	731	177	835	286	452	574	560	404	586	389	721	608	604	589	813	480	646	606	541	681	147	297	716	868	403	500	845	543	301	313	344	911	357	588	391	365	393	327	693
ENSDARG00000100327	89	66	110	115	138	106	76	83	20	34	38	36	54	66	73	72	77	45	80	102	47	40	100	56	40	60	97	95	94	95	95	79	63	79	93	54	107	77	76	68	72	48	108	64	132	101	124	49	74
ENSDARG00000100329	57	58	24	33	45	46	21	15	10	13	20	16	20	39	22	17	30	12	10	25	20	23	24	22	29	31	42	39	32	35	37	53	36	36	30	39	32	21	30	32	25	2	31	9	28	31	39	32	36
ENSDARG00000100335	19	9	15	13	22	24	2	4	1	7	7	11	6	10	7	8	10	4	9	10	6	3	6	6	12	5	20	21	10	10	12	16	12	8	16	8	9	10	15	9	8	4	9	10	18	13	22	18	12
ENSDARG00000100340	52	50	45	58	58	53	61	49	20	19	29	17	33	49	34	37	43	35	83	62	35	30	42	34	34	39	48	44	20	40	63	52	49	69	21	29	16	31	42	50	31	18	39	32	34	68	24	41	46
ENSDARG00000100341	79	60	100	105	63	67	130	105	61	94	75	69	114	94	59	99	96	89	65	52	102	82	71	91	171	114	140	139	106	119	74	115	220	93	141	90	185	115	45	87	64	113	60	84	86	74	87	65	121
ENSDARG00000100344	14	5	13	7	13	8	2	2	3	4	7	5	11	11	4	3	5	8	7	4	5	7	8	1	30	17	17	9	12	15	8	13	11	9	12	9	14	5	5	7	5	4	2	3	26	7	14	0	15
ENSDARG00000100348	26	47	40	39	36	33	41	24	12	12	19	54	43	73	53	37	49	41	46	46	28	28	40	30	46	41	90	94	59	53	87	60	68	52	93	142	109	81	60	57	34	11	41	59	68	43	79	39	115
ENSDARG00000100350	119	124	114	83	178	167	152	140	43	101	108	110	73	129	124	117	115	147	195	188	67	80	96	98	34	30	67	92	57	68	76	64	47	69	97	68	117	112	101	108	102	144	143	104	109	118	90	82	93
ENSDARG00000100370	94	74	64	50	51	61	7	6	32	53	14	129	23	203	8	1	54	52	9	7	20	19	39	14	62	45	69	80	42	27	61	79	68	38	12	9	3	2	94	79	65	7	40	6	14	18	9	18	80
ENSDARG00000100386	50	64	51	51	114	80	57	35	37	72	56	29	98	126	57	45	66	68	57	64	51	46	47	46	112	142	64	83	76	92	130	101	105	115	75	63	65	67	190	90	68	8	50	5	96	90	73	45	89
ENSDARG00000100390	263	298	349	308	257	272	343	340	194	306	251	166	310	223	238	291	343	335	485	447	346	314	287	342	254	254	324	299	225	255	270	247	278	341	309	282	381	366	328	308	293	388	277	397	276	341	294	271	316
ENSDARG00000100405	55	33	55	74	54	53	51	29	18	55	32	51	48	112	35	32	62	23	55	22	51	64	58	46	121	47	73	92	97	93	60	69	136	68	74	108	72	76	48	55	64	26	66	36	54	62	42	23	84
ENSDARG00000100412	64	29	85	59	87	121	118	88	21	99	58	70	38	84	70	37	58	49	111	95	69	70	89	75	126	73	110	109	86	51	132	115	100	105	123	102	57	184	38	53	56	133	61	96	72	72	59	49	87
ENSDARG00000100421	38	58	40	43	81	90	5	11	7	15	8	12	12	42	25	13	42	21	28	28	26	7	22	5	20	25	34	34	25	14	59	64	34	31	40	28	21	27	59	30	28	16	49	33	34	23	20	15	31
ENSDARG00000100422	2030	2315	2629	2478	2273	2371	2659	2268	1322	992	1481	1049	1722	1032	2359	1810	1831	2460	1195	951	1865	2067	2200	2171	1124	1668	2823	2444	1511	1456	2177	2079	1806	2248	2388	2026	1679	1810	1840	1500	1226	1144	2254	1491	2364	2044	2666	1378	2437
ENSDARG00000100434	26	30	15	20	30	32	8	8	8	15	14	8	22	16	9	9	15	4	12	19	10	14	22	23	22	24	24	31	17	22	26	25	15	25	15	31	31	13	20	20	8	4	19	2	26	4	25	3	29
ENSDARG00000100460	61	60	115	95	28	28	19	14	16	61	15	14	21	25	16	29	27	20	25	13	52	32	76	31	270	63	177	145	135	132	58	98	245	173	80	145	79	64	30	77	31	22	23	22	20	21	19	20	121
ENSDARG00000100463	10	14	16	18	1	7	6	3	1	4	12	3	3	5	9	13	7	12	6	8	7	5	1	1	1	4	14	14	3	1	12	13	3	4	2	0	2	0	13	17	15	1	13	6	5	1	5	3	17
ENSDARG00000100464	55	35	46	55	93	109	17	21	13	78	31	56	90	109	49	47	74	54	68	30	40	34	38	69	72	72	63	53	48	78	61	64	45	29	58	76	85	131	94	85	73	80	48	61	80	100	65	54	154
ENSDARG00000100471	50	38	51	48	26	24	48	38	18	19	14	5	33	10	27	23	23	5	50	61	32	19	51	30	28	43	70	66	36	43	51	52	50	63	50	48	32	25	19	45	17	12	32	19	26	22	27	28	54
ENSDARG00000100479	147	159	161	131	195	197	138	141	64	189	83	88	146	128	161	113	166	159	210	211	167	149	192	169	149	196	171	173	215	160	181	174	271	269	166	227	152	234	228	187	136	186	153	151	161	183	148	185	172
ENSDARG00000100485	35	33	47	43	35	35	27	20	5	11	17	7	41	16	40	31	24	11	63	61	16	9	28	16	24	41	83	104	36	38	34	43	40	46	80	34	56	54	20	29	27	24	46	31	75	31	69	13	62
ENSDARG00000100512	18	27	19	21	22	26	22	32	4	2	15	6	11	12	19	18	18	9	31	53	11	15	20	17	18	7	21	15	19	12	21	20	15	15	10	18	18	12	20	21	21	28	27	19	13	12	14	11	23
ENSDARG00000100523	55	51	38	34	44	42	24	31	11	54	21	39	60	41	30	20	40	19	40	30	42	24	17	31	31	14	32	35	25	23	43	56	19	45	28	28	18	34	48	34	25	63	33	39	24	25	20	31	29
ENSDARG00000100543	142	112	85	89	96	77	106	93	35	56	58	61	82	77	81	85	125	65	157	136	91	69	96	91	35	57	81	75	60	112	99	88	86	85	126	99	124	90	179	75	86	177	122	120	95	113	91	69	155
ENSDARG00000100551	12	12	29	38	13	19	19	16	1	9	4	1	18	18	10	10	10	0	17	15	16	5	10	8	12	18	27	26	19	21	26	18	19	21	21	9	22	24	9	18	9	9	21	8	18	17	22	8	32
ENSDARG00000100556	103	78	63	64	76	104	79	57	33	77	65	71	51	124	36	70	95	84	40	26	69	59	86	46	100	83	80	94	123	67	66	91	78	65	54	96	59	57	63	76	67	35	74	85	50	87	63	68	106
ENSDARG00000100568	18	6	11	13	14	11	3	4	1	8	3	2	4	10	8	8	6	2	10	6	4	2	9	7	9	12	21	17	12	12	5	9	15	21	9	14	15	18	11	8	8	1	10	7	11	7	10	3	11
ENSDARG00000100578	27	13	19	30	26	28	34	40	11	12	16	5	17	34	21	23	30	17	29	30	17	12	34	23	53	36	40	44	42	49	26	43	27	21	45	20	43	35	33	16	31	7	34	7	28	27	40	17	54
ENSDARG00000100581	32	42	46	42	57	60	31	61	162	155	117	63	94	63	61	46	111	80	59	42	116	99	40	77	139	65	33	34	90	132	32	47	111	83	26	32	47	29	39	42	90	98	85	80	50	39	73	48	60
ENSDARG00000100590	38	22	42	31	29	40	8	7	11	5	13	13	18	53	15	12	18	15	8	8	9	8	22	24	31	44	41	51	36	40	39	38	27	32	33	33	52	33	27	23	19	9	16	12	30	31	20	12	35
ENSDARG00000100624	681	837	769	925	733	850	930	794	494	588	581	464	644	487	863	764	783	871	496	455	620	796	909	789	615	814	707	901	619	595	828	775	780	938	709	773	668	542	681	648	682	303	729	475	753	612	855	473	933
ENSDARG00000100652	25	28	15	14	29	26	19	19	3	11	7	18	1	26	13	12	23	19	22	40	12	8	4	12	4	4	6	4	6	3	13	6	7	6	9	11	5	17	33	22	29	18	34	15	13	16	16	15	6
ENSDARG00000100654	88	67	95	75	37	44	69	91	22	19	55	36	89	99	40	40	77	35	59	52	56	36	71	52	104	90	111	116	72	51	98	101	78	76	105	50	85	85	62	73	77	63	73	47	80	68	62	42	60
ENSDARG00000100655	21	17	33	31	20	17	4	17	11	21	13	10	13	36	13	13	24	11	16	10	4	10	25	13	38	30	33	51	29	36	21	31	37	32	24	21	28	30	20	26	31	5	11	22	17	16	27	9	48
ENSDARG00000100660	462	441	457	425	331	320	581	406	209	478	201	297	354	491	407	439	383	274	455	371	472	527	392	264	482	415	411	531	372	397	289	336	594	455	384	509	446	415	275	259	322	472	348	421	323	457	286	400	377
ENSDARG00000100661	458	339	466	465	371	352	210	249	145	384	175	219	206	269	265	187	298	167	332	322	266	234	368	225	297	353	497	466	376	306	391	376	445	497	411	350	315	403	268	344	245	247	307	307	302	310	374	237	437
ENSDARG00000100669	17	15	29	31	64	58	25	42	10	34	13	10	26	38	16	19	26	22	30	29	19	19	20	14	50	47	15	29	43	50	46	41	53	39	24	21	44	26	53	48	26	13	13	12	20	28	22	11	43
ENSDARG00000100704	154	128	124	83	167	116	88	48	76	77	65	84	110	109	77	95	134	89	91	95	90	89	77	84	103	100	135	124	103	118	106	110	95	160	88	100	112	97	124	134	87	152	104	98	118	95	124	110	141
ENSDARG00000100723	82	77	62	63	53	61	34	59	10	14	46	19	74	38	36	37	28	21	67	79	45	28	60	59	35	48	84	70	54	80	51	41	64	63	71	31	86	42	59	61	41	80	59	69	38	69	79	76	59
ENSDARG00000100743	32	14	45	33	41	40	17	20	14	45	20	15	36	27	18	16	42	16	22	19	31	21	19	18	68	56	41	55	51	50	41	50	38	45	32	55	44	42	34	41	21	12	37	27	38	33	24	8	44
ENSDARG00000100750	44	69	69	43	67	42	84	76	37	27	45	52	40	45	57	52	57	68	113	96	53	68	42	69	27	56	37	68	50	63	41	38	48	31	51	57	38	67	73	39	92	103	91	105	55	37	34	79	74
ENSDARG00000100752	1671	1646	1757	1658	1338	1534	1735	1570	1392	1821	1391	1356	1631	1454	1591	1496	1461	1097	1142	1084	1484	1171	1105	1350	1921	1623	2140	1811	1344	1276	1798	1741	1791	1609	1933	1646	2021	1418	1413	1510	1807	1263	1493	1218	1822	1367	1668	1023	1533
ENSDARG00000100777	119	48	76	63	76	87	72	40	37	122	67	52	92	106	55	31	56	66	68	25	108	53	64	39	164	83	127	74	77	64	141	133	172	114	53	127	83	65	95	88	52	54	88	49	78	61	70	52	94
ENSDARG00000100778	60	69	82	74	71	58	39	33	26	50	32	35	47	45	66	69	47	33	48	47	84	38	61	45	29	58	100	79	55	60	62	85	98	121	84	75	79	91	64	57	57	49	58	41	56	61	70	49	94
ENSDARG00000100780	67	47	40	35	24	25	53	39	18	68	64	6	52	36	59	77	62	72	68	36	82	41	71	83	35	54	51	42	25	42	39	27	37	44	52	8	39	20	68	49	62	112	70	35	54	68	45	45	40
ENSDARG00000100793	204	161	166	169	61	105	105	80	168	189	109	24	88	44	89	93	94	53	74	122	101	134	201	137	135	123	242	202	184	216	170	159	258	303	212	203	179	122	55	174	53	98	60	94	102	132	143	163	188
ENSDARG00000100838	117	78	57	78	71	91	36	54	31	168	30	42	45	41	61	38	53	51	39	49	54	48	56	37	57	51	89	94	76	48	77	73	65	106	63	77	64	70	34	57	32	94	56	30	49	74	48	74	73
ENSDARG00000100842	54	75	35	50	64	82	55	50	9	20	40	69	36	80	72	58	46	66	98	101	56	45	51	75	16	21	57	49	25	56	45	37	53	41	45	39	36	64	24	40	75	43	71	68	72	67	62	70	24
ENSDARG00000100849	125	134	158	184	116	152	143	97	128	187	161	72	167	61	168	128	191	150	131	118	160	102	166	206	121	152	189	194	127	88	105	85	180	175	122	90	108	126	118	129	104	111	147	155	114	199	122	136	141
ENSDARG00000100859	39	27	27	33	20	25	24	38	9	2	7	12	20	23	23	19	25	7	53	50	21	11	32	23	27	20	37	28	25	19	29	20	19	20	24	18	28	31	18	21	16	19	27	21	26	33	25	15	39
ENSDARG00000100865	18	12	103	71	21	15	177	175	11	18	88	17	106	13	97	74	120	67	190	244	78	93	70	78	45	26	33	39	41	35	14	24	35	30	28	35	37	39	28	66	70	129	104	119	18	114	32	110	36
ENSDARG00000100896	67	83	115	85	85	114	113	162	23	61	92	34	98	70	113	84	82	89	178	175	113	46	128	125	51	65	115	71	81	64	84	85	85	94	70	86	75	74	101	92	91	114	130	109	98	124	102	156	102
ENSDARG00000100959	24	14	45	27	28	24	20	28	5	22	24	5	30	19	25	10	24	5	39	35	24	7	15	12	24	33	44	41	22	36	36	40	37	25	31	13	28	12	18	28	23	8	28	25	29	27	28	15	45
ENSDARG00000100961	187	173	152	167	173	191	140	152	114	187	155	102	129	128	112	119	117	123	202	190	148	88	122	107	113	123	160	160	133	210	148	108	118	156	152	206	205	159	127	132	109	128	156	122	147	124	109	125	177
ENSDARG00000100963	310	328	368	373	464	370	393	452	950	1191	1136	817	1118	735	356	355	646	727	779	606	1116	1353	552	628	1002	883	395	374	860	897	558	642	681	466	469	448	523	622	954	992	881	1150	600	888	577	796	566	1009	457
ENSDARG00000101022	29	17	24	16	12	14	57	31	7	29	16	20	8	14	27	23	6	7	0	0	1	7	1	5	9	3	32	55	9	8	31	23	29	19	81	5	32	41	82	0	14	18	16	18	15	6	14	4	2
ENSDARG00000101030	74	87	91	112	105	100	116	104	63	108	38	95	57	134	187	102	83	59	152	117	73	147	99	75	78	57	69	83	126	145	50	64	109	101	73	121	87	125	49	70	123	130	144	78	47	78	59	83	69
ENSDARG00000101045	33	28	21	33	37	38	12	11	5	2	12	11	13	24	21	16	30	17	19	17	12	3	11	12	20	7	26	13	17	27	36	27	13	7	35	14	22	38	30	13	29	13	21	17	35	20	32	12	15
ENSDARG00000101047	723	937	717	732	752	950	810	713	676	520	484	454	667	329	1199	1001	689	1004	392	449	1157	888	989	1158	394	624	555	706	705	540	764	637	666	840	702	914	386	745	600	583	644	559	910	551	1174	671	1090	678	680
ENSDARG00000101071	49	39	34	52	32	70	22	24	30	104	32	35	38	77	43	22	33	34	32	25	21	41	42	62	138	47	85	47	45	63	58	69	47	83	77	95	102	99	65	38	44	29	33	21	63	61	60	34	90
ENSDARG00000101087	86	79	96	88	54	74	52	60	36	45	67	52	87	62	51	47	79	40	40	55	56	35	50	63	49	74	68	56	73	96	60	36	67	62	40	25	35	64	105	101	63	99	51	77	69	81	62	77	33
ENSDARG00000101091	127	117	170	166	157	153	150	199	117	221	158	107	221	80	178	148	185	96	272	248	188	154	185	192	156	168	218	244	110	181	129	141	152	212	179	170	220	236	156	130	99	197	115	139	147	127	198	144	212
ENSDARG00000101103	15	13	21	21	18	24	20	18	2	5	16	4	26	9	12	12	18	7	45	45	15	15	25	11	11	17	24	13	13	13	14	23	13	19	19	20	13	23	14	20	26	20	22	18	20	29	13	25	33
ENSDARG00000101105	312	233	322	285	262	299	309	303	129	220	152	138	183	207	240	234	255	195	372	401	189	216	274	266	143	133	274	406	203	192	274	246	236	313	269	252	258	320	301	262	187	284	279	335	152	391	219	210	272
ENSDARG00000101137	132	112	80	92	128	115	104	64	41	112	69	119	62	112	97	88	110	83	188	142	90	77	69	94	118	57	87	62	63	73	77	54	59	61	124	92	65	135	110	91	119	143	107	138	113	82	96	74	160
ENSDARG00000101147	35	18	19	17	24	26	3	1	3	12	9	8	7	18	13	11	20	12	9	9	2	1	5	4	9	20	31	20	8	10	25	26	10	13	25	5	22	25	25	13	16	0	17	16	36	5	32	15	20
ENSDARG00000101149	26	31	21	25	21	26	17	16	6	11	12	9	14	18	17	21	17	15	13	23	9	7	18	17	18	19	28	28	18	16	20	21	15	21	28	15	8	29	13	16	12	21	14	25	9	2	10	21	15
ENSDARG00000101193	81	80	75	77	76	74	65	48	48	56	47	32	52	58	45	43	74	51	51	68	50	46	79	57	76	64	84	79	77	74	107	81	99	88	52	79	42	78	68	46	61	92	68	79	75	77	68	40	100
[truncated: 22,013 more rows]
[truncated: 9 more columns]
