# Supplementary material for: Phenotypic impact of individual conserved neuronal microexons and their master regulators in zebrafish
Source: eLife. 2025 Nov 18;13:RP104275. doi: 10.7554/eLife.104275 (PMC12626424; doi:10.7554/eLife.104275)
Supplement: Source data 2. [file elife-104275-data2.zip › raw_data/Fig6/DEGnorm_table.csv]

	Embr_5dpf_srrm3_KO_17A_a	Embr_5dpf_srrm3_KO_17A_b	Embr_5dpf_srrm3_KO_5B_a	Embr_5dpf_srrm3_WT_17A_a	Embr_5dpf_srrm3_WT_5B_a	Embr_5dpf_srrm34_DKO_b	Embr_5dpf_srrm34_WT_b	Embr_5dpf_srrm4_KO_12D_b
ENSDARG00000000001	339	358	39	294	229	258	240	339
ENSDARG00000000002	1307	861	165	858	761	698	905	1032
ENSDARG00000000241	7459	4352	536	6063	4291	4823	4408	6247
ENSDARG00000000369	465	552	641	517	579	834	648	698
ENSDARG00000000476	450	331	428	419	296	247	233	238
ENSDARG00000000529	556	408	454	447	297	287	386	409
ENSDARG00000000540	1989	1552	654	1450	1714	1973	1653	1793
ENSDARG00000000542	1273	1031	234	951	893	741	957	1006
ENSDARG00000000563	16865	9548	1734	4964	4161	4797	9315	10653
ENSDARG00000000631	2658	1668	836	1071	1644	1463	1581	1996
ENSDARG00000000651	275	176	99	260	137	224	207	206
ENSDARG00000000666	2004	3095	350	1753	2995	3375	2961	2887
ENSDARG00000000747	288	231	110	165	212	264	239	251
ENSDARG00000001220	6946	5004	2215	3679	3399	2483	4597	5081
ENSDARG00000001549	400	208	48	186	131	181	148	210
ENSDARG00000001676	2310	539	52	897	624	755	637	1148
ENSDARG00000001733	971	1002	151	854	893	1090	1014	1076
ENSDARG00000001788	29523	41602	65501	41813	36694	49062	40567	36615
ENSDARG00000001835	1726	1618	628	1061	805	656	1444	1396
ENSDARG00000001873	3415	3030	3006	3741	2165	2700	3582	3291
ENSDARG00000002168	1438	1255	251	1188	810	871	1333	1170
ENSDARG00000002299	502	130	34	228	132	164	192	192
ENSDARG00000002305	6092	4573	656	4041	3627	3714	3717	4834
ENSDARG00000002582	1694	1607	275	1169	936	1306	1196	1443
ENSDARG00000002773	9	9	0	3	2	4	24	7
ENSDARG00000003017	2506	4087	1079	1882	3470	4151	4245	3898
ENSDARG00000003109	2737	2406	525	1716	2428	1784	2170	2521
ENSDARG00000003257	711	758	239	423	447	653	604	745
ENSDARG00000003421	617	128	33	188	157	169	172	301
ENSDARG00000003544	288	70	27	71	44	50	60	96
ENSDARG00000003641	7156	4902	1743	5907	3958	3169	3590	4525
ENSDARG00000003675	1173	1769	1112	1653	1421	2073	1394	1323
ENSDARG00000004204	128	86	180	102	97	46	56	93
ENSDARG00000004305	611	170	34	249	156	93	211	348
ENSDARG00000004307	406	160	131	210	174	147	214	261
ENSDARG00000004692	802	560	103	514	286	505	417	541
ENSDARG00000004712	1087	776	512	564	532	347	612	743
ENSDARG00000004727	817	1020	1085	835	832	937	755	789
ENSDARG00000004771	809	799	370	622	617	623	616	671
ENSDARG00000004930	6395	3636	2138	4389	6808	3805	3331	4668
ENSDARG00000005049	541	591	195	660	469	725	742	653
ENSDARG00000005128	1180	1177	1912	1360	1369	1223	1120	1082
ENSDARG00000005251	2376	2720	1492	2257	2071	2465	2271	2222
ENSDARG00000005318	3408	2301	310	2220	2737	1976	1970	2511
ENSDARG00000005576	5442	2940	1963	3117	2636	2552	2738	3666
ENSDARG00000005640	277	243	128	251	188	152	180	263
ENSDARG00000005823	1918	1016	74	962	1008	985	825	1477
ENSDARG00000005828	322	247	12	193	139	238	229	271
ENSDARG00000005853	589	228	5	206	108	120	136	299
ENSDARG00000005870	2814	4217	936	3325	3659	3819	3686	3553
ENSDARG00000006008	5372	2912	2879	4690	4004	3618	2312	2924
ENSDARG00000006065	1236	1117	600	603	837	575	961	1085
ENSDARG00000006206	145	44	3	94	54	19	95	68
ENSDARG00000006220	19307	12883	2508	21809	11085	11946	14152	14435
ENSDARG00000006292	94	100	99	106	98	126	56	106
ENSDARG00000006299	2344	1099	318	1246	791	776	1207	1269
ENSDARG00000006301	3461	2342	1955	1407	1984	1266	2228	2189
ENSDARG00000006314	5891	2826	58	2837	4316	2995	2441	5108
ENSDARG00000006383	869	205	0	270	170	72	198	306
ENSDARG00000006422	716	575	45	445	502	454	446	670
ENSDARG00000006467	799	330	6	213	198	325	343	495
ENSDARG00000006678	83	104	24	62	75	97	134	92
ENSDARG00000006848	282	382	65	276	210	451	406	358
ENSDARG00000006863	159	52	171	110	87	112	105	114
ENSDARG00000006892	745	455	80	887	408	262	836	712
ENSDARG00000006978	118	6	0	32	29	14	11	50
ENSDARG00000007077	1084	1059	275	657	752	880	901	931
ENSDARG00000007099	4184	2332	272	2312	1764	1631	2052	2768
ENSDARG00000007396	984	1071	873	638	973	873	922	1006
ENSDARG00000007485	2263	1412	634	1427	1695	971	1269	1648
ENSDARG00000007996	1299	400	38	304	195	248	301	670
ENSDARG00000008540	622	457	105	413	261	286	421	381
ENSDARG00000008662	117	21	0	12	4	13	12	46
ENSDARG00000008982	12606	9671	2972	8768	10718	10669	8423	9851
ENSDARG00000009242	155	189	52	165	144	158	163	159
ENSDARG00000009267	376	340	77	334	179	350	403	385
ENSDARG00000009430	1334	1090	286	1220	1203	1736	1425	1540
ENSDARG00000009493	469	77	16	99	85	86	125	213
ENSDARG00000009567	4761	3393	971	2193	2386	2864	3036	2885
ENSDARG00000009738	84	12	0	5	5	8	14	9
ENSDARG00000009783	2142	2252	770	1410	1712	1568	1838	2233
ENSDARG00000009839	401	143	38	306	139	173	174	225
ENSDARG00000009953	2676	1722	429	1604	1290	917	1170	1576
ENSDARG00000010010	1317	1182	190	789	928	764	1422	1351
ENSDARG00000010280	2637	2179	529	1120	1633	1311	1968	2199
ENSDARG00000010281	1753	1299	762	1120	1049	938	1011	1420
ENSDARG00000010300	275	67	15	97	55	71	77	153
ENSDARG00000010317	187	151	52	136	150	193	132	125
ENSDARG00000010318	1767	2531	1465	2183	1545	2492	1988	2214
ENSDARG00000010432	1796	1212	484	1060	1192	1585	1197	1375
ENSDARG00000010437	1062	412	98	529	271	434	423	488
ENSDARG00000010563	1105	915	242	596	697	876	899	982
ENSDARG00000010700	6	5	15	18	8	7	0	10
ENSDARG00000010701	21	29	27	4	17	15	38	4
ENSDARG00000010946	5515	3152	1214	2504	3437	1876	2900	3010
ENSDARG00000010962	1284	1315	875	1258	940	1488	980	1112
ENSDARG00000011079	4754	3557	3394	4745	5998	4683	3741	3927
ENSDARG00000011188	4864	3981	4191	2298	4161	2398	4256	4417
ENSDARG00000011473	546	135	18	171	84	141	113	216
ENSDARG00000011573	1010	803	162	754	461	843	864	939
ENSDARG00000011652	159	121	36	145	127	118	123	149
ENSDARG00000011770	857	1105	663	639	2459	1633	1418	1327
ENSDARG00000011801	322	315	245	364	291	374	389	307
ENSDARG00000011999	388	324	585	506	213	292	360	271
ENSDARG00000012215	1187	793	1047	1056	829	864	659	709
ENSDARG00000012222	1019	804	288	779	734	706	596	805
ENSDARG00000012244	7510	6650	1324	6245	5193	4245	5490	6155
ENSDARG00000012295	1225	890	615	1599	941	1104	900	878
ENSDARG00000012368	842	576	319	577	379	423	618	637
ENSDARG00000012586	761	352	180	316	248	373	300	484
ENSDARG00000012609	695	384	321	1014	711	363	223	600
ENSDARG00000012796	717	646	137	809	421	545	570	585
ENSDARG00000012942	1956	1149	97	1188	822	936	1147	1258
ENSDARG00000012945	48	70	8	59	57	38	57	63
ENSDARG00000012948	175	203	17	146	121	192	143	175
ENSDARG00000013025	664	604	128	393	406	476	659	548
ENSDARG00000013125	739	720	176	518	347	300	607	690
ENSDARG00000013128	554	184	246	288	209	136	200	227
ENSDARG00000013333	10146	11982	19724	14266	10768	12495	10985	10337
ENSDARG00000013708	9980	7588	2786	5697	5204	3938	6458	7102
ENSDARG00000014008	2718	1629	1123	1868	2271	1159	1370	1708
ENSDARG00000014180	739	376	165	496	444	423	375	534
ENSDARG00000014196	73425	70295	64215	91002	55084	72682	60511	72289
ENSDARG00000014321	160	104	47	117	122	152	136	127
ENSDARG00000014333	1292	2108	286	1038	1526	2046	2092	1783
ENSDARG00000014348	952	287	34	506	269	328	372	579
ENSDARG00000014427	71	138	5	34	43	138	161	117
ENSDARG00000014806	4698	4650	2544	4200	4010	4210	4309	5253
ENSDARG00000014867	110513	147954	343132	157008	146014	152576	149078	139099
ENSDARG00000014916	1766	1086	219	2032	748	1462	1093	1507
ENSDARG00000014976	1064	984	1861	1094	891	1025	1338	1000
ENSDARG00000015088	5017	2263	837	3119	2039	2265	1655	2427
ENSDARG00000015325	4332	3612	3791	4378	3392	3232	3204	3430
ENSDARG00000015554	2675	2322	227	1606	1732	1425	1850	2403
ENSDARG00000015592	38	4	11	6	12	8	18	23
ENSDARG00000015889	4733	3590	1473	3281	3221	2431	2445	3476
ENSDARG00000016022	1329	1006	192	747	758	723	955	996
ENSDARG00000016059	1616	1061	157	1094	878	821	1060	1105
ENSDARG00000016421	8	33	68	9	34	10	21	12
ENSDARG00000016611	979	696	241	748	607	614	820	746
ENSDARG00000016939	575	475	39	391	366	400	515	630
ENSDARG00000017007	850	784	243	412	567	296	661	679
ENSDARG00000017155	62	29	16	41	18	52	49	28
ENSDARG00000017359	170	81	19	145	110	62	97	116
ENSDARG00000017466	3002	1842	908	1462	1617	940	2037	1872
ENSDARG00000017775	12750	14158	21185	14912	12667	12246	10432	11442
ENSDARG00000017803	6148	4181	1305	2765	3231	2317	3331	4071
ENSDARG00000017882	2733	3385	3535	3875	3088	3030	4028	3147
ENSDARG00000018121	381	242	89	193	228	188	251	240
ENSDARG00000018181	386	545	501	529	520	434	571	589
ENSDARG00000018206	1344	772	224	790	705	542	818	969
ENSDARG00000018296	1021	777	463	575	638	731	748	897
ENSDARG00000018383	1100	1275	408	911	825	1087	1238	1371
ENSDARG00000018441	1022	442	8	398	268	313	375	557
ENSDARG00000018553	169	152	62	155	64	173	214	187
ENSDARG00000018627	911	1351	2170	1088	919	1493	1130	1000
ENSDARG00000018716	456	197	77	107	432	199	271	244
ENSDARG00000018765	1352	1113	77	847	787	885	1112	1175
ENSDARG00000018797	192	355	81	224	220	256	286	305
ENSDARG00000019116	654	667	87	529	741	612	683	800
ENSDARG00000019185	637	571	150	485	390	296	543	450
ENSDARG00000019223	2482	1958	353	1264	1572	1479	2068	2496
ENSDARG00000019260	3537	3489	5716	5582	3624	3694	4018	3312
ENSDARG00000019293	2581	1752	315	1423	1258	1173	1152	1623
ENSDARG00000019316	244	159	22	141	187	118	235	212
ENSDARG00000019496	3609	4313	3655	4266	3459	4935	4030	4220
ENSDARG00000019566	8467	11765	2167	2966	5157	5078	6736	7368
ENSDARG00000019782	142	34	0	163	67	23	171	187
ENSDARG00000019815	4688	4294	1317	3324	2541	2563	3513	4320
ENSDARG00000019856	17546	11346	3799	11821	10556	6878	9258	11544
ENSDARG00000019950	723	547	175	580	376	542	560	628
ENSDARG00000020028	552	378	230	311	211	207	423	353
ENSDARG00000020057	739	123	29	244	78	97	146	327
ENSDARG00000020164	4527	3221	3215	2323	2556	2084	3091	3813
ENSDARG00000020447	1135	891	664	750	587	674	783	899
ENSDARG00000020573	10193	5637	2233	3985	6197	4289	5531	6893
ENSDARG00000020618	1296	1271	197	1247	713	1105	1125	1009
ENSDARG00000020642	457	326	122	349	225	294	246	263
ENSDARG00000020834	729	419	68	372	262	376	382	463
ENSDARG00000020845	1420	239	245	603	338	331	382	655
ENSDARG00000021402	1868	803	45	912	663	576	701	1098
ENSDARG00000021433	2087	1553	386	1453	1316	1214	1203	1392
ENSDARG00000021569	1562	918	203	1081	816	983	770	999
ENSDARG00000021677	101	98	5	74	41	114	108	124
ENSDARG00000021889	177	40	0	82	46	32	141	71
ENSDARG00000022261	13163	12061	5551	18019	10245	10095	12644	9856
ENSDARG00000022659	2344	1825	524	1750	1622	1592	1970	1998
ENSDARG00000023188	1177	1069	663	1152	926	948	1139	1452
ENSDARG00000023712	9776	5616	5626	8914	5188	3860	7462	6363
ENSDARG00000024112	1197	912	339	983	785	1007	921	1101
ENSDARG00000024478	8733	10158	4857	10290	8832	10969	8332	9212
ENSDARG00000024694	7822	5141	975	4734	4569	4403	5283	5728
ENSDARG00000024789	119	271	44	112	20	168	178	166
ENSDARG00000024846	2709	2706	2566	2788	2462	2064	2372	2627
ENSDARG00000025162	588	570	139	276	278	290	435	349
ENSDARG00000025348	8877	8650	2024	4655	7252	7396	8368	8921
ENSDARG00000025375	20326	15034	5091	18126	16375	14169	12465	13180
ENSDARG00000025420	459	193	15	330	135	143	245	282
ENSDARG00000025495	1938	1541	486	948	829	1177	1584	1458
ENSDARG00000025641	2276	1535	935	1239	824	979	1638	1636
ENSDARG00000025891	913	253	6	310	216	144	228	428
ENSDARG00000026024	1582	1109	472	1633	887	1036	1105	1191
ENSDARG00000026028	1061	1108	486	487	819	741	1070	1138
ENSDARG00000026369	14243	14434	7440	21162	11488	17935	13825	13368
ENSDARG00000026635	116	108	25	132	106	144	173	170
ENSDARG00000027079	710	163	29	277	144	69	182	276
ENSDARG00000027234	969	612	448	545	414	394	579	572
ENSDARG00000027353	2795	1915	552	1626	1339	1243	1512	1971
ENSDARG00000027611	3648	3125	1600	3851	4227	2473	2878	3409
ENSDARG00000027822	58	92	39	38	37	41	33	35
ENSDARG00000027992	1596	1213	235	1645	1167	1204	1146	1430
ENSDARG00000028213	42696	27553	14204	16647	16545	17898	24330	31963
ENSDARG00000028731	1235	557	72	707	559	795	707	834
ENSDARG00000029497	403	293	20	302	236	433	367	509
ENSDARG00000029729	1351	957	759	1259	748	858	915	1075
ENSDARG00000029766	1049	370	23	428	688	417	343	629
ENSDARG00000029955	602	392	8	459	301	427	397	449
ENSDARG00000030012	2399	1526	443	1693	1790	1831	2004	2224
ENSDARG00000030104	505	417	216	479	468	386	436	568
ENSDARG00000030177	2352	3099	1621	2941	2829	3469	2244	2251
ENSDARG00000030269	193	164	25	162	192	196	194	199
ENSDARG00000030478	3876	3325	1058	4120	1881	2304	2127	2411
ENSDARG00000030633	337	66	23	164	81	68	65	156
ENSDARG00000030636	67	52	57	103	63	92	57	62
ENSDARG00000030789	4553	5406	6871	4622	6587	4915	3896	3989
ENSDARG00000031422	368	73	13	100	50	124	49	183
ENSDARG00000031678	21393	10375	2627	14173	10232	8649	10068	14210
ENSDARG00000031680	620	692	312	513	645	930	806	734
ENSDARG00000031971	728	509	187	522	371	449	384	472
ENSDARG00000032010	2749	1863	527	2100	1547	2227	2345	2245
ENSDARG00000032197	282	61	4	56	33	22	50	83
ENSDARG00000032324	2505	1763	264	1624	1435	1366	1876	1744
ENSDARG00000032630	31391	19917	15823	22624	16949	17150	18462	23323
ENSDARG00000032708	1543	1917	1133	1450	2521	1979	2258	2080
ENSDARG00000033771	112	105	122	92	104	162	121	215
ENSDARG00000033802	1749	2285	432	1428	3761	2947	1899	1814
ENSDARG00000034555	627	403	322	487	315	285	587	420
ENSDARG00000034572	506	484	626	605	489	595	426	397
ENSDARG00000034677	6910	10427	1732	5852	14531	9842	9546	11346
ENSDARG00000034718	2956	3135	359	2888	3786	4479	3604	4008
ENSDARG00000034801	1902	1500	380	1462	1001	1185	1293	1580
ENSDARG00000034916	3373	2789	3116	3142	3008	2102	2896	2813
ENSDARG00000035810	4368	5690	1429	4718	3876	5610	6463	4944
ENSDARG00000035993	2799	2365	1525	2315	2749	2866	2166	2818
ENSDARG00000036558	13893	10235	3882	10147	14068	8719	8747	12118
ENSDARG00000036685	1516	1488	542	1019	1637	1162	1446	1668
ENSDARG00000036833	184	690	49	171	645	608	545	339
ENSDARG00000036895	6064	8782	3601	7961	7132	6163	9350	8936
ENSDARG00000037199	353	513	167	368	389	470	329	453
ENSDARG00000037203	2034	1398	1173	1178	1892	1531	1774	1836
ENSDARG00000038305	232	133	66	153	136	140	116	239
ENSDARG00000038306	7475	6509	1576	4913	6479	3646	8088	6553
ENSDARG00000038309	975	1139	300	1041	796	1303	1059	766
ENSDARG00000038321	495	645	79	140	148	881	110	418
ENSDARG00000038446	5370	3101	2784	2759	2354	1912	3185	3393
ENSDARG00000038917	1050	486	128	667	416	425	370	573
ENSDARG00000038918	165	65	16	66	47	51	63	121
ENSDARG00000038938	2110	1270	263	1889	1425	1278	1498	1639
ENSDARG00000038941	413	543	129	389	327	284	474	463
ENSDARG00000039335	4727	3733	562	2533	2640	2074	3237	3996
ENSDARG00000039373	1244	938	229	665	724	684	925	1016
ENSDARG00000039576	16061	19271	7636	13156	15095	19596	16626	20466
ENSDARG00000039824	36	8	0	9	5	10	11	8
ENSDARG00000039827	668	644	123	555	537	295	872	778
ENSDARG00000040039	1530	2152	396	1750	1931	2369	2667	1905
ENSDARG00000040064	566	463	139	502	496	677	417	387
ENSDARG00000040065	133	63	56	78	62	102	68	111
ENSDARG00000040257	139	154	313	133	130	172	147	140
ENSDARG00000040332	241	288	75	169	192	279	234	199
ENSDARG00000040374	2485	2438	102	1372	1387	3110	1886	2882
ENSDARG00000040445	716	757	148	435	446	573	713	721
ENSDARG00000040453	1511	1111	216	940	1129	1056	1290	1352
ENSDARG00000040466	36126	10541	3621	31982	12302	11795	12780	12925
ENSDARG00000040490	23	15	0	5	5	8	10	23
ENSDARG00000040584	999	1008	784	1110	1098	1396	944	892
ENSDARG00000040614	3136	1866	649	2339	1680	1839	2298	2414
ENSDARG00000040666	3055	4176	3043	3342	3909	4179	3776	3432
ENSDARG00000040674	2537	3141	1147	2177	2801	3015	2639	3264
ENSDARG00000040678	1136	1016	301	878	845	777	838	962
ENSDARG00000040684	545	291	20	426	324	244	399	505
ENSDARG00000040700	62	0	0	20	5	3	9	19
ENSDARG00000040705	3412	2213	277	1925	1988	1655	1614	2067
ENSDARG00000040730	3041	2038	1726	2363	2737	2223	1695	2102
ENSDARG00000040736	26	133	62	23	55	65	238	86
ENSDARG00000040738	111	314	554	48	502	276	280	123
ENSDARG00000040777	1769	1366	148	839	1587	1283	1204	1323
ENSDARG00000040778	801	247	6	353	168	343	272	475
ENSDARG00000040822	2828	3648	593	2501	2341	2983	3693	3489
ENSDARG00000040838	2188	2809	1645	2051	1387	2422	2366	2298
ENSDARG00000040898	351	126	10	268	95	206	197	223
ENSDARG00000040907	416	466	490	625	400	445	341	295
ENSDARG00000040910	831	714	134	662	888	655	660	853
ENSDARG00000040946	651	566	83	346	301	332	535	584
ENSDARG00000040948	246	289	195	255	124	220	236	275
ENSDARG00000040959	402	506	63	447	432	646	434	464
ENSDARG00000040982	223	28	14	76	30	33	41	109
ENSDARG00000040985	1885	1302	97	1502	833	1311	1249	1442
ENSDARG00000040990	1474	953	594	1063	804	727	752	993
ENSDARG00000041040	412	284	40	311	275	301	301	352
ENSDARG00000041051	2681	4465	1014	2472	4801	4274	5031	4794
ENSDARG00000041071	738	845	330	713	639	621	889	699
ENSDARG00000041110	2077	1317	1121	2258	1171	1323	1349	1509
ENSDARG00000041179	1042	2684	1289	1081	1794	2456	3671	2567
ENSDARG00000041220	176	230	46	128	125	220	225	180
ENSDARG00000041339	4033	6647	14972	6161	12604	5351	5495	5274
ENSDARG00000041503	464	487	430	458	438	636	409	412
ENSDARG00000041505	5636	8676	1985	5912	11090	10779	9011	10143
ENSDARG00000041546	402	254	2	253	163	374	293	456
ENSDARG00000041728	3324	2232	2264	1841	1726	1356	2171	2229
ENSDARG00000041735	732	343	135	1535	631	100	1734	1291
ENSDARG00000041830	1602	1233	31	756	1039	1114	1064	1132
ENSDARG00000041904	1236	687	266	1133	678	956	650	802
ENSDARG00000041925	42008	75632	142881	59120	49928	56546	95598	58149
ENSDARG00000041959	579	606	168	449	865	520	704	771
ENSDARG00000041998	353	210	24	246	128	300	205	260
ENSDARG00000042018	4407	5699	1211	3854	5930	6974	6789	6124
ENSDARG00000042025	569	852	146	381	577	509	638	658
ENSDARG00000042032	1373	964	343	766	591	559	867	1012
ENSDARG00000042106	76	58	10	75	26	46	51	55
ENSDARG00000042114	348	10	9	23	6	4	0	19
ENSDARG00000042115	1693	393	27	578	320	321	493	658
ENSDARG00000042124	3250	2501	1365	3791	2043	2310	2085	2014
ENSDARG00000042282	625	552	122	481	445	315	561	592
ENSDARG00000042467	2479	1458	312	1659	1350	1411	1459	1583
ENSDARG00000042508	1339	850	246	768	624	737	621	983
ENSDARG00000042707	1389	1918	653	1897	2932	2754	2135	2497
ENSDARG00000042821	539	275	323	392	337	323	279	324
ENSDARG00000042824	10154	8441	2475	5896	11465	8908	10507	10572
ENSDARG00000042880	64	81	12	74	50	59	48	78
ENSDARG00000043566	346	510	585	275	682	450	649	463
ENSDARG00000043821	4006	2226	668	1776	1975	1263	2509	2493
ENSDARG00000044766	363	310	105	313	362	491	333	348
ENSDARG00000044875	77	186	313	115	276	225	288	155
ENSDARG00000045027	456	180	289	286	323	292	296	323
ENSDARG00000045175	378	184	17	232	158	192	168	218
ENSDARG00000045958	4601	4533	2530	5563	5288	5378	4718	5225
ENSDARG00000051824	1641	2100	1915	1700	1490	1628	2068	1685
ENSDARG00000053315	756	1110	1283	1029	1010	1563	1343	1014
ENSDARG00000053365	62502	73031	130205	96844	67561	76340	73298	65904
ENSDARG00000053383	174	204	62	101	115	111	211	151
ENSDARG00000053498	3	2	0	2	7	7	15	12
ENSDARG00000053583	698	615	347	483	489	304	488	592
ENSDARG00000054378	570	86	81	137	69	37	82	180
ENSDARG00000054583	745	699	285	646	813	516	579	682
ENSDARG00000054867	2273	1547	322	1693	1326	1709	1401	1745
ENSDARG00000055009	8378	8296	4781	5112	5610	6852	7554	8013
ENSDARG00000055052	2183	1372	219	1031	903	757	1373	1574
ENSDARG00000055106	1706	1252	147	693	1051	724	1265	1450
ENSDARG00000055136	242	41	42	105	67	61	106	123
ENSDARG00000055159	191	223	74	153	143	183	302	220
ENSDARG00000055389	5445	2762	3314	2024	3823	2245	2538	3296
ENSDARG00000055437	123	104	74	140	92	234	104	117
ENSDARG00000055470	1021	620	383	594	510	538	622	794
ENSDARG00000055543	20382	13577	11038	12763	12703	7399	12979	14575
ENSDARG00000055560	15	19	0	5	12	9	0	9
ENSDARG00000055659	280	300	123	169	162	228	314	261
ENSDARG00000055705	2031	1867	1045	1267	1686	983	1866	2420
ENSDARG00000055857	4508	3142	793	2240	4236	2026	3458	3221
ENSDARG00000056078	1225	1312	249	904	857	894	1090	1346
ENSDARG00000056085	4756	6192	2848	4394	5078	4533	5174	5403
ENSDARG00000056087	1641	2458	2008	2393	1698	2365	1851	2258
ENSDARG00000056102	1982	1548	424	1247	1172	1193	1298	1761
ENSDARG00000056112	2643	1816	1097	1691	1517	1241	1739	1945
ENSDARG00000056128	1070	622	255	599	931	573	668	779
ENSDARG00000056138	14714	6814	2695	6879	7268	4470	7341	9159
ENSDARG00000056141	3624	3031	587	1976	2825	2886	2873	3035
ENSDARG00000056160	14158	11944	10720	12083	14236	9550	7421	8113
ENSDARG00000056167	5891	5608	3304	5786	4799	6091	3692	4430
ENSDARG00000056191	68	63	28	29	64	74	88	70
ENSDARG00000056387	217	123	32	146	142	125	178	136
ENSDARG00000056410	3148	3680	2005	4327	3020	4377	3228	3070
ENSDARG00000056439	41	15	3	28	12	12	25	26
ENSDARG00000056473	1281	440	356	862	399	280	371	561
ENSDARG00000056617	151	59	27	97	42	55	123	115
ENSDARG00000056679	686	542	75	372	405	559	598	613
ENSDARG00000056704	881	499	61	515	653	602	452	669
ENSDARG00000056886	355	357	188	298	247	377	335	313
ENSDARG00000056923	1420	886	199	1148	762	720	619	909
ENSDARG00000057029	32	22	8	18	12	25	12	22
ENSDARG00000057102	26	31	7	16	16	23	15	27
ENSDARG00000057108	365	503	623	315	374	450	415	337
ENSDARG00000057262	1519	939	59	1169	816	1012	863	1117
ENSDARG00000057460	62965	104816	173886	75427	73713	68137	124099	69865
ENSDARG00000057536	9	13	18	5	13	34	27	10
ENSDARG00000057854	3599	4665	5350	3418	3705	4226	4452	3716
ENSDARG00000057859	222	208	44	235	130	270	225	259
ENSDARG00000058207	871	491	106	694	599	458	554	527
ENSDARG00000058222	691	429	62	212	388	307	397	407
ENSDARG00000058467	4286	2053	774	2828	2691	1788	1979	2316
ENSDARG00000058606	5904	4710	190	1920	4736	2415	6143	5189
ENSDARG00000058644	503	373	65	342	326	504	363	437
ENSDARG00000058646	5343	2428	1056	3210	2390	1338	2863	2653
ENSDARG00000058656	16746	25946	47795	20056	19892	27719	24604	20530
ENSDARG00000058733	278	121	22	176	110	197	156	274
ENSDARG00000058780	380	297	35	295	478	356	290	387
ENSDARG00000058924	6	13	4	9	5	0	4	7
ENSDARG00000059209	269	79	57	130	85	109	49	159
ENSDARG00000059255	589	298	257	262	330	187	344	302
ENSDARG00000059256	47	29	40	54	20	54	30	40
ENSDARG00000059263	49	50	22	54	33	55	21	61
ENSDARG00000059267	104	97	37	126	89	152	95	93
ENSDARG00000059274	210	203	45	252	186	262	182	220
ENSDARG00000059276	478	500	78	387	437	362	390	560
ENSDARG00000059280	942	517	51	572	422	384	422	568
ENSDARG00000059294	187	108	167	70	149	159	242	144
ENSDARG00000059305	438	462	139	392	259	375	480	514
ENSDARG00000059351	1010	633	108	669	383	305	569	627
ENSDARG00000059809	2815	1674	751	1793	1583	1118	1611	1699
ENSDARG00000060004	4733	4281	1611	3605	3142	3253	3967	4639
ENSDARG00000060165	147	114	51	122	81	106	74	120
ENSDARG00000060243	608	593	286	310	315	196	542	462
ENSDARG00000060280	166	202	107	171	177	186	245	265
ENSDARG00000060303	760	102	14	174	101	96	142	265
ENSDARG00000060438	803	547	378	511	529	553	412	539
ENSDARG00000060482	276	83	31	57	29	39	127	107
ENSDARG00000060504	3863	3402	2872	2172	3051	2728	3329	3303
ENSDARG00000060521	705	185	36	300	256	128	281	295
ENSDARG00000060671	4006	1203	136	2227	1043	1208	1379	1741
ENSDARG00000060682	2430	4542	5071	2519	6457	6356	3636	4499
ENSDARG00000060853	10664	4837	925	6094	5063	3300	4254	5777
ENSDARG00000060875	180	17	3	70	22	32	50	87
ENSDARG00000061062	954	849	120	446	694	637	769	955
ENSDARG00000061265	189	11	46	51	16	69	37	68
ENSDARG00000061274	1237	516	185	528	935	669	228	382
ENSDARG00000061373	426	272	205	228	257	174	291	320
ENSDARG00000061471	408	88	21	139	92	51	104	182
ENSDARG00000061517	1118	775	222	431	520	489	884	981
ENSDARG00000061664	597	824	627	579	630	318	698	664
ENSDARG00000061690	480	217	15	251	121	175	247	285
ENSDARG00000061717	82	82	37	57	107	120	67	81
ENSDARG00000061747	44	17	0	21	8	11	31	29
ENSDARG00000061759	2602	1617	315	1433	1301	1262	1680	1773
ENSDARG00000061791	674	561	98	354	473	265	803	577
ENSDARG00000061885	1764	1313	207	935	793	726	1368	1287
ENSDARG00000062045	1470	1048	488	819	930	588	1091	1016
ENSDARG00000062089	2147	1190	347	1304	1077	883	1043	1325
ENSDARG00000062106	118	34	0	46	30	52	43	51
ENSDARG00000062135	160	74	4	41	33	53	33	47
ENSDARG00000062147	602	502	493	444	315	195	640	440
ENSDARG00000062148	1370	882	214	1007	784	845	994	1033
ENSDARG00000062156	302	104	26	137	90	69	64	149
ENSDARG00000062177	730	149	23	340	122	201	189	311
ENSDARG00000062258	1074	790	495	756	843	742	950	932
ENSDARG00000062338	5960	3471	1463	2874	2195	1998	3297	3190
ENSDARG00000062349	96	96	11	65	81	110	117	104
ENSDARG00000062423	502	497	103	470	292	452	390	498
ENSDARG00000062425	535	718	65	404	397	431	672	669
ENSDARG00000062447	1193	1077	935	739	1165	714	1090	1169
ENSDARG00000062465	267	95	39	94	42	50	67	120
ENSDARG00000062478	195	168	22	107	171	180	146	187
ENSDARG00000062481	472	293	13	339	286	459	331	411
ENSDARG00000062549	1582	1475	1255	1766	1309	1973	1839	2119
ENSDARG00000062650	3433	1589	499	1821	1317	1259	1851	2055
ENSDARG00000062696	175	7	38	33	16	26	44	62
ENSDARG00000063212	237	207	33	196	105	166	218	185
ENSDARG00000063224	318	156	14	205	125	113	159	153
ENSDARG00000063330	1778	872	96	816	967	955	889	1174
ENSDARG00000063352	2881	2560	1374	1718	1872	1557	2215	2322
ENSDARG00000063357	29	5	0	8	11	15	12	27
ENSDARG00000063509	1845	587	22	937	558	393	468	676
ENSDARG00000063580	2524	1850	1137	1404	1632	1518	1708	2186
ENSDARG00000063646	1304	863	170	1030	670	834	672	973
ENSDARG00000063730	68	20	1	8	5	0	1	7
ENSDARG00000063731	17	11	4	9	8	0	0	10
ENSDARG00000063732	45	3	0	7	6	5	4	15
ENSDARG00000067596	66	34	16	34	25	36	51	62
ENSDARG00000067676	438	113	122	228	120	133	178	285
ENSDARG00000067723	60	18	5	60	23	54	22	28
ENSDARG00000067751	226	247	116	167	198	279	207	226
ENSDARG00000068141	63	15	0	19	43	52	17	51
ENSDARG00000068280	257	133	241	160	163	197	168	84
ENSDARG00000068596	1277	1119	1041	1278	942	938	1019	1142
ENSDARG00000068663	200	120	74	111	77	123	140	140
ENSDARG00000068681	279	249	28	144	212	285	230	322
ENSDARG00000068683	64	29	3	36	19	21	6	15
ENSDARG00000068691	1256	1842	712	1125	933	944	1989	1502
ENSDARG00000068711	326	526	233	344	579	595	449	597
ENSDARG00000068888	840	316	44	394	386	483	345	411
ENSDARG00000068893	599	751	541	675	540	615	576	609
ENSDARG00000069111	295	255	5	160	224	261	202	296
ENSDARG00000069133	303	271	158	230	207	223	255	282
ENSDARG00000069186	82	165	40	93	75	137	148	102
ENSDARG00000069242	3050	1528	187	1803	1304	1488	1270	1924
ENSDARG00000069289	1692	1724	1042	1579	1857	1366	1881	1956
ENSDARG00000069297	1816	982	48	856	687	539	1032	1115
ENSDARG00000069301	500	543	229	476	777	733	623	608
ENSDARG00000069381	217	367	92	84	62	495	112	160
ENSDARG00000069383	88	59	42	67	51	52	76	90
ENSDARG00000069440	2224	964	53	1004	538	592	940	1189
ENSDARG00000069451	429	339	25	300	249	102	546	340
ENSDARG00000069453	196	369	157	217	576	394	369	393
ENSDARG00000069485	792	830	155	624	857	584	751	992
ENSDARG00000069548	344	397	232	375	262	382	663	440
ENSDARG00000069549	1659	2586	925	1746	1569	2670	1869	2457
ENSDARG00000069560	123	24	28	31	30	19	25	47
ENSDARG00000069671	873	1021	198	693	990	875	772	897
ENSDARG00000069672	639	520	318	578	511	664	465	622
ENSDARG00000069758	61	40	6	44	42	50	9	52
ENSDARG00000069763	4586	3330	5494	2599	3819	2206	3350	3326
ENSDARG00000069792	13689	29863	64531	21445	21541	21088	23891	16528
ENSDARG00000069801	12126	13278	9787	13602	8049	6845	15099	10577
ENSDARG00000069817	33384	53112	146271	48943	33364	40140	55875	36711
ENSDARG00000069826	9167	14431	10389	10843	10723	9317	16304	10756
ENSDARG00000069827	38842	44589	31063	42274	37060	26343	55044	35027
ENSDARG00000069831	105	153	315	126	293	102	353	202
ENSDARG00000069843	624	664	55	435	610	621	842	688
ENSDARG00000069844	248	332	222	362	290	427	308	352
ENSDARG00000069846	1425	1611	1020	1623	1385	2219	1352	1432
ENSDARG00000069850	2515	2905	5634	3556	2645	3124	2572	2450
ENSDARG00000069853	7070	6371	4142	6580	6513	5889	6471	6696
ENSDARG00000069866	706	736	150	606	505	379	752	722
ENSDARG00000069917	516	266	280	405	181	271	194	308
ENSDARG00000069920	2009	2624	2891	2603	3524	3909	2675	2115
ENSDARG00000069922	581	393	18	497	270	512	300	519
ENSDARG00000069926	72	95	23	68	62	94	85	58
ENSDARG00000069934	1202	927	89	1005	567	551	809	1004
ENSDARG00000069978	183	171	12	97	130	124	216	290
ENSDARG00000070011	425	158	34	413	99	63	144	58
ENSDARG00000070028	1264	1060	204	766	806	671	840	988
ENSDARG00000070029	1683	1275	1332	2093	1229	1099	1224	1279
ENSDARG00000070043	13307	13836	11348	14780	16555	12830	14016	13854
ENSDARG00000070057	4070	773	4750	5441	1396	1364	3401	2651
ENSDARG00000070155	4827	3496	3527	5120	2511	2461	3325	3615
ENSDARG00000070272	115	56	0	42	50	65	67	106
ENSDARG00000073750	16438	21018	16656	18843	18611	13181	26393	17979
ENSDARG00000073874	13765	15939	13826	15321	14311	17554	19191	13283
ENSDARG00000073920	750	584	103	348	467	312	748	675
ENSDARG00000073935	71	26	15	28	30	25	37	61
ENSDARG00000074029	84	59	24	87	126	99	71	93
ENSDARG00000074034	475	155	22	216	136	64	187	267
ENSDARG00000074079	138	33	14	64	103	111	54	98
ENSDARG00000074143	2177	1788	1181	1203	1290	1254	1469	1774
ENSDARG00000074153	133	76	74	43	46	20	75	76
ENSDARG00000074204	297	373	53	255	170	314	291	317
ENSDARG00000074225	1839	1359	157	1135	1216	1103	1125	1580
ENSDARG00000074254	177	73	35	74	65	93	77	115
ENSDARG00000074384	137	170	65	99	142	112	176	181
ENSDARG00000074727	1784	1330	532	1180	955	1097	1044	1221
ENSDARG00000074728	135	18	0	23	23	45	19	53
ENSDARG00000074749	5414	3963	2467	4513	6942	2766	3708	5449
ENSDARG00000074802	22	25	0	17	9	21	9	24
ENSDARG00000074909	185	196	89	171	206	193	213	204
ENSDARG00000075012	261	172	36	210	132	143	199	182
ENSDARG00000075033	328	329	45	319	248	294	286	303
ENSDARG00000075111	557	354	36	280	316	317	470	475
ENSDARG00000075154	159	50	15	64	50	70	82	97
ENSDARG00000075156	960	334	68	520	354	325	257	537
ENSDARG00000075264	365	292	39	167	138	174	300	363
ENSDARG00000075282	4209	2501	396	1614	2972	1630	2732	2942
ENSDARG00000075284	111	120	53	115	96	113	108	101
ENSDARG00000075285	154	129	60	74	116	156	148	139
ENSDARG00000075435	2808	2272	1113	1186	1775	1209	2735	2468
ENSDARG00000075595	10	25	2	0	3	47	24	0
ENSDARG00000075641	116	98	39	134	59	96	63	117
ENSDARG00000075685	628	207	45	273	168	216	247	374
ENSDARG00000075709	3915	2661	7494	4100	2735	2576	2281	2452
ENSDARG00000075929	47	55	5	59	57	29	71	73
ENSDARG00000075989	8879	10584	6009	9821	9071	7725	10231	9551
ENSDARG00000075996	23	27	3	16	11	9	22	27
ENSDARG00000076004	583	536	266	403	497	564	508	456
ENSDARG00000076013	80	76	29	75	48	22	77	67
ENSDARG00000076027	1640	1039	664	675	784	630	1396	1278
ENSDARG00000076122	39	341	30	28	22	313	123	262
ENSDARG00000076182	158	382	105	40	74	371	238	219
ENSDARG00000076309	135	36	65	58	37	16	50	88
ENSDARG00000076321	2115	1086	191	1170	2559	1165	560	924
ENSDARG00000076328	279	74	25	109	87	56	90	108
ENSDARG00000076339	156	53	6	80	92	118	52	129
ENSDARG00000076480	955	829	335	707	841	590	837	1073
ENSDARG00000076569	119	66	15	72	43	58	76	55
ENSDARG00000076571	879	648	654	428	489	370	608	643
ENSDARG00000076572	21725	34991	106088	37174	25547	27400	38693	24537
ENSDARG00000076693	30240	46009	93108	38701	26127	26179	60342	37272
ENSDARG00000076718	847	360	68	778	277	331	172	380
ENSDARG00000076733	107	53	18	66	34	57	57	74
ENSDARG00000076781	449	370	75	349	377	421	354	478
ENSDARG00000076790	24999	38798	98686	34839	29945	31567	47137	28459
ENSDARG00000076798	175	108	4	96	46	87	85	93
ENSDARG00000076814	2	0	5	2	8	11	7	10
ENSDARG00000076824	12	2	0	4	7	6	0	8
ENSDARG00000076914	233	196	64	197	144	230	205	209
ENSDARG00000077002	984	262	194	363	239	129	313	460
ENSDARG00000077119	2660	2107	791	2191	1936	1500	2361	2374
ENSDARG00000077139	7568	4203	895	4791	3375	2795	3782	5653
ENSDARG00000077165	569	513	106	295	298	306	552	487
ENSDARG00000077240	29	36	3	22	21	54	21	34
ENSDARG00000077382	52	23	10	68	51	56	75	79
ENSDARG00000077388	1996	1653	640	1126	1021	1887	1726	1823
ENSDARG00000077403	2652	1153	4	1330	437	717	716	1424
ENSDARG00000077553	134	23	0	50	17	32	33	55
ENSDARG00000077620	2485	1746	364	2203	797	1027	1214	1472
ENSDARG00000077643	379	546	226	307	484	485	253	392
ENSDARG00000077761	167	76	14	32	32	59	13	47
ENSDARG00000077777	55984	100424	72119	76429	79729	94307	92687	93072
ENSDARG00000077809	41	45	15	48	43	56	34	32
ENSDARG00000077812	302	80	0	68	50	37	57	160
ENSDARG00000077866	171	6	0	66	8	13	19	46
ENSDARG00000077928	176	196	134	214	150	157	192	209
ENSDARG00000077967	4228	5758	2977	4723	4408	3803	4827	4349
ENSDARG00000077983	251	86	45	148	103	179	218	220
ENSDARG00000078001	186	56	34	55	26	54	40	72
ENSDARG00000078042	1141	1894	1436	1929	1573	2032	2170	1682
ENSDARG00000078058	1174	279	24	553	301	349	325	574
ENSDARG00000078134	535	908	3033	626	1287	688	1039	628
ENSDARG00000078172	1005	565	28	626	564	417	482	609
ENSDARG00000078188	669	145	27	245	153	181	192	366
ENSDARG00000078189	81	77	110	73	45	48	71	64
ENSDARG00000078193	53	119	7	41	115	140	116	105
ENSDARG00000078266	534	717	176	387	469	697	592	692
ENSDARG00000078311	1798	820	162	1006	787	730	899	1157
ENSDARG00000078328	844	710	171	584	570	470	670	758
ENSDARG00000078386	5290	4784	2170	3510	4286	3222	4141	4317
ENSDARG00000078392	478	81	7	138	93	88	99	214
ENSDARG00000078415	19	4	0	7	7	10	10	13
ENSDARG00000078433	697	514	471	611	326	525	388	510
ENSDARG00000078468	1880	1189	51	1151	758	998	968	1473
ENSDARG00000078475	668	508	209	395	489	364	579	559
ENSDARG00000078582	2182	1761	362	838	1027	812	1675	1614
ENSDARG00000078593	984	281	217	508	255	225	326	427
ENSDARG00000078643	117	50	7	66	81	91	64	78
ENSDARG00000078671	948	843	185	1269	1899	456	2816	2002
ENSDARG00000078762	90	17	8	32	14	24	28	54
ENSDARG00000078778	1235	1094	117	588	1204	686	1118	1090
ENSDARG00000078864	3462	2964	349	1465	2447	2383	2856	2644
ENSDARG00000078876	198	340	646	246	412	260	360	237
ENSDARG00000078935	4827	3720	1090	3446	3234	2451	4110	3573
ENSDARG00000079071	765	568	42	504	454	470	563	721
ENSDARG00000079126	47	86	41	45	34	70	48	30
ENSDARG00000079133	245	254	5	145	127	372	265	316
ENSDARG00000079375	16	10	6	7	8	8	3	19
ENSDARG00000079397	194	164	157	166	104	69	170	149
ENSDARG00000079522	8	44	8	12	16	26	45	34
ENSDARG00000079575	892	634	58	597	568	455	679	799
ENSDARG00000079703	88	113	0	140	0	0	145	188
ENSDARG00000079741	204	30	12	36	14	6	12	49
ENSDARG00000079858	1297	1196	1286	762	1118	869	1354	1196
ENSDARG00000079872	773	548	66	329	458	290	628	603
ENSDARG00000079964	814	811	121	470	570	355	706	695
ENSDARG00000082979	620	310	311	305	241	206	347	370
ENSDARG00000086100	814	269	44	444	237	467	313	552
ENSDARG00000086103	456	320	34	232	255	280	417	406
ENSDARG00000086172	38	4	0	13	8	7	7	26
ENSDARG00000086215	191	154	13	88	110	126	141	201
ENSDARG00000086224	74	7	0	7	2	0	11	16
ENSDARG00000086317	1569	883	232	826	757	908	1108	1023
ENSDARG00000086658	29740	50913	138012	41830	43313	36959	58360	29461
ENSDARG00000086685	2007	2527	493	2075	1440	2651	2227	2117
ENSDARG00000086819	157	25	5	54	26	13	105	76
ENSDARG00000086842	2684	5123	2016	4095	2894	3078	5206	4503
ENSDARG00000086911	501	768	129	447	647	947	813	757
ENSDARG00000086912	18145	27596	16214	23183	19368	17985	27434	20297
ENSDARG00000086917	30669	46751	117005	45531	37370	46019	61208	46249
ENSDARG00000087164	20580	29967	74655	28282	19573	23155	39023	26853
ENSDARG00000087204	9	5	14	9	7	16	6	14
ENSDARG00000087301	23582	34064	40627	30022	24229	23830	41502	24808
ENSDARG00000087324	27621	50719	74873	39496	29224	37166	63454	42565
ENSDARG00000087403	122	156	27	115	150	139	132	214
ENSDARG00000087508	6221	4546	786	3821	5828	4547	4587	5287
ENSDARG00000087765	34884	55535	124332	43590	40695	41853	63036	42510
ENSDARG00000088013	382	538	105	408	312	493	478	373
ENSDARG00000088402	54	45	38	48	84	75	40	80
ENSDARG00000088672	157	40	5	90	40	71	84	106
ENSDARG00000088687	9821	6291	4693	11795	4265	4587	15499	11466
ENSDARG00000088823	16922	25884	64939	24571	24052	22177	33246	26030
ENSDARG00000088891	320	123	166	279	170	139	281	169
ENSDARG00000088959	2163	1493	401	1997	1372	1621	1544	1540
ENSDARG00000089031	50	15	3	18	42	22	17	40
ENSDARG00000089147	0	14	7	0	0	8	11	10
ENSDARG00000089190	427	101	28	155	74	92	101	199
ENSDARG00000089235	129	174	25	75	168	156	170	163
ENSDARG00000089326	423	204	146	168	178	116	269	372
ENSDARG00000089536	126	7	0	25	24	13	24	24
ENSDARG00000089651	12	11	0	8	6	11	2	9
ENSDARG00000090389	2729	2803	3855	3650	2579	2779	2141	2331
ENSDARG00000090534	59	41	17	40	48	43	101	97
ENSDARG00000090581	793	624	263	683	621	801	616	653
ENSDARG00000090738	32	0	0	18	6	9	4	24
ENSDARG00000090804	566	148	29	225	241	229	133	218
ENSDARG00000090844	111	57	12	30	34	90	80	99
ENSDARG00000091090	1383	283	152	573	206	379	416	631
ENSDARG00000091138	5143	3626	2299	5669	5739	4909	4141	4484
ENSDARG00000091148	7708	13986	29376	10885	10082	9196	11844	7296
ENSDARG00000091342	340	73	0	115	41	44	42	127
ENSDARG00000091361	39	5	0	14	11	5	22	10
ENSDARG00000091411	38	111	22	36	41	64	105	80
ENSDARG00000091889	43	56	11	37	31	88	73	17
ENSDARG00000092001	8	19	17	17	10	13	17	15
ENSDARG00000092033	688	1518	3401	839	2467	2275	1892	1363
ENSDARG00000092288	22	26	27	32	47	42	70	44
ENSDARG00000092404	464	590	525	396	1588	1891	2989	912
ENSDARG00000092610	3636	3711	1619	2126	3619	3034	3007	3785
ENSDARG00000092651	276	176	24	150	67	128	138	139
ENSDARG00000092870	4119	8185	7477	4925	8640	12595	8855	7554
ENSDARG00000093125	3173	1802	3377	2071	1841	1087	1509	1980
ENSDARG00000093137	9	23	7	10	7	35	5	14
ENSDARG00000093189	28	45	4	14	25	27	35	51
ENSDARG00000093318	5093	13804	9503	7574	10266	14259	15342	10233
ENSDARG00000093349	91	11	18	66	26	18	44	40
ENSDARG00000093411	389	51	11	111	72	58	114	116
ENSDARG00000093418	12	4	6	18	15	20	20	22
ENSDARG00000093420	1612	1441	393	959	1029	955	1471	1736
ENSDARG00000093440	339	394	169	345	403	411	399	405
ENSDARG00000093452	151	337	123	177	149	256	254	290
ENSDARG00000093465	15	5	25	21	17	33	5	22
ENSDARG00000093471	128	193	171	82	127	120	200	111
ENSDARG00000093594	7	21	10	2	5	24	10	16
ENSDARG00000093647	245	124	0	262	2	4	335	175
ENSDARG00000093739	71	60	74	67	108	102	51	102
ENSDARG00000093749	21	34	2	16	14	10	31	30
ENSDARG00000093974	267	208	50	223	199	164	111	86
ENSDARG00000093990	3	9	0	6	13	13	5	13
ENSDARG00000093998	60	34	16	61	45	60	74	51
ENSDARG00000094003	379	316	200	278	197	211	364	302
ENSDARG00000094004	165	65	56	97	62	111	95	109
ENSDARG00000094012	322	370	107	236	327	522	287	386
ENSDARG00000094272	45	29	20	48	33	42	8	49
ENSDARG00000094387	7	0	0	7	7	4	9	1
ENSDARG00000094419	32	25	6	13	7	0	25	12
ENSDARG00000094437	11	4	0	7	8	7	6	6
ENSDARG00000094466	3190	2827	946	2081	2067	2084	2318	2591
ENSDARG00000094554	51	71	54	74	129	184	131	80
ENSDARG00000094578	22	4	0	8	5	16	0	7
ENSDARG00000094660	208	317	52	143	185	406	390	316
ENSDARG00000094734	7	10	0	4	11	7	0	5
ENSDARG00000094833	563	584	797	738	668	673	621	549
ENSDARG00000095022	962	719	155	477	510	268	647	688
ENSDARG00000095041	209	195	139	165	216	209	227	228
ENSDARG00000095070	51	133	35	67	130	114	137	135
ENSDARG00000095161	18	32	4	19	8	13	15	23
ENSDARG00000095577	176	163	310	174	228	258	232	282
ENSDARG00000095580	941	557	96	720	528	466	534	729
ENSDARG00000095595	10	0	0	7	2	0	22	16
ENSDARG00000095675	463	479	57	267	332	408	439	440
ENSDARG00000095810	449	872	826	418	801	333	926	701
ENSDARG00000095912	1189	1172	564	781	1117	820	1183	1172
ENSDARG00000095915	74	12	0	4	5	5	6	12
ENSDARG00000095938	6	3	0	11	2	10	7	1
ENSDARG00000095965	10	2	0	4	7	2	10	13
ENSDARG00000096858	46	58	44	51	41	40	54	58
ENSDARG00000096896	239	313	196	113	237	180	179	278
ENSDARG00000097108	49	46	5	36	40	42	36	46
ENSDARG00000097160	1308	839	152	704	619	517	924	754
ENSDARG00000097336	32	15	0	15	8	6	9	8
ENSDARG00000097420	136	111	12	92	57	88	105	145
ENSDARG00000097441	82	72	36	37	76	61	74	76
ENSDARG00000097660	1345	1266	1033	1339	1235	1387	1241	1280
ENSDARG00000097855	740	871	303	408	573	755	873	717
ENSDARG00000097886	97	79	17	69	66	96	62	111
ENSDARG00000097953	341	284	102	249	161	189	217	247
ENSDARG00000097968	70	45	0	47	19	52	25	79
ENSDARG00000098022	27	20	21	25	25	35	20	40
ENSDARG00000098079	1025	452	307	800	690	619	559	623
ENSDARG00000098124	377	475	342	370	509	548	460	534
ENSDARG00000098204	268	205	33	65	43	225	89	250
ENSDARG00000098235	345	302	179	325	212	207	315	365
ENSDARG00000098249	153	78	107	296	143	46	275	161
ENSDARG00000098349	606	135	56	177	104	87	129	250
ENSDARG00000098398	43	63	63	35	75	73	133	78
ENSDARG00000098461	43	171	73	75	157	165	176	169
ENSDARG00000098636	27	25	8	26	6	14	22	6
ENSDARG00000098640	128	65	0	58	53	38	37	102
ENSDARG00000098670	6359	2607	2130	3557	2345	1586	3009	3156
ENSDARG00000098790	72	13	0	13	7	11	1	14
ENSDARG00000098883	3964	2603	1613	3950	2013	3811	2480	2952
ENSDARG00000098936	11998	7120	3777	6130	5477	3300	7574	7609
ENSDARG00000098944	36	22	16	38	18	19	7	15
ENSDARG00000099039	9738	7362	1379	6611	7120	5750	6888	7703
ENSDARG00000099088	92	14	0	24	13	14	9	42
ENSDARG00000099148	6415	11662	7062	7634	7759	7084	13983	9777
ENSDARG00000099153	41	50	60	77	75	104	93	57
ENSDARG00000099207	202	166	79	135	137	110	154	165
ENSDARG00000099227	699	192	0	153	114	92	248	383
ENSDARG00000099236	4790	4294	954	4449	3688	3569	4149	4442
ENSDARG00000099298	913	489	342	692	583	450	419	608
ENSDARG00000099373	147	116	211	164	99	113	115	146
ENSDARG00000099374	509	490	228	416	567	325	682	727
ENSDARG00000099598	23	37	16	25	24	37	48	33
ENSDARG00000099605	58	28	75	53	40	45	58	67
ENSDARG00000099692	1056	1224	1045	924	825	672	1112	1062
ENSDARG00000099799	381	264	63	263	225	196	158	226
ENSDARG00000099980	97	93	42	96	96	97	122	133
ENSDARG00000100069	34	77	21	54	36	55	57	72
ENSDARG00000100133	10283	12115	2198	12467	6851	10529	12924	12595
ENSDARG00000100150	67	68	33	74	47	68	45	42
ENSDARG00000100275	454	1423	2438	826	966	1551	1245	1130
ENSDARG00000100315	5411	5359	1035	6083	3014	5442	5549	4808
ENSDARG00000100407	1092	989	406	888	673	661	849	866
ENSDARG00000100510	4552	5235	5399	5776	5560	5532	4965	5218
ENSDARG00000100597	102	123	110	98	76	82	71	80
ENSDARG00000100887	54	31	15	30	69	50	56	72
ENSDARG00000100955	1845	1473	924	1836	1498	1916	1602	1805
ENSDARG00000101077	12	14	0	9	6	8	4	14
ENSDARG00000101196	29	57	60	71	28	28	31	47
ENSDARG00000101366	351	98	9	169	98	123	140	179
ENSDARG00000101367	384	646	85	422	509	715	562	586
ENSDARG00000101641	355	159	132	207	173	141	212	147
ENSDARG00000101696	364	139	29	296	171	176	215	239
ENSDARG00000101735	2529	1701	534	1510	1521	675	1656	1689
ENSDARG00000101742	6	43	17	10	60	26	15	35
ENSDARG00000101999	1787	1456	272	1201	1561	1541	1373	1456
ENSDARG00000102176	356	490	112	345	535	720	452	623
ENSDARG00000102185	1755	1307	512	964	1141	755	1260	1321
ENSDARG00000102261	246	124	151	214	152	201	184	224
ENSDARG00000102265	390	199	420	389	257	249	234	240
ENSDARG00000102274	234	117	207	222	166	104	120	183
ENSDARG00000102334	99	29	6	63	63	115	89	105
ENSDARG00000102336	24	28	17	17	15	13	39	25
ENSDARG00000102506	2338	1681	668	1249	1304	1130	2372	1850
ENSDARG00000102567	43	27	56	59	47	41	42	37
ENSDARG00000102718	39	42	18	45	47	29	51	65
ENSDARG00000102815	37	59	17	39	35	68	49	69
ENSDARG00000102829	2679	2039	458	1698	2248	1547	1719	2093
ENSDARG00000102888	2979	4975	2841	3843	2203	1575	2571	2296
ENSDARG00000102970	80	31	0	24	12	15	26	40
ENSDARG00000103056	357	42	22	125	63	49	58	121
ENSDARG00000103114	275	421	332	282	407	320	526	377
ENSDARG00000103337	3566	2022	2776	2543	3525	2646	1986	2049
ENSDARG00000103505	917	251	12	204	216	120	216	508
ENSDARG00000103651	477	78	15	188	141	67	97	167
ENSDARG00000103688	99	117	42	110	78	98	66	106
ENSDARG00000103823	79	12	4	12	14	15	33	28
ENSDARG00000104005	77	14	0	11	3	2	7	13
ENSDARG00000104036	45	0	0	39	2	0	43	14
ENSDARG00000104105	609	274	291	325	257	283	200	336
ENSDARG00000104110	3064	952	64	1632	699	919	905	1513
ENSDARG00000104119	1962	1162	474	1250	789	710	1217	1301
ENSDARG00000104196	307	136	14	111	83	65	102	178
ENSDARG00000104300	137	160	126	134	136	81	156	157
ENSDARG00000104493	365	97	65	272	151	194	179	176
ENSDARG00000104528	243	170	173	282	145	238	299	156
ENSDARG00000104716	843	590	115	351	697	439	525	796
ENSDARG00000104727	108	57	20	45	28	23	39	49
ENSDARG00000104768	1254	874	1099	805	957	979	931	1024
ENSDARG00000104832	25	53	11	29	24	43	44	56
ENSDARG00000104933	1084	279	205	718	641	515	569	683
ENSDARG00000105042	26	14	69	30	43	40	22	28
ENSDARG00000105065	235	206	8	153	189	184	305	339
ENSDARG00000106418	310	18	24	89	35	69	57	135
ENSDARG00000106558	25	7	0	9	6	0	6	2
ENSDARG00000106706	34	0	1	4	6	11	14	17
ENSDARG00000107206	36	8	0	13	8	4	5	37
ENSDARG00000107473	10	22	0	6	14	5	11	20
ENSDARG00000107612	367	103	1	214	199	161	166	256
ENSDARG00000107789	13	21	0	8	17	12	17	27
ENSDARG00000107877	15	21	21	18	19	11	29	33
ENSDARG00000107953	77	61	31	109	103	96	29	113
ENSDARG00000108174	181	212	428	242	179	170	197	181
ENSDARG00000108227	105	45	10	84	36	18	61	58
ENSDARG00000108649	283	104	18	188	163	210	171	233
ENSDARG00000108846	25	26	7	17	11	7	23	42
ENSDARG00000109099	2	8	0	7	5	14	22	6
ENSDARG00000109134	67	45	60	64	42	25	75	70
ENSDARG00000109185	173	458	873	332	237	305	329	274
ENSDARG00000000018	1608	1599	686	811	1486	993	1242	1792
ENSDARG00000000019	5975	4121	348	2679	3237	2979	3889	5476
ENSDARG00000001781	242	138	5	104	83	103	117	214
ENSDARG00000001912	635	497	74	326	610	564	556	689
ENSDARG00000001953	2358	1866	304	1382	1939	1628	1952	1756
ENSDARG00000002128	1078	1097	863	1036	1045	673	1106	900
ENSDARG00000002131	2462	384	94	447	230	211	348	806
ENSDARG00000002174	446	468	393	513	302	389	531	462
ENSDARG00000002663	1539	1651	239	1227	1748	1767	1801	1940
ENSDARG00000002952	2259	1617	504	1119	1320	1288	1645	1944
ENSDARG00000003200	218	56	17	120	49	64	49	98
ENSDARG00000003512	2581	1734	1153	1281	1494	994	1661	1738
ENSDARG00000003570	20247	7535	3422	14244	5118	5499	6469	7551
ENSDARG00000003615	3336	2767	525	2864	1557	2726	2663	2721
ENSDARG00000003789	5225	3656	2193	2550	2753	1659	3353	3632
ENSDARG00000003811	3269	2848	2293	1824	2487	1697	2212	3098
ENSDARG00000003822	382	549	288	478	357	367	637	411
ENSDARG00000004055	1714	1235	1156	965	1213	779	1220	1179
ENSDARG00000004227	775	277	162	284	151	206	268	288
ENSDARG00000004336	1458	394	53	695	387	335	375	691
ENSDARG00000004386	2796	2250	965	1474	1833	538	1946	1979
ENSDARG00000004497	605	1067	225	689	887	1043	1043	1120
ENSDARG00000004592	737	630	327	450	369	407	671	655
ENSDARG00000004794	59	54	24	45	45	40	63	45
ENSDARG00000004904	2281	2984	1555	2955	3146	2491	2568	2555
ENSDARG00000005126	2003	1733	1780	1022	1461	1141	1839	1679
ENSDARG00000005451	26304	18113	11412	23652	19256	15936	17610	19720
ENSDARG00000005453	1527	338	30	468	216	195	335	562
ENSDARG00000005476	1472	264	44	393	244	212	377	714
ENSDARG00000005541	2010	2079	707	1924	1602	1626	1695	1874
ENSDARG00000005547	758	465	321	579	431	357	446	596
ENSDARG00000005891	2777	2400	529	2487	2231	2732	2162	2994
ENSDARG00000005897	1181	388	49	647	534	425	334	588
ENSDARG00000006011	179	243	113	140	222	262	218	265
ENSDARG00000006029	5550	5426	6976	8622	5278	4344	4640	6055
ENSDARG00000006038	1600	1332	954	876	1082	909	1182	1267
ENSDARG00000006060	1893	1602	602	1273	1894	901	1189	1558
ENSDARG00000006215	8255	6901	5894	9849	7611	8418	7747	6436
ENSDARG00000006283	2697	2093	453	1591	2807	1765	1693	2183
ENSDARG00000006396	910	192	12	288	193	135	337	361
ENSDARG00000006409	78	88	55	65	67	178	80	106
ENSDARG00000006567	437	453	921	481	713	1025	512	499
ENSDARG00000006747	2276	1823	558	855	1291	741	1510	1773
ENSDARG00000006766	18460	9907	9799	14345	13364	10119	9662	11008
ENSDARG00000007018	26	37	12	19	22	42	21	51
ENSDARG00000007175	803	559	243	502	421	486	402	623
ENSDARG00000007277	162	143	16	129	74	156	154	186
ENSDARG00000007315	1320	799	203	1066	621	640	786	975
ENSDARG00000007371	13	0	0	11	7	6	16	13
ENSDARG00000007405	3952	4456	720	3997	3378	3197	3583	3604
ENSDARG00000007413	3201	1780	2017	1745	1424	971	1508	1924
ENSDARG00000007523	3980	2320	907	2067	1750	1552	2294	2465
ENSDARG00000007639	2237	1564	972	1655	1738	1663	1730	2029
ENSDARG00000007764	1650	1192	1023	838	1138	1017	1306	1523
ENSDARG00000008235	1089	752	437	868	681	767	809	884
ENSDARG00000008398	370	157	84	160	73	178	181	184
ENSDARG00000008439	328	244	54	243	237	203	233	230
ENSDARG00000008720	3677	3077	564	2151	1963	1307	3146	2831
ENSDARG00000008867	6414	4393	1589	3929	3897	4694	4098	4579
ENSDARG00000008986	695	236	115	324	171	195	168	322
ENSDARG00000009252	379	586	343	409	554	747	563	514
ENSDARG00000009262	284	84	17	135	51	54	79	135
ENSDARG00000009607	2926	1773	318	1528	1611	2003	1621	1826
ENSDARG00000009657	1562	1856	1373	1694	2118	2044	1608	1713
ENSDARG00000010454	422	221	44	310	116	155	559	645
ENSDARG00000010784	2352	1601	1752	1293	1487	956	1450	1892
ENSDARG00000011246	1453	1178	2002	1368	1309	1179	1140	1198
ENSDARG00000011582	5350	3768	2425	2446	3113	2370	4245	4017
ENSDARG00000011605	816	622	73	490	414	383	649	574
ENSDARG00000011661	2278	1767	1238	1804	1503	1534	1708	1868
ENSDARG00000011764	1555	969	409	970	797	648	696	969
ENSDARG00000011769	1207	1322	726	1334	1669	1671	1291	1446
ENSDARG00000011961	1501	1016	170	1224	1060	1025	1366	1328
ENSDARG00000012066	5834	4840	1144	5315	4936	3880	4644	5896
ENSDARG00000012435	25	70	7	21	13	35	40	79
ENSDARG00000012684	5076	3411	653	2908	2455	2106	2836	3194
ENSDARG00000012729	1693	1208	150	1318	1883	1382	1266	1737
ENSDARG00000013000	1058	737	301	661	812	363	768	958
ENSDARG00000013414	2978	2916	724	1431	2337	2347	3292	3347
ENSDARG00000013476	224	208	21	198	95	140	149	177
ENSDARG00000013596	1505	1096	96	561	706	649	1094	1258
ENSDARG00000013789	384	355	96	292	245	315	261	376
ENSDARG00000014024	44	113	29	47	116	145	79	127
ENSDARG00000014361	3858	4478	1087	2686	4744	3725	4217	4929
ENSDARG00000014395	164	28	0	30	9	29	5	19
ENSDARG00000014572	10634	8961	5815	12365	8169	12957	9849	10296
ENSDARG00000014804	3224	2728	1391	2043	1886	2060	2149	2675
ENSDARG00000014941	643	978	373	667	720	1133	966	875
ENSDARG00000015053	3725	2870	1861	1946	2271	1524	2991	2941
ENSDARG00000015222	856	459	183	625	576	342	367	534
ENSDARG00000015278	581	387	115	379	302	391	470	532
ENSDARG00000015623	61	82	30	40	44	45	90	68
ENSDARG00000015824	2099	1649	298	1226	1486	1094	1498	1781
ENSDARG00000015921	2590	2623	2371	2418	2873	2420	2204	2466
ENSDARG00000015931	3463	1883	28	2709	2400	269	2253	3021
ENSDARG00000015966	1246	1330	76	851	1089	1352	1213	1260
ENSDARG00000015985	1322	524	118	731	447	428	452	746
ENSDARG00000016010	3304	1750	1016	2451	1816	1601	1748	1803
ENSDARG00000016231	575	272	30	431	327	416	232	461
ENSDARG00000016526	4494	3251	1848	3180	3254	1821	3537	3671
ENSDARG00000016538	31	37	24	14	33	5	17	39
ENSDARG00000016613	206	224	182	183	162	226	135	208
ENSDARG00000016691	3911	7363	1353	4630	6893	6912	5807	6723
ENSDARG00000016749	627	387	224	357	429	394	399	461
ENSDARG00000016815	88	91	11	103	68	88	91	76
ENSDARG00000016886	103	81	22	53	44	60	98	59
ENSDARG00000016968	4561	2558	1838	3690	2992	2069	2464	2630
ENSDARG00000016979	1724	1408	2801	1825	1893	1748	1287	1266
ENSDARG00000017108	85	20	15	31	17	22	74	44
ENSDARG00000017355	77	75	39	87	44	74	80	60
ENSDARG00000017366	1177	1122	368	823	868	885	811	981
ENSDARG00000017386	546	161	38	328	256	250	231	356
ENSDARG00000017454	4476	2433	2041	3147	2095	1763	1945	2305
ENSDARG00000017661	892	243	15	343	224	166	312	632
ENSDARG00000017757	852	519	114	466	515	544	597	616
ENSDARG00000017841	6753	4527	1523	3951	4106	3073	4073	4132
ENSDARG00000018111	659	172	28	213	190	104	237	307
ENSDARG00000018149	10291	9731	5674	7601	8404	4706	12092	12967
ENSDARG00000018618	5005	4658	1094	3810	2552	2910	3526	4005
ENSDARG00000018688	1192	938	111	882	835	675	816	1005
ENSDARG00000018744	33	61	37	39	42	15	39	30
ENSDARG00000018770	3	9	0	9	3	6	5	14
ENSDARG00000018820	3260	2645	884	2047	1375	2114	1902	2778
ENSDARG00000019235	6307	4322	4165	3417	2811	2564	4047	4657
ENSDARG00000019328	4180	3100	1334	1745	2062	1242	3336	3310
ENSDARG00000019396	685	591	74	363	513	557	624	591
ENSDARG00000019420	2975	2494	918	1691	3379	1806	2691	2892
ENSDARG00000019644	38967	41897	48039	51150	46749	53882	43157	36746
ENSDARG00000019861	403	362	38	308	314	262	371	413
ENSDARG00000020015	1136	1223	1102	1403	1197	1316	1043	1093
ENSDARG00000020086	794	242	8	436	259	352	405	508
ENSDARG00000020101	6480	6046	8826	6394	4550	5171	4756	5155
ENSDARG00000020143	6932	5469	829	6111	6539	4272	5287	4876
ENSDARG00000020749	80	86	26	72	35	95	96	32
ENSDARG00000020871	4302	3154	1411	2558	2240	1865	3203	3112
ENSDARG00000021239	1523	1072	223	718	1113	625	1015	1230
ENSDARG00000021336	30	22	38	17	19	45	27	37
ENSDARG00000021579	546	357	284	480	309	445	306	303
ENSDARG00000021590	252	53	26	80	57	93	105	136
ENSDARG00000021595	2974	2598	1393	2000	2117	1397	3052	2778
ENSDARG00000021647	4345	3246	1159	2990	2731	2373	3498	3689
ENSDARG00000022165	2965	3083	4204	4123	5439	3170	1911	3091
ENSDARG00000022187	1821	1189	187	742	1172	829	1236	1460
ENSDARG00000022424	3316	1727	231	1401	1972	1592	1698	1912
ENSDARG00000022550	141	207	57	140	117	163	197	244
ENSDARG00000022795	187	203	86	213	165	165	66	123
ENSDARG00000022858	147	100	46	73	81	82	175	125
ENSDARG00000023026	428	414	66	295	412	251	411	445
ENSDARG00000023036	148	98	22	80	93	86	125	100
ENSDARG00000023766	1652	1601	141	1157	1514	1224	1896	1609
ENSDARG00000024306	1944	1268	117	807	1054	763	1151	1388
ENSDARG00000024465	1769	1869	2193	1802	1569	1849	1550	1393
ENSDARG00000024654	1320	582	145	1073	655	804	565	831
ENSDARG00000024874	1759	1429	478	826	1036	1059	1515	1532
ENSDARG00000025073	81205	90784	161584	115959	92434	92214	85009	82408
ENSDARG00000025576	1775	1303	648	865	966	867	1422	1217
ENSDARG00000025824	904	629	121	629	662	498	726	713
ENSDARG00000025859	2855	1485	1591	2368	2288	960	1074	2164
ENSDARG00000026052	27	13	0	23	27	35	21	42
ENSDARG00000026839	505	593	479	516	460	517	582	528
ENSDARG00000026855	96	13	0	19	14	18	9	31
ENSDARG00000027249	15402	11516	2125	8242	12182	8714	11057	12528
ENSDARG00000027316	8905	5788	392	5731	4368	4525	5104	5903
ENSDARG00000027424	2061	1855	3950	4334	2948	619	3388	3151
ENSDARG00000027799	364	606	508	443	358	563	476	487
ENSDARG00000028192	73	54	35	81	19	86	27	44
ENSDARG00000029018	1129	1271	117	797	1046	869	1346	1515
ENSDARG00000029071	612	351	49	494	185	311	230	298
ENSDARG00000029105	335	412	201	325	338	289	353	457
ENSDARG00000029524	4269	2888	1194	2183	2385	1915	2825	2975
ENSDARG00000029830	171	114	7	144	68	221	165	184
ENSDARG00000029944	372	251	110	237	170	207	221	268
ENSDARG00000030153	2636	2069	158	1484	1771	1520	1491	1747
ENSDARG00000030598	1680	428	17	694	473	376	414	696
ENSDARG00000030614	9447	6545	2838	3714	3710	1775	5719	5131
ENSDARG00000030694	10065	10598	3676	9516	8492	7009	10902	9941
ENSDARG00000031228	8203	4593	864	3662	3802	4476	4599	4945
ENSDARG00000031346	1489	1192	607	1266	1116	1060	1229	1239
ENSDARG00000031737	150	102	7	95	71	136	95	154
ENSDARG00000031777	1301	815	154	818	963	745	1010	1042
ENSDARG00000031956	628	434	176	369	356	492	411	428
ENSDARG00000032218	773	368	71	574	340	411	324	387
ENSDARG00000032242	1390	597	107	801	435	756	513	781
ENSDARG00000032319	1074	1090	988	898	867	1093	1191	796
ENSDARG00000032389	639	1020	330	692	451	803	711	960
ENSDARG00000032405	4270	7167	9427	7436	10678	8186	7223	7232
ENSDARG00000032618	388	224	5	296	310	251	244	490
ENSDARG00000032627	1911	1550	387	815	1867	1341	1511	1770
ENSDARG00000032639	12486	10700	4384	12892	9438	13096	13049	11862
ENSDARG00000032653	288	106	0	111	54	75	81	123
ENSDARG00000032765	6284	5301	639	4044	6914	4461	5281	6355
ENSDARG00000032799	484	120	13	177	70	81	89	306
ENSDARG00000032919	2910	2799	2009	3321	2649	2437	2781	2701
ENSDARG00000033179	574	710	153	482	339	648	785	517
ENSDARG00000033296	440	97	16	213	149	132	136	213
ENSDARG00000033413	1181	979	59	893	928	849	837	1044
ENSDARG00000033443	1750	1430	311	1268	1387	1293	1560	1988
ENSDARG00000033757	800	436	379	586	429	385	384	576
ENSDARG00000034095	232	100	48	169	169	144	180	171
ENSDARG00000034173	750	579	98	306	471	387	597	629
ENSDARG00000034300	509	156	19	223	112	176	184	299
ENSDARG00000034326	3703	3185	2347	3078	4097	2549	3241	3292
ENSDARG00000034375	149	64	3	56	33	30	57	88
ENSDARG00000034700	731	733	181	417	440	615	500	779
ENSDARG00000034717	222	54	0	86	38	81	58	98
ENSDARG00000034823	8608	4596	3603	6889	5564	4064	4495	5491
ENSDARG00000037960	2749	2623	641	2940	4170	2424	2529	2967
ENSDARG00000038384	58	104	104	60	76	47	120	45
ENSDARG00000038386	628	772	335	447	371	308	586	584
ENSDARG00000039185	3012	2983	994	2720	2178	2157	2511	2640
ENSDARG00000039302	1079	1716	2584	1462	1633	1868	1766	1369
ENSDARG00000039340	1349	976	60	1160	762	973	878	999
ENSDARG00000039343	4122	1920	137	1866	1857	1171	1701	2406
ENSDARG00000039346	3851	6010	7964	6683	5536	7917	6530	5433
ENSDARG00000039350	846	929	468	724	613	770	615	726
ENSDARG00000039356	776	667	28	504	562	682	741	980
ENSDARG00000039392	6105	4882	1265	2945	5529	3949	4643	5036
ENSDARG00000039681	1859	1575	437	1494	1077	1145	1550	1567
ENSDARG00000039724	57	5	5	9	3	0	4	21
ENSDARG00000039843	586	689	149	528	838	750	641	672
ENSDARG00000040610	933	895	468	883	758	953	865	1056
ENSDARG00000041199	460	508	199	355	324	449	424	476
ENSDARG00000041205	237	317	230	197	247	231	321	291
ENSDARG00000041665	2676	3179	1181	2100	2728	3260	4112	3258
ENSDARG00000042469	988	1025	1197	1301	967	1104	874	1045
ENSDARG00000043734	659	283	57	376	251	304	190	332
ENSDARG00000043781	168	381	613	209	189	414	260	219
ENSDARG00000043796	785	1016	193	666	504	779	800	989
ENSDARG00000043798	42	61	0	37	40	31	45	35
ENSDARG00000043802	422	872	146	298	397	460	419	833
ENSDARG00000045224	51	70	73	54	67	98	98	78
ENSDARG00000045481	259	220	141	247	289	242	303	284
ENSDARG00000045482	804	473	36	430	340	328	490	461
ENSDARG00000045483	542	135	18	210	181	140	181	270
ENSDARG00000045484	769	513	127	517	587	413	438	604
ENSDARG00000045485	643	174	10	380	197	294	301	416
ENSDARG00000045486	775	758	386	783	888	696	861	946
ENSDARG00000045487	43769	58352	107793	72559	63602	66250	58668	52929
ENSDARG00000045490	5258	6200	8599	7197	5190	6131	5106	5197
ENSDARG00000045493	896	365	19	628	308	411	406	456
ENSDARG00000045510	912	640	501	646	836	656	703	851
ENSDARG00000045513	3607	1458	459	2284	1314	1080	1335	1916
ENSDARG00000045514	31578	39825	72919	44347	43005	51955	38507	37867
ENSDARG00000045515	552	597	130	517	408	465	518	528
ENSDARG00000045516	9553	6858	2662	7964	8082	4567	7105	9165
ENSDARG00000045517	278	256	49	226	204	219	235	252
ENSDARG00000045518	1251	602	65	475	413	435	610	698
ENSDARG00000045519	869	718	140	267	924	465	597	710
ENSDARG00000045522	1194	1402	176	1293	884	1853	1155	1044
ENSDARG00000045524	2327	1479	1066	1670	1354	1263	1685	1746
ENSDARG00000045525	2960	1874	839	1581	2587	1937	1798	2171
ENSDARG00000045527	1495	965	252	958	830	697	840	1032
ENSDARG00000045528	977	945	296	483	647	797	705	898
ENSDARG00000045530	298	379	38	336	210	393	310	408
ENSDARG00000045540	1625	465	164	756	550	446	542	810
ENSDARG00000045541	1146	636	53	654	712	523	637	867
ENSDARG00000045542	1420	1911	225	1306	1519	1880	1707	1639
ENSDARG00000045543	3606	4085	1329	3713	3232	3367	3993	3585
ENSDARG00000045544	272	273	66	164	185	155	215	223
ENSDARG00000045549	261	549	218	316	547	504	555	450
ENSDARG00000045552	7	20	10	17	7	10	11	11
ENSDARG00000045555	494	547	631	589	567	600	488	445
ENSDARG00000045557	1078	277	20	398	274	251	219	453
ENSDARG00000045560	4152	1912	922	2689	1652	1896	2037	2162
ENSDARG00000045561	79	122	8	54	69	132	71	75
ENSDARG00000045563	1387	1007	244	1022	1201	1424	1214	1242
ENSDARG00000045568	2235	1395	307	1115	940	952	1520	1182
ENSDARG00000045574	757	370	45	781	568	217	1507	1202
ENSDARG00000045580	4102	4531	1152	3926	4203	4121	4046	4425
ENSDARG00000045589	61	12	0	29	8	11	11	34
ENSDARG00000045594	1474	1268	755	618	831	749	1136	1087
ENSDARG00000045595	162	36	0	74	39	66	89	112
ENSDARG00000045598	2342	2920	1094	2740	4522	3640	3392	3151
ENSDARG00000045601	258	287	71	250	166	270	167	259
ENSDARG00000045658	1741	1558	535	1267	2298	2023	1570	1743
ENSDARG00000045669	123	99	25	75	71	151	73	83
ENSDARG00000045675	177	117	73	139	86	115	142	189
ENSDARG00000045676	3731	2303	241	2437	1956	1740	1892	2424
ENSDARG00000045677	55295	35888	10527	171286	107939	5103	139140	135495
ENSDARG00000045680	4639	2356	1932	3287	2843	2264	2165	2935
ENSDARG00000045681	401	370	145	406	489	364	440	444
ENSDARG00000045683	20	8	11	15	17	12	42	46
ENSDARG00000045685	1876	1099	374	1235	1045	578	1090	1161
ENSDARG00000045687	889	340	32	545	347	330	520	505
ENSDARG00000045691	524	551	340	573	480	477	669	492
ENSDARG00000045692	2249	1584	180	1440	1454	1281	1491	1622
ENSDARG00000045694	2115	1538	363	1839	1930	1807	1734	2012
ENSDARG00000045704	700	651	323	558	489	703	654	550
ENSDARG00000045705	376	364	569	526	408	392	421	320
ENSDARG00000045706	1163	662	8	576	579	602	533	958
ENSDARG00000045708	157	89	0	76	52	40	29	107
ENSDARG00000045747	943	643	14	649	450	541	585	860
ENSDARG00000045748	357	273	121	257	258	202	333	236
ENSDARG00000045749	1783	1380	126	1392	826	1173	1300	1555
ENSDARG00000045750	657	404	263	242	504	219	586	430
ENSDARG00000045753	1003	763	158	701	533	437	715	831
ENSDARG00000045754	278	243	138	184	177	183	233	254
ENSDARG00000045755	329	210	61	219	335	321	233	244
ENSDARG00000045758	294	197	48	248	116	221	218	98
ENSDARG00000045760	568	232	13	270	180	186	258	332
ENSDARG00000045765	45	39	13	23	12	13	40	43
ENSDARG00000045768	7434	5076	4526	3838	8083	2590	4441	5649
ENSDARG00000045788	455	515	161	278	406	357	668	428
ENSDARG00000045789	1837	1191	922	899	825	522	1441	1190
ENSDARG00000045790	524	649	175	415	626	486	625	590
ENSDARG00000045801	1411	1009	270	1158	824	921	1220	1215
ENSDARG00000045815	303	64	175	208	86	98	126	136
ENSDARG00000045822	4949	6282	5167	6407	6483	8391	6836	6717
ENSDARG00000045834	555	358	1547	727	1713	836	460	507
ENSDARG00000045835	4283	5579	15191	5444	17337	13174	11128	4407
ENSDARG00000045836	711	701	135	415	381	462	701	637
ENSDARG00000045837	440	390	71	338	317	283	380	455
ENSDARG00000045842	866	524	116	422	600	372	618	753
ENSDARG00000045843	5406	3322	449	3008	2706	2308	2518	2955
ENSDARG00000045846	908	813	1421	998	860	1221	786	673
ENSDARG00000045847	3860	3342	1058	3069	4112	2522	2708	3127
ENSDARG00000045850	819	1343	1549	789	807	1227	1220	1135
ENSDARG00000045851	93	46	0	65	56	47	48	65
ENSDARG00000045853	218	175	65	161	127	131	130	191
ENSDARG00000045854	57	64	21	82	38	46	64	109
ENSDARG00000045856	19	0	0	14	2	6	1	16
ENSDARG00000045858	333	424	202	373	264	583	440	322
ENSDARG00000045863	15	33	4	5	17	41	19	54
ENSDARG00000045864	745	606	147	480	502	464	503	473
ENSDARG00000045870	2468	1475	1100	1934	1686	1159	1342	2036
ENSDARG00000045873	241	92	26	122	119	66	60	132
ENSDARG00000045874	1347	1308	1256	1307	1064	1098	1202	1159
ENSDARG00000045877	4086	3291	1431	3015	2954	2598	2881	3279
ENSDARG00000045878	1462	1301	587	1068	1178	918	1422	1371
ENSDARG00000045880	470	146	8	213	192	215	236	306
ENSDARG00000045885	4160	2030	1028	2769	2898	1691	1925	2262
ENSDARG00000045886	8890	6983	6838	4574	6650	3673	5498	6713
ENSDARG00000045898	1525	2336	2087	2117	1771	1350	2317	1614
ENSDARG00000045900	1129	639	251	815	624	581	752	727
ENSDARG00000045909	277	183	264	284	216	138	260	224
ENSDARG00000045910	1830	1779	646	1812	1530	1485	1968	1935
ENSDARG00000045911	2329	497	144	818	511	293	662	1003
ENSDARG00000045913	1532	1917	2444	1752	1709	2470	1957	1834
ENSDARG00000045914	4945	3920	1027	4061	3092	2851	3260	3578
ENSDARG00000053127	464	407	20	368	231	297	356	289
ENSDARG00000053131	84	104	36	58	77	89	132	138
ENSDARG00000053136	68	303	28	124	174	377	226	197
ENSDARG00000053561	1444	1909	1316	1449	2132	1860	1839	2048
ENSDARG00000053563	42	45	11	20	59	102	49	72
ENSDARG00000053695	423	442	647	416	345	346	492	423
ENSDARG00000053709	202	90	102	178	146	164	107	126
ENSDARG00000053917	588	470	41	232	206	296	273	377
ENSDARG00000054321	11464	9807	10815	15083	12528	15886	11333	10829
ENSDARG00000054898	547	539	243	774	219	410	425	595
ENSDARG00000054957	413	296	255	228	330	265	387	335
ENSDARG00000055245	66	74	4	81	18	48	58	98
ENSDARG00000056145	289	220	71	210	383	187	239	271
ENSDARG00000056152	831	1125	62	688	1178	1096	894	1212
ENSDARG00000056859	32	29	32	33	56	34	52	59
ENSDARG00000056938	2094	1252	44	1691	2196	787	1779	2020
ENSDARG00000056950	11105	8950	1471	9760	6313	8023	8380	10376
ENSDARG00000056954	99	59	6	67	43	52	62	82
ENSDARG00000057334	2539	2823	2431	3064	2092	2085	2978	2190
ENSDARG00000057468	266	146	85	123	82	77	144	164
ENSDARG00000057714	2381	2100	357	2191	2278	2482	1983	2363
ENSDARG00000057921	494	110	25	135	91	91	198	257
ENSDARG00000057929	1036	941	1178	1143	1284	674	551	778
ENSDARG00000057942	15	13	0	23	9	8	29	31
ENSDARG00000057974	472	486	157	378	315	401	502	550
ENSDARG00000057983	425	443	245	319	525	588	399	678
ENSDARG00000058030	2743	1548	1931	2331	2159	1969	1404	1648
ENSDARG00000058042	51	51	15	29	26	60	96	77
ENSDARG00000058127	462	290	69	342	310	315	355	417
ENSDARG00000058159	1078	916	537	590	518	652	966	870
ENSDARG00000058244	540	603	270	497	637	735	683	606
ENSDARG00000058366	1530	1834	179	1440	1458	1690	1600	1826
ENSDARG00000059003	1064	793	232	495	551	621	623	870
ENSDARG00000059043	67	15	17	17	20	9	19	29
ENSDARG00000059053	1844	810	331	1280	823	835	900	675
ENSDARG00000059064	1680	1613	333	966	1327	1443	1573	1744
ENSDARG00000059311	6605	5803	2340	3223	4527	2254	6153	5183
ENSDARG00000060248	103	147	52	89	123	109	150	162
ENSDARG00000061544	461	107	0	137	109	139	114	346
ENSDARG00000061951	3726	3154	1959	2407	2658	2110	2554	3218
ENSDARG00000062013	988	724	133	450	578	343	777	675
ENSDARG00000062651	1429	851	211	1086	580	960	796	850
ENSDARG00000062797	6874	3948	712	3296	2772	1528	3642	4151
ENSDARG00000062808	23	33	11	16	14	33	14	11
ENSDARG00000062968	4885	3507	391	2468	2945	1907	3033	3440
ENSDARG00000062983	1253	1037	86	759	860	680	827	946
ENSDARG00000063008	1327	913	50	474	535	293	790	933
ENSDARG00000063054	927	791	194	407	589	422	726	686
ENSDARG00000063097	645	183	24	294	209	119	133	401
ENSDARG00000063149	1745	1683	1454	733	1108	1318	1700	1563
ENSDARG00000063255	1169	795	135	611	739	562	759	1051
ENSDARG00000063299	3112	1123	108	1452	989	761	1775	2636
ENSDARG00000063481	349	272	383	320	156	295	280	139
ENSDARG00000063563	1818	1490	280	1329	1447	1229	1266	1766
ENSDARG00000063578	1559	1297	807	800	649	523	1142	1206
ENSDARG00000063672	1277	1240	518	829	1063	884	1167	1250
ENSDARG00000063686	576	776	844	635	658	906	838	694
ENSDARG00000068161	123	139	24	83	79	115	136	115
ENSDARG00000068701	1806	1485	366	928	918	754	1346	1321
ENSDARG00000068705	846	603	60	627	719	614	493	694
ENSDARG00000068708	8912	10581	6143	6299	10785	6739	8925	8191
ENSDARG00000068830	171	102	96	87	98	128	107	78
ENSDARG00000068841	340	258	62	146	378	277	332	371
ENSDARG00000068857	149	146	30	161	64	170	116	103
ENSDARG00000068865	59	98	13	43	70	89	90	115
ENSDARG00000068869	14	9	1	2	8	12	0	9
ENSDARG00000068874	16	26	0	12	5	11	6	22
ENSDARG00000069160	685	674	395	427	403	344	753	579
ENSDARG00000069169	425	100	36	114	92	93	120	244
ENSDARG00000069171	650	223	30	230	213	206	189	399
ENSDARG00000069185	2574	2096	413	1696	1788	1559	1578	1985
ENSDARG00000069244	175	372	31	233	146	364	304	267
ENSDARG00000069261	350	166	28	230	108	257	143	198
ENSDARG00000069292	1210	943	403	1106	1023	882	958	1010
ENSDARG00000069311	63	65	51	39	41	79	59	64
ENSDARG00000069402	3347	1653	378	1722	1449	880	1801	1999
ENSDARG00000069431	68	102	13	83	61	97	89	75
ENSDARG00000069555	101	30	11	84	76	42	78	74
ENSDARG00000069607	255	200	137	927	768	132	660	444
ENSDARG00000069692	538	219	36	348	235	282	189	409
ENSDARG00000069698	56	18	19	40	28	35	21	32
ENSDARG00000069780	456	482	565	415	608	436	455	491
ENSDARG00000069912	1699	237	21	424	141	314	218	496
ENSDARG00000070126	61	55	32	35	63	29	45	34
ENSDARG00000070220	834	714	453	642	480	394	838	650
ENSDARG00000070230	1331	293	21	671	296	267	234	458
ENSDARG00000070299	32	39	3	23	40	43	30	37
ENSDARG00000070314	4220	3512	466	2234	3109	2757	3290	3672
ENSDARG00000070408	542	242	23	261	212	243	179	321
ENSDARG00000070414	34	40	21	16	11	28	40	18
ENSDARG00000070441	854	102	15	324	126	158	212	328
ENSDARG00000070477	1710	889	906	1098	774	792	730	912
ENSDARG00000073708	178	50	96	92	89	106	107	117
ENSDARG00000073766	1896	3448	1775	2278	3156	2844	4152	3714
ENSDARG00000073858	492	881	440	659	504	939	877	651
ENSDARG00000073881	1124	653	57	759	646	554	605	784
ENSDARG00000073915	147	86	29	83	71	103	77	105
ENSDARG00000073959	65	270	276	152	177	172	216	169
ENSDARG00000073963	300	231	83	149	159	158	323	235
ENSDARG00000074009	302	187	28	199	161	203	183	147
ENSDARG00000074193	84	59	13	34	68	76	24	61
ENSDARG00000074223	439	580	91	260	518	562	486	639
ENSDARG00000074298	505	388	234	435	300	486	438	434
ENSDARG00000074547	98	177	421	64	137	321	170	115
ENSDARG00000074613	1878	2745	3449	2047	2584	4367	1999	2258
ENSDARG00000074905	234	53	64	61	51	17	49	125
ENSDARG00000075025	1521	1727	2770	1644	2329	2384	1491	1705
ENSDARG00000075215	442	162	43	164	183	185	211	332
ENSDARG00000075281	1139	421	81	678	554	351	462	593
ENSDARG00000075417	175	115	52	148	142	158	141	137
ENSDARG00000075470	133	162	97	112	64	122	96	120
ENSDARG00000075501	578	1042	1914	1086	919	1320	911	1117
ENSDARG00000075731	28	24	14	17	10	19	22	33
ENSDARG00000075820	52	51	20	28	24	24	19	39
ENSDARG00000075956	470	173	21	149	90	56	121	227
ENSDARG00000076014	315	73	46	95	85	67	108	159
ENSDARG00000076044	1889	1670	728	718	1078	683	1474	1248
ENSDARG00000076054	523	333	252	338	300	556	295	429
ENSDARG00000076252	30	42	52	24	62	30	52	57
ENSDARG00000076255	67	40	9	44	36	40	69	46
ENSDARG00000076272	460	279	161	300	327	340	374	330
ENSDARG00000076313	19	77	59	23	47	114	46	48
ENSDARG00000076442	186	128	36	145	117	149	131	137
ENSDARG00000076624	2395	1753	772	1571	1339	1594	2091	1837
ENSDARG00000077090	152	183	110	119	224	242	236	301
ENSDARG00000077205	231	78	16	168	144	151	133	162
ENSDARG00000077220	66	45	0	42	38	46	24	51
ENSDARG00000077239	6	5	0	7	4	1	12	6
ENSDARG00000077356	235	142	22	120	93	157	116	175
ENSDARG00000077488	306	192	7	183	159	248	198	321
ENSDARG00000077654	1119	825	562	623	622	324	704	749
ENSDARG00000077697	318	234	96	186	487	233	371	487
ENSDARG00000077794	176	38	18	89	70	122	115	113
ENSDARG00000077926	429	428	81	280	373	416	370	398
ENSDARG00000077985	31	56	14	26	56	27	81	62
ENSDARG00000078014	2402	2076	1276	2448	2158	1990	1951	2414
ENSDARG00000078073	1853	1731	230	1370	1939	1547	1590	1641
ENSDARG00000078167	150	57	32	69	81	150	155	149
ENSDARG00000078212	247	148	175	203	127	145	150	161
ENSDARG00000078520	1653	1257	1372	1277	1472	775	912	1207
ENSDARG00000078613	32	30	0	17	32	24	32	14
ENSDARG00000078728	21	29	34	13	30	5	13	38
ENSDARG00000078745	2255	1255	97	1420	1192	1019	1532	1423
ENSDARG00000078749	64	11	0	18	21	14	27	43
ENSDARG00000079143	165	67	12	68	45	46	53	113
ENSDARG00000079222	295	263	148	227	178	278	195	286
ENSDARG00000079391	1338	1885	3215	1506	1813	2264	1895	1590
ENSDARG00000079470	893	218	40	293	246	271	301	392
ENSDARG00000079698	153	221	53	174	122	206	195	240
ENSDARG00000079824	61	117	53	81	86	95	103	93
ENSDARG00000079892	263	183	66	168	140	169	160	214
ENSDARG00000079985	1234	712	123	549	603	384	806	935
ENSDARG00000080016	133	42	50	71	49	25	63	43
ENSDARG00000081218	50	253	236	74	39	338	169	257
ENSDARG00000086041	21	18	0	13	7	10	9	8
ENSDARG00000086130	92	36	24	48	43	85	53	39
ENSDARG00000086179	62	86	26	49	76	119	82	83
ENSDARG00000086259	37	63	55	48	91	132	107	105
ENSDARG00000086296	88	117	31	43	84	90	111	104
ENSDARG00000086449	95	59	81	53	53	84	31	24
ENSDARG00000086492	45	12	0	11	11	17	19	35
ENSDARG00000086576	328	224	68	268	308	301	353	368
ENSDARG00000086615	100	43	6	34	33	87	84	44
ENSDARG00000086668	80	26	22	26	38	49	76	41
ENSDARG00000086740	5986	5932	2998	4479	8253	6246	6693	7325
ENSDARG00000086752	128	87	25	78	100	143	95	140
ENSDARG00000087070	150	69	19	78	59	66	69	95
ENSDARG00000087120	40	85	18	53	121	28	74	127
ENSDARG00000087206	3353	1206	1862	3287	2313	2032	1690	1822
ENSDARG00000087241	14	11	8	19	11	6	29	13
ENSDARG00000087293	97	51	5	56	20	72	49	72
ENSDARG00000087319	100	36	5	46	28	28	41	88
ENSDARG00000087387	346	200	32	157	182	109	220	246
ENSDARG00000087438	29	51	11	31	21	51	22	29
ENSDARG00000087442	211	128	83	125	106	144	117	151
ENSDARG00000087518	156	135	33	119	95	158	127	159
ENSDARG00000087544	49	6	2	41	10	25	11	10
ENSDARG00000087562	257	70	7	75	75	94	67	102
ENSDARG00000087597	220	273	45	98	226	103	251	285
ENSDARG00000087645	89	79	15	67	52	87	91	98
ENSDARG00000087714	126	63	6	48	54	61	80	87
ENSDARG00000087788	118	111	39	120	89	85	124	101
ENSDARG00000087837	54	73	41	56	43	55	35	99
ENSDARG00000087887	1194	982	440	370	565	623	835	928
ENSDARG00000087962	1447	1566	2225	1522	1353	1444	1190	1294
ENSDARG00000088000	65	31	25	42	46	28	28	31
ENSDARG00000088002	11	4	0	6	6	15	0	5
ENSDARG00000088044	177	116	33	146	174	149	160	138
ENSDARG00000088078	42	96	39	50	52	115	97	102
ENSDARG00000088082	290	229	95	326	144	234	214	188
ENSDARG00000088142	326	247	106	193	192	192	289	391
ENSDARG00000088181	529	191	9	204	181	85	152	276
ENSDARG00000088214	378	243	58	226	163	225	262	260
ENSDARG00000088245	71	32	0	46	42	33	48	60
ENSDARG00000088301	48	82	8	53	25	72	70	53
ENSDARG00000088367	41	21	65	29	53	33	36	58
ENSDARG00000088375	79	45	48	46	49	55	20	43
ENSDARG00000088378	58	9	0	27	16	19	5	26
ENSDARG00000088523	81	65	17	45	52	70	78	72
ENSDARG00000088524	77	22	0	14	11	29	16	34
ENSDARG00000088616	15	10	0	5	7	12	12	19
ENSDARG00000088640	57	22	0	20	20	19	35	35
ENSDARG00000088733	13	21	0	5	19	16	22	30
ENSDARG00000088836	174	93	19	113	80	103	106	175
ENSDARG00000088847	34	6	0	15	23	8	25	26
ENSDARG00000088861	79	21	51	33	26	36	40	31
ENSDARG00000088870	146	101	46	89	70	112	106	68
ENSDARG00000088915	43	59	10	43	51	50	45	91
ENSDARG00000089092	111	99	35	55	77	124	80	108
ENSDARG00000089097	79	72	29	74	50	67	58	70
ENSDARG00000089142	346	263	106	207	198	246	300	234
ENSDARG00000089159	273	264	38	229	193	268	293	294
ENSDARG00000089179	82	35	9	63	78	26	81	82
ENSDARG00000089296	357	364	12	228	200	358	226	452
ENSDARG00000089304	341	210	27	264	279	238	314	298
ENSDARG00000089318	114	78	17	65	60	93	116	101
ENSDARG00000089582	154	111	54	95	145	122	113	158
ENSDARG00000089598	232	265	140	239	239	215	329	268
ENSDARG00000089604	165	111	89	100	135	135	108	135
ENSDARG00000089635	29	8	0	4	7	6	2	3
ENSDARG00000089640	32	67	5	37	28	34	33	73
ENSDARG00000089715	59	59	64	36	58	90	41	56
ENSDARG00000089814	55	51	43	26	39	47	61	70
ENSDARG00000089831	236	171	50	189	247	101	177	224
ENSDARG00000089852	14	15	0	14	23	43	25	8
ENSDARG00000089860	126	76	19	72	36	55	61	79
ENSDARG00000089861	1250	1172	253	914	1174	1073	1260	1458
ENSDARG00000089875	178	161	165	114	159	217	200	221
ENSDARG00000089908	279	153	7	127	49	146	154	108
ENSDARG00000089934	347	279	39	217	382	420	199	158
ENSDARG00000090033	172	80	40	81	145	97	108	191
ENSDARG00000090091	140	125	15	69	92	111	164	167
ENSDARG00000090116	270	225	63	191	178	183	185	250
ENSDARG00000090160	262	260	113	227	192	269	254	232
ENSDARG00000090192	75	26	0	38	21	62	35	40
ENSDARG00000090220	145	108	127	166	186	147	162	211
ENSDARG00000090366	51	36	5	25	42	50	42	35
ENSDARG00000090392	90	136	32	53	96	100	78	89
ENSDARG00000090400	68	51	18	35	28	20	55	51
ENSDARG00000090401	175	183	33	147	155	246	217	229
ENSDARG00000090461	71	77	44	80	109	74	83	115
ENSDARG00000090468	316	293	91	149	140	141	347	254
ENSDARG00000090532	17	8	0	9	5	11	0	20
ENSDARG00000090734	101	67	24	55	50	55	51	87
ENSDARG00000090778	622	760	785	556	517	453	726	595
ENSDARG00000090840	102	59	37	58	57	33	48	59
ENSDARG00000090942	363	322	134	269	209	362	243	303
ENSDARG00000090947	160	159	106	109	113	219	114	173
ENSDARG00000090957	85	44	121	51	75	58	58	84
ENSDARG00000090998	467	496	220	502	364	450	451	439
ENSDARG00000091013	276	147	23	131	213	109	139	357
ENSDARG00000091026	69	106	8	48	41	91	104	81
ENSDARG00000091176	391	251	86	187	197	189	253	274
ENSDARG00000091235	203	119	0	60	228	272	130	282
ENSDARG00000091327	27	4	0	11	11	4	7	34
ENSDARG00000091381	26	20	0	15	17	37	27	24
ENSDARG00000091393	265	222	68	147	176	126	231	256
ENSDARG00000091477	78	81	7	50	64	54	90	71
ENSDARG00000091499	268	241	162	145	271	253	304	274
ENSDARG00000091524	100	29	4	50	37	15	50	56
ENSDARG00000091561	149	100	28	88	109	120	125	113
ENSDARG00000091640	223	112	60	172	84	187	194	123
ENSDARG00000091648	66	34	10	28	21	45	18	59
ENSDARG00000091656	1040	1112	561	1010	801	1141	1100	893
ENSDARG00000091686	20	11	8	8	20	26	9	26
ENSDARG00000091746	103	40	56	58	72	94	68	105
ENSDARG00000091793	909	610	196	635	503	427	630	691
ENSDARG00000091808	31	34	50	49	27	33	11	32
ENSDARG00000091841	86	45	73	62	45	75	80	53
ENSDARG00000091869	675	666	350	318	442	514	532	601
ENSDARG00000091878	43	80	73	61	32	55	46	52
ENSDARG00000091970	33	63	13	20	32	79	70	50
ENSDARG00000091974	87	135	77	89	103	84	174	106
ENSDARG00000091994	133	138	137	146	95	74	177	185
ENSDARG00000092000	110	52	9	59	53	27	75	64
ENSDARG00000092064	25	12	0	15	5	12	12	17
ENSDARG00000092197	63	88	7	48	35	31	72	87
ENSDARG00000092204	80	141	12	93	122	111	86	137
ENSDARG00000092241	492	354	161	315	326	280	379	466
ENSDARG00000092329	70	57	46	46	43	68	62	50
ENSDARG00000092341	59	89	10	61	50	92	45	98
ENSDARG00000092436	17	12	0	25	18	15	7	16
ENSDARG00000092471	77	45	15	46	21	43	27	47
ENSDARG00000092475	38	11	0	9	5	14	4	15
ENSDARG00000092583	145	70	7	99	38	111	65	54
ENSDARG00000092608	277	232	104	150	148	148	188	244
ENSDARG00000092617	53	54	26	31	38	69	62	101
ENSDARG00000092677	1004	1640	2943	1484	1911	1929	1460	1319
ENSDARG00000092714	160	142	7	55	62	273	73	101
ENSDARG00000092759	307	832	264	184	669	530	489	814
ENSDARG00000092775	17	6	5	20	6	26	31	16
ENSDARG00000092922	9	21	8	14	5	7	5	11
ENSDARG00000092938	45	28	5	28	42	50	16	27
ENSDARG00000092968	17	5	0	6	4	10	9	12
ENSDARG00000092989	11	0	0	7	5	1	0	9
ENSDARG00000093014	10	6	3	11	8	3	18	7
ENSDARG00000093058	2835	4035	1068	2506	3270	3923	3343	3591
ENSDARG00000093106	30	0	1	17	4	16	9	6
ENSDARG00000093134	57	1	0	19	9	5	7	12
ENSDARG00000093135	66	33	1	48	52	18	24	79
ENSDARG00000093165	72	14	10	30	21	50	57	31
ENSDARG00000093236	17	1	0	4	14	6	4	7
ENSDARG00000093247	32	25	22	32	46	31	15	43
ENSDARG00000093254	65	18	15	51	33	43	57	35
ENSDARG00000093361	26	25	11	14	12	28	21	15
ENSDARG00000093424	80	25	17	41	43	51	70	32
ENSDARG00000093427	23	5	0	21	11	7	24	35
ENSDARG00000093445	170	283	217	160	247	341	352	341
ENSDARG00000093478	25	8	7	28	6	40	31	23
ENSDARG00000093489	367	227	19	163	169	196	211	263
ENSDARG00000093546	13	43	16	5	44	19	37	70
ENSDARG00000093658	2328	1801	404	1385	1955	1790	1690	1952
ENSDARG00000093713	99	56	25	92	74	56	71	81
ENSDARG00000093803	73	54	37	47	46	96	67	52
ENSDARG00000093831	78	135	46	57	67	104	109	71
ENSDARG00000093983	5	9	0	8	8	15	24	20
ENSDARG00000094000	190	534	272	300	324	651	810	466
ENSDARG00000094017	142	90	14	49	55	114	116	126
ENSDARG00000094023	29	73	4	36	84	71	112	52
ENSDARG00000094066	13	12	0	7	7	5	1	17
ENSDARG00000094101	21	26	18	21	11	20	14	17
ENSDARG00000094119	9	3	0	7	5	17	1	7
ENSDARG00000094132	152	98	16	92	47	60	57	109
ENSDARG00000094147	140	86	22	70	46	109	109	112
ENSDARG00000094175	67	19	0	12	19	22	2	49
ENSDARG00000094191	907	715	1440	834	744	467	646	636
ENSDARG00000094222	52	7	0	24	12	7	2	36
ENSDARG00000094304	13	15	0	6	0	4	14	2
ENSDARG00000094308	60	54	27	44	48	32	61	75
ENSDARG00000094413	77	57	10	46	55	86	58	49
ENSDARG00000094428	101	135	35	80	120	214	135	186
ENSDARG00000094457	81	37	14	38	72	34	80	69
ENSDARG00000094459	116	75	49	52	57	61	67	136
ENSDARG00000094484	25	2	0	16	10	2	9	6
ENSDARG00000094500	22	38	28	15	54	23	40	47
ENSDARG00000094534	32	15	30	26	10	36	9	20
ENSDARG00000094551	143	52	9	64	41	41	71	104
ENSDARG00000094558	102	101	50	102	69	74	87	73
ENSDARG00000094572	45	23	0	11	8	8	4	14
ENSDARG00000094612	143	187	79	108	101	151	141	183
ENSDARG00000094646	5210	3698	675	3167	3076	3429	3450	4136
ENSDARG00000094653	72	32	11	40	39	39	25	44
ENSDARG00000094732	981	805	267	756	623	722	876	958
ENSDARG00000094809	886	986	390	728	888	1595	625	1239
ENSDARG00000094854	240	410	429	288	300	319	542	350
ENSDARG00000094902	43	35	7	31	24	26	31	24
ENSDARG00000094973	195	178	61	126	172	256	183	224
ENSDARG00000095013	52	19	0	30	23	37	26	49
ENSDARG00000095023	30	3	0	11	7	4	10	7
ENSDARG00000095030	297	278	269	242	246	212	267	248
ENSDARG00000095106	59	25	0	36	28	57	31	46
ENSDARG00000095126	147	183	183	145	108	173	189	94
ENSDARG00000095132	42	23	0	24	19	32	32	31
ENSDARG00000095135	514	366	48	270	229	272	345	408
ENSDARG00000095149	25	23	10	15	33	4	28	21
ENSDARG00000095186	18	40	101	32	41	48	42	47
ENSDARG00000095200	376	203	43	190	236	116	298	407
ENSDARG00000095257	84	64	20	51	54	55	55	86
ENSDARG00000095275	121	68	40	98	43	92	84	117
ENSDARG00000095293	106	81	34	89	79	97	106	93
ENSDARG00000095332	125	47	34	84	61	97	74	77
ENSDARG00000095414	19	5	0	12	8	10	11	12
ENSDARG00000095440	15	4	0	8	6	3	0	12
ENSDARG00000095446	27	25	14	47	41	43	53	33
ENSDARG00000095461	54	52	10	49	47	63	66	57
ENSDARG00000095521	51	43	30	46	19	42	52	47
ENSDARG00000095569	15	4	7	4	19	0	7	1
ENSDARG00000095695	264	174	25	160	97	149	102	174
ENSDARG00000095696	315	255	104	220	373	290	289	286
ENSDARG00000095705	470	847	602	604	696	875	930	587
ENSDARG00000095717	220	187	46	177	109	169	178	205
ENSDARG00000095777	47	21	16	54	13	41	16	22
ENSDARG00000095980	13	15	13	14	11	24	10	14
ENSDARG00000095981	7	12	0	9	2	12	6	10
ENSDARG00000095993	47	39	0	23	24	30	22	38
ENSDARG00000095997	111	56	0	56	38	129	27	38
ENSDARG00000096000	93	71	16	48	42	53	102	65
ENSDARG00000096001	100	65	80	92	60	109	105	97
ENSDARG00000096007	579	420	97	359	425	401	518	411
ENSDARG00000096009	4	6	6	2	7	12	0	3
ENSDARG00000096012	150	96	17	75	48	64	94	99
ENSDARG00000096029	126	108	45	56	68	69	142	76
ENSDARG00000096030	112	64	94	61	74	94	59	85
ENSDARG00000096037	854	1428	1889	1036	1127	1309	1114	945
ENSDARG00000096038	34	35	9	22	19	32	22	31
ENSDARG00000096041	48	23	29	38	31	44	53	34
ENSDARG00000096045	806	315	27	604	425	397	320	389
ENSDARG00000096046	384	284	53	191	331	199	222	416
ENSDARG00000096058	270	215	112	120	267	298	200	266
ENSDARG00000096083	71	45	89	73	65	88	64	49
ENSDARG00000096091	23	47	21	7	41	66	48	35
ENSDARG00000096105	5	8	0	5	12	14	4	7
ENSDARG00000096107	48	17	9	17	20	2	15	22
ENSDARG00000096118	1283	1097	1727	1875	925	1276	969	961
ENSDARG00000096120	671	517	621	337	398	338	482	480
ENSDARG00000096135	18	18	6	9	19	3	16	8
ENSDARG00000096139	51	10	0	12	21	14	4	26
ENSDARG00000096140	371	265	341	287	215	253	288	229
ENSDARG00000096141	131	150	109	141	119	126	181	159
ENSDARG00000096147	12	21	13	7	9	10	31	15
ENSDARG00000096149	22	53	67	48	41	57	44	44
ENSDARG00000096152	60	31	56	66	50	75	56	55
ENSDARG00000096153	19	28	8	11	29	27	40	21
ENSDARG00000096156	45	28	29	36	16	25	52	28
ENSDARG00000096157	86	74	5	45	26	24	42	49
ENSDARG00000096166	197	187	43	74	135	204	214	195
ENSDARG00000096172	58	24	0	41	11	25	21	33
ENSDARG00000096186	120	106	29	97	96	88	110	122
ENSDARG00000096189	62	71	55	40	38	63	57	107
ENSDARG00000096205	183	116	41	90	96	163	196	162
ENSDARG00000096207	38	9	0	18	2	12	0	0
ENSDARG00000096210	63	74	21	57	49	27	86	84
ENSDARG00000096215	14	19	1	12	7	11	18	11
ENSDARG00000096216	34	6	0	13	8	8	5	15
ENSDARG00000096217	31	25	16	22	61	44	70	62
ENSDARG00000096222	62	46	62	54	64	65	43	69
ENSDARG00000096226	45	35	0	11	17	15	26	46
ENSDARG00000096227	9	17	0	3	5	12	2	20
ENSDARG00000096461	130	46	51	77	119	64	117	136
ENSDARG00000096478	10	10	0	18	11	0	6	8
ENSDARG00000096484	19	4	31	17	30	12	11	8
ENSDARG00000096491	2	0	9	4	10	1	15	14
ENSDARG00000096497	35	3	0	12	5	9	4	7
ENSDARG00000096499	1	8	15	6	5	6	0	15
ENSDARG00000096684	124	135	124	161	209	221	153	174
ENSDARG00000096762	12	20	0	6	8	15	6	10
ENSDARG00000096967	24	36	60	23	29	28	26	42
ENSDARG00000096986	96	160	102	154	273	267	109	185
ENSDARG00000097044	95	150	107	109	194	241	161	197
ENSDARG00000097086	161	158	17	132	77	154	175	211
ENSDARG00000097091	93	72	24	49	58	129	82	99
ENSDARG00000097215	322	295	93	187	240	259	332	327
ENSDARG00000097341	24	44	65	50	53	46	34	43
ENSDARG00000097353	61	156	147	56	96	103	51	120
ENSDARG00000097434	29	26	21	19	32	42	23	35
ENSDARG00000097507	192	386	80	250	347	580	460	446
ENSDARG00000097527	4	36	0	2	6	18	9	17
ENSDARG00000097583	882	982	567	800	887	870	1166	959
ENSDARG00000097728	16	5	5	8	19	0	5	0
ENSDARG00000097937	516	458	98	383	260	492	454	510
ENSDARG00000098066	23	40	23	34	22	46	7	27
ENSDARG00000098071	37	15	0	20	15	6	4	20
ENSDARG00000098077	27	25	0	15	17	17	6	15
ENSDARG00000098083	178	95	44	92	49	147	117	126
ENSDARG00000098087	5	12	0	8	4	11	4	7
ENSDARG00000098094	9	9	0	5	5	15	0	6
ENSDARG00000098095	13	26	0	12	21	14	40	34
ENSDARG00000098101	136	114	5	129	55	140	139	97
ENSDARG00000098115	49	85	34	58	59	102	67	83
ENSDARG00000098126	54	1	0	15	10	7	15	12
ENSDARG00000098145	37	19	8	18	62	38	65	49
ENSDARG00000098155	7	35	9	9	7	15	5	10
ENSDARG00000098166	34	13	0	16	13	4	7	6
ENSDARG00000098167	81	64	16	68	39	74	60	91
ENSDARG00000098170	181	85	71	161	91	140	119	122
ENSDARG00000098177	44	29	0	20	13	36	12	50
ENSDARG00000098179	27	4	0	17	8	6	17	15
ENSDARG00000098183	12	7	0	6	8	13	2	28
ENSDARG00000098189	90	36	14	74	60	46	61	47
ENSDARG00000098192	93	119	49	113	54	64	79	117
ENSDARG00000098193	99	35	14	36	23	26	33	72
ENSDARG00000098196	60	121	36	97	62	160	122	58
ENSDARG00000098218	129	92	3	54	72	89	73	121
ENSDARG00000098220	55	40	14	89	55	54	39	77
ENSDARG00000098221	1511	1348	540	604	933	813	1262	1195
ENSDARG00000098265	147	94	32	101	88	150	88	96
ENSDARG00000098270	12	6	6	8	23	39	0	35
ENSDARG00000098279	71	71	18	59	35	79	58	73
ENSDARG00000098281	64	65	32	62	58	72	66	75
ENSDARG00000098305	135	66	5	96	58	65	85	70
ENSDARG00000098306	209	133	10	148	120	120	127	203
ENSDARG00000098311	726	623	1715	854	751	596	682	557
ENSDARG00000098324	202	189	111	139	126	174	189	186
ENSDARG00000098351	67	24	0	28	26	76	57	62
ENSDARG00000098354	12	15	0	13	4	13	0	10
ENSDARG00000098357	112	78	20	50	39	85	76	73
ENSDARG00000098369	151	183	10	75	102	149	49	118
ENSDARG00000098371	36	45	15	47	19	34	38	54
ENSDARG00000098383	114	145	32	119	56	135	115	75
ENSDARG00000098384	55	34	1	42	40	36	40	38
ENSDARG00000098385	736	2585	2693	602	790	1336	2817	2220
ENSDARG00000098389	128	105	26	73	135	92	134	114
ENSDARG00000098390	141	152	111	103	57	165	142	118
ENSDARG00000098406	157	105	22	128	100	137	74	126
ENSDARG00000098409	178	81	5	89	118	100	101	178
ENSDARG00000098417	61	16	0	15	6	3	4	21
ENSDARG00000098426	10	8	0	8	8	0	9	8
ENSDARG00000098430	22	11	0	17	11	7	5	17
ENSDARG00000098444	102	69	4	53	43	106	68	71
ENSDARG00000098447	54	53	42	33	51	70	73	58
ENSDARG00000098452	70	77	16	34	42	76	78	75
ENSDARG00000098469	372	291	182	186	224	196	190	257
ENSDARG00000098514	18	24	7	14	14	54	32	25
ENSDARG00000098515	307	160	12	139	89	169	158	214
ENSDARG00000098522	18	13	0	5	11	17	1	9
ENSDARG00000098551	268	23	11	95	40	45	25	188
ENSDARG00000098582	314	135	131	197	185	242	240	231
ENSDARG00000098585	15	16	0	5	12	10	17	13
ENSDARG00000098604	15	0	0	7	8	2	20	3
ENSDARG00000098610	31	23	0	13	24	28	25	35
ENSDARG00000098612	94	4	0	7	6	3	7	7
ENSDARG00000098677	29	16	0	11	11	24	30	7
ENSDARG00000098707	46	26	12	23	32	32	12	11
ENSDARG00000098714	280	179	31	134	253	318	158	254
ENSDARG00000098721	131	135	15	62	52	105	98	85
ENSDARG00000098722	11	21	4	35	29	44	32	6
ENSDARG00000098741	7	8	0	1	5	1	12	1
ENSDARG00000098745	248	231	155	197	230	246	272	258
ENSDARG00000098776	132	93	4	107	58	82	85	121
ENSDARG00000098789	13	9	0	2	11	3	0	12
ENSDARG00000098794	33	77	24	34	21	70	70	60
ENSDARG00000098796	432	315	85	213	180	294	316	170
ENSDARG00000098811	97	67	7	34	56	96	66	72
ENSDARG00000098839	25	18	0	11	9	14	15	16
ENSDARG00000098876	51	9	13	36	21	33	39	38
ENSDARG00000098879	233	145	28	119	90	133	92	160
ENSDARG00000098884	5	6	0	3	4	9	7	8
ENSDARG00000098886	8	29	23	19	22	55	10	26
ENSDARG00000098892	136	44	43	73	57	53	120	88
ENSDARG00000098928	30	14	0	22	10	21	25	28
ENSDARG00000098958	51	34	7	57	39	50	21	50
ENSDARG00000098960	30	17	13	30	15	38	17	38
ENSDARG00000098976	75	61	33	44	40	43	72	69
ENSDARG00000098986	98	96	137	81	97	78	76	92
ENSDARG00000098991	79	15	0	28	12	14	10	31
ENSDARG00000099043	43	0	0	8	9	12	9	5
ENSDARG00000099046	120	65	11	98	91	135	65	110
ENSDARG00000099048	193	205	90	129	132	121	161	149
ENSDARG00000099063	160	97	17	83	73	114	162	153
ENSDARG00000099090	17	15	0	33	18	25	15	38
ENSDARG00000099099	15	27	0	6	5	4	15	41
ENSDARG00000099112	89	89	22	45	47	101	41	82
ENSDARG00000099129	144	52	9	76	32	58	72	104
ENSDARG00000099152	70	8	19	42	35	47	72	72
ENSDARG00000099180	29	34	29	13	23	32	25	49
ENSDARG00000099193	66	20	0	37	22	9	46	10
ENSDARG00000099224	124	140	85	126	118	121	75	155
ENSDARG00000099242	38	0	0	7	2	18	5	13
ENSDARG00000099262	208	149	82	104	79	152	135	116
ENSDARG00000099264	94	64	35	72	32	87	54	42
ENSDARG00000099277	55	25	0	15	8	13	6	27
ENSDARG00000099280	3021	1705	2382	2229	2248	1828	1510	1757
ENSDARG00000099281	2994	5843	1774	3210	6034	6138	4712	6006
ENSDARG00000099313	2575	3620	2450	3765	2961	3397	3134	3296
ENSDARG00000099327	47	29	0	24	23	23	33	28
ENSDARG00000099328	31	5	0	15	13	7	4	8
ENSDARG00000099346	10	6	0	15	5	12	12	5
ENSDARG00000099350	55	31	54	27	39	38	15	30
ENSDARG00000099355	30	47	4	28	18	59	29	38
ENSDARG00000099372	40	51	33	39	21	52	21	49
ENSDARG00000099381	115	109	11	59	68	151	71	59
ENSDARG00000099384	55	98	7	27	71	34	84	100
ENSDARG00000099400	52	40	6	45	42	27	73	51
ENSDARG00000099403	274	208	30	183	131	263	122	159
ENSDARG00000099432	36	22	0	14	15	27	20	26
ENSDARG00000099444	32	26	42	31	31	22	16	27
ENSDARG00000099466	25	18	4	17	11	17	7	21
ENSDARG00000099486	230	75	205	118	144	96	160	145
ENSDARG00000099494	98	74	13	56	73	45	77	73
ENSDARG00000099529	29	13	0	16	15	30	11	14
ENSDARG00000099560	826	919	706	753	820	1066	814	1100
ENSDARG00000099561	16	0	2	19	5	6	6	19
ENSDARG00000099585	62	35	0	28	27	40	38	53
ENSDARG00000099594	91	69	0	43	27	103	27	53
ENSDARG00000099597	57	41	0	20	21	8	14	33
ENSDARG00000099626	116	86	7	60	41	95	101	54
ENSDARG00000099641	186	106	28	143	92	152	78	93
ENSDARG00000099652	3188	1416	218	1996	1504	1304	1364	1738
ENSDARG00000099656	28	9	0	12	18	14	14	15
ENSDARG00000099658	159	54	5	117	55	113	114	172
ENSDARG00000099669	29	34	26	16	23	43	66	40
ENSDARG00000099670	71	74	23	52	38	87	41	34
ENSDARG00000099681	135	74	49	85	64	107	87	87
ENSDARG00000099697	109	122	78	57	103	115	78	108
ENSDARG00000099698	43	28	11	35	25	26	23	27
ENSDARG00000099699	32	31	39	38	40	44	30	19
ENSDARG00000099711	69	66	11	34	41	33	23	50
ENSDARG00000099751	47	36	37	45	39	46	28	17
ENSDARG00000099760	361	185	42	134	131	271	210	199
ENSDARG00000099787	100	86	9	103	54	73	80	76
ENSDARG00000099795	82	55	20	64	51	50	41	51
ENSDARG00000099812	1251	756	87	669	703	611	1058	927
ENSDARG00000099821	1270	1241	560	1262	1407	1325	1032	1329
ENSDARG00000099825	146	106	26	121	88	145	126	103
ENSDARG00000099829	40	22	0	7	11	16	1	6
ENSDARG00000099833	771	1056	590	821	651	859	1203	1035
ENSDARG00000099837	193	82	18	93	65	101	102	149
ENSDARG00000099845	148	74	41	65	41	85	112	75
ENSDARG00000099850	1934	1353	380	872	954	734	1214	1174
ENSDARG00000099864	139	228	81	96	299	310	180	265
ENSDARG00000099870	419	452	172	351	527	614	429	437
ENSDARG00000099872	73	53	18	77	80	86	107	125
ENSDARG00000099899	76	20	0	23	29	28	37	37
ENSDARG00000099929	82	49	14	62	34	77	53	41
ENSDARG00000099932	11	7	0	3	2	10	6	13
ENSDARG00000099945	122	95	28	78	36	109	94	105
ENSDARG00000099952	16	0	0	6	8	11	7	13
ENSDARG00000099963	86	77	43	50	50	99	94	108
ENSDARG00000099984	333	122	20	175	169	178	118	221
ENSDARG00000099994	151	169	14	105	86	114	98	115
ENSDARG00000100001	91	127	17	56	70	104	117	62
ENSDARG00000100006	142	42	31	51	60	124	81	104
ENSDARG00000100015	339	366	102	207	318	286	389	390
ENSDARG00000100040	131	72	18	93	50	61	79	124
ENSDARG00000100061	28	23	0	20	9	17	7	50
ENSDARG00000100068	56	3	0	7	10	14	5	9
ENSDARG00000100074	85	59	17	32	58	47	64	121
ENSDARG00000100076	57	55	6	19	56	45	48	34
ENSDARG00000100099	30	14	0	7	9	15	6	6
ENSDARG00000100110	126	92	6	104	73	156	153	115
ENSDARG00000100112	96	15	0	23	14	31	10	33
ENSDARG00000100123	20	10	0	15	4	8	19	30
ENSDARG00000100124	15	13	0	14	9	15	7	13
ENSDARG00000100142	180	61	7	95	73	105	115	112
ENSDARG00000100143	2351	1632	1144	1738	1291	1095	1278	1753
ENSDARG00000100160	11	6	0	3	5	12	0	10
ENSDARG00000100164	120	62	28	59	25	76	71	48
ENSDARG00000100182	77	76	45	77	49	69	65	77
ENSDARG00000100201	72	20	2	52	38	50	24	54
ENSDARG00000100207	97	25	60	100	79	43	54	49
ENSDARG00000100213	73	80	18	34	51	67	43	80
ENSDARG00000100214	47	22	11	24	40	48	51	24
ENSDARG00000100219	49	18	0	37	30	43	24	36
ENSDARG00000100257	73	72	18	46	55	53	67	73
ENSDARG00000100262	68	5	0	19	22	11	14	20
ENSDARG00000100266	1267	3668	2383	766	1111	2090	4356	3532
ENSDARG00000100271	46	5	0	21	19	44	20	40
ENSDARG00000100277	24	7	0	9	8	7	6	8
ENSDARG00000100294	545	362	167	313	345	422	325	426
ENSDARG00000100302	234	172	33	141	144	193	113	154
ENSDARG00000100311	563	321	356	254	502	329	606	776
ENSDARG00000100327	229	76	54	71	72	119	156	151
ENSDARG00000100329	51	33	25	41	25	53	28	41
ENSDARG00000100335	23	12	14	15	17	17	9	24
ENSDARG00000100340	110	91	32	102	88	85	108	111
ENSDARG00000100341	117	66	43	80	86	85	95	128
ENSDARG00000100344	15	26	4	3	5	45	26	11
ENSDARG00000100348	28	48	0	33	12	36	25	34
ENSDARG00000100350	146	106	80	105	120	80	127	150
ENSDARG00000100370	26	32	15	13	51	42	11	13
ENSDARG00000100384	45	15	3	12	16	27	30	21
ENSDARG00000100386	25	7	0	12	10	10	9	26
ENSDARG00000100390	436	330	198	294	294	374	385	374
ENSDARG00000100405	76	43	27	43	26	15	50	48
ENSDARG00000100412	94	52	9	45	41	93	71	69
ENSDARG00000100421	93	34	0	45	29	21	9	20
ENSDARG00000100422	3984	1807	1788	2629	1635	1107	1955	2184
ENSDARG00000100434	34	5	0	9	14	22	17	19
ENSDARG00000100460	225	50	14	76	43	122	82	119
ENSDARG00000100464	168	44	16	77	75	104	103	99
ENSDARG00000100471	158	115	20	96	81	141	111	115
ENSDARG00000100479	397	141	70	270	163	150	146	179
ENSDARG00000100485	53	10	0	12	8	9	10	13
ENSDARG00000100512	103	59	69	103	105	73	61	121
ENSDARG00000100523	97	77	44	44	70	90	128	88
ENSDARG00000100543	87	76	49	77	44	87	80	90
ENSDARG00000100551	39	8	0	12	9	10	7	10
ENSDARG00000100556	104	79	22	38	36	68	39	52
ENSDARG00000100565	42	2	0	5	13	27	31	27
ENSDARG00000100568	18	8	0	7	8	10	7	29
ENSDARG00000100578	67	48	5	33	47	55	54	84
ENSDARG00000100581	42	34	14	21	35	25	25	14
ENSDARG00000100590	26	20	0	11	28	27	1	23
ENSDARG00000100624	1331	1373	684	1210	1070	589	1167	1225
ENSDARG00000100640	14	8	9	2	7	6	4	6
ENSDARG00000100652	56	53	6	56	50	54	66	44
ENSDARG00000100654	143	101	16	67	94	85	65	141
ENSDARG00000100655	16	11	0	5	8	10	4	8
ENSDARG00000100660	432	261	34	266	336	280	367	295
ENSDARG00000100661	730	522	159	370	282	491	456	497
ENSDARG00000100669	88	32	45	52	22	61	68	51
ENSDARG00000100704	76	78	33	66	49	69	41	69
ENSDARG00000100723	74	36	7	28	41	61	61	60
ENSDARG00000100743	123	75	45	121	85	75	43	78
ENSDARG00000100750	110	85	37	79	89	97	110	105
ENSDARG00000100752	2283	1775	1182	1518	2414	2007	1859	2203
ENSDARG00000100778	147	104	62	121	64	119	93	109
ENSDARG00000100780	61	97	12	54	34	54	75	26
ENSDARG00000100793	351	228	25	172	124	177	160	215
ENSDARG00000100798	35	35	9	31	18	12	44	36
ENSDARG00000100838	108	82	29	75	52	82	70	79
ENSDARG00000100842	68	85	20	90	58	52	51	93
ENSDARG00000100849	248	144	117	156	128	61	213	173
ENSDARG00000100859	63	5	0	11	16	7	7	24
ENSDARG00000100864	31	80	10	34	62	72	89	75
ENSDARG00000100865	324	263	188	216	301	176	329	417
ENSDARG00000100881	33	118	43	10	10	61	159	163
ENSDARG00000100896	106	113	33	96	67	63	120	116
ENSDARG00000100959	90	15	14	41	12	30	12	50
ENSDARG00000100961	90	68	26	64	56	79	45	60
ENSDARG00000100963	654	1078	468	918	822	1816	1003	1137
ENSDARG00000100995	74	32	20	29	15	28	31	45
ENSDARG00000101014	22	15	11	7	8	23	21	10
ENSDARG00000101022	8	8	17	11	0	30	1	15
ENSDARG00000101030	98	68	4	67	90	126	111	107
ENSDARG00000101045	14	2	0	11	5	22	0	16
ENSDARG00000101047	2197	1974	3714	2583	1243	1896	1699	1581
ENSDARG00000101071	64	31	27	34	42	51	58	47
ENSDARG00000101087	136	183	31	82	161	184	154	114
ENSDARG00000101091	81	113	124	83	78	123	111	99
ENSDARG00000101103	43	23	25	28	19	16	48	33
ENSDARG00000101105	521	344	133	259	240	204	257	320
ENSDARG00000101137	111	125	59	124	82	87	127	122
ENSDARG00000101147	36	17	0	20	8	7	19	24
ENSDARG00000101149	59	38	11	49	37	59	20	39
ENSDARG00000101193	54	26	8	29	34	15	28	44
ENSDARG00000101202	14	5	0	12	9	5	1	9
ENSDARG00000101213	125	63	9	61	47	81	60	81
ENSDARG00000101223	30	19	0	9	9	6	5	23
ENSDARG00000101229	76	69	24	84	38	72	85	73
ENSDARG00000101236	470	334	96	402	394	390	380	530
ENSDARG00000101245	39	43	35	26	27	45	31	44
ENSDARG00000101248	20	65	53	19	20	44	61	46
ENSDARG00000101254	84	110	213	129	130	234	138	139
ENSDARG00000101272	136	80	23	92	61	125	84	119
ENSDARG00000101274	31	2	0	16	8	15	19	9
ENSDARG00000101278	53	24	29	24	10	12	41	10
ENSDARG00000101292	28	7	0	24	17	12	7	21
ENSDARG00000101310	253	141	27	143	139	197	163	229
ENSDARG00000101312	264	89	22	97	69	89	116	196
ENSDARG00000101327	23	60	8	29	21	37	35	34
ENSDARG00000101351	195	161	171	186	173	138	182	197
ENSDARG00000101363	547	99	302	244	339	141	224	177
ENSDARG00000101365	352	295	72	262	202	271	245	272
ENSDARG00000101374	374	385	161	430	345	254	539	499
ENSDARG00000101388	98	80	14	90	40	66	79	61
ENSDARG00000101389	26	8	0	9	15	46	31	9
ENSDARG00000101402	62	30	12	31	32	21	30	28
ENSDARG00000101421	114	85	33	67	43	59	50	63
ENSDARG00000101430	36	49	26	21	4	42	39	25
ENSDARG00000101447	6	8	2	15	8	7	0	14
ENSDARG00000101450	90	101	17	70	55	71	94	111
ENSDARG00000101451	85	72	16	79	51	53	48	74
ENSDARG00000101459	184	109	16	111	89	174	132	142
ENSDARG00000101460	111	55	9	46	43	52	55	50
ENSDARG00000101463	12	6	0	16	2	8	4	0
ENSDARG00000101469	95	73	0	53	24	55	53	48
ENSDARG00000101484	298	227	46	164	167	412	173	183
ENSDARG00000101492	210	199	109	89	93	135	169	177
ENSDARG00000101514	88	142	70	73	105	107	114	126
ENSDARG00000101517	139	33	3	66	50	81	43	59
ENSDARG00000101528	36	34	12	40	32	57	46	50
ENSDARG00000101544	648	495	168	391	432	464	549	620
ENSDARG00000101548	132	112	12	71	91	109	109	137
ENSDARG00000101551	137	113	15	115	79	146	101	124
ENSDARG00000101565	30	64	27	32	37	55	67	79
ENSDARG00000101571	53	39	0	26	23	59	12	41
ENSDARG00000101587	283	195	85	208	175	192	243	206
ENSDARG00000101594	74	119	42	103	89	99	90	126
ENSDARG00000101598	230	141	123	156	85	153	205	158
ENSDARG00000101623	41	7	0	24	12	6	16	24
ENSDARG00000101645	839	331	23	836	322	411	468	558
ENSDARG00000101653	126	94	17	80	79	107	71	126
ENSDARG00000101675	43	59	24	57	31	71	59	76
ENSDARG00000101680	2482	2604	932	2654	2395	1539	2206	2019
ENSDARG00000101682	97	68	7	93	44	77	76	80
ENSDARG00000101688	133	98	16	61	114	55	111	159
ENSDARG00000101689	59	25	0	47	26	45	24	34
ENSDARG00000101690	129	111	66	91	85	135	146	136
ENSDARG00000101695	563	406	244	347	395	257	467	503
ENSDARG00000101728	61	4	7	42	32	49	69	31
ENSDARG00000101729	95	49	53	55	41	17	27	58
ENSDARG00000101751	187	215	37	111	133	300	196	205
ENSDARG00000101756	128	148	48	75	102	107	162	175
ENSDARG00000101757	167	111	44	113	110	230	130	116
ENSDARG00000101760	50	42	10	47	46	53	52	81
ENSDARG00000101775	12	58	13	27	22	59	29	24
ENSDARG00000101782	287	170	18	111	198	109	174	255
ENSDARG00000101797	47	41	6	35	11	57	16	44
ENSDARG00000101807	77	149	79	153	96	122	97	140
ENSDARG00000101813	36064	24489	19474	24097	22303	19095	22117	25153
ENSDARG00000101828	243	104	57	183	167	138	144	165
ENSDARG00000101829	39	47	8	39	48	34	59	36
ENSDARG00000101842	60	65	10	51	54	49	59	76
ENSDARG00000101843	43	3	0	11	8	1	6	29
ENSDARG00000101849	8830	7801	2476	7873	7874	7198	6689	8278
ENSDARG00000101851	329	201	80	102	120	197	178	203
ENSDARG00000101853	85	14	36	61	55	46	76	71
ENSDARG00000101881	40	14	33	48	55	12	35	55
ENSDARG00000101883	210	166	32	98	114	149	145	173
ENSDARG00000101908	2272	2131	2995	2044	1675	1492	2239	1889
ENSDARG00000101916	100	90	17	74	104	115	91	122
ENSDARG00000101946	20	12	0	8	12	2	14	24
ENSDARG00000101948	305	158	36	150	202	209	198	227
ENSDARG00000101960	32	15	0	19	8	19	24	27
ENSDARG00000101967	2837	1548	2221	1576	1997	1373	1951	2165
ENSDARG00000101973	165	91	5	91	47	135	68	131
ENSDARG00000101974	399	328	172	288	239	215	359	373
ENSDARG00000101977	13	35	3	21	10	54	26	27
ENSDARG00000101978	38	31	5	37	22	45	51	36
ENSDARG00000101992	260	155	15	127	145	185	154	210
ENSDARG00000101997	121	64	69	52	57	73	49	102
ENSDARG00000102008	71	63	15	69	46	58	57	55
ENSDARG00000102016	100	33	7	117	61	62	63	80
ENSDARG00000102020	4735	3462	2683	4393	4192	4383	3899	2694
ENSDARG00000102027	553	468	105	277	241	251	342	522
ENSDARG00000102028	21	5	0	12	10	14	0	13
ENSDARG00000102030	76	31	3	29	26	49	28	42
ENSDARG00000102041	203	128	77	128	102	149	129	119
ENSDARG00000102074	68	109	32	101	68	143	81	118
ENSDARG00000102090	310	204	62	160	158	152	191	213
ENSDARG00000102102	30	42	40	23	67	12	55	79
ENSDARG00000102104	10	0	5	12	6	2	12	3
ENSDARG00000102121	237	197	416	274	192	123	182	188
ENSDARG00000102123	2550	2069	1559	2101	1645	1855	2142	2589
ENSDARG00000102128	1205	606	819	819	751	496	769	732
ENSDARG00000102133	49	51	16	30	27	48	40	28
[truncated: 21,667 more rows]
