# Supplementary material for: Phenotypic impact of individual conserved neuronal microexons and their master regulators in zebrafish
Source: eLife. 2025 Nov 18;13:RP104275. doi: 10.7554/eLife.104275 (PMC12626424; doi:10.7554/eLife.104275)
Supplement: Source data 2. [file elife-104275-data2.zip › raw_data/Fig6/DEGnorm_table_srrnms.tab]

Embr_5dpf_srrm3_KO_17A_a	Embr_5dpf_srrm3_KO_5B_a	Embr_5dpf_srrm3_WT_17A_a	Embr_5dpf_srrm3_WT_5B_a	Embr_5dpf_srrm34_WT_b	Embr_5dpf_srrm3_KO_17A_b	Embr_5dpf_srrm4_KO_12D_b
ENSDARG00000000001	339	39	294	229	240	358	339
ENSDARG00000000002	1307	165	858	761	905	861	1032
ENSDARG00000000241	7459	536	6063	4291	4408	4352	6247
ENSDARG00000000369	465	641	517	579	648	552	698
ENSDARG00000000476	450	428	419	296	233	331	238
ENSDARG00000000529	556	454	447	297	386	408	409
ENSDARG00000000540	1989	654	1450	1714	1653	1552	1793
ENSDARG00000000542	1273	234	951	893	957	1031	1006
ENSDARG00000000563	16865	1734	4964	4161	9315	9548	10653
ENSDARG00000000631	2658	836	1071	1644	1581	1668	1996
ENSDARG00000000651	275	99	260	137	207	176	206
ENSDARG00000000666	2004	350	1753	2995	2961	3095	2887
ENSDARG00000000747	288	110	165	212	239	231	251
ENSDARG00000001220	6946	2215	3679	3399	4597	5004	5081
ENSDARG00000001549	400	48	186	131	148	208	210
ENSDARG00000001676	2310	52	897	624	637	539	1148
ENSDARG00000001733	971	151	854	893	1014	1002	1076
ENSDARG00000001788	29523	65501	41813	36694	40567	41602	36615
ENSDARG00000001835	1726	628	1061	805	1444	1618	1396
ENSDARG00000001873	3415	3006	3741	2165	3582	3030	3291
ENSDARG00000002168	1438	251	1188	810	1333	1255	1170
ENSDARG00000002299	502	34	228	132	192	130	192
ENSDARG00000002305	6092	656	4041	3627	3717	4573	4834
ENSDARG00000002582	1694	275	1169	936	1196	1607	1443
ENSDARG00000002773	9	0	3	2	24	9	7
ENSDARG00000003017	2506	1079	1882	3470	4245	4087	3898
ENSDARG00000003109	2737	525	1716	2428	2170	2406	2521
ENSDARG00000003257	711	239	423	447	604	758	745
ENSDARG00000003421	617	33	188	157	172	128	301
ENSDARG00000003544	288	27	71	44	60	70	96
ENSDARG00000003641	7156	1743	5907	3958	3590	4902	4525
ENSDARG00000003675	1173	1112	1653	1421	1394	1769	1323
ENSDARG00000004204	128	180	102	97	56	86	93
ENSDARG00000004305	611	34	249	156	211	170	348
ENSDARG00000004307	406	131	210	174	214	160	261
ENSDARG00000004692	802	103	514	286	417	560	541
ENSDARG00000004712	1087	512	564	532	612	776	743
ENSDARG00000004727	817	1085	835	832	755	1020	789
ENSDARG00000004771	809	370	622	617	616	799	671
ENSDARG00000004930	6395	2138	4389	6808	3331	3636	4668
ENSDARG00000005049	541	195	660	469	742	591	653
ENSDARG00000005128	1180	1912	1360	1369	1120	1177	1082
ENSDARG00000005251	2376	1492	2257	2071	2271	2720	2222
ENSDARG00000005318	3408	310	2220	2737	1970	2301	2511
ENSDARG00000005576	5442	1963	3117	2636	2738	2940	3666
ENSDARG00000005640	277	128	251	188	180	243	263
ENSDARG00000005823	1918	74	962	1008	825	1016	1477
ENSDARG00000005828	322	12	193	139	229	247	271
ENSDARG00000005853	589	5	206	108	136	228	299
ENSDARG00000005870	2814	936	3325	3659	3686	4217	3553
ENSDARG00000006008	5372	2879	4690	4004	2312	2912	2924
ENSDARG00000006065	1236	600	603	837	961	1117	1085
ENSDARG00000006206	145	3	94	54	95	44	68
ENSDARG00000006220	19307	2508	21809	11085	14152	12883	14435
ENSDARG00000006292	94	99	106	98	56	100	106
ENSDARG00000006299	2344	318	1246	791	1207	1099	1269
ENSDARG00000006301	3461	1955	1407	1984	2228	2342	2189
ENSDARG00000006314	5891	58	2837	4316	2441	2826	5108
ENSDARG00000006383	869	0	270	170	198	205	306
ENSDARG00000006422	716	45	445	502	446	575	670
ENSDARG00000006467	799	6	213	198	343	330	495
ENSDARG00000006678	83	24	62	75	134	104	92
ENSDARG00000006848	282	65	276	210	406	382	358
ENSDARG00000006863	159	171	110	87	105	52	114
ENSDARG00000006892	745	80	887	408	836	455	712
ENSDARG00000006978	118	0	32	29	11	6	50
ENSDARG00000007077	1084	275	657	752	901	1059	931
ENSDARG00000007099	4184	272	2312	1764	2052	2332	2768
ENSDARG00000007396	984	873	638	973	922	1071	1006
ENSDARG00000007485	2263	634	1427	1695	1269	1412	1648
ENSDARG00000007996	1299	38	304	195	301	400	670
ENSDARG00000008540	622	105	413	261	421	457	381
ENSDARG00000008662	117	0	12	4	12	21	46
ENSDARG00000008982	12606	2972	8768	10718	8423	9671	9851
ENSDARG00000009242	155	52	165	144	163	189	159
ENSDARG00000009267	376	77	334	179	403	340	385
ENSDARG00000009430	1334	286	1220	1203	1425	1090	1540
ENSDARG00000009493	469	16	99	85	125	77	213
ENSDARG00000009567	4761	971	2193	2386	3036	3393	2885
ENSDARG00000009738	84	0	5	5	14	12	9
ENSDARG00000009783	2142	770	1410	1712	1838	2252	2233
ENSDARG00000009839	401	38	306	139	174	143	225
ENSDARG00000009953	2676	429	1604	1290	1170	1722	1576
ENSDARG00000010010	1317	190	789	928	1422	1182	1351
ENSDARG00000010280	2637	529	1120	1633	1968	2179	2199
ENSDARG00000010281	1753	762	1120	1049	1011	1299	1420
ENSDARG00000010300	275	15	97	55	77	67	153
ENSDARG00000010317	187	52	136	150	132	151	125
ENSDARG00000010318	1767	1465	2183	1545	1988	2531	2214
ENSDARG00000010432	1796	484	1060	1192	1197	1212	1375
ENSDARG00000010437	1062	98	529	271	423	412	488
ENSDARG00000010563	1105	242	596	697	899	915	982
ENSDARG00000010700	6	15	18	8	0	5	10
ENSDARG00000010701	21	27	4	17	38	29	4
ENSDARG00000010946	5515	1214	2504	3437	2900	3152	3010
ENSDARG00000010962	1284	875	1258	940	980	1315	1112
ENSDARG00000011079	4754	3394	4745	5998	3741	3557	3927
ENSDARG00000011188	4864	4191	2298	4161	4256	3981	4417
ENSDARG00000011473	546	18	171	84	113	135	216
ENSDARG00000011573	1010	162	754	461	864	803	939
ENSDARG00000011652	159	36	145	127	123	121	149
ENSDARG00000011770	857	663	639	2459	1418	1105	1327
ENSDARG00000011801	322	245	364	291	389	315	307
ENSDARG00000011999	388	585	506	213	360	324	271
ENSDARG00000012215	1187	1047	1056	829	659	793	709
ENSDARG00000012222	1019	288	779	734	596	804	805
ENSDARG00000012244	7510	1324	6245	5193	5490	6650	6155
ENSDARG00000012295	1225	615	1599	941	900	890	878
ENSDARG00000012368	842	319	577	379	618	576	637
ENSDARG00000012586	761	180	316	248	300	352	484
ENSDARG00000012609	695	321	1014	711	223	384	600
ENSDARG00000012796	717	137	809	421	570	646	585
ENSDARG00000012942	1956	97	1188	822	1147	1149	1258
ENSDARG00000012945	48	8	59	57	57	70	63
ENSDARG00000012948	175	17	146	121	143	203	175
ENSDARG00000013025	664	128	393	406	659	604	548
ENSDARG00000013125	739	176	518	347	607	720	690
ENSDARG00000013128	554	246	288	209	200	184	227
ENSDARG00000013333	10146	19724	14266	10768	10985	11982	10337
ENSDARG00000013708	9980	2786	5697	5204	6458	7588	7102
ENSDARG00000014008	2718	1123	1868	2271	1370	1629	1708
ENSDARG00000014180	739	165	496	444	375	376	534
ENSDARG00000014196	73425	64215	91002	55084	60511	70295	72289
ENSDARG00000014321	160	47	117	122	136	104	127
ENSDARG00000014333	1292	286	1038	1526	2092	2108	1783
ENSDARG00000014348	952	34	506	269	372	287	579
ENSDARG00000014427	71	5	34	43	161	138	117
ENSDARG00000014806	4698	2544	4200	4010	4309	4650	5253
ENSDARG00000014867	110513	343132	157008	146014	149078	147954	139099
ENSDARG00000014916	1766	219	2032	748	1093	1086	1507
ENSDARG00000014976	1064	1861	1094	891	1338	984	1000
ENSDARG00000015088	5017	837	3119	2039	1655	2263	2427
ENSDARG00000015325	4332	3791	4378	3392	3204	3612	3430
ENSDARG00000015554	2675	227	1606	1732	1850	2322	2403
ENSDARG00000015592	38	11	6	12	18	4	23
ENSDARG00000015889	4733	1473	3281	3221	2445	3590	3476
ENSDARG00000016022	1329	192	747	758	955	1006	996
ENSDARG00000016059	1616	157	1094	878	1060	1061	1105
ENSDARG00000016421	8	68	9	34	21	33	12
ENSDARG00000016611	979	241	748	607	820	696	746
ENSDARG00000016939	575	39	391	366	515	475	630
ENSDARG00000017007	850	243	412	567	661	784	679
ENSDARG00000017155	62	16	41	18	49	29	28
ENSDARG00000017359	170	19	145	110	97	81	116
ENSDARG00000017466	3002	908	1462	1617	2037	1842	1872
ENSDARG00000017775	12750	21185	14912	12667	10432	14158	11442
ENSDARG00000017803	6148	1305	2765	3231	3331	4181	4071
ENSDARG00000017882	2733	3535	3875	3088	4028	3385	3147
ENSDARG00000018121	381	89	193	228	251	242	240
ENSDARG00000018181	386	501	529	520	571	545	589
ENSDARG00000018206	1344	224	790	705	818	772	969
ENSDARG00000018296	1021	463	575	638	748	777	897
ENSDARG00000018383	1100	408	911	825	1238	1275	1371
ENSDARG00000018441	1022	8	398	268	375	442	557
ENSDARG00000018553	169	62	155	64	214	152	187
ENSDARG00000018627	911	2170	1088	919	1130	1351	1000
ENSDARG00000018716	456	77	107	432	271	197	244
ENSDARG00000018765	1352	77	847	787	1112	1113	1175
ENSDARG00000018797	192	81	224	220	286	355	305
ENSDARG00000019116	654	87	529	741	683	667	800
ENSDARG00000019185	637	150	485	390	543	571	450
ENSDARG00000019223	2482	353	1264	1572	2068	1958	2496
ENSDARG00000019260	3537	5716	5582	3624	4018	3489	3312
ENSDARG00000019293	2581	315	1423	1258	1152	1752	1623
ENSDARG00000019316	244	22	141	187	235	159	212
ENSDARG00000019496	3609	3655	4266	3459	4030	4313	4220
ENSDARG00000019566	8467	2167	2966	5157	6736	11765	7368
ENSDARG00000019782	142	0	163	67	171	34	187
ENSDARG00000019815	4688	1317	3324	2541	3513	4294	4320
ENSDARG00000019856	17546	3799	11821	10556	9258	11346	11544
ENSDARG00000019950	723	175	580	376	560	547	628
ENSDARG00000020028	552	230	311	211	423	378	353
ENSDARG00000020057	739	29	244	78	146	123	327
ENSDARG00000020164	4527	3215	2323	2556	3091	3221	3813
ENSDARG00000020447	1135	664	750	587	783	891	899
ENSDARG00000020573	10193	2233	3985	6197	5531	5637	6893
ENSDARG00000020618	1296	197	1247	713	1125	1271	1009
ENSDARG00000020642	457	122	349	225	246	326	263
ENSDARG00000020834	729	68	372	262	382	419	463
ENSDARG00000020845	1420	245	603	338	382	239	655
ENSDARG00000021402	1868	45	912	663	701	803	1098
ENSDARG00000021433	2087	386	1453	1316	1203	1553	1392
ENSDARG00000021569	1562	203	1081	816	770	918	999
ENSDARG00000021677	101	5	74	41	108	98	124
ENSDARG00000021889	177	0	82	46	141	40	71
ENSDARG00000022261	13163	5551	18019	10245	12644	12061	9856
ENSDARG00000022659	2344	524	1750	1622	1970	1825	1998
ENSDARG00000023188	1177	663	1152	926	1139	1069	1452
ENSDARG00000023712	9776	5626	8914	5188	7462	5616	6363
ENSDARG00000024112	1197	339	983	785	921	912	1101
ENSDARG00000024478	8733	4857	10290	8832	8332	10158	9212
ENSDARG00000024694	7822	975	4734	4569	5283	5141	5728
ENSDARG00000024789	119	44	112	20	178	271	166
ENSDARG00000024846	2709	2566	2788	2462	2372	2706	2627
ENSDARG00000025162	588	139	276	278	435	570	349
ENSDARG00000025348	8877	2024	4655	7252	8368	8650	8921
ENSDARG00000025375	20326	5091	18126	16375	12465	15034	13180
ENSDARG00000025420	459	15	330	135	245	193	282
ENSDARG00000025495	1938	486	948	829	1584	1541	1458
ENSDARG00000025641	2276	935	1239	824	1638	1535	1636
ENSDARG00000025891	913	6	310	216	228	253	428
ENSDARG00000026024	1582	472	1633	887	1105	1109	1191
ENSDARG00000026028	1061	486	487	819	1070	1108	1138
ENSDARG00000026369	14243	7440	21162	11488	13825	14434	13368
ENSDARG00000026635	116	25	132	106	173	108	170
ENSDARG00000027079	710	29	277	144	182	163	276
ENSDARG00000027234	969	448	545	414	579	612	572
ENSDARG00000027353	2795	552	1626	1339	1512	1915	1971
ENSDARG00000027611	3648	1600	3851	4227	2878	3125	3409
ENSDARG00000027822	58	39	38	37	33	92	35
ENSDARG00000027992	1596	235	1645	1167	1146	1213	1430
ENSDARG00000028213	42696	14204	16647	16545	24330	27553	31963
ENSDARG00000028731	1235	72	707	559	707	557	834
ENSDARG00000029497	403	20	302	236	367	293	509
ENSDARG00000029729	1351	759	1259	748	915	957	1075
ENSDARG00000029766	1049	23	428	688	343	370	629
ENSDARG00000029955	602	8	459	301	397	392	449
ENSDARG00000030012	2399	443	1693	1790	2004	1526	2224
ENSDARG00000030104	505	216	479	468	436	417	568
ENSDARG00000030177	2352	1621	2941	2829	2244	3099	2251
ENSDARG00000030269	193	25	162	192	194	164	199
ENSDARG00000030478	3876	1058	4120	1881	2127	3325	2411
ENSDARG00000030633	337	23	164	81	65	66	156
ENSDARG00000030636	67	57	103	63	57	52	62
ENSDARG00000030789	4553	6871	4622	6587	3896	5406	3989
ENSDARG00000031422	368	13	100	50	49	73	183
ENSDARG00000031678	21393	2627	14173	10232	10068	10375	14210
ENSDARG00000031680	620	312	513	645	806	692	734
ENSDARG00000031971	728	187	522	371	384	509	472
ENSDARG00000032010	2749	527	2100	1547	2345	1863	2245
ENSDARG00000032197	282	4	56	33	50	61	83
ENSDARG00000032324	2505	264	1624	1435	1876	1763	1744
ENSDARG00000032630	31391	15823	22624	16949	18462	19917	23323
ENSDARG00000032708	1543	1133	1450	2521	2258	1917	2080
ENSDARG00000033771	112	122	92	104	121	105	215
ENSDARG00000033802	1749	432	1428	3761	1899	2285	1814
ENSDARG00000034555	627	322	487	315	587	403	420
ENSDARG00000034572	506	626	605	489	426	484	397
ENSDARG00000034677	6910	1732	5852	14531	9546	10427	11346
ENSDARG00000034718	2956	359	2888	3786	3604	3135	4008
ENSDARG00000034801	1902	380	1462	1001	1293	1500	1580
ENSDARG00000034916	3373	3116	3142	3008	2896	2789	2813
ENSDARG00000035810	4368	1429	4718	3876	6463	5690	4944
ENSDARG00000035993	2799	1525	2315	2749	2166	2365	2818
ENSDARG00000036558	13893	3882	10147	14068	8747	10235	12118
ENSDARG00000036685	1516	542	1019	1637	1446	1488	1668
ENSDARG00000036833	184	49	171	645	545	690	339
ENSDARG00000036895	6064	3601	7961	7132	9350	8782	8936
ENSDARG00000037199	353	167	368	389	329	513	453
ENSDARG00000037203	2034	1173	1178	1892	1774	1398	1836
ENSDARG00000038305	232	66	153	136	116	133	239
ENSDARG00000038306	7475	1576	4913	6479	8088	6509	6553
ENSDARG00000038309	975	300	1041	796	1059	1139	766
ENSDARG00000038321	495	79	140	148	110	645	418
ENSDARG00000038446	5370	2784	2759	2354	3185	3101	3393
ENSDARG00000038917	1050	128	667	416	370	486	573
ENSDARG00000038918	165	16	66	47	63	65	121
ENSDARG00000038938	2110	263	1889	1425	1498	1270	1639
ENSDARG00000038941	413	129	389	327	474	543	463
ENSDARG00000039335	4727	562	2533	2640	3237	3733	3996
ENSDARG00000039373	1244	229	665	724	925	938	1016
ENSDARG00000039576	16061	7636	13156	15095	16626	19271	20466
ENSDARG00000039824	36	0	9	5	11	8	8
ENSDARG00000039827	668	123	555	537	872	644	778
ENSDARG00000040039	1530	396	1750	1931	2667	2152	1905
ENSDARG00000040064	566	139	502	496	417	463	387
ENSDARG00000040065	133	56	78	62	68	63	111
ENSDARG00000040257	139	313	133	130	147	154	140
ENSDARG00000040332	241	75	169	192	234	288	199
ENSDARG00000040374	2485	102	1372	1387	1886	2438	2882
ENSDARG00000040445	716	148	435	446	713	757	721
ENSDARG00000040453	1511	216	940	1129	1290	1111	1352
ENSDARG00000040466	36126	3621	31982	12302	12780	10541	12925
ENSDARG00000040490	23	0	5	5	10	15	23
ENSDARG00000040584	999	784	1110	1098	944	1008	892
ENSDARG00000040614	3136	649	2339	1680	2298	1866	2414
ENSDARG00000040666	3055	3043	3342	3909	3776	4176	3432
ENSDARG00000040674	2537	1147	2177	2801	2639	3141	3264
ENSDARG00000040678	1136	301	878	845	838	1016	962
ENSDARG00000040684	545	20	426	324	399	291	505
ENSDARG00000040700	62	0	20	5	9	0	19
ENSDARG00000040705	3412	277	1925	1988	1614	2213	2067
ENSDARG00000040730	3041	1726	2363	2737	1695	2038	2102
ENSDARG00000040736	26	62	23	55	238	133	86
ENSDARG00000040738	111	554	48	502	280	314	123
ENSDARG00000040777	1769	148	839	1587	1204	1366	1323
ENSDARG00000040778	801	6	353	168	272	247	475
ENSDARG00000040822	2828	593	2501	2341	3693	3648	3489
ENSDARG00000040838	2188	1645	2051	1387	2366	2809	2298
ENSDARG00000040898	351	10	268	95	197	126	223
ENSDARG00000040907	416	490	625	400	341	466	295
ENSDARG00000040910	831	134	662	888	660	714	853
ENSDARG00000040946	651	83	346	301	535	566	584
ENSDARG00000040948	246	195	255	124	236	289	275
ENSDARG00000040959	402	63	447	432	434	506	464
ENSDARG00000040982	223	14	76	30	41	28	109
ENSDARG00000040985	1885	97	1502	833	1249	1302	1442
ENSDARG00000040990	1474	594	1063	804	752	953	993
ENSDARG00000041040	412	40	311	275	301	284	352
ENSDARG00000041051	2681	1014	2472	4801	5031	4465	4794
ENSDARG00000041071	738	330	713	639	889	845	699
ENSDARG00000041110	2077	1121	2258	1171	1349	1317	1509
ENSDARG00000041179	1042	1289	1081	1794	3671	2684	2567
ENSDARG00000041220	176	46	128	125	225	230	180
ENSDARG00000041339	4033	14972	6161	12604	5495	6647	5274
ENSDARG00000041503	464	430	458	438	409	487	412
ENSDARG00000041505	5636	1985	5912	11090	9011	8676	10143
ENSDARG00000041546	402	2	253	163	293	254	456
ENSDARG00000041728	3324	2264	1841	1726	2171	2232	2229
ENSDARG00000041735	732	135	1535	631	1734	343	1291
ENSDARG00000041830	1602	31	756	1039	1064	1233	1132
ENSDARG00000041904	1236	266	1133	678	650	687	802
ENSDARG00000041925	42008	142881	59120	49928	95598	75632	58149
ENSDARG00000041959	579	168	449	865	704	606	771
ENSDARG00000041998	353	24	246	128	205	210	260
ENSDARG00000042018	4407	1211	3854	5930	6789	5699	6124
ENSDARG00000042025	569	146	381	577	638	852	658
ENSDARG00000042032	1373	343	766	591	867	964	1012
ENSDARG00000042106	76	10	75	26	51	58	55
ENSDARG00000042114	348	9	23	6	0	10	19
ENSDARG00000042115	1693	27	578	320	493	393	658
ENSDARG00000042124	3250	1365	3791	2043	2085	2501	2014
ENSDARG00000042282	625	122	481	445	561	552	592
ENSDARG00000042467	2479	312	1659	1350	1459	1458	1583
ENSDARG00000042508	1339	246	768	624	621	850	983
ENSDARG00000042707	1389	653	1897	2932	2135	1918	2497
ENSDARG00000042821	539	323	392	337	279	275	324
ENSDARG00000042824	10154	2475	5896	11465	10507	8441	10572
ENSDARG00000042880	64	12	74	50	48	81	78
ENSDARG00000043566	346	585	275	682	649	510	463
ENSDARG00000043821	4006	668	1776	1975	2509	2226	2493
ENSDARG00000044766	363	105	313	362	333	310	348
ENSDARG00000044875	77	313	115	276	288	186	155
ENSDARG00000045027	456	289	286	323	296	180	323
ENSDARG00000045175	378	17	232	158	168	184	218
ENSDARG00000045958	4601	2530	5563	5288	4718	4533	5225
ENSDARG00000051824	1641	1915	1700	1490	2068	2100	1685
ENSDARG00000053315	756	1283	1029	1010	1343	1110	1014
ENSDARG00000053365	62502	130205	96844	67561	73298	73031	65904
ENSDARG00000053383	174	62	101	115	211	204	151
ENSDARG00000053498	3	0	2	7	15	2	12
ENSDARG00000053583	698	347	483	489	488	615	592
ENSDARG00000054378	570	81	137	69	82	86	180
ENSDARG00000054583	745	285	646	813	579	699	682
ENSDARG00000054867	2273	322	1693	1326	1401	1547	1745
ENSDARG00000055009	8378	4781	5112	5610	7554	8296	8013
ENSDARG00000055052	2183	219	1031	903	1373	1372	1574
ENSDARG00000055106	1706	147	693	1051	1265	1252	1450
ENSDARG00000055136	242	42	105	67	106	41	123
ENSDARG00000055159	191	74	153	143	302	223	220
ENSDARG00000055389	5445	3314	2024	3823	2538	2762	3296
ENSDARG00000055437	123	74	140	92	104	104	117
ENSDARG00000055470	1021	383	594	510	622	620	794
ENSDARG00000055543	20382	11038	12763	12703	12979	13577	14575
ENSDARG00000055560	15	0	5	12	0	19	9
ENSDARG00000055659	280	123	169	162	314	300	261
ENSDARG00000055705	2031	1045	1267	1686	1866	1867	2420
ENSDARG00000055857	4508	793	2240	4236	3458	3142	3221
ENSDARG00000056078	1225	249	904	857	1090	1312	1346
ENSDARG00000056085	4756	2848	4394	5078	5174	6192	5403
ENSDARG00000056087	1641	2008	2393	1698	1851	2458	2258
ENSDARG00000056102	1982	424	1247	1172	1298	1548	1761
ENSDARG00000056112	2643	1097	1691	1517	1739	1816	1945
ENSDARG00000056128	1070	255	599	931	668	622	779
ENSDARG00000056138	14714	2695	6879	7268	7341	6814	9159
ENSDARG00000056141	3624	587	1976	2825	2873	3031	3035
ENSDARG00000056160	14158	10720	12083	14236	7421	11944	8113
ENSDARG00000056167	5891	3304	5786	4799	3692	5608	4430
ENSDARG00000056191	68	28	29	64	88	63	70
ENSDARG00000056387	217	32	146	142	178	123	136
ENSDARG00000056410	3148	2005	4327	3020	3228	3680	3070
ENSDARG00000056439	41	3	28	12	25	15	26
ENSDARG00000056473	1281	356	862	399	371	440	561
ENSDARG00000056617	151	27	97	42	123	59	115
ENSDARG00000056679	686	75	372	405	598	542	613
ENSDARG00000056704	881	61	515	653	452	499	669
ENSDARG00000056886	355	188	298	247	335	357	313
ENSDARG00000056923	1420	199	1148	762	619	886	909
ENSDARG00000057029	32	8	18	12	12	22	22
ENSDARG00000057102	26	7	16	16	15	31	27
ENSDARG00000057108	365	623	315	374	415	503	337
ENSDARG00000057262	1519	59	1169	816	863	939	1117
ENSDARG00000057460	62965	173886	75427	73713	124099	104816	69865
ENSDARG00000057536	9	18	5	13	27	13	10
ENSDARG00000057854	3599	5350	3418	3705	4452	4665	3716
ENSDARG00000057859	222	44	235	130	225	208	259
ENSDARG00000058207	871	106	694	599	554	491	527
ENSDARG00000058222	691	62	212	388	397	429	407
ENSDARG00000058467	4286	774	2828	2691	1979	2053	2316
ENSDARG00000058606	5904	190	1920	4736	6143	4710	5189
ENSDARG00000058644	503	65	342	326	363	373	437
ENSDARG00000058646	5343	1056	3210	2390	2863	2428	2653
ENSDARG00000058656	16746	47795	20056	19892	24604	25946	20530
ENSDARG00000058733	278	22	176	110	156	121	274
ENSDARG00000058780	380	35	295	478	290	297	387
ENSDARG00000058924	6	4	9	5	4	13	7
ENSDARG00000059209	269	57	130	85	49	79	159
ENSDARG00000059255	589	257	262	330	344	298	302
ENSDARG00000059256	47	40	54	20	30	29	40
ENSDARG00000059263	49	22	54	33	21	50	61
ENSDARG00000059267	104	37	126	89	95	97	93
ENSDARG00000059274	210	45	252	186	182	203	220
ENSDARG00000059276	478	78	387	437	390	500	560
ENSDARG00000059280	942	51	572	422	422	517	568
ENSDARG00000059294	187	167	70	149	242	108	144
ENSDARG00000059305	438	139	392	259	480	462	514
ENSDARG00000059351	1010	108	669	383	569	633	627
ENSDARG00000059809	2815	751	1793	1583	1611	1674	1699
ENSDARG00000060004	4733	1611	3605	3142	3967	4281	4639
ENSDARG00000060165	147	51	122	81	74	114	120
ENSDARG00000060243	608	286	310	315	542	593	462
ENSDARG00000060280	166	107	171	177	245	202	265
ENSDARG00000060303	760	14	174	101	142	102	265
ENSDARG00000060438	803	378	511	529	412	547	539
ENSDARG00000060482	276	31	57	29	127	83	107
ENSDARG00000060504	3863	2872	2172	3051	3329	3402	3303
ENSDARG00000060521	705	36	300	256	281	185	295
ENSDARG00000060671	4006	136	2227	1043	1379	1203	1741
ENSDARG00000060682	2430	5071	2519	6457	3636	4542	4499
ENSDARG00000060853	10664	925	6094	5063	4254	4837	5777
ENSDARG00000060875	180	3	70	22	50	17	87
ENSDARG00000061062	954	120	446	694	769	849	955
ENSDARG00000061265	189	46	51	16	37	11	68
ENSDARG00000061274	1237	185	528	935	228	516	382
ENSDARG00000061373	426	205	228	257	291	272	320
ENSDARG00000061471	408	21	139	92	104	88	182
ENSDARG00000061517	1118	222	431	520	884	775	981
ENSDARG00000061664	597	627	579	630	698	824	664
ENSDARG00000061690	480	15	251	121	247	217	285
ENSDARG00000061717	82	37	57	107	67	82	81
ENSDARG00000061747	44	0	21	8	31	17	29
ENSDARG00000061759	2602	315	1433	1301	1680	1617	1773
ENSDARG00000061791	674	98	354	473	803	561	577
ENSDARG00000061885	1764	207	935	793	1368	1313	1287
ENSDARG00000062045	1470	488	819	930	1091	1048	1016
ENSDARG00000062089	2147	347	1304	1077	1043	1190	1325
ENSDARG00000062106	118	0	46	30	43	34	51
ENSDARG00000062135	160	4	41	33	33	74	47
ENSDARG00000062147	602	493	444	315	640	502	440
ENSDARG00000062148	1370	214	1007	784	994	882	1033
ENSDARG00000062156	302	26	137	90	64	104	149
ENSDARG00000062177	730	23	340	122	189	149	311
ENSDARG00000062258	1074	495	756	843	950	790	932
ENSDARG00000062338	5960	1463	2874	2195	3297	3471	3190
ENSDARG00000062349	96	11	65	81	117	96	104
ENSDARG00000062423	502	103	470	292	390	497	498
ENSDARG00000062425	535	65	404	397	672	718	669
ENSDARG00000062447	1193	935	739	1165	1090	1077	1169
ENSDARG00000062465	267	39	94	42	67	95	120
ENSDARG00000062478	195	22	107	171	146	168	187
ENSDARG00000062481	472	13	339	286	331	293	411
ENSDARG00000062549	1582	1255	1766	1309	1839	1475	2119
ENSDARG00000062650	3433	499	1821	1317	1851	1589	2055
ENSDARG00000062696	175	38	33	16	44	7	62
ENSDARG00000063212	237	33	196	105	218	207	185
ENSDARG00000063224	318	14	205	125	159	156	153
ENSDARG00000063330	1778	96	816	967	889	872	1174
ENSDARG00000063352	2881	1374	1718	1872	2215	2560	2322
ENSDARG00000063357	29	0	8	11	12	5	27
ENSDARG00000063509	1845	22	937	558	468	587	676
ENSDARG00000063580	2524	1137	1404	1632	1708	1850	2186
ENSDARG00000063646	1304	170	1030	670	672	863	973
ENSDARG00000063730	68	1	8	5	1	20	7
ENSDARG00000063731	17	4	9	8	0	11	10
ENSDARG00000063732	45	0	7	6	4	3	15
ENSDARG00000067596	66	16	34	25	51	34	62
ENSDARG00000067676	438	122	228	120	178	113	285
ENSDARG00000067723	60	5	60	23	22	18	28
ENSDARG00000067751	226	116	167	198	207	247	226
ENSDARG00000068141	63	0	19	43	17	15	51
ENSDARG00000068280	257	241	160	163	168	133	84
ENSDARG00000068596	1277	1041	1278	942	1019	1119	1142
ENSDARG00000068663	200	74	111	77	140	120	140
ENSDARG00000068681	279	28	144	212	230	249	322
ENSDARG00000068683	64	3	36	19	6	29	15
ENSDARG00000068691	1256	712	1125	933	1989	1842	1502
ENSDARG00000068711	326	233	344	579	449	526	597
ENSDARG00000068888	840	44	394	386	345	316	411
ENSDARG00000068893	599	541	675	540	576	751	609
ENSDARG00000069111	295	5	160	224	202	255	296
ENSDARG00000069133	303	158	230	207	255	271	282
ENSDARG00000069186	82	40	93	75	148	165	102
ENSDARG00000069242	3050	187	1803	1304	1270	1528	1924
ENSDARG00000069289	1692	1042	1579	1857	1881	1724	1956
ENSDARG00000069297	1816	48	856	687	1032	982	1115
ENSDARG00000069301	500	229	476	777	623	543	608
ENSDARG00000069381	217	92	84	62	112	367	160
ENSDARG00000069383	88	42	67	51	76	59	90
ENSDARG00000069440	2224	53	1004	538	940	964	1189
ENSDARG00000069451	429	25	300	249	546	339	340
ENSDARG00000069453	196	157	217	576	369	369	393
ENSDARG00000069485	792	155	624	857	751	830	992
ENSDARG00000069548	344	232	375	262	663	397	440
ENSDARG00000069549	1659	925	1746	1569	1869	2586	2457
ENSDARG00000069560	123	28	31	30	25	24	47
ENSDARG00000069671	873	198	693	990	772	1021	897
ENSDARG00000069672	639	318	578	511	465	520	622
ENSDARG00000069758	61	6	44	42	9	40	52
ENSDARG00000069763	4586	5494	2599	3819	3350	3330	3326
ENSDARG00000069792	13689	64531	21445	21541	23891	29863	16528
ENSDARG00000069801	12126	9787	13602	8049	15099	13278	10577
ENSDARG00000069817	33384	146271	48943	33364	55875	53112	36711
ENSDARG00000069826	9167	10389	10843	10723	16304	14431	10756
ENSDARG00000069827	38842	31063	42274	37060	55044	44589	35027
ENSDARG00000069831	105	315	126	293	353	153	202
ENSDARG00000069843	624	55	435	610	842	664	688
ENSDARG00000069844	248	222	362	290	308	332	352
ENSDARG00000069846	1425	1020	1623	1385	1352	1611	1432
ENSDARG00000069850	2515	5634	3556	2645	2572	2905	2450
ENSDARG00000069853	7070	4142	6580	6513	6471	6371	6696
ENSDARG00000069866	706	150	606	505	752	736	722
ENSDARG00000069917	516	280	405	181	194	266	308
ENSDARG00000069920	2009	2891	2603	3524	2675	2624	2115
ENSDARG00000069922	581	18	497	270	300	393	519
ENSDARG00000069926	72	23	68	62	85	95	58
ENSDARG00000069934	1202	89	1005	567	809	927	1004
ENSDARG00000069978	183	12	97	130	216	171	290
ENSDARG00000070011	425	34	413	99	144	158	58
ENSDARG00000070028	1264	204	766	806	840	1060	988
ENSDARG00000070029	1683	1332	2093	1229	1224	1275	1279
ENSDARG00000070043	13307	11348	14780	16555	14016	13836	13854
ENSDARG00000070057	4070	4750	5441	1396	3401	773	2651
ENSDARG00000070155	4827	3527	5120	2511	3325	3496	3615
ENSDARG00000070272	115	0	42	50	67	56	106
ENSDARG00000073750	16438	16656	18843	18611	26393	21018	17979
ENSDARG00000073874	13765	13826	15321	14311	19191	15939	13283
ENSDARG00000073920	750	103	348	467	748	584	675
ENSDARG00000073935	71	15	28	30	37	26	61
ENSDARG00000074029	84	24	87	126	71	59	93
ENSDARG00000074034	475	22	216	136	187	155	267
ENSDARG00000074079	138	14	64	103	54	33	98
ENSDARG00000074143	2177	1181	1203	1290	1469	1788	1774
ENSDARG00000074153	133	74	43	46	75	76	76
ENSDARG00000074204	297	53	255	170	291	373	317
ENSDARG00000074225	1839	157	1135	1216	1125	1359	1580
ENSDARG00000074254	177	35	74	65	77	73	115
ENSDARG00000074384	137	65	99	142	176	170	181
ENSDARG00000074727	1784	532	1180	955	1044	1330	1221
ENSDARG00000074728	135	0	23	23	19	18	53
ENSDARG00000074749	5414	2467	4513	6942	3708	3963	5449
ENSDARG00000074802	22	0	17	9	9	25	24
ENSDARG00000074909	185	89	171	206	213	196	204
ENSDARG00000075012	261	36	210	132	199	172	182
ENSDARG00000075033	328	45	319	248	286	329	303
ENSDARG00000075111	557	36	280	316	470	354	475
ENSDARG00000075154	159	15	64	50	82	50	97
ENSDARG00000075156	960	68	520	354	257	334	537
ENSDARG00000075264	365	39	167	138	300	292	363
ENSDARG00000075282	4209	396	1614	2972	2732	2501	2942
ENSDARG00000075284	111	53	115	96	108	120	101
ENSDARG00000075285	154	60	74	116	148	129	139
ENSDARG00000075435	2808	1113	1186	1775	2735	2272	2468
ENSDARG00000075595	10	2	0	3	24	25	0
ENSDARG00000075641	116	39	134	59	63	98	117
ENSDARG00000075685	628	45	273	168	247	207	374
ENSDARG00000075709	3915	7494	4100	2735	2281	2661	2452
ENSDARG00000075929	47	5	59	57	71	55	73
ENSDARG00000075989	8879	6009	9821	9071	10231	10584	9551
ENSDARG00000075996	23	3	16	11	22	27	27
ENSDARG00000076004	583	266	403	497	508	536	456
ENSDARG00000076013	80	29	75	48	77	76	67
ENSDARG00000076027	1640	664	675	784	1396	1039	1278
ENSDARG00000076122	39	30	28	22	123	341	262
ENSDARG00000076182	158	105	40	74	238	382	219
ENSDARG00000076309	135	65	58	37	50	36	88
ENSDARG00000076321	2115	191	1170	2559	560	1086	924
ENSDARG00000076328	279	25	109	87	90	74	108
ENSDARG00000076339	156	6	80	92	52	53	129
ENSDARG00000076480	955	335	707	841	837	829	1073
ENSDARG00000076569	119	15	72	43	76	66	55
ENSDARG00000076571	879	654	428	489	608	648	643
ENSDARG00000076572	21725	106088	37174	25547	38693	34991	24537
ENSDARG00000076693	30240	93108	38701	26127	60342	46009	37272
ENSDARG00000076718	847	68	778	277	172	360	380
ENSDARG00000076733	107	18	66	34	57	53	74
ENSDARG00000076781	449	75	349	377	354	370	478
ENSDARG00000076790	24999	98686	34839	29945	47137	38798	28459
ENSDARG00000076798	175	4	96	46	85	108	93
ENSDARG00000076814	2	5	2	8	7	0	10
ENSDARG00000076824	12	0	4	7	0	2	8
ENSDARG00000076914	233	64	197	144	205	196	209
ENSDARG00000077002	984	194	363	239	313	262	460
ENSDARG00000077119	2660	791	2191	1936	2361	2107	2374
ENSDARG00000077139	7568	895	4791	3375	3782	4203	5653
ENSDARG00000077165	569	106	295	298	552	513	487
ENSDARG00000077240	29	3	22	21	21	36	34
ENSDARG00000077382	52	10	68	51	75	23	79
ENSDARG00000077388	1996	640	1126	1021	1726	1653	1823
ENSDARG00000077403	2652	4	1330	437	716	1153	1424
ENSDARG00000077553	134	0	50	17	33	23	55
ENSDARG00000077620	2485	364	2203	797	1214	1746	1472
ENSDARG00000077643	379	226	307	484	253	546	392
ENSDARG00000077761	167	14	32	32	13	76	47
ENSDARG00000077777	55984	72119	76429	79729	92687	100424	93072
ENSDARG00000077809	41	15	48	43	34	45	32
ENSDARG00000077812	302	0	68	50	57	80	160
ENSDARG00000077866	171	0	66	8	19	6	46
ENSDARG00000077928	176	134	214	150	192	196	209
ENSDARG00000077967	4228	2977	4723	4408	4827	5758	4349
ENSDARG00000077983	251	45	148	103	218	86	220
ENSDARG00000078001	186	34	55	26	40	56	72
ENSDARG00000078042	1141	1436	1929	1573	2170	1894	1682
ENSDARG00000078058	1174	24	553	301	325	279	574
ENSDARG00000078134	535	3033	626	1287	1039	908	628
ENSDARG00000078172	1005	28	626	564	482	565	609
ENSDARG00000078188	669	27	245	153	192	145	366
ENSDARG00000078189	81	110	73	45	71	77	64
ENSDARG00000078193	53	7	41	115	116	119	105
ENSDARG00000078266	534	176	387	469	592	717	692
ENSDARG00000078311	1798	162	1006	787	899	820	1157
ENSDARG00000078328	844	171	584	570	670	710	758
ENSDARG00000078386	5290	2170	3510	4286	4141	4784	4317
ENSDARG00000078392	478	7	138	93	99	81	214
ENSDARG00000078415	19	0	7	7	10	4	13
ENSDARG00000078433	697	471	611	326	388	514	510
ENSDARG00000078468	1880	51	1151	758	968	1189	1473
ENSDARG00000078475	668	209	395	489	579	508	559
ENSDARG00000078582	2182	362	838	1027	1675	1761	1614
ENSDARG00000078593	984	217	508	255	326	281	427
ENSDARG00000078643	117	7	66	81	64	50	78
ENSDARG00000078671	948	185	1269	1899	2816	843	2002
ENSDARG00000078762	90	8	32	14	28	17	54
ENSDARG00000078778	1235	117	588	1204	1118	1094	1090
ENSDARG00000078864	3462	349	1465	2447	2856	2964	2644
ENSDARG00000078876	198	646	246	412	360	340	237
ENSDARG00000078935	4827	1090	3446	3234	4110	3720	3573
ENSDARG00000079071	765	42	504	454	563	568	721
ENSDARG00000079126	47	41	45	34	48	86	30
ENSDARG00000079133	245	5	145	127	265	254	316
ENSDARG00000079375	16	6	7	8	3	10	19
ENSDARG00000079397	194	157	166	104	170	164	149
ENSDARG00000079522	8	8	12	16	45	44	34
ENSDARG00000079575	892	58	597	568	679	634	799
ENSDARG00000079703	88	0	140	0	145	113	188
ENSDARG00000079741	204	12	36	14	12	30	49
ENSDARG00000079858	1297	1286	762	1118	1354	1196	1196
ENSDARG00000079872	773	66	329	458	628	548	603
ENSDARG00000079964	814	121	470	570	706	811	695
ENSDARG00000082979	620	311	305	241	347	310	370
ENSDARG00000086100	814	44	444	237	313	269	552
ENSDARG00000086103	456	34	232	255	417	320	406
ENSDARG00000086172	38	0	13	8	7	4	26
ENSDARG00000086215	191	13	88	110	141	154	201
ENSDARG00000086224	74	0	7	2	11	7	16
ENSDARG00000086317	1569	232	826	757	1108	883	1023
ENSDARG00000086658	29740	138012	41830	43313	58360	50913	29461
ENSDARG00000086685	2007	493	2075	1440	2227	2527	2117
ENSDARG00000086819	157	5	54	26	105	25	76
ENSDARG00000086842	2684	2016	4095	2894	5206	5123	4503
ENSDARG00000086911	501	129	447	647	813	768	757
ENSDARG00000086912	18145	16214	23183	19368	27434	27596	20297
ENSDARG00000086917	30669	117005	45531	37370	61208	46751	46249
ENSDARG00000087164	20580	74655	28282	19573	39023	29967	26853
ENSDARG00000087204	9	14	9	7	6	5	14
ENSDARG00000087301	23582	40627	30022	24229	41502	34064	24808
ENSDARG00000087324	27621	74873	39496	29224	63454	50719	42565
ENSDARG00000087403	122	27	115	150	132	156	214
ENSDARG00000087508	6221	786	3821	5828	4587	4546	5287
ENSDARG00000087765	34884	124332	43590	40695	63036	55535	42510
ENSDARG00000088013	382	105	408	312	478	538	373
ENSDARG00000088402	54	38	48	84	40	45	80
ENSDARG00000088672	157	5	90	40	84	40	106
ENSDARG00000088687	9821	4693	11795	4265	15499	6291	11466
ENSDARG00000088823	16922	64939	24571	24052	33246	25884	26030
ENSDARG00000088891	320	166	279	170	281	123	169
ENSDARG00000088959	2163	401	1997	1372	1544	1493	1540
ENSDARG00000089031	50	3	18	42	17	15	40
ENSDARG00000089147	0	7	0	0	11	14	10
ENSDARG00000089190	427	28	155	74	101	101	199
ENSDARG00000089235	129	25	75	168	170	174	163
ENSDARG00000089326	423	146	168	178	269	204	372
ENSDARG00000089536	126	0	25	24	24	7	24
ENSDARG00000089651	12	0	8	6	2	11	9
ENSDARG00000090389	2729	3855	3650	2579	2141	2803	2331
ENSDARG00000090534	59	17	40	48	101	41	97
ENSDARG00000090581	793	263	683	621	616	624	653
ENSDARG00000090738	32	0	18	6	4	0	24
ENSDARG00000090804	566	29	225	241	133	148	218
ENSDARG00000090844	111	12	30	34	80	57	99
ENSDARG00000091090	1383	152	573	206	416	283	631
ENSDARG00000091138	5143	2299	5669	5739	4141	3626	4484
ENSDARG00000091148	7708	29376	10885	10082	11844	13986	7296
ENSDARG00000091342	340	0	115	41	42	73	127
ENSDARG00000091361	39	0	14	11	22	5	10
ENSDARG00000091411	38	22	36	41	105	111	80
ENSDARG00000091889	43	11	37	31	73	56	17
ENSDARG00000092001	8	17	17	10	17	19	15
ENSDARG00000092033	688	3401	839	2467	1892	1518	1363
ENSDARG00000092288	22	27	32	47	70	26	44
ENSDARG00000092404	464	525	396	1588	2989	590	912
ENSDARG00000092610	3636	1619	2126	3619	3007	3711	3785
ENSDARG00000092651	276	24	150	67	138	176	139
ENSDARG00000092870	4119	7477	4925	8640	8855	8185	7554
ENSDARG00000093125	3173	3377	2071	1841	1509	1802	1980
ENSDARG00000093137	9	7	10	7	5	23	14
ENSDARG00000093189	28	4	14	25	35	45	51
ENSDARG00000093318	5093	9503	7574	10266	15342	13804	10233
ENSDARG00000093349	91	18	66	26	44	11	40
ENSDARG00000093411	389	11	111	72	114	51	116
ENSDARG00000093418	12	6	18	15	20	4	22
ENSDARG00000093420	1612	393	959	1029	1471	1441	1736
ENSDARG00000093440	339	169	345	403	399	394	405
ENSDARG00000093452	151	123	177	149	254	337	290
ENSDARG00000093465	15	25	21	17	5	5	22
ENSDARG00000093471	128	171	82	127	200	193	111
ENSDARG00000093594	7	10	2	5	10	21	16
ENSDARG00000093647	245	0	262	2	335	124	175
ENSDARG00000093739	71	74	67	108	51	60	102
ENSDARG00000093749	21	2	16	14	31	34	30
ENSDARG00000093974	267	50	223	199	111	208	86
ENSDARG00000093990	3	0	6	13	5	9	13
ENSDARG00000093998	60	16	61	45	74	34	51
ENSDARG00000094003	379	200	278	197	364	316	302
ENSDARG00000094004	165	56	97	62	95	65	109
ENSDARG00000094012	322	107	236	327	287	370	386
ENSDARG00000094272	45	20	48	33	8	29	49
ENSDARG00000094387	7	0	7	7	9	0	1
ENSDARG00000094419	32	6	13	7	25	25	12
ENSDARG00000094437	11	0	7	8	6	4	6
ENSDARG00000094466	3190	946	2081	2067	2318	2827	2591
ENSDARG00000094554	51	54	74	129	131	71	80
ENSDARG00000094578	22	0	8	5	0	4	7
ENSDARG00000094660	208	52	143	185	390	317	316
ENSDARG00000094734	7	0	4	11	0	10	5
ENSDARG00000094833	563	797	738	668	621	584	549
ENSDARG00000095022	962	155	477	510	647	719	688
ENSDARG00000095041	209	139	165	216	227	195	228
ENSDARG00000095070	51	35	67	130	137	133	135
ENSDARG00000095161	18	4	19	8	15	32	23
ENSDARG00000095577	176	310	174	228	232	163	282
ENSDARG00000095580	941	96	720	528	534	557	729
ENSDARG00000095595	10	0	7	2	22	0	16
ENSDARG00000095675	463	57	267	332	439	479	440
ENSDARG00000095810	449	826	418	801	926	872	701
ENSDARG00000095912	1189	564	781	1117	1183	1172	1172
ENSDARG00000095915	74	0	4	5	6	12	12
ENSDARG00000095938	6	0	11	2	7	3	1
ENSDARG00000095965	10	0	4	7	10	2	13
ENSDARG00000096858	46	44	51	41	54	58	58
ENSDARG00000096896	239	196	113	237	179	313	278
ENSDARG00000097108	49	5	36	40	36	46	46
ENSDARG00000097160	1308	152	704	619	924	839	754
ENSDARG00000097336	32	0	15	8	9	15	8
ENSDARG00000097420	136	12	92	57	105	111	145
ENSDARG00000097441	82	36	37	76	74	72	76
ENSDARG00000097660	1345	1033	1339	1235	1241	1266	1280
ENSDARG00000097855	740	303	408	573	873	871	717
ENSDARG00000097886	97	17	69	66	62	79	111
ENSDARG00000097953	341	102	249	161	217	284	247
ENSDARG00000097968	70	0	47	19	25	45	79
ENSDARG00000098022	27	21	25	25	20	20	40
ENSDARG00000098079	1025	307	800	690	559	452	623
ENSDARG00000098124	377	342	370	509	460	475	534
ENSDARG00000098204	268	33	65	43	89	205	250
ENSDARG00000098235	345	179	325	212	315	302	365
ENSDARG00000098249	153	107	296	143	275	78	161
ENSDARG00000098349	606	56	177	104	129	135	250
ENSDARG00000098398	43	63	35	75	133	63	78
ENSDARG00000098461	43	73	75	157	176	171	169
ENSDARG00000098636	27	8	26	6	22	25	6
ENSDARG00000098640	128	0	58	53	37	65	102
ENSDARG00000098670	6359	2130	3557	2345	3009	2607	3156
ENSDARG00000098790	72	0	13	7	1	13	14
ENSDARG00000098883	3964	1613	3950	2013	2480	2603	2952
ENSDARG00000098936	11998	3777	6130	5477	7574	7120	7609
ENSDARG00000098944	36	16	38	18	7	22	15
ENSDARG00000099039	9738	1379	6611	7120	6888	7362	7703
ENSDARG00000099088	92	0	24	13	9	14	42
ENSDARG00000099148	6415	7062	7634	7759	13983	11662	9777
ENSDARG00000099153	41	60	77	75	93	50	57
ENSDARG00000099207	202	79	135	137	154	166	165
ENSDARG00000099227	699	0	153	114	248	192	383
ENSDARG00000099236	4790	954	4449	3688	4149	4294	4442
ENSDARG00000099298	913	342	692	583	419	489	608
ENSDARG00000099373	147	211	164	99	115	116	146
ENSDARG00000099374	509	228	416	567	682	490	727
ENSDARG00000099598	23	16	25	24	48	37	33
ENSDARG00000099605	58	75	53	40	58	28	67
ENSDARG00000099692	1056	1045	924	825	1112	1224	1062
ENSDARG00000099799	381	63	263	225	158	264	226
ENSDARG00000099980	97	42	96	96	122	93	133
ENSDARG00000100069	34	21	54	36	57	77	72
ENSDARG00000100133	10283	2198	12467	6851	12924	12115	12595
ENSDARG00000100150	67	33	74	47	45	68	42
ENSDARG00000100275	454	2438	826	966	1245	1423	1130
ENSDARG00000100315	5411	1035	6083	3014	5549	5359	4808
ENSDARG00000100407	1092	406	888	673	849	989	866
ENSDARG00000100510	4552	5399	5776	5560	4965	5235	5218
ENSDARG00000100597	102	110	98	76	71	123	80
ENSDARG00000100887	54	15	30	69	56	31	72
ENSDARG00000100955	1845	924	1836	1498	1602	1473	1805
ENSDARG00000101077	12	0	9	6	4	14	14
ENSDARG00000101196	29	60	71	28	31	57	47
ENSDARG00000101366	351	9	169	98	140	98	179
ENSDARG00000101367	384	85	422	509	562	646	586
ENSDARG00000101641	355	132	207	173	212	159	147
ENSDARG00000101696	364	29	296	171	215	139	239
ENSDARG00000101735	2529	534	1510	1521	1656	1701	1689
ENSDARG00000101742	6	17	10	60	15	43	35
ENSDARG00000101999	1787	272	1201	1561	1373	1456	1456
ENSDARG00000102176	356	112	345	535	452	490	623
ENSDARG00000102185	1755	512	964	1141	1260	1307	1321
ENSDARG00000102261	246	151	214	152	184	124	224
ENSDARG00000102265	390	420	389	257	234	199	240
ENSDARG00000102274	234	207	222	166	120	117	183
ENSDARG00000102334	99	6	63	63	89	29	105
ENSDARG00000102336	24	17	17	15	39	28	25
ENSDARG00000102506	2338	668	1249	1304	2372	1681	1850
ENSDARG00000102567	43	56	59	47	42	27	37
ENSDARG00000102718	39	18	45	47	51	42	65
ENSDARG00000102815	37	17	39	35	49	59	69
ENSDARG00000102829	2679	458	1698	2248	1719	2039	2093
ENSDARG00000102888	2979	2841	3843	2203	2571	4975	2296
ENSDARG00000102970	80	0	24	12	26	31	40
ENSDARG00000103056	357	22	125	63	58	42	121
ENSDARG00000103114	275	332	282	407	526	421	377
ENSDARG00000103337	3566	2776	2543	3525	1986	2022	2049
ENSDARG00000103505	917	12	204	216	216	251	508
ENSDARG00000103651	477	15	188	141	97	78	167
ENSDARG00000103688	99	42	110	78	66	117	106
ENSDARG00000103823	79	4	12	14	33	12	28
ENSDARG00000104005	77	0	11	3	7	14	13
ENSDARG00000104036	45	0	39	2	43	0	14
ENSDARG00000104105	609	291	325	257	200	274	336
ENSDARG00000104110	3064	64	1632	699	905	952	1513
ENSDARG00000104119	1962	474	1250	789	1217	1162	1301
ENSDARG00000104196	307	14	111	83	102	136	178
ENSDARG00000104300	137	126	134	136	156	160	157
ENSDARG00000104493	365	65	272	151	179	97	176
ENSDARG00000104528	243	173	282	145	299	170	156
ENSDARG00000104716	843	115	351	697	525	590	796
ENSDARG00000104727	108	20	45	28	39	57	49
ENSDARG00000104768	1254	1099	805	957	931	874	1024
ENSDARG00000104832	25	11	29	24	44	53	56
ENSDARG00000104933	1084	205	718	641	569	279	683
ENSDARG00000105042	26	69	30	43	22	14	28
ENSDARG00000105065	235	8	153	189	305	206	339
ENSDARG00000106418	310	24	89	35	57	18	135
ENSDARG00000106558	25	0	9	6	6	7	2
ENSDARG00000106706	34	1	4	6	14	0	17
ENSDARG00000107206	36	0	13	8	5	8	37
ENSDARG00000107473	10	0	6	14	11	22	20
ENSDARG00000107612	367	1	214	199	166	103	256
ENSDARG00000107789	13	0	8	17	17	21	27
ENSDARG00000107877	15	21	18	19	29	21	33
ENSDARG00000107953	77	31	109	103	29	61	113
ENSDARG00000108174	181	428	242	179	197	212	181
ENSDARG00000108227	105	10	84	36	61	45	58
ENSDARG00000108649	283	18	188	163	171	104	233
ENSDARG00000108846	25	7	17	11	23	26	42
ENSDARG00000109099	2	0	7	5	22	8	6
ENSDARG00000109134	67	60	64	42	75	45	70
ENSDARG00000109185	173	873	332	237	329	458	274
ENSDARG00000000018	1608	686	811	1486	1242	1599	1792
ENSDARG00000000019	5975	348	2679	3237	3889	4121	5476
ENSDARG00000001781	242	5	104	83	117	138	214
ENSDARG00000001912	635	74	326	610	556	497	689
ENSDARG00000001953	2358	304	1382	1939	1952	1866	1756
ENSDARG00000002128	1078	863	1036	1045	1106	1097	900
ENSDARG00000002131	2462	94	447	230	348	384	806
ENSDARG00000002174	446	393	513	302	531	468	462
ENSDARG00000002663	1539	239	1227	1748	1801	1651	1940
ENSDARG00000002952	2259	504	1119	1320	1645	1617	1944
ENSDARG00000003200	218	17	120	49	49	56	98
ENSDARG00000003512	2581	1153	1281	1494	1661	1734	1738
ENSDARG00000003570	20247	3422	14244	5118	6469	7535	7551
ENSDARG00000003615	3336	525	2864	1557	2663	2767	2721
ENSDARG00000003789	5225	2193	2550	2753	3353	3656	3632
ENSDARG00000003811	3269	2293	1824	2487	2212	2848	3098
ENSDARG00000003822	382	288	478	357	637	549	411
ENSDARG00000004055	1714	1156	965	1213	1220	1235	1179
ENSDARG00000004227	775	162	284	151	268	277	288
ENSDARG00000004336	1458	53	695	387	375	394	691
ENSDARG00000004386	2796	965	1474	1833	1946	2250	1979
ENSDARG00000004497	605	225	689	887	1043	1067	1120
ENSDARG00000004592	737	327	450	369	671	630	655
ENSDARG00000004794	59	24	45	45	63	54	45
ENSDARG00000004904	2281	1555	2955	3146	2568	2984	2555
ENSDARG00000005126	2003	1780	1022	1461	1839	1733	1679
ENSDARG00000005451	26304	11412	23652	19256	17610	18113	19720
ENSDARG00000005453	1527	30	468	216	335	338	562
ENSDARG00000005476	1472	44	393	244	377	264	714
ENSDARG00000005541	2010	707	1924	1602	1695	2079	1874
ENSDARG00000005547	758	321	579	431	446	465	596
ENSDARG00000005891	2777	529	2487	2231	2162	2400	2994
ENSDARG00000005897	1181	49	647	534	334	388	588
ENSDARG00000006011	179	113	140	222	218	243	265
ENSDARG00000006029	5550	6976	8622	5278	4640	5426	6055
ENSDARG00000006038	1600	954	876	1082	1182	1332	1267
ENSDARG00000006060	1893	602	1273	1894	1189	1602	1558
ENSDARG00000006215	8255	5894	9849	7611	7747	6901	6436
ENSDARG00000006283	2697	453	1591	2807	1693	2093	2183
ENSDARG00000006396	910	12	288	193	337	192	361
ENSDARG00000006409	78	55	65	67	80	88	106
ENSDARG00000006567	437	921	481	713	512	453	499
ENSDARG00000006747	2276	558	855	1291	1510	1823	1773
ENSDARG00000006766	18460	9799	14345	13364	9662	9907	11008
ENSDARG00000007018	26	12	19	22	21	37	51
ENSDARG00000007175	803	243	502	421	402	559	623
ENSDARG00000007277	162	16	129	74	154	143	186
ENSDARG00000007315	1320	203	1066	621	786	799	975
ENSDARG00000007371	13	0	11	7	16	0	13
ENSDARG00000007405	3952	720	3997	3378	3583	4456	3604
ENSDARG00000007413	3201	2017	1745	1424	1508	1780	1924
ENSDARG00000007523	3980	907	2067	1750	2294	2320	2465
ENSDARG00000007639	2237	972	1655	1738	1730	1564	2029
ENSDARG00000007764	1650	1023	838	1138	1306	1192	1523
ENSDARG00000008235	1089	437	868	681	809	752	884
ENSDARG00000008398	370	84	160	73	181	157	184
ENSDARG00000008439	328	54	243	237	233	244	230
ENSDARG00000008720	3677	564	2151	1963	3146	3077	2831
ENSDARG00000008867	6414	1589	3929	3897	4098	4393	4579
ENSDARG00000008986	695	115	324	171	168	236	322
ENSDARG00000009252	379	343	409	554	563	586	514
ENSDARG00000009262	284	17	135	51	79	84	135
ENSDARG00000009607	2926	318	1528	1611	1621	1773	1826
ENSDARG00000009657	1562	1373	1694	2118	1608	1856	1713
ENSDARG00000010454	422	44	310	116	559	221	645
ENSDARG00000010784	2352	1752	1293	1487	1450	1601	1892
ENSDARG00000011246	1453	2002	1368	1309	1140	1178	1198
ENSDARG00000011582	5350	2425	2446	3113	4245	3768	4017
ENSDARG00000011605	816	73	490	414	649	622	574
ENSDARG00000011661	2278	1238	1804	1503	1708	1767	1868
ENSDARG00000011764	1555	409	970	797	696	969	969
ENSDARG00000011769	1207	726	1334	1669	1291	1322	1446
ENSDARG00000011961	1501	170	1224	1060	1366	1016	1328
ENSDARG00000012066	5834	1144	5315	4936	4644	4840	5896
ENSDARG00000012435	25	7	21	13	40	70	79
ENSDARG00000012684	5076	653	2908	2455	2836	3411	3194
ENSDARG00000012729	1693	150	1318	1883	1266	1208	1737
ENSDARG00000013000	1058	301	661	812	768	737	958
ENSDARG00000013414	2978	724	1431	2337	3292	2916	3347
ENSDARG00000013476	224	21	198	95	149	208	177
ENSDARG00000013596	1505	96	561	706	1094	1096	1258
ENSDARG00000013789	384	96	292	245	261	355	376
ENSDARG00000014024	44	29	47	116	79	113	127
ENSDARG00000014361	3858	1087	2686	4744	4217	4478	4929
ENSDARG00000014395	164	0	30	9	5	28	19
ENSDARG00000014572	10634	5815	12365	8169	9849	8961	10296
ENSDARG00000014804	3224	1391	2043	1886	2149	2728	2675
ENSDARG00000014941	643	373	667	720	966	978	875
ENSDARG00000015053	3725	1861	1946	2271	2991	2870	2941
ENSDARG00000015222	856	183	625	576	367	459	534
ENSDARG00000015278	581	115	379	302	470	387	532
ENSDARG00000015623	61	30	40	44	90	82	68
ENSDARG00000015824	2099	298	1226	1486	1498	1649	1781
ENSDARG00000015921	2590	2371	2418	2873	2204	2623	2466
ENSDARG00000015931	3463	28	2709	2400	2253	1883	3021
ENSDARG00000015966	1246	76	851	1089	1213	1330	1260
ENSDARG00000015985	1322	118	731	447	452	524	746
ENSDARG00000016010	3304	1016	2451	1816	1748	1750	1803
ENSDARG00000016231	575	30	431	327	232	272	461
ENSDARG00000016526	4494	1848	3180	3254	3537	3251	3671
ENSDARG00000016538	31	24	14	33	17	37	39
ENSDARG00000016613	206	182	183	162	135	224	208
ENSDARG00000016691	3911	1353	4630	6893	5807	7363	6723
ENSDARG00000016749	627	224	357	429	399	387	461
ENSDARG00000016815	88	11	103	68	91	91	76
ENSDARG00000016886	103	22	53	44	98	81	59
ENSDARG00000016968	4561	1838	3690	2992	2464	2558	2630
ENSDARG00000016979	1724	2801	1825	1893	1287	1408	1266
ENSDARG00000017108	85	15	31	17	74	20	44
ENSDARG00000017355	77	39	87	44	80	75	60
ENSDARG00000017366	1177	368	823	868	811	1122	981
ENSDARG00000017386	546	38	328	256	231	161	356
ENSDARG00000017454	4476	2041	3147	2095	1945	2433	2305
ENSDARG00000017661	892	15	343	224	312	243	632
ENSDARG00000017757	852	114	466	515	597	519	616
ENSDARG00000017841	6753	1523	3951	4106	4073	4527	4132
ENSDARG00000018111	659	28	213	190	237	172	307
ENSDARG00000018149	10291	5674	7601	8404	12092	9731	12967
ENSDARG00000018618	5005	1094	3810	2552	3526	4658	4005
ENSDARG00000018688	1192	111	882	835	816	938	1005
ENSDARG00000018744	33	37	39	42	39	61	30
ENSDARG00000018770	3	0	9	3	5	9	14
ENSDARG00000018820	3260	884	2047	1375	1902	2645	2778
ENSDARG00000019235	6307	4165	3417	2811	4047	4322	4657
ENSDARG00000019328	4180	1334	1745	2062	3336	3100	3310
ENSDARG00000019396	685	74	363	513	624	591	591
ENSDARG00000019420	2975	918	1691	3379	2691	2494	2892
ENSDARG00000019644	38967	48039	51150	46749	43157	41897	36746
ENSDARG00000019861	403	38	308	314	371	362	413
ENSDARG00000020015	1136	1102	1403	1197	1043	1223	1093
ENSDARG00000020086	794	8	436	259	405	242	508
ENSDARG00000020101	6480	8826	6394	4550	4756	6046	5155
ENSDARG00000020143	6932	829	6111	6539	5287	5469	4876
ENSDARG00000020749	80	26	72	35	96	86	32
ENSDARG00000020871	4302	1411	2558	2240	3203	3154	3112
ENSDARG00000021239	1523	223	718	1113	1015	1072	1230
ENSDARG00000021336	30	38	17	19	27	22	37
ENSDARG00000021579	546	284	480	309	306	357	303
ENSDARG00000021590	252	26	80	57	105	53	136
ENSDARG00000021595	2974	1393	2000	2117	3052	2598	2778
ENSDARG00000021647	4345	1159	2990	2731	3498	3246	3689
ENSDARG00000022165	2965	4204	4123	5439	1911	3083	3091
ENSDARG00000022187	1821	187	742	1172	1236	1189	1460
ENSDARG00000022424	3316	231	1401	1972	1698	1727	1912
ENSDARG00000022550	141	57	140	117	197	207	244
ENSDARG00000022795	187	86	213	165	66	203	123
ENSDARG00000022858	147	46	73	81	175	100	125
ENSDARG00000023026	428	66	295	412	411	414	445
ENSDARG00000023036	148	22	80	93	125	98	100
ENSDARG00000023766	1652	141	1157	1514	1896	1601	1609
ENSDARG00000024306	1944	117	807	1054	1151	1268	1388
ENSDARG00000024465	1769	2193	1802	1569	1550	1869	1393
ENSDARG00000024654	1320	145	1073	655	565	582	831
ENSDARG00000024874	1759	478	826	1036	1515	1429	1532
ENSDARG00000025073	81205	161584	115959	92434	85009	90784	82408
ENSDARG00000025576	1775	648	865	966	1422	1303	1217
ENSDARG00000025824	904	121	629	662	726	629	713
ENSDARG00000025859	2855	1591	2368	2288	1074	1485	2164
ENSDARG00000026052	27	0	23	27	21	13	42
ENSDARG00000026839	505	479	516	460	582	593	528
ENSDARG00000026855	96	0	19	14	9	13	31
ENSDARG00000027249	15402	2125	8242	12182	11057	11516	12528
ENSDARG00000027316	8905	392	5731	4368	5104	5788	5903
ENSDARG00000027424	2061	3950	4334	2948	3388	1855	3151
ENSDARG00000027799	364	508	443	358	476	606	487
ENSDARG00000028192	73	35	81	19	27	54	44
ENSDARG00000029018	1129	117	797	1046	1346	1271	1515
ENSDARG00000029071	612	49	494	185	230	351	298
ENSDARG00000029105	335	201	325	338	353	412	457
ENSDARG00000029524	4269	1194	2183	2385	2825	2888	2975
ENSDARG00000029830	171	7	144	68	165	114	184
ENSDARG00000029944	372	110	237	170	221	251	268
ENSDARG00000030153	2636	158	1484	1771	1491	2069	1747
ENSDARG00000030598	1680	17	694	473	414	428	696
ENSDARG00000030614	9447	2838	3714	3710	5719	6545	5131
ENSDARG00000030694	10065	3676	9516	8492	10902	10598	9941
ENSDARG00000031228	8203	864	3662	3802	4599	4593	4945
ENSDARG00000031346	1489	607	1266	1116	1229	1192	1239
ENSDARG00000031737	150	7	95	71	95	102	154
ENSDARG00000031777	1301	154	818	963	1010	815	1042
ENSDARG00000031956	628	176	369	356	411	434	428
ENSDARG00000032218	773	71	574	340	324	368	387
ENSDARG00000032242	1390	107	801	435	513	597	781
ENSDARG00000032319	1074	988	898	867	1191	1090	796
ENSDARG00000032389	639	330	692	451	711	1020	960
ENSDARG00000032405	4270	9427	7436	10678	7223	7167	7232
ENSDARG00000032618	388	5	296	310	244	224	490
ENSDARG00000032627	1911	387	815	1867	1511	1550	1770
ENSDARG00000032639	12486	4384	12892	9438	13049	10700	11862
ENSDARG00000032653	288	0	111	54	81	106	123
ENSDARG00000032765	6284	639	4044	6914	5281	5301	6355
ENSDARG00000032799	484	13	177	70	89	120	306
ENSDARG00000032919	2910	2009	3321	2649	2781	2799	2701
ENSDARG00000033179	574	153	482	339	785	710	517
ENSDARG00000033296	440	16	213	149	136	97	213
ENSDARG00000033413	1181	59	893	928	837	979	1044
ENSDARG00000033443	1750	311	1268	1387	1560	1430	1988
ENSDARG00000033757	800	379	586	429	384	436	576
ENSDARG00000034095	232	48	169	169	180	100	171
ENSDARG00000034173	750	98	306	471	597	579	629
ENSDARG00000034300	509	19	223	112	184	156	299
ENSDARG00000034326	3703	2347	3078	4097	3241	3185	3292
ENSDARG00000034375	149	3	56	33	57	64	88
ENSDARG00000034700	731	181	417	440	500	733	779
ENSDARG00000034717	222	0	86	38	58	54	98
ENSDARG00000034823	8608	3603	6889	5564	4495	4596	5491
ENSDARG00000037960	2749	641	2940	4170	2529	2623	2967
ENSDARG00000038384	58	104	60	76	120	104	45
ENSDARG00000038386	628	335	447	371	586	772	584
ENSDARG00000039185	3012	994	2720	2178	2511	2983	2640
ENSDARG00000039302	1079	2584	1462	1633	1766	1716	1369
ENSDARG00000039340	1349	60	1160	762	878	976	999
ENSDARG00000039343	4122	137	1866	1857	1701	1920	2406
ENSDARG00000039346	3851	7964	6683	5536	6530	6010	5433
ENSDARG00000039350	846	468	724	613	615	929	726
ENSDARG00000039356	776	28	504	562	741	667	980
ENSDARG00000039392	6105	1265	2945	5529	4643	4882	5036
ENSDARG00000039681	1859	437	1494	1077	1550	1575	1567
ENSDARG00000039724	57	5	9	3	4	5	21
ENSDARG00000039843	586	149	528	838	641	689	672
ENSDARG00000040610	933	468	883	758	865	895	1056
ENSDARG00000041199	460	199	355	324	424	508	476
ENSDARG00000041205	237	230	197	247	321	317	291
ENSDARG00000041665	2676	1181	2100	2728	4112	3179	3258
ENSDARG00000042469	988	1197	1301	967	874	1025	1045
ENSDARG00000043734	659	57	376	251	190	283	332
ENSDARG00000043781	168	613	209	189	260	381	219
ENSDARG00000043796	785	193	666	504	800	1016	989
ENSDARG00000043798	42	0	37	40	45	61	35
ENSDARG00000043802	422	146	298	397	419	872	833
ENSDARG00000045224	51	73	54	67	98	70	78
ENSDARG00000045481	259	141	247	289	303	220	284
ENSDARG00000045482	804	36	430	340	490	473	461
ENSDARG00000045483	542	18	210	181	181	135	270
ENSDARG00000045484	769	127	517	587	438	513	604
ENSDARG00000045485	643	10	380	197	301	174	416
ENSDARG00000045486	775	386	783	888	861	758	946
ENSDARG00000045487	43769	107793	72559	63602	58668	58352	52929
ENSDARG00000045490	5258	8599	7197	5190	5106	6200	5197
ENSDARG00000045493	896	19	628	308	406	365	456
ENSDARG00000045510	912	501	646	836	703	640	851
ENSDARG00000045513	3607	459	2284	1314	1335	1458	1916
ENSDARG00000045514	31578	72919	44347	43005	38507	39825	37867
ENSDARG00000045515	552	130	517	408	518	597	528
ENSDARG00000045516	9553	2662	7964	8082	7105	6858	9165
ENSDARG00000045517	278	49	226	204	235	256	252
ENSDARG00000045518	1251	65	475	413	610	602	698
ENSDARG00000045519	869	140	267	924	597	718	710
ENSDARG00000045522	1194	176	1293	884	1155	1402	1044
ENSDARG00000045524	2327	1066	1670	1354	1685	1479	1746
ENSDARG00000045525	2960	839	1581	2587	1798	1874	2171
ENSDARG00000045527	1495	252	958	830	840	965	1032
ENSDARG00000045528	977	296	483	647	705	945	898
ENSDARG00000045530	298	38	336	210	310	379	408
ENSDARG00000045540	1625	164	756	550	542	465	810
ENSDARG00000045541	1146	53	654	712	637	636	867
ENSDARG00000045542	1420	225	1306	1519	1707	1911	1639
ENSDARG00000045543	3606	1329	3713	3232	3993	4085	3585
ENSDARG00000045544	272	66	164	185	215	273	223
ENSDARG00000045549	261	218	316	547	555	549	450
ENSDARG00000045552	7	10	17	7	11	20	11
ENSDARG00000045555	494	631	589	567	488	547	445
ENSDARG00000045557	1078	20	398	274	219	277	453
ENSDARG00000045560	4152	922	2689	1652	2037	1912	2162
ENSDARG00000045561	79	8	54	69	71	122	75
ENSDARG00000045563	1387	244	1022	1201	1214	1007	1242
ENSDARG00000045568	2235	307	1115	940	1520	1395	1182
ENSDARG00000045574	757	45	781	568	1507	370	1202
ENSDARG00000045580	4102	1152	3926	4203	4046	4531	4425
ENSDARG00000045589	61	0	29	8	11	12	34
ENSDARG00000045594	1474	755	618	831	1136	1268	1087
ENSDARG00000045595	162	0	74	39	89	36	112
ENSDARG00000045598	2342	1094	2740	4522	3392	2920	3151
ENSDARG00000045601	258	71	250	166	167	287	259
ENSDARG00000045658	1741	535	1267	2298	1570	1558	1743
ENSDARG00000045669	123	25	75	71	73	99	83
ENSDARG00000045675	177	73	139	86	142	117	189
ENSDARG00000045676	3731	241	2437	1956	1892	2303	2424
ENSDARG00000045677	55295	10527	171286	107939	139140	35888	135495
ENSDARG00000045680	4639	1932	3287	2843	2165	2356	2935
ENSDARG00000045681	401	145	406	489	440	370	444
ENSDARG00000045683	20	11	15	17	42	8	46
ENSDARG00000045685	1876	374	1235	1045	1090	1099	1161
ENSDARG00000045687	889	32	545	347	520	340	505
ENSDARG00000045691	524	340	573	480	669	551	492
ENSDARG00000045692	2249	180	1440	1454	1491	1584	1622
ENSDARG00000045694	2115	363	1839	1930	1734	1538	2012
ENSDARG00000045704	700	323	558	489	654	651	550
ENSDARG00000045705	376	569	526	408	421	364	320
ENSDARG00000045706	1163	8	576	579	533	662	958
ENSDARG00000045708	157	0	76	52	29	89	107
ENSDARG00000045747	943	14	649	450	585	643	860
ENSDARG00000045748	357	121	257	258	333	273	236
ENSDARG00000045749	1783	126	1392	826	1300	1380	1555
ENSDARG00000045750	657	263	242	504	586	404	430
ENSDARG00000045753	1003	158	701	533	715	763	831
ENSDARG00000045754	278	138	184	177	233	243	254
ENSDARG00000045755	329	61	219	335	233	210	244
ENSDARG00000045758	294	48	248	116	218	197	98
ENSDARG00000045760	568	13	270	180	258	232	332
ENSDARG00000045765	45	13	23	12	40	39	43
ENSDARG00000045768	7434	4526	3838	8083	4441	5076	5649
ENSDARG00000045788	455	161	278	406	668	515	428
ENSDARG00000045789	1837	922	899	825	1441	1191	1190
ENSDARG00000045790	524	175	415	626	625	649	590
ENSDARG00000045801	1411	270	1158	824	1220	1009	1215
ENSDARG00000045815	303	175	208	86	126	64	136
ENSDARG00000045822	4949	5167	6407	6483	6836	6282	6717
ENSDARG00000045834	555	1547	727	1713	460	358	507
ENSDARG00000045835	4283	15191	5444	17337	11128	5579	4407
ENSDARG00000045836	711	135	415	381	701	701	637
ENSDARG00000045837	440	71	338	317	380	390	455
ENSDARG00000045842	866	116	422	600	618	524	753
ENSDARG00000045843	5406	449	3008	2706	2518	3322	2955
ENSDARG00000045846	908	1421	998	860	786	813	673
ENSDARG00000045847	3860	1058	3069	4112	2708	3342	3127
ENSDARG00000045850	819	1549	789	807	1220	1343	1135
ENSDARG00000045851	93	0	65	56	48	46	65
ENSDARG00000045853	218	65	161	127	130	175	191
ENSDARG00000045854	57	21	82	38	64	64	109
ENSDARG00000045856	19	0	14	2	1	0	16
ENSDARG00000045858	333	202	373	264	440	424	322
ENSDARG00000045863	15	4	5	17	19	33	54
ENSDARG00000045864	745	147	480	502	503	606	473
ENSDARG00000045870	2468	1100	1934	1686	1342	1475	2036
ENSDARG00000045873	241	26	122	119	60	92	132
ENSDARG00000045874	1347	1256	1307	1064	1202	1308	1159
ENSDARG00000045877	4086	1431	3015	2954	2881	3291	3279
ENSDARG00000045878	1462	587	1068	1178	1422	1301	1371
ENSDARG00000045880	470	8	213	192	236	146	306
ENSDARG00000045885	4160	1028	2769	2898	1925	2030	2262
ENSDARG00000045886	8890	6838	4574	6650	5498	6983	6713
ENSDARG00000045898	1525	2087	2117	1771	2317	2336	1614
ENSDARG00000045900	1129	251	815	624	752	639	727
ENSDARG00000045909	277	264	284	216	260	183	224
ENSDARG00000045910	1830	646	1812	1530	1968	1779	1935
ENSDARG00000045911	2329	144	818	511	662	497	1003
ENSDARG00000045913	1532	2444	1752	1709	1957	1917	1834
ENSDARG00000045914	4945	1027	4061	3092	3260	3920	3578
ENSDARG00000053127	464	20	368	231	356	407	289
ENSDARG00000053131	84	36	58	77	132	104	138
ENSDARG00000053136	68	28	124	174	226	303	197
ENSDARG00000053561	1444	1316	1449	2132	1839	1909	2048
ENSDARG00000053563	42	11	20	59	49	45	72
ENSDARG00000053695	423	647	416	345	492	442	423
ENSDARG00000053709	202	102	178	146	107	90	126
ENSDARG00000053917	588	41	232	206	273	470	377
ENSDARG00000054321	11464	10815	15083	12528	11333	9807	10829
ENSDARG00000054898	547	243	774	219	425	539	595
ENSDARG00000054957	413	255	228	330	387	296	335
ENSDARG00000055245	66	4	81	18	58	74	98
ENSDARG00000056145	289	71	210	383	239	220	271
ENSDARG00000056152	831	62	688	1178	894	1125	1212
ENSDARG00000056859	32	32	33	56	52	29	59
ENSDARG00000056938	2094	44	1691	2196	1779	1252	2020
ENSDARG00000056950	11105	1471	9760	6313	8380	8950	10376
ENSDARG00000056954	99	6	67	43	62	59	82
ENSDARG00000057334	2539	2431	3064	2092	2978	2823	2190
ENSDARG00000057468	266	85	123	82	144	146	164
ENSDARG00000057714	2381	357	2191	2278	1983	2100	2363
ENSDARG00000057921	494	25	135	91	198	110	257
ENSDARG00000057929	1036	1178	1143	1284	551	941	778
ENSDARG00000057942	15	0	23	9	29	13	31
ENSDARG00000057974	472	157	378	315	502	486	550
ENSDARG00000057983	425	245	319	525	399	443	678
ENSDARG00000058030	2743	1931	2331	2159	1404	1548	1648
ENSDARG00000058042	51	15	29	26	96	51	77
ENSDARG00000058127	462	69	342	310	355	290	417
ENSDARG00000058159	1078	537	590	518	966	916	870
ENSDARG00000058244	540	270	497	637	683	603	606
ENSDARG00000058366	1530	179	1440	1458	1600	1834	1826
ENSDARG00000059003	1064	232	495	551	623	793	870
ENSDARG00000059043	67	17	17	20	19	15	29
ENSDARG00000059053	1844	331	1280	823	900	810	675
ENSDARG00000059064	1680	333	966	1327	1573	1613	1744
ENSDARG00000059311	6605	2340	3223	4527	6153	5803	5183
ENSDARG00000060248	103	52	89	123	150	147	162
ENSDARG00000061544	461	0	137	109	114	107	346
ENSDARG00000061951	3726	1959	2407	2658	2554	3154	3218
ENSDARG00000062013	988	133	450	578	777	724	675
ENSDARG00000062651	1429	211	1086	580	796	851	850
ENSDARG00000062797	6874	712	3296	2772	3642	3948	4151
ENSDARG00000062808	23	11	16	14	14	33	11
ENSDARG00000062968	4885	391	2468	2945	3033	3507	3440
ENSDARG00000062983	1253	86	759	860	827	1037	946
ENSDARG00000063008	1327	50	474	535	790	913	933
ENSDARG00000063054	927	194	407	589	726	791	686
ENSDARG00000063097	645	24	294	209	133	183	401
ENSDARG00000063149	1745	1454	733	1108	1700	1683	1563
ENSDARG00000063255	1169	135	611	739	759	795	1051
ENSDARG00000063299	3112	108	1452	989	1775	1123	2636
ENSDARG00000063481	349	383	320	156	280	272	139
ENSDARG00000063563	1818	280	1329	1447	1266	1490	1766
ENSDARG00000063578	1559	807	800	649	1142	1297	1206
ENSDARG00000063672	1277	518	829	1063	1167	1240	1250
ENSDARG00000063686	576	844	635	658	838	776	694
ENSDARG00000068161	123	24	83	79	136	139	115
ENSDARG00000068701	1806	366	928	918	1346	1485	1321
ENSDARG00000068705	846	60	627	719	493	603	694
ENSDARG00000068708	8912	6143	6299	10785	8925	10581	8191
ENSDARG00000068830	171	96	87	98	107	102	78
ENSDARG00000068841	340	62	146	378	332	258	371
ENSDARG00000068857	149	30	161	64	116	146	103
ENSDARG00000068865	59	13	43	70	90	98	115
ENSDARG00000068869	14	1	2	8	0	9	9
ENSDARG00000068874	16	0	12	5	6	26	22
ENSDARG00000069160	685	395	427	403	753	674	579
ENSDARG00000069169	425	36	114	92	120	100	244
ENSDARG00000069171	650	30	230	213	189	223	399
ENSDARG00000069185	2574	413	1696	1788	1578	2096	1985
ENSDARG00000069244	175	31	233	146	304	372	267
ENSDARG00000069261	350	28	230	108	143	166	198
ENSDARG00000069292	1210	403	1106	1023	958	943	1010
ENSDARG00000069311	63	51	39	41	59	65	64
ENSDARG00000069402	3347	378	1722	1449	1801	1653	1999
ENSDARG00000069431	68	13	83	61	89	102	75
ENSDARG00000069555	101	11	84	76	78	30	74
ENSDARG00000069607	255	137	927	768	660	200	444
ENSDARG00000069692	538	36	348	235	189	219	409
ENSDARG00000069698	56	19	40	28	21	18	32
ENSDARG00000069780	456	565	415	608	455	482	491
ENSDARG00000069912	1699	21	424	141	218	237	496
ENSDARG00000070126	61	32	35	63	45	55	34
ENSDARG00000070220	834	453	642	480	838	714	650
ENSDARG00000070230	1331	21	671	296	234	293	458
ENSDARG00000070299	32	3	23	40	30	39	37
ENSDARG00000070314	4220	466	2234	3109	3290	3512	3672
ENSDARG00000070408	542	23	261	212	179	242	321
ENSDARG00000070414	34	21	16	11	40	40	18
ENSDARG00000070441	854	15	324	126	212	102	328
ENSDARG00000070477	1710	906	1098	774	730	889	912
ENSDARG00000073708	178	96	92	89	107	50	117
ENSDARG00000073766	1896	1775	2278	3156	4152	3448	3714
ENSDARG00000073858	492	440	659	504	877	881	651
ENSDARG00000073881	1124	57	759	646	605	653	784
ENSDARG00000073915	147	29	83	71	77	86	105
ENSDARG00000073959	65	276	152	177	216	270	169
ENSDARG00000073963	300	83	149	159	323	231	235
ENSDARG00000074009	302	28	199	161	183	187	147
ENSDARG00000074193	84	13	34	68	24	59	61
ENSDARG00000074223	439	91	260	518	486	580	639
ENSDARG00000074298	505	234	435	300	438	388	434
ENSDARG00000074547	98	421	64	137	170	177	115
ENSDARG00000074613	1878	3449	2047	2584	1999	2745	2258
ENSDARG00000074905	234	64	61	51	49	53	125
ENSDARG00000075025	1521	2770	1644	2329	1491	1727	1705
ENSDARG00000075215	442	43	164	183	211	162	332
ENSDARG00000075281	1139	81	678	554	462	421	593
ENSDARG00000075417	175	52	148	142	141	115	137
ENSDARG00000075470	133	97	112	64	96	162	120
ENSDARG00000075501	578	1914	1086	919	911	1042	1117
ENSDARG00000075731	28	14	17	10	22	24	33
ENSDARG00000075820	52	20	28	24	19	51	39
ENSDARG00000075956	470	21	149	90	121	173	227
ENSDARG00000076014	315	46	95	85	108	73	159
ENSDARG00000076044	1889	728	718	1078	1474	1670	1248
ENSDARG00000076054	523	252	338	300	295	333	429
ENSDARG00000076252	30	52	24	62	52	42	57
ENSDARG00000076255	67	9	44	36	69	40	46
ENSDARG00000076272	460	161	300	327	374	279	330
ENSDARG00000076313	19	59	23	47	46	77	48
ENSDARG00000076442	186	36	145	117	131	128	137
ENSDARG00000076624	2395	772	1571	1339	2091	1753	1837
ENSDARG00000077090	152	110	119	224	236	183	301
ENSDARG00000077205	231	16	168	144	133	78	162
ENSDARG00000077220	66	0	42	38	24	45	51
ENSDARG00000077239	6	0	7	4	12	5	6
ENSDARG00000077356	235	22	120	93	116	142	175
ENSDARG00000077488	306	7	183	159	198	192	321
ENSDARG00000077654	1119	562	623	622	704	825	749
ENSDARG00000077697	318	96	186	487	371	234	487
ENSDARG00000077794	176	18	89	70	115	38	113
ENSDARG00000077926	429	81	280	373	370	428	398
ENSDARG00000077985	31	14	26	56	81	56	62
ENSDARG00000078014	2402	1276	2448	2158	1951	2076	2414
ENSDARG00000078073	1853	230	1370	1939	1590	1731	1641
ENSDARG00000078167	150	32	69	81	155	57	149
ENSDARG00000078212	247	175	203	127	150	148	161
ENSDARG00000078520	1653	1372	1277	1472	912	1257	1207
ENSDARG00000078613	32	0	17	32	32	30	14
ENSDARG00000078728	21	34	13	30	13	29	38
ENSDARG00000078745	2255	97	1420	1192	1532	1255	1423
ENSDARG00000078749	64	0	18	21	27	11	43
ENSDARG00000079143	165	12	68	45	53	67	113
ENSDARG00000079222	295	148	227	178	195	263	286
ENSDARG00000079391	1338	3215	1506	1813	1895	1885	1590
ENSDARG00000079470	893	40	293	246	301	218	392
ENSDARG00000079698	153	53	174	122	195	221	240
ENSDARG00000079824	61	53	81	86	103	117	93
ENSDARG00000079892	263	66	168	140	160	183	214
ENSDARG00000079985	1234	123	549	603	806	712	935
ENSDARG00000080016	133	50	71	49	63	42	43
ENSDARG00000081218	50	236	74	39	169	253	257
ENSDARG00000086041	21	0	13	7	9	18	8
ENSDARG00000086130	92	24	48	43	53	36	39
ENSDARG00000086179	62	26	49	76	82	86	83
ENSDARG00000086259	37	55	48	91	107	63	105
ENSDARG00000086296	88	31	43	84	111	117	104
ENSDARG00000086449	95	81	53	53	31	59	24
ENSDARG00000086492	45	0	11	11	19	12	35
ENSDARG00000086576	328	68	268	308	353	224	368
ENSDARG00000086615	100	6	34	33	84	43	44
ENSDARG00000086668	80	22	26	38	76	26	41
ENSDARG00000086740	5986	2998	4479	8253	6693	5932	7325
ENSDARG00000086752	128	25	78	100	95	87	140
ENSDARG00000087070	150	19	78	59	69	69	95
ENSDARG00000087120	40	18	53	121	74	85	127
ENSDARG00000087206	3353	1862	3287	2313	1690	1206	1822
ENSDARG00000087241	14	8	19	11	29	11	13
ENSDARG00000087293	97	5	56	20	49	51	72
ENSDARG00000087319	100	5	46	28	41	36	88
ENSDARG00000087387	346	32	157	182	220	200	246
ENSDARG00000087438	29	11	31	21	22	51	29
ENSDARG00000087442	211	83	125	106	117	128	151
ENSDARG00000087518	156	33	119	95	127	135	159
ENSDARG00000087544	49	2	41	10	11	6	10
ENSDARG00000087562	257	7	75	75	67	70	102
ENSDARG00000087597	220	45	98	226	251	273	285
ENSDARG00000087645	89	15	67	52	91	79	98
ENSDARG00000087714	126	6	48	54	80	63	87
ENSDARG00000087788	118	39	120	89	124	111	101
ENSDARG00000087837	54	41	56	43	35	73	99
ENSDARG00000087887	1194	440	370	565	835	982	928
ENSDARG00000087962	1447	2225	1522	1353	1190	1566	1294
ENSDARG00000088000	65	25	42	46	28	31	31
ENSDARG00000088002	11	0	6	6	0	4	5
ENSDARG00000088044	177	33	146	174	160	116	138
ENSDARG00000088078	42	39	50	52	97	96	102
ENSDARG00000088082	290	95	326	144	214	229	188
ENSDARG00000088142	326	106	193	192	289	247	391
ENSDARG00000088181	529	9	204	181	152	191	276
ENSDARG00000088214	378	58	226	163	262	243	260
ENSDARG00000088245	71	0	46	42	48	32	60
ENSDARG00000088301	48	8	53	25	70	82	53
ENSDARG00000088367	41	65	29	53	36	21	58
ENSDARG00000088375	79	48	46	49	20	45	43
ENSDARG00000088378	58	0	27	16	5	9	26
ENSDARG00000088523	81	17	45	52	78	65	72
ENSDARG00000088524	77	0	14	11	16	22	34
ENSDARG00000088616	15	0	5	7	12	10	19
ENSDARG00000088640	57	0	20	20	35	22	35
ENSDARG00000088733	13	0	5	19	22	21	30
ENSDARG00000088836	174	19	113	80	106	93	175
ENSDARG00000088847	34	0	15	23	25	6	26
ENSDARG00000088861	79	51	33	26	40	21	31
ENSDARG00000088870	146	46	89	70	106	101	68
ENSDARG00000088915	43	10	43	51	45	59	91
ENSDARG00000089092	111	35	55	77	80	99	108
ENSDARG00000089097	79	29	74	50	58	72	70
ENSDARG00000089142	346	106	207	198	300	263	234
ENSDARG00000089159	273	38	229	193	293	264	294
ENSDARG00000089179	82	9	63	78	81	35	82
ENSDARG00000089296	357	12	228	200	226	364	452
ENSDARG00000089304	341	27	264	279	314	210	298
ENSDARG00000089318	114	17	65	60	116	78	101
ENSDARG00000089582	154	54	95	145	113	111	158
ENSDARG00000089598	232	140	239	239	329	265	268
ENSDARG00000089604	165	89	100	135	108	111	135
ENSDARG00000089635	29	0	4	7	2	8	3
ENSDARG00000089640	32	5	37	28	33	67	73
ENSDARG00000089715	59	64	36	58	41	59	56
ENSDARG00000089814	55	43	26	39	61	51	70
ENSDARG00000089831	236	50	189	247	177	171	224
ENSDARG00000089852	14	0	14	23	25	15	8
ENSDARG00000089860	126	19	72	36	61	76	79
ENSDARG00000089861	1250	253	914	1174	1260	1172	1458
ENSDARG00000089875	178	165	114	159	200	161	221
ENSDARG00000089908	279	7	127	49	154	153	108
ENSDARG00000089934	347	39	217	382	199	279	158
ENSDARG00000090033	172	40	81	145	108	80	191
ENSDARG00000090091	140	15	69	92	164	125	167
ENSDARG00000090116	270	63	191	178	185	225	250
ENSDARG00000090160	262	113	227	192	254	260	232
ENSDARG00000090192	75	0	38	21	35	26	40
ENSDARG00000090220	145	127	166	186	162	108	211
ENSDARG00000090366	51	5	25	42	42	36	35
ENSDARG00000090392	90	32	53	96	78	136	89
ENSDARG00000090400	68	18	35	28	55	51	51
ENSDARG00000090401	175	33	147	155	217	183	229
ENSDARG00000090461	71	44	80	109	83	77	115
ENSDARG00000090468	316	91	149	140	347	293	254
ENSDARG00000090532	17	0	9	5	0	8	20
ENSDARG00000090734	101	24	55	50	51	67	87
ENSDARG00000090778	622	785	556	517	726	760	595
ENSDARG00000090840	102	37	58	57	48	59	59
ENSDARG00000090942	363	134	269	209	243	322	303
ENSDARG00000090947	160	106	109	113	114	159	173
ENSDARG00000090957	85	121	51	75	58	44	84
ENSDARG00000090998	467	220	502	364	451	496	439
ENSDARG00000091013	276	23	131	213	139	147	357
ENSDARG00000091026	69	8	48	41	104	106	81
ENSDARG00000091176	391	86	187	197	253	251	274
ENSDARG00000091235	203	0	60	228	130	119	282
ENSDARG00000091327	27	0	11	11	7	4	34
ENSDARG00000091381	26	0	15	17	27	20	24
ENSDARG00000091393	265	68	147	176	231	222	256
ENSDARG00000091477	78	7	50	64	90	81	71
ENSDARG00000091499	268	162	145	271	304	241	274
ENSDARG00000091524	100	4	50	37	50	29	56
ENSDARG00000091561	149	28	88	109	125	100	113
ENSDARG00000091640	223	60	172	84	194	112	123
ENSDARG00000091648	66	10	28	21	18	34	59
ENSDARG00000091656	1040	561	1010	801	1100	1112	893
ENSDARG00000091686	20	8	8	20	9	11	26
ENSDARG00000091746	103	56	58	72	68	40	105
ENSDARG00000091793	909	196	635	503	630	610	691
ENSDARG00000091808	31	50	49	27	11	34	32
ENSDARG00000091841	86	73	62	45	80	45	53
ENSDARG00000091869	675	350	318	442	532	666	601
ENSDARG00000091878	43	73	61	32	46	80	52
ENSDARG00000091970	33	13	20	32	70	63	50
ENSDARG00000091974	87	77	89	103	174	135	106
ENSDARG00000091994	133	137	146	95	177	138	185
ENSDARG00000092000	110	9	59	53	75	52	64
ENSDARG00000092064	25	0	15	5	12	12	17
ENSDARG00000092197	63	7	48	35	72	88	87
ENSDARG00000092204	80	12	93	122	86	141	137
ENSDARG00000092241	492	161	315	326	379	354	466
ENSDARG00000092329	70	46	46	43	62	57	50
ENSDARG00000092341	59	10	61	50	45	89	98
ENSDARG00000092436	17	0	25	18	7	12	16
ENSDARG00000092471	77	15	46	21	27	45	47
ENSDARG00000092475	38	0	9	5	4	11	15
ENSDARG00000092583	145	7	99	38	65	70	54
ENSDARG00000092608	277	104	150	148	188	232	244
ENSDARG00000092617	53	26	31	38	62	54	101
ENSDARG00000092677	1004	2943	1484	1911	1460	1640	1319
ENSDARG00000092714	160	7	55	62	73	142	101
ENSDARG00000092759	307	264	184	669	489	832	814
ENSDARG00000092775	17	5	20	6	31	6	16
ENSDARG00000092922	9	8	14	5	5	21	11
ENSDARG00000092938	45	5	28	42	16	28	27
ENSDARG00000092968	17	0	6	4	9	5	12
ENSDARG00000092989	11	0	7	5	0	0	9
ENSDARG00000093014	10	3	11	8	18	6	7
ENSDARG00000093058	2835	1068	2506	3270	3343	4035	3591
ENSDARG00000093106	30	1	17	4	9	0	6
ENSDARG00000093134	57	0	19	9	7	1	12
ENSDARG00000093135	66	1	48	52	24	33	79
ENSDARG00000093165	72	10	30	21	57	14	31
ENSDARG00000093236	17	0	4	14	4	1	7
ENSDARG00000093247	32	22	32	46	15	25	43
ENSDARG00000093254	65	15	51	33	57	18	35
ENSDARG00000093361	26	11	14	12	21	25	15
ENSDARG00000093424	80	17	41	43	70	25	32
ENSDARG00000093427	23	0	21	11	24	5	35
ENSDARG00000093445	170	217	160	247	352	283	341
ENSDARG00000093478	25	7	28	6	31	8	23
ENSDARG00000093489	367	19	163	169	211	227	263
ENSDARG00000093546	13	16	5	44	37	43	70
ENSDARG00000093658	2328	404	1385	1955	1690	1801	1952
ENSDARG00000093713	99	25	92	74	71	56	81
ENSDARG00000093803	73	37	47	46	67	54	52
ENSDARG00000093831	78	46	57	67	109	135	71
ENSDARG00000093983	5	0	8	8	24	9	20
ENSDARG00000094000	190	272	300	324	810	534	466
ENSDARG00000094017	142	14	49	55	116	90	126
ENSDARG00000094023	29	4	36	84	112	73	52
ENSDARG00000094066	13	0	7	7	1	12	17
ENSDARG00000094101	21	18	21	11	14	26	17
ENSDARG00000094119	9	0	7	5	1	3	7
ENSDARG00000094132	152	16	92	47	57	98	109
ENSDARG00000094147	140	22	70	46	109	86	112
ENSDARG00000094175	67	0	12	19	2	19	49
ENSDARG00000094191	907	1440	834	744	646	715	636
ENSDARG00000094222	52	0	24	12	2	7	36
ENSDARG00000094304	13	0	6	0	14	15	2
ENSDARG00000094308	60	27	44	48	61	54	75
ENSDARG00000094413	77	10	46	55	58	57	49
ENSDARG00000094428	101	35	80	120	135	135	186
ENSDARG00000094457	81	14	38	72	80	37	69
ENSDARG00000094459	116	49	52	57	67	75	136
ENSDARG00000094484	25	0	16	10	9	2	6
ENSDARG00000094500	22	28	15	54	40	38	47
ENSDARG00000094534	32	30	26	10	9	15	20
ENSDARG00000094551	143	9	64	41	71	52	104
ENSDARG00000094558	102	50	102	69	87	101	73
ENSDARG00000094572	45	0	11	8	4	23	14
ENSDARG00000094612	143	79	108	101	141	187	183
ENSDARG00000094646	5210	675	3167	3076	3450	3698	4136
ENSDARG00000094653	72	11	40	39	25	32	44
ENSDARG00000094732	981	267	756	623	876	805	958
ENSDARG00000094809	886	390	728	888	625	986	1239
ENSDARG00000094854	240	429	288	300	542	410	350
ENSDARG00000094902	43	7	31	24	31	35	24
ENSDARG00000094973	195	61	126	172	183	178	224
ENSDARG00000095013	52	0	30	23	26	19	49
ENSDARG00000095023	30	0	11	7	10	3	7
ENSDARG00000095030	297	269	242	246	267	278	248
ENSDARG00000095106	59	0	36	28	31	25	46
ENSDARG00000095126	147	183	145	108	189	183	94
ENSDARG00000095132	42	0	24	19	32	23	31
ENSDARG00000095135	514	48	270	229	345	366	408
ENSDARG00000095149	25	10	15	33	28	23	21
ENSDARG00000095186	18	101	32	41	42	40	47
ENSDARG00000095200	376	43	190	236	298	203	407
ENSDARG00000095257	84	20	51	54	55	64	86
ENSDARG00000095275	121	40	98	43	84	68	117
ENSDARG00000095293	106	34	89	79	106	81	93
ENSDARG00000095332	125	34	84	61	74	47	77
ENSDARG00000095414	19	0	12	8	11	5	12
ENSDARG00000095440	15	0	8	6	0	4	12
ENSDARG00000095446	27	14	47	41	53	25	33
ENSDARG00000095461	54	10	49	47	66	52	57
ENSDARG00000095521	51	30	46	19	52	43	47
ENSDARG00000095569	15	7	4	19	7	4	1
ENSDARG00000095695	264	25	160	97	102	174	174
ENSDARG00000095696	315	104	220	373	289	255	286
ENSDARG00000095705	470	602	604	696	930	847	587
ENSDARG00000095717	220	46	177	109	178	187	205
ENSDARG00000095777	47	16	54	13	16	21	22
ENSDARG00000095980	13	13	14	11	10	15	14
ENSDARG00000095981	7	0	9	2	6	12	10
ENSDARG00000095993	47	0	23	24	22	39	38
ENSDARG00000095997	111	0	56	38	27	56	38
ENSDARG00000096000	93	16	48	42	102	71	65
ENSDARG00000096001	100	80	92	60	105	65	97
ENSDARG00000096007	579	97	359	425	518	420	411
ENSDARG00000096009	4	6	2	7	0	6	3
ENSDARG00000096012	150	17	75	48	94	96	99
ENSDARG00000096029	126	45	56	68	142	108	76
ENSDARG00000096030	112	94	61	74	59	64	85
ENSDARG00000096037	854	1889	1036	1127	1114	1428	945
ENSDARG00000096038	34	9	22	19	22	35	31
ENSDARG00000096041	48	29	38	31	53	23	34
ENSDARG00000096045	806	27	604	425	320	315	389
ENSDARG00000096046	384	53	191	331	222	284	416
ENSDARG00000096058	270	112	120	267	200	215	266
ENSDARG00000096083	71	89	73	65	64	45	49
ENSDARG00000096091	23	21	7	41	48	47	35
ENSDARG00000096105	5	0	5	12	4	8	7
ENSDARG00000096107	48	9	17	20	15	17	22
ENSDARG00000096118	1283	1727	1875	925	969	1097	961
ENSDARG00000096120	671	621	337	398	482	517	480
ENSDARG00000096135	18	6	9	19	16	18	8
ENSDARG00000096139	51	0	12	21	4	10	26
ENSDARG00000096140	371	341	287	215	288	265	229
ENSDARG00000096141	131	109	141	119	181	150	159
ENSDARG00000096147	12	13	7	9	31	21	15
ENSDARG00000096149	22	67	48	41	44	53	44
ENSDARG00000096152	60	56	66	50	56	31	55
ENSDARG00000096153	19	8	11	29	40	28	21
ENSDARG00000096156	45	29	36	16	52	28	28
ENSDARG00000096157	86	5	45	26	42	74	49
ENSDARG00000096166	197	43	74	135	214	187	195
ENSDARG00000096172	58	0	41	11	21	24	33
ENSDARG00000096186	120	29	97	96	110	106	122
ENSDARG00000096189	62	55	40	38	57	71	107
ENSDARG00000096205	183	41	90	96	196	116	162
ENSDARG00000096207	38	0	18	2	0	9	0
ENSDARG00000096210	63	21	57	49	86	74	84
ENSDARG00000096215	14	1	12	7	18	19	11
ENSDARG00000096216	34	0	13	8	5	6	15
ENSDARG00000096217	31	16	22	61	70	25	62
ENSDARG00000096222	62	62	54	64	43	46	69
ENSDARG00000096226	45	0	11	17	26	35	46
ENSDARG00000096227	9	0	3	5	2	17	20
ENSDARG00000096461	130	51	77	119	117	46	136
ENSDARG00000096478	10	0	18	11	6	10	8
ENSDARG00000096484	19	31	17	30	11	4	8
ENSDARG00000096491	2	9	4	10	15	0	14
ENSDARG00000096497	35	0	12	5	4	3	7
ENSDARG00000096499	1	15	6	5	0	8	15
ENSDARG00000096684	124	124	161	209	153	135	174
ENSDARG00000096762	12	0	6	8	6	20	10
ENSDARG00000096967	24	60	23	29	26	36	42
ENSDARG00000096986	96	102	154	273	109	160	185
ENSDARG00000097044	95	107	109	194	161	150	197
ENSDARG00000097086	161	17	132	77	175	158	211
ENSDARG00000097091	93	24	49	58	82	72	99
ENSDARG00000097215	322	93	187	240	332	295	327
ENSDARG00000097341	24	65	50	53	34	44	43
ENSDARG00000097353	61	147	56	96	51	156	120
ENSDARG00000097434	29	21	19	32	23	26	35
ENSDARG00000097507	192	80	250	347	460	386	446
ENSDARG00000097527	4	0	2	6	9	36	17
ENSDARG00000097583	882	567	800	887	1166	982	959
ENSDARG00000097728	16	5	8	19	5	5	0
ENSDARG00000097937	516	98	383	260	454	458	510
ENSDARG00000098066	23	23	34	22	7	40	27
ENSDARG00000098071	37	0	20	15	4	15	20
ENSDARG00000098077	27	0	15	17	6	25	15
ENSDARG00000098083	178	44	92	49	117	95	126
ENSDARG00000098087	5	0	8	4	4	12	7
ENSDARG00000098094	9	0	5	5	0	9	6
ENSDARG00000098095	13	0	12	21	40	26	34
ENSDARG00000098101	136	5	129	55	139	114	97
ENSDARG00000098115	49	34	58	59	67	85	83
ENSDARG00000098126	54	0	15	10	15	1	12
ENSDARG00000098145	37	8	18	62	65	19	49
ENSDARG00000098155	7	9	9	7	5	35	10
ENSDARG00000098166	34	0	16	13	7	13	6
ENSDARG00000098167	81	16	68	39	60	64	91
ENSDARG00000098170	181	71	161	91	119	85	122
ENSDARG00000098177	44	0	20	13	12	29	50
ENSDARG00000098179	27	0	17	8	17	4	15
ENSDARG00000098183	12	0	6	8	2	7	28
ENSDARG00000098189	90	14	74	60	61	36	47
ENSDARG00000098192	93	49	113	54	79	119	117
ENSDARG00000098193	99	14	36	23	33	35	72
ENSDARG00000098196	60	36	97	62	122	121	58
ENSDARG00000098218	129	3	54	72	73	92	121
ENSDARG00000098220	55	14	89	55	39	40	77
ENSDARG00000098221	1511	540	604	933	1262	1348	1195
ENSDARG00000098265	147	32	101	88	88	94	96
ENSDARG00000098270	12	6	8	23	0	6	35
ENSDARG00000098279	71	18	59	35	58	71	73
ENSDARG00000098281	64	32	62	58	66	65	75
ENSDARG00000098305	135	5	96	58	85	66	70
ENSDARG00000098306	209	10	148	120	127	133	203
ENSDARG00000098311	726	1715	854	751	682	623	557
ENSDARG00000098324	202	111	139	126	189	189	186
ENSDARG00000098351	67	0	28	26	57	24	62
ENSDARG00000098354	12	0	13	4	0	15	10
ENSDARG00000098357	112	20	50	39	76	78	73
ENSDARG00000098369	151	10	75	102	49	183	118
ENSDARG00000098371	36	15	47	19	38	45	54
ENSDARG00000098383	114	32	119	56	115	145	75
ENSDARG00000098384	55	1	42	40	40	34	38
ENSDARG00000098385	736	2693	602	790	2817	2585	2220
ENSDARG00000098389	128	26	73	135	134	105	114
ENSDARG00000098390	141	111	103	57	142	152	118
ENSDARG00000098406	157	22	128	100	74	105	126
ENSDARG00000098409	178	5	89	118	101	81	178
ENSDARG00000098417	61	0	15	6	4	16	21
ENSDARG00000098426	10	0	8	8	9	8	8
ENSDARG00000098430	22	0	17	11	5	11	17
ENSDARG00000098444	102	4	53	43	68	69	71
ENSDARG00000098447	54	42	33	51	73	53	58
ENSDARG00000098452	70	16	34	42	78	77	75
ENSDARG00000098469	372	182	186	224	190	291	257
ENSDARG00000098514	18	7	14	14	32	24	25
ENSDARG00000098515	307	12	139	89	158	160	214
ENSDARG00000098522	18	0	5	11	1	13	9
ENSDARG00000098551	268	11	95	40	25	23	188
ENSDARG00000098582	314	131	197	185	240	135	231
ENSDARG00000098585	15	0	5	12	17	16	13
ENSDARG00000098604	15	0	7	8	20	0	3
ENSDARG00000098610	31	0	13	24	25	23	35
ENSDARG00000098612	94	0	7	6	7	4	7
ENSDARG00000098677	29	0	11	11	30	16	7
ENSDARG00000098707	46	12	23	32	12	26	11
ENSDARG00000098714	280	31	134	253	158	179	254
ENSDARG00000098721	131	15	62	52	98	135	85
ENSDARG00000098722	11	4	35	29	32	21	6
ENSDARG00000098741	7	0	1	5	12	8	1
ENSDARG00000098745	248	155	197	230	272	231	258
ENSDARG00000098776	132	4	107	58	85	93	121
ENSDARG00000098789	13	0	2	11	0	9	12
ENSDARG00000098794	33	24	34	21	70	77	60
ENSDARG00000098796	432	85	213	180	316	315	170
ENSDARG00000098811	97	7	34	56	66	67	72
ENSDARG00000098839	25	0	11	9	15	18	16
ENSDARG00000098876	51	13	36	21	39	9	38
ENSDARG00000098879	233	28	119	90	92	145	160
ENSDARG00000098884	5	0	3	4	7	6	8
ENSDARG00000098886	8	23	19	22	10	29	26
ENSDARG00000098892	136	43	73	57	120	44	88
ENSDARG00000098928	30	0	22	10	25	14	28
ENSDARG00000098958	51	7	57	39	21	34	50
ENSDARG00000098960	30	13	30	15	17	17	38
ENSDARG00000098976	75	33	44	40	72	61	69
ENSDARG00000098986	98	137	81	97	76	96	92
ENSDARG00000098991	79	0	28	12	10	15	31
ENSDARG00000099043	43	0	8	9	9	0	5
ENSDARG00000099046	120	11	98	91	65	65	110
ENSDARG00000099048	193	90	129	132	161	205	149
ENSDARG00000099063	160	17	83	73	162	97	153
ENSDARG00000099090	17	0	33	18	15	15	38
ENSDARG00000099099	15	0	6	5	15	27	41
ENSDARG00000099112	89	22	45	47	41	89	82
ENSDARG00000099129	144	9	76	32	72	52	104
ENSDARG00000099152	70	19	42	35	72	8	72
ENSDARG00000099180	29	29	13	23	25	34	49
ENSDARG00000099193	66	0	37	22	46	20	10
ENSDARG00000099224	124	85	126	118	75	140	155
ENSDARG00000099242	38	0	7	2	5	0	13
ENSDARG00000099262	208	82	104	79	135	149	116
ENSDARG00000099264	94	35	72	32	54	64	42
ENSDARG00000099277	55	0	15	8	6	25	27
ENSDARG00000099280	3021	2382	2229	2248	1510	1705	1757
ENSDARG00000099281	2994	1774	3210	6034	4712	5843	6006
ENSDARG00000099313	2575	2450	3765	2961	3134	3620	3296
ENSDARG00000099327	47	0	24	23	33	29	28
ENSDARG00000099328	31	0	15	13	4	5	8
ENSDARG00000099346	10	0	15	5	12	6	5
ENSDARG00000099350	55	54	27	39	15	31	30
ENSDARG00000099355	30	4	28	18	29	47	38
ENSDARG00000099372	40	33	39	21	21	51	49
ENSDARG00000099381	115	11	59	68	71	109	59
ENSDARG00000099384	55	7	27	71	84	98	100
ENSDARG00000099400	52	6	45	42	73	40	51
ENSDARG00000099403	274	30	183	131	122	208	159
ENSDARG00000099432	36	0	14	15	20	22	26
ENSDARG00000099444	32	42	31	31	16	26	27
ENSDARG00000099466	25	4	17	11	7	18	21
ENSDARG00000099486	230	205	118	144	160	75	145
ENSDARG00000099494	98	13	56	73	77	74	73
ENSDARG00000099529	29	0	16	15	11	13	14
ENSDARG00000099560	826	706	753	820	814	919	1100
ENSDARG00000099561	16	2	19	5	6	0	19
ENSDARG00000099585	62	0	28	27	38	35	53
ENSDARG00000099594	91	0	43	27	27	69	53
ENSDARG00000099597	57	0	20	21	14	41	33
ENSDARG00000099626	116	7	60	41	101	86	54
ENSDARG00000099641	186	28	143	92	78	106	93
ENSDARG00000099652	3188	218	1996	1504	1364	1416	1738
ENSDARG00000099656	28	0	12	18	14	9	15
ENSDARG00000099658	159	5	117	55	114	54	172
ENSDARG00000099669	29	26	16	23	66	34	40
ENSDARG00000099670	71	23	52	38	41	74	34
ENSDARG00000099681	135	49	85	64	87	74	87
ENSDARG00000099697	109	78	57	103	78	122	108
ENSDARG00000099698	43	11	35	25	23	28	27
ENSDARG00000099699	32	39	38	40	30	31	19
ENSDARG00000099711	69	11	34	41	23	66	50
ENSDARG00000099751	47	37	45	39	28	36	17
ENSDARG00000099760	361	42	134	131	210	185	199
ENSDARG00000099787	100	9	103	54	80	86	76
ENSDARG00000099795	82	20	64	51	41	55	51
ENSDARG00000099812	1251	87	669	703	1058	756	927
ENSDARG00000099821	1270	560	1262	1407	1032	1241	1329
ENSDARG00000099825	146	26	121	88	126	106	103
ENSDARG00000099829	40	0	7	11	1	22	6
ENSDARG00000099833	771	590	821	651	1203	1056	1035
ENSDARG00000099837	193	18	93	65	102	82	149
ENSDARG00000099845	148	41	65	41	112	74	75
ENSDARG00000099850	1934	380	872	954	1214	1353	1174
ENSDARG00000099864	139	81	96	299	180	228	265
ENSDARG00000099870	419	172	351	527	429	452	437
ENSDARG00000099872	73	18	77	80	107	53	125
ENSDARG00000099899	76	0	23	29	37	20	37
ENSDARG00000099929	82	14	62	34	53	49	41
ENSDARG00000099932	11	0	3	2	6	7	13
ENSDARG00000099945	122	28	78	36	94	95	105
ENSDARG00000099952	16	0	6	8	7	0	13
ENSDARG00000099963	86	43	50	50	94	77	108
ENSDARG00000099984	333	20	175	169	118	122	221
ENSDARG00000099994	151	14	105	86	98	169	115
ENSDARG00000100001	91	17	56	70	117	127	62
ENSDARG00000100006	142	31	51	60	81	42	104
ENSDARG00000100015	339	102	207	318	389	366	390
ENSDARG00000100040	131	18	93	50	79	72	124
ENSDARG00000100061	28	0	20	9	7	23	50
ENSDARG00000100068	56	0	7	10	5	3	9
ENSDARG00000100074	85	17	32	58	64	59	121
ENSDARG00000100076	57	6	19	56	48	55	34
ENSDARG00000100099	30	0	7	9	6	14	6
ENSDARG00000100110	126	6	104	73	153	92	115
ENSDARG00000100112	96	0	23	14	10	15	33
ENSDARG00000100123	20	0	15	4	19	10	30
ENSDARG00000100124	15	0	14	9	7	13	13
ENSDARG00000100142	180	7	95	73	115	61	112
ENSDARG00000100143	2351	1144	1738	1291	1278	1632	1753
ENSDARG00000100160	11	0	3	5	0	6	10
ENSDARG00000100164	120	28	59	25	71	62	48
ENSDARG00000100182	77	45	77	49	65	76	77
ENSDARG00000100201	72	2	52	38	24	20	54
ENSDARG00000100207	97	60	100	79	54	25	49
ENSDARG00000100213	73	18	34	51	43	80	80
ENSDARG00000100214	47	11	24	40	51	22	24
ENSDARG00000100219	49	0	37	30	24	18	36
ENSDARG00000100257	73	18	46	55	67	72	73
ENSDARG00000100262	68	0	19	22	14	5	20
ENSDARG00000100266	1267	2383	766	1111	4356	3668	3532
ENSDARG00000100271	46	0	21	19	20	5	40
ENSDARG00000100277	24	0	9	8	6	7	8
ENSDARG00000100294	545	167	313	345	325	362	426
ENSDARG00000100302	234	33	141	144	113	172	154
ENSDARG00000100311	563	356	254	502	606	321	776
ENSDARG00000100327	229	54	71	72	156	76	151
ENSDARG00000100329	51	25	41	25	28	33	41
ENSDARG00000100335	23	14	15	17	9	12	24
ENSDARG00000100340	110	32	102	88	108	91	111
ENSDARG00000100341	117	43	80	86	95	66	128
ENSDARG00000100344	15	4	3	5	26	26	11
ENSDARG00000100348	28	0	33	12	25	48	34
ENSDARG00000100350	146	80	105	120	127	106	150
ENSDARG00000100370	26	15	13	51	11	32	13
ENSDARG00000100384	45	3	12	16	30	15	21
ENSDARG00000100386	25	0	12	10	9	7	26
ENSDARG00000100390	436	198	294	294	385	330	374
ENSDARG00000100405	76	27	43	26	50	43	48
ENSDARG00000100412	94	9	45	41	71	52	69
ENSDARG00000100421	93	0	45	29	9	34	20
ENSDARG00000100422	3984	1788	2629	1635	1955	1807	2184
ENSDARG00000100434	34	0	9	14	17	5	19
ENSDARG00000100460	225	14	76	43	82	50	119
ENSDARG00000100464	168	16	77	75	103	44	99
ENSDARG00000100471	158	20	96	81	111	115	115
ENSDARG00000100479	397	70	270	163	146	141	179
ENSDARG00000100485	53	0	12	8	10	10	13
ENSDARG00000100512	103	69	103	105	61	59	121
ENSDARG00000100523	97	44	44	70	128	77	88
ENSDARG00000100543	87	49	77	44	80	76	90
ENSDARG00000100551	39	0	12	9	7	8	10
ENSDARG00000100556	104	22	38	36	39	79	52
ENSDARG00000100565	42	0	5	13	31	2	27
ENSDARG00000100568	18	0	7	8	7	8	29
ENSDARG00000100578	67	5	33	47	54	48	84
ENSDARG00000100581	42	14	21	35	25	34	14
ENSDARG00000100590	26	0	11	28	1	20	23
ENSDARG00000100624	1331	684	1210	1070	1167	1373	1225
ENSDARG00000100640	14	9	2	7	4	8	6
ENSDARG00000100652	56	6	56	50	66	53	44
ENSDARG00000100654	143	16	67	94	65	101	141
ENSDARG00000100655	16	0	5	8	4	11	8
ENSDARG00000100660	432	34	266	336	367	261	295
ENSDARG00000100661	730	159	370	282	456	522	497
ENSDARG00000100669	88	45	52	22	68	32	51
ENSDARG00000100704	76	33	66	49	41	78	69
ENSDARG00000100723	74	7	28	41	61	36	60
ENSDARG00000100743	123	45	121	85	43	75	78
ENSDARG00000100750	110	37	79	89	110	85	105
ENSDARG00000100752	2283	1182	1518	2414	1859	1775	2203
ENSDARG00000100778	147	62	121	64	93	104	109
ENSDARG00000100780	61	12	54	34	75	97	26
ENSDARG00000100793	351	25	172	124	160	228	215
ENSDARG00000100798	35	9	31	18	44	35	36
ENSDARG00000100838	108	29	75	52	70	82	79
ENSDARG00000100842	68	20	90	58	51	85	93
ENSDARG00000100849	248	117	156	128	213	144	173
ENSDARG00000100859	63	0	11	16	7	5	24
ENSDARG00000100864	31	10	34	62	89	80	75
ENSDARG00000100865	324	188	216	301	329	263	417
ENSDARG00000100881	33	43	10	10	159	118	163
ENSDARG00000100896	106	33	96	67	120	113	116
ENSDARG00000100959	90	14	41	12	12	15	50
ENSDARG00000100961	90	26	64	56	45	68	60
ENSDARG00000100963	654	468	918	822	1003	1078	1137
ENSDARG00000100995	74	20	29	15	31	32	45
ENSDARG00000101014	22	11	7	8	21	15	10
ENSDARG00000101022	8	17	11	0	1	8	15
ENSDARG00000101030	98	4	67	90	111	68	107
ENSDARG00000101045	14	0	11	5	0	2	16
ENSDARG00000101047	2197	3714	2583	1243	1699	1974	1581
ENSDARG00000101071	64	27	34	42	58	31	47
ENSDARG00000101087	136	31	82	161	154	183	114
ENSDARG00000101091	81	124	83	78	111	113	99
ENSDARG00000101103	43	25	28	19	48	23	33
ENSDARG00000101105	521	133	259	240	257	344	320
ENSDARG00000101137	111	59	124	82	127	125	122
ENSDARG00000101147	36	0	20	8	19	17	24
ENSDARG00000101149	59	11	49	37	20	38	39
ENSDARG00000101193	54	8	29	34	28	26	44
ENSDARG00000101202	14	0	12	9	1	5	9
ENSDARG00000101213	125	9	61	47	60	63	81
ENSDARG00000101223	30	0	9	9	5	19	23
ENSDARG00000101229	76	24	84	38	85	69	73
ENSDARG00000101236	470	96	402	394	380	334	530
ENSDARG00000101245	39	35	26	27	31	43	44
ENSDARG00000101248	20	53	19	20	61	65	46
ENSDARG00000101254	84	213	129	130	138	110	139
ENSDARG00000101272	136	23	92	61	84	80	119
ENSDARG00000101274	31	0	16	8	19	2	9
ENSDARG00000101278	53	29	24	10	41	24	10
ENSDARG00000101292	28	0	24	17	7	7	21
ENSDARG00000101310	253	27	143	139	163	141	229
ENSDARG00000101312	264	22	97	69	116	89	196
ENSDARG00000101327	23	8	29	21	35	60	34
ENSDARG00000101351	195	171	186	173	182	161	197
ENSDARG00000101363	547	302	244	339	224	99	177
ENSDARG00000101365	352	72	262	202	245	295	272
ENSDARG00000101374	374	161	430	345	539	385	499
ENSDARG00000101388	98	14	90	40	79	80	61
ENSDARG00000101389	26	0	9	15	31	8	9
ENSDARG00000101402	62	12	31	32	30	30	28
ENSDARG00000101421	114	33	67	43	50	85	63
ENSDARG00000101430	36	26	21	4	39	49	25
ENSDARG00000101447	6	2	15	8	0	8	14
ENSDARG00000101450	90	17	70	55	94	101	111
ENSDARG00000101451	85	16	79	51	48	72	74
ENSDARG00000101459	184	16	111	89	132	109	142
ENSDARG00000101460	111	9	46	43	55	55	50
ENSDARG00000101463	12	0	16	2	4	6	0
ENSDARG00000101469	95	0	53	24	53	73	48
ENSDARG00000101484	298	46	164	167	173	227	183
ENSDARG00000101492	210	109	89	93	169	199	177
ENSDARG00000101514	88	70	73	105	114	142	126
ENSDARG00000101517	139	3	66	50	43	33	59
ENSDARG00000101528	36	12	40	32	46	34	50
ENSDARG00000101544	648	168	391	432	549	495	620
ENSDARG00000101548	132	12	71	91	109	112	137
ENSDARG00000101551	137	15	115	79	101	113	124
ENSDARG00000101565	30	27	32	37	67	64	79
ENSDARG00000101571	53	0	26	23	12	39	41
ENSDARG00000101587	283	85	208	175	243	195	206
ENSDARG00000101594	74	42	103	89	90	119	126
ENSDARG00000101598	230	123	156	85	205	141	158
ENSDARG00000101623	41	0	24	12	16	7	24
ENSDARG00000101645	839	23	836	322	468	331	558
ENSDARG00000101653	126	17	80	79	71	94	126
ENSDARG00000101675	43	24	57	31	59	59	76
ENSDARG00000101680	2482	932	2654	2395	2206	2604	2019
ENSDARG00000101682	97	7	93	44	76	68	80
ENSDARG00000101688	133	16	61	114	111	98	159
ENSDARG00000101689	59	0	47	26	24	25	34
ENSDARG00000101690	129	66	91	85	146	111	136
ENSDARG00000101695	563	244	347	395	467	406	503
ENSDARG00000101728	61	7	42	32	69	4	31
ENSDARG00000101729	95	53	55	41	27	49	58
ENSDARG00000101751	187	37	111	133	196	215	205
ENSDARG00000101756	128	48	75	102	162	148	175
ENSDARG00000101757	167	44	113	110	130	111	116
ENSDARG00000101760	50	10	47	46	52	42	81
ENSDARG00000101775	12	13	27	22	29	58	24
ENSDARG00000101782	287	18	111	198	174	170	255
ENSDARG00000101797	47	6	35	11	16	41	44
ENSDARG00000101807	77	79	153	96	97	149	140
ENSDARG00000101813	36064	19474	24097	22303	22117	24489	25153
ENSDARG00000101828	243	57	183	167	144	104	165
ENSDARG00000101829	39	8	39	48	59	47	36
ENSDARG00000101842	60	10	51	54	59	65	76
ENSDARG00000101843	43	0	11	8	6	3	29
ENSDARG00000101849	8830	2476	7873	7874	6689	7801	8278
ENSDARG00000101851	329	80	102	120	178	201	203
ENSDARG00000101853	85	36	61	55	76	14	71
ENSDARG00000101881	40	33	48	55	35	14	55
ENSDARG00000101883	210	32	98	114	145	166	173
ENSDARG00000101908	2272	2995	2044	1675	2239	2131	1889
ENSDARG00000101916	100	17	74	104	91	90	122
ENSDARG00000101946	20	0	8	12	14	12	24
ENSDARG00000101948	305	36	150	202	198	158	227
ENSDARG00000101960	32	0	19	8	24	15	27
ENSDARG00000101967	2837	2221	1576	1997	1951	1548	2165
ENSDARG00000101973	165	5	91	47	68	91	131
ENSDARG00000101974	399	172	288	239	359	328	373
ENSDARG00000101977	13	3	21	10	26	35	27
ENSDARG00000101978	38	5	37	22	51	31	36
ENSDARG00000101992	260	15	127	145	154	155	210
ENSDARG00000101997	121	69	52	57	49	64	102
ENSDARG00000102008	71	15	69	46	57	63	55
ENSDARG00000102016	100	7	117	61	63	33	80
ENSDARG00000102020	4735	2683	4393	4192	3899	3462	2694
ENSDARG00000102027	553	105	277	241	342	468	522
ENSDARG00000102028	21	0	12	10	0	5	13
ENSDARG00000102030	76	3	29	26	28	31	42
ENSDARG00000102041	203	77	128	102	129	128	119
ENSDARG00000102074	68	32	101	68	81	109	118
ENSDARG00000102090	310	62	160	158	191	204	213
ENSDARG00000102102	30	40	23	67	55	42	79
ENSDARG00000102104	10	5	12	6	12	0	3
ENSDARG00000102121	237	416	274	192	182	197	188
ENSDARG00000102123	2550	1559	2101	1645	2142	2069	2589
ENSDARG00000102128	1205	819	819	751	769	606	732
ENSDARG00000102133	49	16	30	27	40	51	28
[truncated: 21,667 more rows]
