# Supplementary material for: Phenotypic impact of individual conserved neuronal microexons and their master regulators in zebrafish
Source: eLife. 2025 Nov 18;13:RP104275. doi: 10.7554/eLife.104275 (PMC12626424; doi:10.7554/eLife.104275)
Supplement: Source data 2. [file elife-104275-data2.zip › raw_data/Fig6/Salmon_Gene_table_counts.tab]

Embr_5dpf_Ap1g1_1_DEL_c	Embr_5dpf_Ap1g1_1_WT_c	Embr_5dpf_Apbb1_1_DEL_c	Embr_5dpf_Apbb1_1_WT_c	Embr_5dpf_Asap1b_7_DEL_b	Embr_5dpf_Asap1b_7_WT_b	Embr_5dpf_Cdon_1_DEL_c	Embr_5dpf_Cdon_1_WT_c	Embr_5dpf_Evi5b_3_DEL_b	Embr_5dpf_Evi5b_3_WT_b	Embr_5dpf_Evi5b_6_DEL_a	Embr_5dpf_Evi5b_6_DEL_b	Embr_5dpf_Evi5b_6_WT_a	Embr_5dpf_Evi5b_6_WT_b	Embr_5dpf_Gli2b_1_DEL_b	Embr_5dpf_Gli2b_1_WT_b	Embr_5dpf_Gli3_7_DEL_a	Embr_5dpf_Gli3_7_WT_a	Embr_5dpf_Gli3_9_DEL_d	Embr_5dpf_Gli3_9_WT_d	Embr_5dpf_Itsn1_1_DEL_a	Embr_5dpf_Itsn1_1_WT_a	Embr_5dpf_Itsn1_3_DEL_d	Embr_5dpf_Itsn1_3_WT_d	Embr_5dpf_Kif1b_1_DEL_a	Embr_5dpf_Kif1b_1_WT_a	Embr_5dpf_Madd_1_DEL_c	Embr_5dpf_Madd_1_WT_c	Embr_5dpf_Mef2ca_1_DEL_b	Embr_5dpf_Mef2ca_1_WT_b	Embr_5dpf_Reln_2_DEL_c	Embr_5dpf_Reln_2_WT_c	Embr_5dpf_Shank3a_2_DEL_c	Embr_5dpf_Shank3a_2_WT_c	Embr_5dpf_Shank3b_1_DEL_c	Embr_5dpf_Shank3b_1_DEL_d	Embr_5dpf_Shank3b_1_WT_c	Embr_5dpf_Shank3b_1_WT_d	Embr_5dpf_Shank3b_2_DEL_d	Embr_5dpf_Shank3b_2_WT_d	Embr_5dpf_Src_1_DEL_b	Embr_5dpf_Src_1_DEL_d	Embr_5dpf_Src_1_WT_b	Embr_5dpf_Src_1_WT_d	Embr_5dpf_Vav2_1_DEL_b	Embr_5dpf_Vav2_1_DEL_d	Embr_5dpf_Vav2_1_WT_b	Embr_5dpf_Vav2_1_WT_d	Embr_5dpf_Vav2_2_DEL_d	Embr_5dpf_Vav2_2_WT_d
ENSDARG00000000001	162	159	271	237	199	202	143	189	126	111	124	108	132	164	159	157	145	114	100	146	140	121	117	111	164	171	202	164	146	216	223	227	173	199	195	102	176	114	120	113	227	109	159	122	226	125	181	115	116
ENSDARG00000000002	326	348	690	605	847	929	439	475	235	168	279	160	407	330	636	613	246	247	550	756	257	176	389	372	274	522	801	589	469	434	473	606	468	442	643	531	623	558	391	496	542	270	624	510	934	449	855	251	708
ENSDARG00000000018	926	952	1479	1164	956	1147	972	1117	276	266	329	312	478	558	961	716	453	412	533	798	480	428	650	489	367	537	1135	1095	703	783	1359	1120	840	979	1162	616	726	531	488	483	664	310	860	606	1320	502	1122	368	758
ENSDARG00000000019	3655	3111	5869	4605	4424	5730	3100	4127	754	949	1387	994	2570	2057	3167	2671	2567	1522	3989	5434	2178	1755	2524	1924	1855	2274	4972	3904	2565	3200	4477	4147	3481	3819	5017	2232	3956	2489	2303	2502	2962	1652	3529	2839	4182	2618	3998	1772	3197
ENSDARG00000000068	1336	1418	2152	1803	2443	2802	1620	1641	873	618	645	812	1070	814	2942	2272	1039	982	973	1411	1045	1127	1331	1424	501	913	1256	1325	1778	1490	1609	1471	1437	1558	1862	1306	1173	1188	1141	1352	1881	797	2351	1368	2902	1159	2883	1018	1430
ENSDARG00000000069	3209	3641	3774	3328	3683	4723	2977	3242	2694	1691	1780	2157	1987	2149	4197	4181	2225	2191	1700	2689	1894	2021	2423	2759	1094	1599	2710	2545	2875	2983	2853	2886	3337	3444	3628	2225	2782	2305	1659	1927	3995	1883	3901	3213	4591	2309	4779	2317	2328
ENSDARG00000000086	1486	921	2683	2273	2134	2335	1135	1547	138	249	474	217	952	815	1111	786	896	465	791	844	672	380	1017	579	878	1291	2333	2093	1282	1223	2349	1991	1149	1252	2237	837	1440	1133	912	790	1592	489	1662	866	2091	975	1877	371	1621
ENSDARG00000000103	3850	3106	5910	5011	5718	6517	3786	4236	1069	809	1864	1169	2477	2547	4401	3694	2186	2052	2409	3536	2127	1687	2968	2316	2068	2838	5484	5064	3586	3769	5037	4548	3343	3517	4984	2537	3566	2793	2247	2514	4134	1628	5018	2960	6006	2695	5045	1350	4338
ENSDARG00000000142	229	165	397	297	305	316	150	282	22	55	56	28	127	140	129	103	139	45	120	147	102	58	143	82	112	170	306	264	183	198	308	301	203	220	348	97	232	130	129	123	299	93	270	138	317	150	276	72	208
ENSDARG00000000151	135	125	290	239	218	220	187	227	170	74	84	108	145	146	219	180	143	134	102	132	132	135	221	198	137	170	249	223	151	182	309	260	198	213	252	123	158	124	136	157	253	89	197	129	316	145	252	110	179
ENSDARG00000000161	411	339	637	530	606	606	389	474	249	142	217	182	265	384	417	404	360	364	217	240	236	203	274	225	273	397	524	398	499	457	606	576	381	455	605	249	392	230	241	256	520	179	487	292	698	266	595	148	433
ENSDARG00000000175	170	184	204	217	249	283	225	236	203	77	128	155	106	168	255	176	145	142	120	161	124	139	111	183	128	132	245	222	192	291	187	202	226	179	220	111	175	125	132	136	201	106	189	152	267	95	258	105	176
ENSDARG00000000183	914	799	1653	1251	1167	1297	857	1153	304	239	368	287	586	619	897	657	568	413	646	776	444	451	536	473	486	576	1427	1134	713	741	1450	1272	897	945	1468	453	1025	482	563	498	858	334	966	568	1158	480	1140	319	816
ENSDARG00000000189	1411	1113	2311	2091	1891	2217	1137	1666	445	319	449	374	974	896	1167	868	842	462	1022	1373	711	545	997	635	818	977	2204	1833	1251	1487	1915	2040	1096	1192	2445	861	1787	921	875	808	1318	587	1413	1013	1627	917	1544	486	1383
ENSDARG00000000212	23228	23246	20929	18952	35058	31632	12069	16666	87907	46574	45042	75363	38511	66652	24024	27193	34687	43782	12461	11557	19675	22891	11962	15122	56061	23565	20746	16852	38563	43727	18604	21028	25661	22533	26932	10492	34337	10847	19711	19801	57589	36267	29111	28632	31999	16842	26044	16481	15486
ENSDARG00000000229	470	534	651	564	750	830	611	688	230	186	141	216	293	289	656	525	338	306	350	592	341	357	394	384	150	225	602	572	327	458	620	499	513	601	411	214	296	306	250	311	533	240	698	289	681	281	681	244	416
ENSDARG00000000241	2934	2791	4056	3639	4217	4805	2547	2974	1089	1193	1344	1304	2107	2690	2897	2578	2327	1370	2467	3426	1808	1671	2326	1961	1830	1992	3146	3059	3359	4282	2932	3065	2766	2883	3695	1841	3366	2195	2005	1951	3126	1633	3766	2676	3612	2091	3579	1903	1988
ENSDARG00000000324	967	796	1740	1542	1329	1537	939	1232	226	293	601	352	921	850	983	844	679	508	773	1054	607	603	813	559	753	962	1407	1205	945	1124	1327	1179	908	966	1294	704	1009	782	726	784	1168	389	1108	755	1575	712	1447	379	1136
ENSDARG00000000349	8	17	14	17	17	43	13	24	8	13	18	23	13	29	18	26	10	9	31	33	19	21	10	14	13	6	24	16	31	34	16	20	17	20	26	10	27	13	14	12	32	43	26	29	15	23	21	14	20
ENSDARG00000000369	209	227	346	303	575	618	279	263	486	302	273	467	224	511	433	499	196	276	223	297	240	206	158	209	272	269	236	199	460	718	227	227	305	230	316	210	321	245	201	214	553	206	437	355	439	241	376	232	196
ENSDARG00000000370	1251	717	2570	1959	2237	2201	1026	1454	89	159	467	168	925	752	997	728	773	447	674	666	554	354	842	471	717	1191	2393	1797	1222	1119	2190	1921	1006	1153	2049	717	1455	910	824	703	1518	322	1626	691	1825	847	1660	266	1452
ENSDARG00000000380	737	690	1030	833	1207	1329	578	812	140	111	249	161	350	357	980	966	392	431	426	876	423	416	456	476	237	350	871	714	536	565	773	556	651	805	739	552	332	518	373	426	504	242	767	433	1111	398	920	255	650
ENSDARG00000000394	2069	1857	3316	2750	3618	3814	2312	2368	1110	830	1405	1072	1864	1852	2971	2732	1457	1632	2220	3220	1451	1409	1932	1653	1204	1442	2669	2484	1999	2235	2915	2364	1859	2216	2921	1760	1939	1791	1361	1508	2221	886	2922	1532	3734	1793	3555	1077	2501
ENSDARG00000000423	211	210	186	197	309	341	183	203	176	85	97	175	91	187	193	252	137	134	162	231	160	129	130	196	125	117	112	183	220	322	198	162	160	181	133	71	107	76	135	123	266	115	215	229	174	186	197	166	153
ENSDARG00000000442	726	749	1012	786	935	1081	857	1020	378	405	373	429	502	650	712	704	528	290	766	967	442	302	505	508	378	387	1015	642	615	798	703	873	848	721	1125	506	1035	576	371	452	1074	714	923	903	866	570	875	467	590
ENSDARG00000000460	3	5	2	4	2	0	3	2	4	2	0	1	0	3	4	3	4	0	2	1	2	3	1	1	2	1	3	2	0	2	2	3	2	4	1	1	6	0	3	1	0	0	3	1	5	0	3	1	1
ENSDARG00000000472	493	260	872	710	672	760	343	475	14	64	97	18	215	161	344	186	267	152	210	227	190	114	355	142	175	376	733	627	286	243	718	616	314	390	623	250	379	250	239	247	297	84	548	234	722	286	627	75	532
ENSDARG00000000474	16	12	19	22	26	41	12	20	13	14	4	42	9	58	25	26	22	23	10	38	15	8	21	22	10	8	12	15	29	55	9	6	23	18	31	21	18	16	16	19	41	22	40	20	26	19	36	13	24
ENSDARG00000000476	163	144	219	219	217	232	171	162	126	79	112	120	106	125	234	232	119	112	120	199	100	81	134	122	100	107	168	187	188	223	173	187	192	169	204	131	139	118	99	121	232	119	214	151	292	115	223	88	145
ENSDARG00000000489	975	935	1389	1198	1768	1995	1172	962	704	564	744	920	839	1367	1266	1245	766	738	1075	1473	714	741	834	886	888	1031	1132	1109	1172	1542	1079	1108	825	953	1119	736	1079	868	840	957	1574	785	1450	1070	1533	711	1435	565	986
ENSDARG00000000503	5764	5275	14773	10510	9847	11293	7108	8146	1619	1074	2046	1303	4370	2310	6912	4298	3726	3059	7519	10714	3244	3204	5221	3370	1951	3473	12918	9621	3669	4308	10824	7693	5521	7211	11160	3496	5029	3345	4555	4020	3421	1863	6592	3309	8392	3169	8804	1549	7580
ENSDARG00000000516	3	2	6	5	13	13	4	7	3	2	3	0	4	11	4	5	7	1	2	6	5	2	5	0	1	2	4	2	6	14	11	8	4	6	10	1	6	6	3	2	14	0	9	2	9	5	10	1	2
ENSDARG00000000529	249	194	267	215	264	289	206	206	139	47	102	121	125	193	241	228	120	126	90	156	114	111	136	167	114	177	274	214	155	189	222	197	180	203	254	140	253	161	124	140	237	87	275	124	345	164	298	113	237
ENSDARG00000000540	627	592	831	750	1115	1074	698	820	610	442	477	791	637	925	982	986	562	546	868	1305	603	498	629	676	538	467	740	698	808	962	835	821	608	707	778	530	690	662	563	664	1177	600	1056	739	1075	552	1025	508	755
ENSDARG00000000542	442	420	609	526	778	861	477	484	201	170	245	276	341	351	757	636	291	249	374	550	303	319	416	382	252	270	540	477	455	510	556	545	379	430	594	388	441	424	301	326	464	225	657	327	740	306	661	268	475
ENSDARG00000000551	870	853	1153	850	1419	1960	888	970	354	227	593	271	827	374	1257	1323	659	591	789	1153	660	605	758	711	222	353	976	821	518	539	933	863	784	914	941	669	629	571	403	658	746	483	1389	687	1304	634	1494	466	880
ENSDARG00000000563	14213	8376	33854	29922	26415	28321	13604	23115	6229	4811	5964	4118	13484	12332	14356	9234	8628	6728	25607	39424	6403	7573	10525	7254	18659	23014	28776	36541	15720	20737	32247	28548	14847	13697	21869	5764	19773	9825	14885	14168	18464	10339	17876	12772	12686	15337	13295	7665	11528
ENSDARG00000000567	752	660	1226	942	831	888	827	856	180	138	201	203	346	381	671	509	358	279	573	985	338	230	535	406	255	400	1004	965	427	543	844	796	658	751	826	504	614	507	477	439	426	298	693	485	833	506	811	293	684
ENSDARG00000000568	803	745	1437	1175	1184	1416	938	949	539	371	522	428	723	648	1206	974	696	523	919	1262	568	671	579	561	604	665	1064	1014	790	982	1297	1178	884	892	1165	592	1010	614	684	732	948	482	1083	723	1256	677	1106	548	775
ENSDARG00000000588	290	246	388	315	310	336	236	293	145	89	129	160	163	281	297	303	163	138	258	303	144	148	185	169	149	193	288	302	224	340	335	330	238	253	389	156	331	198	156	153	303	118	292	224	340	179	335	143	174
ENSDARG00000000606	67	80	130	99	117	156	73	94	48	19	43	34	54	80	107	115	60	49	55	91	46	50	69	63	66	54	95	97	59	98	127	108	54	90	120	45	83	50	43	51	116	39	117	74	114	71	130	38	85
ENSDARG00000000631	1160	879	1615	1285	1299	1521	970	1242	334	371	507	434	718	787	1008	846	742	503	826	1108	470	628	567	515	768	757	1415	1215	895	1029	1530	1394	837	911	1375	643	1092	746	610	639	1122	539	1102	784	1232	690	1143	445	850
ENSDARG00000000638	0	0	0	1	0	0	0	0	0	0	0	0	0	1	0	0	0	0	0	0	0	0	2	0	0	0	0	0	0	0	0	0	0	0	0	0	0	0	3	0	0	6	0	0	0	0	0	0	0
ENSDARG00000000651	105	125	118	112	117	125	137	121	115	85	74	80	71	76	129	137	75	75	91	140	86	75	82	118	64	79	125	116	104	89	109	97	108	122	101	51	106	81	70	79	135	44	137	71	152	88	115	67	145
ENSDARG00000000656	8	6	12	15	12	11	16	9	12	8	11	49	11	95	15	12	8	8	4	10	8	10	7	13	15	11	17	15	22	15	10	9	24	16	8	13	7	12	5	7	29	12	23	7	10	10	14	1	17
ENSDARG00000000666	1455	1522	1654	1353	1509	1668	1159	1301	962	821	746	756	990	1210	1355	1360	883	631	971	1321	623	680	631	742	903	934	1538	1393	1143	1649	1523	1594	1493	1489	1845	781	1667	977	1035	1118	1763	965	1380	1310	1421	916	1460	924	1009
ENSDARG00000000690	368	395	449	327	363	360	322	385	162	162	149	215	173	305	301	332	166	97	253	353	251	218	267	274	191	185	320	291	306	389	289	255	316	348	376	211	363	276	149	161	466	346	403	400	286	259	295	209	240
ENSDARG00000000729	356	379	657	517	577	691	444	492	136	126	189	163	328	283	569	469	253	204	308	449	221	188	333	290	179	275	578	501	427	469	430	428	362	397	542	324	382	333	257	279	417	166	497	277	814	287	748	188	410
ENSDARG00000000730	736	616	661	559	924	997	443	608	178	179	313	241	376	413	844	734	478	369	452	770	332	317	393	442	298	327	557	513	714	937	515	509	453	419	832	500	743	529	375	412	806	298	870	584	941	573	901	453	561
ENSDARG00000000747	104	84	194	126	158	144	90	124	69	57	46	100	70	103	209	143	86	84	78	137	72	83	82	94	81	67	124	137	98	119	171	167	106	116	121	61	106	81	99	104	237	91	236	111	169	131	146	97	110
ENSDARG00000000760	90	111	119	97	180	203	97	130	200	121	124	148	112	178	164	175	92	116	153	251	112	90	79	130	107	110	131	106	175	208	131	145	86	142	133	77	115	103	71	95	212	101	161	119	195	107	191	124	95
ENSDARG00000000767	151	134	193	153	148	173	161	180	170	84	85	187	75	246	192	214	101	84	230	173	84	78	103	111	139	171	225	247	129	217	160	182	186	161	197	147	225	147	96	115	163	76	143	152	253	74	233	60	135
ENSDARG00000000779	1300	1305	1663	1478	2655	2714	1401	1476	1492	803	907	1207	1092	1479	2394	2283	967	1103	1235	1759	1123	1099	1440	1539	827	937	1381	1251	1611	1828	1529	1383	1279	1400	1643	1365	1318	1375	1005	1099	2013	842	2339	1255	2281	1120	2422	903	1451
ENSDARG00000000796	923	692	1980	1081	1998	2144	563	939	472	369	522	911	924	1146	1261	1401	809	420	457	960	795	889	470	518	919	1061	631	616	813	763	1083	753	909	796	1556	634	1004	370	274	430	1192	379	1328	611	1027	483	1184	425	583
ENSDARG00000000804	317	313	462	335	509	555	266	311	485	343	340	643	292	778	499	601	353	296	365	532	218	283	202	262	349	257	277	214	483	606	259	305	352	327	381	237	464	296	207	275	574	414	439	349	477	249	435	239	235
ENSDARG00000000830	239	253	421	364	466	481	248	356	238	140	159	117	168	224	427	395	162	185	135	219	185	166	199	175	90	158	340	309	245	299	263	259	291	292	340	224	231	241	172	184	381	127	351	225	489	237	503	171	240
ENSDARG00000000837	774	563	1034	809	972	1191	565	666	165	210	329	245	440	577	683	585	485	306	626	870	471	332	429	335	465	472	905	749	775	664	733	709	680	654	957	400	837	502	418	461	802	424	820	713	908	524	853	351	558
ENSDARG00000000853	1524	1496	2097	1885	2502	2640	1625	1849	2427	1356	1350	1996	1324	2327	2156	1963	1283	1489	236	236	1132	1267	794	1018	1814	1826	1803	1661	1991	2350	2394	2288	1635	1691	1646	847	1516	779	893	901	2417	731	1970	1160	2488	856	2260	682	1139
ENSDARG00000000857	950	910	1371	1091	1468	1572	1056	1152	417	448	517	642	682	934	1349	1208	680	586	748	1002	666	615	815	711	444	532	1125	1015	1053	1165	1112	1029	937	946	1315	715	1053	797	551	619	1214	510	1235	839	1471	733	1463	561	845
ENSDARG00000000861	2884	2366	4436	3684	4274	5077	2823	3545	796	951	1406	1143	2054	2501	3138	2632	2079	1461	2314	3026	1648	1591	2117	1598	2006	2116	4203	3515	2922	3449	3698	3557	2805	2872	4093	1833	3240	2369	1952	2009	3682	1711	3619	2489	3697	2370	3475	1306	2917
ENSDARG00000000887	147	163	140	145	187	296	44	93	264	131	79	108	111	179	136	138	66	42	44	103	82	69	76	134	92	62	131	120	169	240	78	60	158	180	112	79	82	113	113	135	231	172	247	185	100	78	88	70	135
ENSDARG00000000906	189	208	252	234	488	498	193	245	244	137	180	362	163	389	378	358	134	164	284	336	206	175	164	225	204	191	208	229	397	421	204	187	196	204	198	198	241	227	159	181	369	161	323	268	335	205	347	187	199
ENSDARG00000000935	236	204	414	364	369	400	224	288	40	55	64	51	149	174	240	175	168	70	99	121	118	53	119	101	120	168	320	328	218	231	308	333	243	224	380	96	244	122	125	140	208	61	268	153	301	131	277	55	186
ENSDARG00000000943	718	743	1069	870	898	1079	717	796	506	355	377	437	443	579	906	738	526	510	548	638	439	439	438	529	538	565	975	823	749	979	891	759	757	770	964	396	798	441	433	521	916	470	965	626	1052	446	1036	315	609
ENSDARG00000000966	3074	2332	5557	4760	5049	5580	2802	3373	700	729	1363	812	2310	1846	3271	2595	2107	1290	2294	3033	1752	1531	1892	1318	1829	2437	4829	4205	2944	3123	4878	4396	2663	2915	4787	1639	3348	1841	1876	1859	3433	1165	4060	1758	3590	1911	3710	925	2876
ENSDARG00000001014	3406	2204	5169	4481	6391	7757	3127	3563	436	759	1647	890	2629	2881	4192	3931	2394	1838	573	459	1971	1356	2712	1636	2442	2546	4770	4417	4178	3812	4464	4433	3133	2861	4643	2579	3797	2463	1899	1841	5181	1215	5624	2544	5848	2677	5259	932	3576
ENSDARG00000001015	1189	1021	2112	1588	1230	1433	1171	1520	434	318	423	385	666	634	1016	731	706	473	1146	1737	536	501	791	702	628	695	1842	1518	853	1008	1467	1306	1093	1175	1728	563	1298	623	622	634	833	639	964	737	1191	693	1170	440	904
ENSDARG00000001057	1363	1537	1876	1744	2859	2660	1677	1691	5812	2890	2323	3619	2075	3281	2862	2888	1422	1946	142	137	1509	1716	1110	1477	2289	1642	1582	1481	3091	3538	2358	2470	1737	1657	2043	1403	2137	1235	1294	1351	4527	1711	2716	1771	2513	1076	2248	971	1110
ENSDARG00000001127	631	236	1315	1029	961	1147	341	644	15	27	87	29	331	195	317	162	295	81	367	378	245	86	367	102	226	425	1290	885	426	404	1024	1065	432	506	1161	250	699	297	309	233	488	89	761	297	841	360	832	79	793
ENSDARG00000001129	1788	1264	3172	2518	2411	2989	1734	2268	371	328	520	433	1176	895	1736	1200	1044	464	1580	2026	847	631	1191	689	890	1088	2772	2297	1306	1333	2644	2559	1623	1779	2640	907	1854	1102	1031	1099	1627	701	1961	1042	1949	1220	2058	600	1672
ENSDARG00000001154	238	145	562	476	365	377	177	271	41	29	85	30	166	130	188	141	208	110	92	68	77	63	97	49	132	219	507	282	294	256	427	358	190	204	401	84	232	115	91	112	258	27	248	89	397	85	323	30	225
ENSDARG00000001162	987	1018	1746	1189	1567	1641	1117	1162	772	449	707	638	825	958	1443	1361	757	851	1067	1512	668	576	770	805	647	865	1266	1238	1112	1341	1222	1076	1035	1128	1285	730	1026	757	552	627	1213	548	1359	692	2124	810	1860	538	975
ENSDARG00000001169	169	155	188	144	417	408	215	217	422	187	178	285	171	343	320	343	147	171	139	158	191	200	150	241	117	140	155	129	331	324	161	173	196	182	179	125	206	170	153	172	473	187	339	266	353	197	349	186	156
ENSDARG00000001210	566	721	828	642	998	1220	703	775	783	533	473	643	505	669	1103	1022	504	605	515	742	597	547	591	751	352	387	701	627	811	934	579	518	639	689	666	552	565	645	417	447	986	429	1082	611	1147	535	1142	568	623
ENSDARG00000001220	3329	2215	6092	5127	6184	7070	2831	4100	1119	967	1456	1135	2568	2252	4320	3052	2262	1564	2356	3195	1865	1434	2610	1780	2020	2640	5800	5163	3715	3691	4716	4495	3116	3370	5296	2047	3570	2331	2175	2017	3842	1267	4988	2040	4093	2507	4207	1220	3740
ENSDARG00000001234	542	509	668	583	606	668	365	485	396	320	368	354	390	547	448	492	460	425	482	686	338	391	355	388	481	417	539	421	540	781	460	514	561	503	676	279	606	351	257	347	812	296	589	339	776	330	618	276	447
ENSDARG00000001241	2375	2558	3232	2969	3790	4198	2805	2946	1618	1114	1454	1577	1764	2139	3594	3171	1711	1813	1195	1370	1696	1692	2021	2002	1270	1546	2871	2582	2621	2848	2836	2495	2450	2561	3194	2082	2371	1948	1488	1639	3303	1169	3580	2077	4232	1849	4069	1423	2432
ENSDARG00000001244	1771	1928	3244	2451	3433	4099	2383	2351	983	659	1082	1177	1479	1698	2820	2318	1554	1712	1194	1555	1167	1472	1642	1400	1053	1348	2587	2180	2178	2230	2716	2511	1858	1924	2888	1435	2003	1269	1125	1254	2406	898	2604	1283	3654	1204	3033	732	1959
ENSDARG00000001249	139	143	194	146	192	210	175	169	165	72	117	147	118	169	220	198	108	121	140	300	108	112	119	132	92	107	148	139	156	195	162	155	136	166	186	119	167	112	103	132	187	130	229	156	244	119	193	110	125
ENSDARG00000001259	57	43	51	65	89	88	45	68	31	38	20	22	39	61	65	56	40	30	27	26	43	18	30	42	27	26	59	64	74	89	58	67	64	51	77	25	63	30	23	24	199	43	114	39	97	38	75	38	36
ENSDARG00000001303	7	5	19	19	17	14	13	21	29	9	9	66	23	131	18	18	5	19	12	11	39	24	13	17	37	23	12	10	17	17	9	17	43	49	13	17	12	16	8	11	26	1	11	11	7	14	9	1	30
ENSDARG00000001313	467	445	474	358	529	598	383	469	104	124	140	152	236	230	371	410	237	158	344	558	288	215	321	282	127	136	429	481	312	394	266	233	360	422	457	332	344	290	197	197	346	253	458	325	609	291	576	239	357
ENSDARG00000001354	734	671	1002	1012	685	642	513	578	574	412	486	603	386	888	552	540	615	437	885	1087	414	638	456	401	686	590	876	546	593	730	937	1166	916	786	736	310	665	354	538	627	713	407	520	692	752	338	604	322	1070
ENSDARG00000001414	216	271	382	388	431	424	292	328	371	394	373	426	346	676	325	394	332	287	258	278	276	250	224	202	565	285	300	290	585	759	340	389	370	310	433	296	531	309	229	290	699	418	439	402	431	262	392	186	352
ENSDARG00000001431	14964	12417	24845	21891	17792	20245	20234	19809	5286	3549	7626	4374	13239	6697	15051	13504	8731	6975	13996	19957	8452	9367	9901	7653	11405	13990	19346	19886	10740	12729	22551	19940	16044	15976	20293	10303	17191	9563	12738	14741	11732	7131	14364	13445	18363	11387	16670	8788	13502
ENSDARG00000001437	1085	679	945	751	1134	1431	753	889	70	236	240	171	559	649	420	304	626	367	655	723	301	257	455	315	624	833	1080	815	1121	691	1346	1356	762	827	1142	79	652	102	618	567	1393	182	1114	299	1304	431	860	188	1010
ENSDARG00000001442	209	215	330	258	265	324	182	247	144	78	149	206	134	220	220	225	145	132	134	208	112	125	119	143	205	266	277	238	215	353	275	240	204	219	302	125	251	153	155	193	248	113	241	159	304	140	283	94	197
ENSDARG00000001447	390	373	620	515	518	580	397	455	144	151	198	181	259	328	462	377	257	208	418	514	248	178	258	250	194	270	557	457	401	452	458	433	432	445	560	232	450	306	251	271	402	236	431	376	568	290	563	200	369
ENSDARG00000001452	128	107	187	107	219	226	95	93	69	66	69	111	104	126	249	223	104	87	179	177	153	95	106	117	97	122	168	162	152	183	147	167	130	137	185	110	196	140	84	118	181	108	191	136	206	101	219	77	165
ENSDARG00000001463	1286	1133	1749	1425	1292	1658	1301	1948	658	339	554	462	751	624	1289	1072	1265	1421	953	1686	867	1191	660	859	450	1004	1459	1382	1232	1338	1598	1400	1453	1688	1587	786	1301	738	676	680	1472	764	1264	949	1594	810	1376	741	1096
ENSDARG00000001470	294	261	438	439	619	627	732	696	103	104	115	98	133	213	338	262	330	317	906	1226	794	150	889	777	142	176	330	262	243	287	235	203	275	257	330	177	292	245	155	163	1005	169	644	238	421	233	390	162	268
ENSDARG00000001498	77	59	71	46	79	86	58	78	53	35	25	38	39	93	43	34	33	13	72	91	49	21	26	38	35	39	58	55	50	59	68	64	90	66	68	34	60	40	46	65	67	38	61	49	65	46	61	41	54
ENSDARG00000001549	95	82	203	162	276	335	158	160	35	72	47	48	102	117	137	129	101	48	16	28	83	58	122	88	46	76	237	171	137	137	124	156	138	115	150	62	133	76	48	46	219	47	190	56	237	57	214	38	129
ENSDARG00000001557	265	316	368	319	553	597	418	352	141	155	160	211	245	323	740	516	173	225	342	470	290	270	342	318	99	156	328	259	282	365	365	304	298	365	316	352	248	377	203	273	397	207	545	278	527	355	510	248	366
ENSDARG00000001558	995	1005	901	734	976	1097	764	816	266	209	262	313	397	487	1015	904	457	530	387	583	547	432	616	570	187	372	980	940	637	750	562	486	686	786	920	656	634	640	368	432	851	306	1129	570	1622	746	1412	492	878
ENSDARG00000001559	412	141	837	671	638	592	215	491	12	24	72	19	212	192	191	107	173	57	221	190	119	69	193	76	257	448	851	654	368	355	659	566	270	284	785	119	496	176	189	140	401	85	400	166	338	220	394	55	366
ENSDARG00000001572	6	7	5	4	5	8	9	5	12	7	3	11	4	18	3	2	6	1	2	4	0	2	0	3	12	11	9	7	6	5	6	8	3	4	10	8	13	9	12	3	14	0	6	2	7	1	6	1	7
ENSDARG00000001578	2327	2305	2659	2197	4145	4900	1872	2418	2776	2415	2318	3252	2358	3747	3802	3977	2073	1831	2851	3849	2142	2186	2007	2373	1718	1459	2381	2068	3201	3515	2943	3189	2839	2555	3609	2637	3471	2894	1973	2140	5495	2815	3991	3768	3705	2535	3477	2524	2924
ENSDARG00000001621	325	363	546	482	634	756	476	529	274	188	319	276	379	374	499	530	291	334	298	517	313	277	324	347	258	336	609	470	397	517	532	419	480	463	547	356	436	290	289	318	526	177	557	377	745	324	665	227	400
ENSDARG00000001634	1496	1430	2271	1770	1539	1865	1529	1864	511	301	440	417	672	672	1139	948	797	519	1253	1811	592	549	837	765	608	817	1997	1683	807	923	1989	1854	1538	1704	2110	637	1563	676	657	773	1156	577	1322	748	1328	755	1394	548	1110
ENSDARG00000001656	2	2	9	9	8	2	5	4	11	9	3	62	14	72	10	1	1	2	2	4	7	6	7	9	5	8	2	5	3	12	2	5	13	9	3	5	3	5	3	3	8	3	3	5	3	8	3	1	13
ENSDARG00000001676	1834	1052	2565	2021	1820	2054	1264	1754	115	195	354	262	864	645	819	609	756	313	1085	1372	652	300	823	446	735	1062	2683	1974	899	877	2335	2465	1234	1295	2375	694	1724	680	848	722	1019	444	1293	809	1673	886	1515	383	1487
ENSDARG00000001686	162	230	281	266	156	157	256	300	94	44	147	58	179	113	157	131	127	122	84	166	125	139	150	152	114	184	263	192	187	180	251	230	214	242	239	104	96	138	87	79	232	74	242	146	293	126	172	64	171
ENSDARG00000001710	3554	2953	5752	4989	3820	4400	3100	4011	928	904	1487	1096	2259	2030	2727	2098	1973	1139	3308	4495	1726	1312	2121	1603	1764	1970	4731	3889	2370	3015	5041	4524	3096	3377	4877	1875	3590	2030	2164	2190	2552	1758	3052	2467	3406	2033	3421	1437	3077
ENSDARG00000001712	130	108	206	154	135	142	82	110	79	52	92	70	108	136	118	87	96	49	142	221	51	65	57	64	111	173	162	140	123	139	229	208	141	128	168	50	157	90	128	117	111	76	93	96	129	89	108	70	106
ENSDARG00000001721	12	9	8	17	10	34	5	16	12	13	7	7	5	15	26	22	9	7	16	16	13	14	26	11	8	12	6	9	13	18	14	21	13	13	9	6	11	8	6	10	19	11	20	20	20	16	40	7	10
ENSDARG00000001729	1978	1802	3244	2670	3448	3888	2167	2291	910	869	1293	1125	1778	1848	2965	2669	1621	1293	2083	2904	1524	1351	1651	1466	1472	1605	2639	2323	2011	2508	2720	2585	2125	2140	3112	1718	2369	1914	1464	1704	2561	1329	2933	1767	3367	1602	3335	1134	2173
ENSDARG00000001733	602	629	881	665	956	1077	513	693	417	285	369	316	430	493	628	668	432	364	672	1153	473	424	426	483	380	482	691	573	599	838	746	724	523	574	805	398	738	462	373	420	877	471	845	663	856	485	876	477	547
ENSDARG00000001734	821	780	1070	953	1259	1421	760	940	434	342	474	461	634	707	1060	875	592	486	559	861	637	643	652	674	510	502	872	830	768	1066	830	782	822	879	1045	559	819	598	426	570	948	434	1010	739	1109	583	1164	513	717
ENSDARG00000001754	1224	1144	2023	1791	2390	2465	1688	1869	1518	1028	993	1150	1417	1507	2522	2197	1145	952	1670	2501	1060	1156	1284	1521	1175	1170	1544	1606	1700	2013	2582	2467	1551	1581	1686	1093	1562	1484	1465	1686	2433	1269	2149	1456	1842	1054	1772	602	1469
ENSDARG00000001760	1482	1116	1920	1533	1202	1425	843	1266	246	119	294	268	391	423	1628	1164	424	368	1353	1992	614	420	661	697	552	795	1787	1144	795	1269	1178	1258	823	925	1652	444	1477	445	435	553	1422	485	1442	861	1356	612	1471	429	1253
ENSDARG00000001767	437	397	485	390	447	504	261	327	62	68	130	116	202	306	362	322	260	181	348	524	216	207	211	166	67	112	430	413	263	465	255	263	335	360	545	197	381	190	168	143	496	136	510	300	432	179	709	152	275
ENSDARG00000001769	1177	588	1868	1577	1627	1920	742	1126	50	231	271	172	753	785	810	611	710	281	595	593	475	271	727	292	779	1067	1775	1362	1099	898	1509	1545	878	909	1715	575	1391	790	641	596	1492	379	1492	718	1740	837	1512	282	1222
ENSDARG00000001771	65	54	64	63	71	94	52	63	77	38	39	66	40	88	58	72	40	60	28	21	23	31	72	68	45	47	80	51	75	104	63	70	56	55	76	35	115	52	33	55	130	72	73	65	94	49	94	49	57
ENSDARG00000001776	97	69	162	160	160	213	87	145	44	31	53	27	85	64	158	132	56	43	73	69	81	41	93	74	56	58	173	144	109	85	125	140	94	105	133	75	117	98	63	56	150	73	157	68	143	113	131	47	112
ENSDARG00000001777	1135	1048	1557	1320	1382	1589	1208	1324	471	311	457	484	745	736	1349	1240	695	596	374	477	542	479	756	770	478	670	1252	1272	1137	1221	1334	1250	1005	1116	1342	791	1047	796	600	709	1283	506	1375	814	1487	706	1408	442	970
ENSDARG00000001781	157	128	265	240	195	222	137	176	18	39	59	54	133	137	129	132	87	48	147	146	100	63	135	94	119	152	240	207	156	173	229	247	166	148	269	148	245	147	124	104	162	58	145	119	255	142	242	91	214
ENSDARG00000001782	202	184	180	174	181	279	211	209	58	45	67	77	115	87	240	233	159	76	220	328	129	83	92	97	37	66	139	138	134	177	97	74	182	159	173	114	111	131	71	50	154	98	259	172	270	100	274	110	105
ENSDARG00000001785	461	542	762	678	659	774	588	514	455	238	350	283	422	335	633	497	398	373	447	568	301	288	298	346	300	337	725	540	454	660	581	550	546	625	571	288	511	297	285	321	438	215	629	341	804	308	683	260	449
ENSDARG00000001788	13079	13895	13353	12996	25626	25449	14494	15179	35739	18569	16390	30083	12587	28078	24016	25472	12973	16713	7759	10552	15780	16281	11589	15490	11404	11784	12799	11197	26235	28106	12606	13192	16057	15127	15220	12542	15426	12947	11394	11413	34986	14319	24172	16986	23159	12823	23639	14150	12659
ENSDARG00000001803	238	215	368	304	391	444	218	275	121	58	91	85	126	162	283	251	196	152	168	210	137	120	178	178	144	192	310	239	211	281	401	391	228	258	325	132	243	145	177	168	241	134	279	190	319	151	305	114	287
ENSDARG00000001804	119	112	155	144	466	497	156	154	229	164	174	183	194	361	301	347	171	150	162	266	176	143	128	144	189	112	211	132	363	523	134	152	190	171	173	240	202	232	137	142	354	85	261	142	315	166	367	197	168
ENSDARG00000001807	1152	857	1680	1356	1139	1369	854	1114	315	195	379	290	607	483	846	769	699	441	821	1158	533	497	660	537	568	752	1184	943	695	754	1452	1479	822	838	1402	489	1001	555	555	591	857	293	1031	634	1150	517	998	367	931
ENSDARG00000001817	17	12	50	35	33	34	8	35	9	6	8	12	20	17	7	6	17	6	16	9	10	3	14	7	21	17	68	52	22	24	49	42	29	19	48	10	43	12	17	15	39	5	33	12	40	26	29	7	22
ENSDARG00000001818	4802	2931	5797	5028	3395	3810	2508	3321	650	538	474	626	1175	1377	1549	1207	2371	1542	3190	3281	327	684	1309	765	1977	2442	5611	6281	2361	2546	6131	5825	3192	2945	5213	1646	4067	1897	2685	3068	2981	799	2332	2086	2113	1745	2081	1116	2907
ENSDARG00000001825	33	38	56	49	84	75	37	51	25	28	34	46	31	58	61	45	33	48	26	62	18	29	37	35	27	29	49	46	44	74	58	65	27	38	43	29	39	43	19	30	52	8	47	31	47	37	80	21	33
ENSDARG00000001829	888	915	1451	1146	1279	1245	1054	1160	622	376	554	566	670	1023	986	873	856	824	894	1092	575	734	583	682	554	789	1324	1011	1032	1272	993	1008	837	923	1321	508	1076	584	557	624	1163	580	1121	738	1561	592	1186	435	820
ENSDARG00000001835	883	773	1707	1386	1203	1417	937	1159	534	280	393	351	728	559	1021	734	688	609	764	1058	498	518	673	515	462	682	1525	1138	705	934	1438	1251	867	956	1425	463	883	520	596	610	863	389	1194	592	1258	572	1197	343	1001
ENSDARG00000001857	662	360	1221	971	983	1104	473	592	30	95	169	83	440	412	468	345	409	172	241	198	274	148	384	170	445	662	1158	972	730	615	1044	1012	491	487	1034	351	734	428	360	319	888	179	838	407	998	408	887	105	620
ENSDARG00000001859	94	108	119	97	98	147	112	119	42	20	37	55	63	61	86	69	49	51	76	92	53	63	81	77	27	53	123	111	73	64	114	97	75	108	99	91	85	63	70	60	66	48	126	70	156	79	176	60	85
ENSDARG00000001870	13502	13261	23152	20437	19905	24336	15201	14040	14588	7487	8402	9425	11391	8578	16853	14025	12368	12981	14846	18718	6212	9988	12116	11321	13498	24510	16873	20680	14884	11885	23773	22619	17191	18596	14802	10386	11038	10749	15689	16075	14360	5653	14392	12011	20106	10577	17495	9177	15317
ENSDARG00000001873	1286	1596	1732	1561	2684	2790	1903	2169	1596	992	1681	1812	1483	2014	2170	2358	1071	1127	849	1244	1236	911	1380	1621	823	811	1539	1290	1890	2175	1256	1259	1850	1727	1777	1625	1524	1527	882	836	2672	1267	2349	1514	2532	1168	2691	1029	1671
ENSDARG00000001879	1012	788	1538	1229	1388	1533	783	923	194	260	433	337	609	763	807	738	773	435	699	798	439	432	456	430	785	745	1212	1146	980	1353	1310	1293	901	830	1523	454	1358	637	591	638	1183	392	990	647	1114	660	1063	342	871
ENSDARG00000001880	420	429	794	649	907	1049	532	682	269	169	311	328	393	550	815	717	468	448	528	886	423	474	588	619	317	488	695	613	608	654	579	484	572	659	759	436	532	458	411	435	698	331	866	514	874	387	882	444	618
ENSDARG00000001881	63	16	129	101	97	104	27	48	0	8	5	1	20	25	15	21	20	3	26	23	18	3	35	4	25	45	129	82	55	42	72	74	45	29	137	14	53	26	19	20	34	7	75	15	63	38	58	5	70
ENSDARG00000001882	601	401	932	847	740	897	779	806	161	155	435	171	594	345	599	582	383	356	431	487	446	329	424	282	534	923	758	805	429	549	1220	945	589	559	690	474	570	496	620	624	419	216	634	514	1005	605	811	400	516
ENSDARG00000001888	403	270	637	551	560	654	318	440	61	75	151	127	281	311	353	299	211	139	318	360	212	130	266	143	209	295	585	422	345	325	541	491	379	385	687	216	478	298	245	208	476	139	524	380	578	283	495	153	417
ENSDARG00000001889	11435	13141	16974	14381	21716	23946	13566	13989	7617	3930	7219	7151	9055	7912	18363	16034	7197	11237	3135	3662	10365	8979	13872	12875	3909	7145	13031	11459	11305	12319	13901	11959	11440	14580	13857	11671	8683	8267	7856	7748	10964	4787	19336	8216	22960	9585	21532	7053	15515
ENSDARG00000001890	3194	2878	4256	3645	5124	6196	3083	3605	1019	1163	1307	1122	1998	2292	4310	3739	2317	1747	2041	3048	2162	1790	2885	2272	1354	1622	3618	3355	3121	3338	3394	3466	3005	3046	4548	3090	3524	3050	1938	2167	4279	1907	4826	2797	4725	2651	4801	1751	3105
ENSDARG00000001891	127	80	171	133	124	145	67	78	37	30	47	53	71	64	100	100	56	47	47	54	37	53	79	62	51	75	169	136	96	159	132	125	101	93	106	66	78	59	92	87	140	46	117	79	92	65	82	29	94
ENSDARG00000001897	1030	996	1544	1360	1448	1599	1412	1233	980	738	935	1023	999	1337	1256	1208	1021	1095	791	999	817	1087	831	826	1014	1828	1513	1471	1357	1450	1478	1386	1213	987	1528	1375	1486	1282	1148	1210	1556	583	1320	1304	2344	993	1618	679	1160
ENSDARG00000001898	432	456	416	395	534	669	391	446	309	231	243	263	269	342	459	457	258	253	356	642	265	256	272	367	196	253	433	343	359	509	311	340	358	389	406	285	435	381	234	285	543	257	558	331	538	348	616	283	338
ENSDARG00000001906	78	59	134	87	89	86	87	86	30	25	26	31	39	71	78	67	44	24	77	79	50	53	28	37	42	40	98	84	50	87	109	138	102	74	179	51	139	61	49	40	68	30	83	50	74	44	89	42	66
ENSDARG00000001909	236	251	401	319	473	554	308	332	202	125	210	219	225	314	420	335	205	248	213	296	184	188	221	264	242	218	376	340	366	378	374	359	256	287	435	262	368	228	244	256	540	131	487	317	560	248	553	159	327
ENSDARG00000001910	3043	2624	5862	4678	2842	3126	2399	2965	239	405	870	657	1727	1566	2264	1603	1760	1047	2216	3215	1102	1066	1293	832	1180	1495	4148	3368	2073	2348	3899	3127	2534	2783	4329	883	2509	913	1481	1597	2431	955	2788	1684	3114	1209	2655	722	1760
ENSDARG00000001912	313	259	417	325	461	564	229	354	60	60	85	148	163	226	287	274	233	79	229	266	110	82	194	168	147	145	323	270	198	280	316	291	254	257	419	214	349	247	212	169	373	131	415	197	250	208	287	120	217
ENSDARG00000001913	690	638	1193	945	754	910	666	695	294	308	257	355	479	451	792	615	435	286	368	624	258	195	310	319	363	612	846	685	647	690	930	767	600	555	1012	471	814	713	479	806	924	656	1024	645	1237	866	1073	635	452
ENSDARG00000001929	446	357	659	520	589	603	406	511	99	156	249	189	352	355	439	384	355	243	173	193	243	197	260	199	390	454	410	410	408	453	613	557	421	447	628	243	468	268	252	288	534	199	434	253	662	266	490	153	398
ENSDARG00000001930	352	321	686	591	588	700	362	505	134	132	168	153	281	259	531	404	296	189	265	353	255	176	338	258	187	293	558	457	351	419	512	481	382	425	614	266	374	315	291	310	359	197	558	347	590	273	639	200	430
ENSDARG00000001933	152	127	186	189	308	351	162	190	74	82	148	167	175	266	192	150	138	117	171	227	119	135	98	85	204	175	148	181	264	305	199	200	185	174	187	92	208	115	131	128	189	109	167	153	222	134	207	84	119
ENSDARG00000001937	254	223	527	428	272	381	303	369	141	129	166	116	265	200	207	173	160	140	363	459	218	194	149	119	243	248	453	399	206	264	461	445	337	328	432	162	346	180	197	260	361	366	333	384	374	320	304	238	208
ENSDARG00000001939	448	477	621	497	571	665	491	651	150	100	110	125	211	234	536	462	247	195	351	486	258	210	298	235	164	234	466	423	311	409	460	412	385	416	495	211	334	221	215	266	471	187	560	347	506	282	515	233	449
ENSDARG00000001940	1452	1620	1697	1618	2244	2341	1361	1493	1527	877	966	1188	1028	1361	2039	1994	1050	1266	1226	1859	1024	1060	1125	1442	952	1255	1520	1392	1605	1807	1649	1732	1477	1370	1567	958	1521	1186	1024	1138	2159	997	2166	1458	2250	1227	2167	965	1257
ENSDARG00000001950	15421	16534	18054	17933	35547	33461	24794	24018	79754	40845	56076	71716	36921	62852	31266	40949	19266	26994	5930	5546	30101	33455	16659	21871	38365	23066	19121	15398	41282	47601	19173	21287	23179	18774	20083	21030	25890	22762	23078	27693	71221	63656	36306	53613	31395	26467	27380	28387	18521
ENSDARG00000001953	958	630	1471	1120	1433	1275	765	999	214	207	240	353	453	622	1009	1088	525	360	556	899	563	368	319	370	740	1008	650	901	788	855	1433	1400	572	601	871	390	632	341	581	522	802	506	789	578	757	380	618	311	523
ENSDARG00000001968	296	110	446	375	448	439	124	258	16	86	59	47	180	174	201	149	167	33	181	149	104	49	135	60	213	248	368	384	318	343	315	314	215	199	409	132	351	210	193	161	438	77	391	165	296	249	340	76	263
ENSDARG00000001969	622	603	1000	844	845	929	616	746	274	258	293	333	456	486	701	540	438	317	594	789	382	357	484	391	387	442	906	734	593	641	884	872	597	700	832	436	691	460	428	474	687	413	673	557	755	438	721	282	557
ENSDARG00000001971	275	166	243	181	288	270	145	192	83	77	63	88	75	123	206	171	79	66	52	56	138	64	158	109	120	185	380	224	287	346	275	324	305	204	353	158	376	177	172	142	664	154	390	226	553	228	483	120	284
ENSDARG00000001975	1151	942	1269	926	1577	1773	908	1539	563	400	426	943	620	1372	1153	1177	1084	465	625	1089	764	674	610	802	1053	949	675	561	824	976	1046	1100	653	788	1245	656	1138	455	457	581	1599	587	1088	683	846	585	1127	517	1202
ENSDARG00000001976	296	300	558	488	516	634	349	376	190	93	266	196	220	288	456	501	239	293	226	469	229	282	302	354	223	349	392	338	289	327	586	411	331	429	424	317	261	286	242	247	375	160	518	300	675	255	591	195	347
ENSDARG00000001993	6590	4618	7215	5412	13546	12488	4214	5771	3239	1249	2702	2320	3138	3033	6455	4896	2892	4074	4721	5636	2074	2043	3585	3885	3697	4443	9250	6112	5545	7054	10330	9040	4190	4095	9895	2071	7805	1893	2813	3906	6983	1894	6335	3573	6018	3101	9739	2037	6360
ENSDARG00000001994	7967	6990	16761	13979	13113	15146	9526	10267	1440	1394	3696	1597	6513	3131	10472	7538	5427	4362	8581	13036	5254	4544	8427	5127	2578	5551	13014	11049	5962	6297	13930	11249	7292	9484	13241	6740	6633	5712	6447	5996	5057	2364	10946	5319	13599	5402	13671	3248	11188
ENSDARG00000001999	526	493	812	714	875	920	577	720	136	105	230	142	384	353	570	413	428	263	432	664	368	274	338	246	282	375	711	665	493	527	669	634	464	499	766	256	565	330	329	306	633	223	726	325	735	378	722	224	496
ENSDARG00000002002	352	331	323	361	481	470	258	336	1036	567	489	984	385	1011	419	495	258	333	190	180	353	316	291	378	588	380	367	259	836	1063	455	534	413	337	518	308	596	313	426	454	962	626	480	456	540	351	498	397	310
ENSDARG00000002006	414	292	559	500	547	574	340	459	77	162	195	152	290	401	383	345	293	207	183	195	262	132	285	192	345	396	521	434	418	444	507	544	341	353	595	243	466	290	284	287	616	156	542	298	595	312	497	172	416
ENSDARG00000002013	466	293	782	659	558	560	333	376	22	75	139	59	280	245	278	222	287	129	284	368	176	83	156	102	181	184	796	623	331	302	458	428	347	352	742	240	501	308	317	265	450	257	441	332	607	160	579	96	335
ENSDARG00000002016	664	663	833	752	1014	1154	651	752	558	329	444	519	499	698	1010	917	482	457	762	1180	517	444	652	582	351	444	717	633	779	908	641	600	543	692	773	553	648	547	427	462	836	406	966	554	1051	506	1100	445	647
ENSDARG00000002020	451	364	823	677	609	662	480	527	66	103	159	94	258	272	382	291	327	162	324	465	202	152	239	189	208	275	720	638	374	419	624	526	415	484	825	253	530	291	285	264	371	154	512	322	502	263	552	151	429
ENSDARG00000002021	1761	1556	2268	2002	2172	2455	1664	1744	541	550	671	720	1041	1222	1928	1666	1049	844	1184	1703	1130	819	1467	1090	902	1259	1923	1732	1624	1592	1874	1699	1612	1701	2415	1247	1742	1211	1028	1190	1758	581	2178	1136	2630	1120	2638	726	1580
ENSDARG00000002026	168	62	452	292	239	285	100	161	6	12	31	16	87	57	80	54	68	17	85	105	43	14	71	21	84	149	383	328	123	103	326	273	83	125	318	52	182	72	85	68	155	48	214	69	211	103	192	21	161
ENSDARG00000002031	724	722	1140	904	834	937	773	850	184	136	266	204	441	362	873	681	397	420	493	715	409	312	516	448	213	380	883	858	440	537	875	732	532	705	841	541	554	437	397	419	529	255	855	498	975	421	897	271	640
ENSDARG00000002037	190	150	307	248	349	356	233	242	82	74	96	90	171	126	258	201	109	91	206	278	113	127	86	98	117	156	359	251	189	257	272	237	190	203	416	154	286	147	136	167	229	75	242	151	327	159	310	113	214
ENSDARG00000002060	77	64	86	53	116	106	78	88	50	46	45	54	51	86	114	96	46	41	31	35	50	61	64	74	22	43	81	71	93	83	62	58	88	58	80	50	57	58	27	50	116	26	112	72	120	66	99	53	57
ENSDARG00000002071	1145	609	1969	1657	1686	2086	862	1115	53	216	299	120	914	537	972	746	633	266	924	972	560	294	695	305	611	872	1410	1331	1122	1107	1597	1571	922	910	1474	724	1097	961	734	830	1243	415	1504	949	1547	1079	1477	373	1011
ENSDARG00000002077	134	149	161	145	287	359	131	160	131	95	113	148	119	220	279	277	101	129	128	192	126	152	172	161	73	94	166	145	217	193	121	106	169	195	173	123	146	146	100	124	322	140	295	165	286	135	301	95	199
ENSDARG00000002082	3505	3492	5004	4182	5424	6040	4124	4272	2280	1467	2246	2139	2933	2974	5522	5015	2819	2780	3649	5769	2713	2759	3283	3210	2171	2439	4276	3979	3191	3703	4506	4249	3587	4043	4387	3032	3469	2914	2565	3031	3909	2106	5151	2943	5829	2756	5715	2014	3607
ENSDARG00000002084	1625	1218	2617	2554	3392	3741	1720	1957	823	642	1105	788	1679	1446	2169	2041	1210	1213	851	876	1229	1119	1499	1190	1467	1660	2497	2409	2177	2509	2409	2295	1837	1776	2353	1302	2087	1422	1438	1611	2656	1203	2375	1940	2495	1808	2407	1034	1923
ENSDARG00000002097	89	36	107	68	247	212	32	69	10	31	87	26	131	202	83	85	71	26	23	16	97	56	22	18	189	122	176	128	240	296	115	143	74	69	157	25	127	74	48	44	340	60	209	82	176	49	168	13	85
ENSDARG00000002127	1552	1503	2418	2008	1845	2128	1630	1881	539	447	549	510	955	789	1625	1344	857	742	1391	2303	925	676	1184	1042	630	954	2028	1779	1071	1161	2027	1776	1446	1579	1935	1073	1269	1055	1052	1048	1208	604	1643	1059	1932	1070	1831	751	1389
ENSDARG00000002128	389	393	584	556	664	835	504	496	376	227	325	328	382	459	730	686	371	376	412	591	355	357	400	410	269	373	513	500	452	587	449	432	438	486	610	392	479	423	324	383	491	198	625	378	877	376	800	254	512
ENSDARG00000002131	1293	563	3300	2395	2368	2462	923	1492	57	185	295	103	878	663	897	543	631	199	506	503	517	217	879	229	684	1294	2686	2249	1248	1030	2494	2051	1007	1124	2346	652	1344	778	781	623	1246	199	1829	658	2304	879	2062	184	1709
ENSDARG00000002165	357	338	461	405	521	608	512	533	921	450	348	1492	381	1449	874	999	325	394	349	515	567	393	486	618	489	301	323	380	497	678	306	310	554	521	474	585	467	618	257	327	780	531	592	507	621	403	662	395	556
ENSDARG00000002167	433	238	872	629	702	795	349	493	34	84	123	72	305	223	327	247	239	126	152	172	178	82	213	131	207	395	766	668	368	337	683	656	327	417	693	251	427	236	282	211	404	97	563	251	798	325	670	93	466
ENSDARG00000002168	655	724	1128	852	903	975	897	973	429	283	413	411	481	568	998	834	492	606	523	673	485	490	532	586	314	468	921	822	653	807	709	616	708	812	940	540	700	523	443	474	752	322	836	695	1175	508	1155	384	739
ENSDARG00000002172	456	447	669	564	552	664	515	508	249	170	340	270	284	354	559	412	326	396	290	397	291	324	380	374	329	317	616	533	450	593	468	509	492	451	545	336	500	361	270	321	615	313	568	460	754	287	650	227	403
ENSDARG00000002174	260	287	284	305	249	387	288	301	296	166	200	213	229	244	329	347	169	227	151	185	185	205	242	294	177	159	254	249	229	364	212	198	224	265	291	209	247	241	166	182	316	184	357	217	432	189	423	189	256
ENSDARG00000002184	825	801	1103	944	1179	1419	914	1022	550	397	401	572	573	775	1215	1038	547	424	718	1079	645	614	676	695	370	414	1030	946	799	998	951	893	766	956	1047	629	776	622	556	564	906	511	910	660	1138	610	1074	586	787
ENSDARG00000002190	2172	2234	2963	2537	3772	4146	2286	2599	2287	1945	1866	2976	2225	3622	3207	3615	1930	1546	2403	3323	2186	1957	1755	1990	2089	1621	2489	1974	2901	3973	2388	2584	2426	2299	2571	1809	2786	2149	1630	1761	4143	2357	3286	2524	3054	1939	3150	1777	1931
ENSDARG00000002192	1261	1209	1782	1449	2270	2192	1081	1376	700	509	590	762	782	1179	1338	1272	748	688	1433	2192	797	540	946	930	751	910	1517	1210	1346	1583	1550	1466	1459	1528	1750	954	1737	1105	843	1066	2236	1024	2094	1290	1879	1163	1999	930	1224
ENSDARG00000002193	44584	50211	54291	45405	56824	69644	41251	45592	15447	5013	16650	17038	20460	18504	57213	57495	27733	43446	5514	11043	22423	34347	21318	25602	17148	26581	51039	39101	29047	29875	42428	38248	49522	51096	51687	35182	22664	21832	17727	17356	25517	19607	37102	28886	74858	22414	55515	15215	34121
ENSDARG00000002194	160	116	147	121	123	172	93	145	92	66	74	70	101	73	114	104	88	62	109	163	98	107	70	81	81	59	130	117	84	126	125	111	99	116	137	60	161	83	69	89	176	94	144	162	152	91	124	68	88
ENSDARG00000002196	732	428	792	833	829	941	664	842	245	388	306	396	574	813	664	672	446	277	416	490	388	275	452	356	617	498	939	936	815	1007	807	869	842	798	872	459	895	551	458	421	971	387	824	621	834	464	785	285	559
ENSDARG00000002197	6850	5937	4283	4459	5909	7363	4368	5757	5734	4163	4746	4156	3611	5258	5447	6541	4114	3514	3882	5229	2699	3175	5045	5684	4725	4247	5381	4365	4048	4457	6792	7512	7534	6047	7889	4816	8141	5006	4599	4836	7915	3421	6186	4948	8215	4960	8321	4412	5792
ENSDARG00000002204	308	317	486	444	1121	970	358	416	921	569	672	674	676	860	1200	1239	337	511	582	768	451	401	472	530	474	520	452	343	882	1090	593	664	529	501	513	449	500	498	483	532	1274	698	1248	763	697	483	828	427	446
ENSDARG00000002210	275	338	474	373	729	765	349	365	250	161	277	325	263	317	714	633	232	273	403	482	274	290	260	332	240	296	393	302	433	436	464	372	348	330	466	300	374	326	315	343	548	215	593	371	633	324	629	281	406
ENSDARG00000002213	153	145	192	174	240	279	128	156	57	58	103	49	104	140	161	119	128	88	91	107	90	78	114	105	111	162	181	149	168	216	167	193	165	159	223	88	201	134	87	91	244	94	237	119	231	102	204	69	137
ENSDARG00000002215	611	634	755	625	834	1005	700	758	303	229	241	303	391	396	886	772	368	334	465	673	441	343	528	514	257	310	681	671	476	618	592	508	572	625	646	535	439	515	367	408	601	264	857	453	964	447	927	321	638
ENSDARG00000002216	509	561	849	703	769	1003	712	748	274	237	597	264	606	403	803	719	480	419	458	621	449	459	501	362	450	530	722	640	572	622	666	672	621	567	739	411	614	365	350	428	685	437	912	583	1021	358	965	266	462
ENSDARG00000002217	2184	2031	3839	2823	3094	3674	2579	3061	1204	863	1077	1272	1690	1607	2651	2122	1744	1341	3141	4597	1832	1678	2144	2064	1421	1485	3857	2979	1569	2165	3525	3097	2461	2927	3901	1631	2677	1684	1951	1974	2246	1414	2680	2009	2701	1650	2739	1249	2292
ENSDARG00000002219	797	761	993	861	403	517	486	558	123	154	86	227	195	216	313	217	303	251	453	610	152	164	225	218	154	347	621	667	432	457	545	472	365	459	633	162	376	159	268	304	423	159	403	349	676	236	502	195	232
ENSDARG00000002220	358	441	475	484	662	818	442	478	438	250	341	372	371	469	845	724	306	360	499	833	316	303	439	470	243	309	484	401	546	582	399	365	439	442	482	432	366	436	317	447	652	339	748	499	869	399	848	362	469
ENSDARG00000002230	6087	6243	9678	8321	8149	10850	5870	7257	2708	1702	3105	2355	4532	3302	6842	5547	5082	4663	5331	8653	4266	5867	5417	5328	2633	3720	7725	6192	4249	5295	8998	8297	6527	6721	8037	4425	5382	4401	4085	4472	5315	3114	7216	5278	7698	4575	7230	3868	6486
ENSDARG00000002231	237	97	323	304	294	344	94	222	12	30	33	31	114	113	136	104	91	24	120	117	76	27	114	49	105	134	352	268	194	160	298	359	151	142	369	89	282	128	89	119	284	83	221	107	220	130	220	42	203
ENSDARG00000002235	2878	2423	3470	2994	3420	4078	2286	2726	1037	679	1396	1107	1756	1716	2415	2317	1761	1354	2227	3252	1821	1410	2045	1902	1867	2089	3363	2518	2137	2509	2957	3098	2654	2630	3522	1906	3319	1957	1524	1911	2961	1589	3029	2429	3313	1973	3121	1599	2520
ENSDARG00000002240	1588	1835	1795	1679	3432	3610	1878	1919	4826	2037	1920	3158	1462	2952	3399	3903	1454	1923	363	418	1871	1854	1519	2213	1229	1220	1641	1518	2847	3264	1823	1715	1757	1866	1894	1883	1798	1492	1081	1157	3992	1842	3100	2068	3255	1364	3207	1553	1644
ENSDARG00000002241	45	23	84	63	52	67	38	41	4	4	10	5	25	21	32	26	20	20	31	41	23	10	30	11	19	30	65	45	25	32	69	73	39	40	53	24	52	36	43	31	27	8	43	20	62	28	46	8	67
ENSDARG00000002249	1017	885	1291	1127	825	945	698	794	622	438	522	681	585	772	612	680	656	579	750	914	465	520	506	562	821	956	1026	968	872	1031	1234	1157	882	947	1278	649	1108	595	818	836	993	534	803	853	850	574	639	510	809
ENSDARG00000002255	776	706	1426	1139	1204	1433	909	907	402	208	496	363	600	507	1120	843	642	736	380	583	560	724	676	595	400	711	1238	896	684	814	1231	1089	736	863	1193	585	717	488	415	462	800	367	1096	590	1411	504	1320	290	936
ENSDARG00000002259	184	209	334	301	237	214	421	305	339	400	160	369	145	614	216	231	137	154	172	188	257	228	167	157	244	181	201	267	361	525	214	328	356	255	336	235	356	244	190	208	480	219	430	299	151	114	178	145	282
ENSDARG00000002264	332	356	446	412	849	942	408	459	365	225	306	588	250	652	791	855	329	413	347	423	375	354	480	636	300	296	419	393	722	708	386	354	425	402	545	472	437	467	278	342	822	320	758	496	660	476	628	457	482
ENSDARG00000002267	810	830	1084	991	1388	1373	931	931	1369	656	636	742	722	776	1426	1254	655	736	552	856	717	703	883	963	473	575	894	949	1038	1211	1012	1033	806	844	956	717	841	732	752	961	1367	536	1326	822	1364	593	1237	587	858
ENSDARG00000002271	2370	2146	3510	2694	2852	3046	2102	2480	1980	1323	1392	1510	1905	1695	2545	2702	1993	1714	1513	2425	1969	2204	1803	2079	2050	2073	1905	1945	1508	1871	3496	3238	2348	2348	2428	1455	1992	1387	1727	1708	2398	1279	2328	1846	1904	1274	1808	1205	1685
ENSDARG00000002285	764	604	1078	833	674	939	716	815	112	127	209	154	347	295	579	433	364	190	730	916	321	261	331	257	284	322	903	805	366	485	705	736	756	720	876	313	624	351	382	338	382	342	546	540	442	483	432	349	482
ENSDARG00000002293	158	158	93	104	4	5	148	171	123	127	57	16	97	16	156	188	134	137	93	119	106	66	1	1	92	59	147	109	118	175	63	57	176	139	88	82	87	126	71	100	297	83	231	102	80	117	129	106	104
ENSDARG00000002295	15	9	28	34	87	87	36	34	5	17	19	6	61	10	54	32	22	19	40	45	34	28	14	5	28	50	45	49	38	36	54	63	24	25	45	18	20	35	20	36	44	13	45	39	47	51	47	9	37
ENSDARG00000002298	149	95	209	138	208	169	120	147	142	129	88	403	92	528	194	307	104	73	163	205	161	142	77	101	120	75	112	79	191	328	97	111	182	109	164	61	213	83	86	99	337	232	191	125	90	73	122	77	92
ENSDARG00000002299	335	236	315	253	267	278	281	315	86	152	88	47	181	103	249	177	115	115	62	63	175	76	131	119	163	203	352	260	205	266	337	394	250	211	180	162	138	140	71	66	254	81	197	120	267	103	215	88	192
ENSDARG00000002300	190	159	194	159	255	237	131	187	250	93	128	184	93	198	148	157	122	125	168	211	88	123	123	133	101	143	131	106	204	199	137	177	168	141	180	87	174	106	138	163	195	131	169	153	225	148	230	113	163
ENSDARG00000002304	224	289	227	173	409	432	236	245	405	234	167	330	171	342	354	384	204	211	231	399	212	158	169	200	76	94	234	158	427	427	144	143	251	244	257	143	230	169	109	79	593	251	440	266	459	163	419	221	167
ENSDARG00000002305	2208	2041	3013	2744	4073	4638	3232	3137	1101	824	1661	1174	2469	1889	3013	2779	1661	1446	2849	3957	1689	1579	1916	1683	1498	1882	3268	3136	2477	2991	3259	2805	2154	2385	2952	1851	2461	1966	1636	1623	2212	1350	2784	2037	3388	1766	3431	1305	2652
ENSDARG00000002311	144	210	160	134	549	538	248	386	552	368	467	665	387	570	678	978	294	469	97	287	994	719	540	654	212	167	297	155	300	309	102	141	219	247	183	300	257	138	241	241	1469	696	889	627	331	341	455	314	288
ENSDARG00000002330	117	157	192	172	183	204	111	178	174	111	128	151	96	192	220	150	66	97	88	94	82	84	84	115	107	119	200	137	136	153	154	202	128	168	211	85	188	97	76	105	352	105	223	127	221	87	194	90	129
ENSDARG00000002332	549	464	810	692	679	870	450	603	242	202	280	221	356	438	477	433	373	270	475	614	330	298	299	304	334	369	791	617	462	564	688	617	510	517	703	263	582	306	304	355	600	249	597	359	679	342	607	220	432
ENSDARG00000002333	303	157	517	412	583	679	198	291	10	56	93	44	216	149	237	159	232	76	168	161	122	42	169	81	221	335	531	477	175	178	626	504	247	301	600	129	360	267	235	205	316	42	284	100	381	112	396	42	171
ENSDARG00000002336	923	840	1081	932	958	1061	930	1055	446	319	333	480	481	821	938	725	679	560	759	999	468	514	510	571	441	578	1051	866	744	1043	892	939	867	803	1058	381	875	483	481	534	885	473	821	639	1248	468	1001	391	562
ENSDARG00000002339	265	263	436	449	479	469	297	386	396	259	258	427	268	483	362	375	296	320	266	387	219	221	157	205	250	263	403	362	418	503	308	289	369	364	375	188	364	197	262	245	417	212	321	272	552	286	487	260	303
ENSDARG00000002344	21565	23592	23497	21051	37734	37912	21564	23713	62070	30112	25186	52003	22916	45891	33369	37884	18778	24090	7507	8007	26091	23848	19096	22591	26690	20340	21322	18469	32145	39849	23001	24794	21398	21075	23771	19914	23295	16738	16358	17171	43655	25033	32827	23434	34606	20300	34527	20018	20314
ENSDARG00000002347	1	4	2	4	6	5	1	6	1	1	2	8	6	4	1	6	3	5	1	1	1	2	6	3	0	0	0	0	5	13	1	1	0	2	5	2	6	2	5	2	4	0	0	2	2	0	3	1	2
ENSDARG00000002353	50	50	80	40	81	79	39	51	36	32	40	46	36	56	43	54	47	50	15	32	18	40	21	28	49	31	38	36	46	53	60	47	32	27	59	24	51	26	9	13	91	4	55	22	44	16	47	19	23
ENSDARG00000002355	71	54	107	85	73	83	51	83	11	13	11	18	23	47	66	72	45	16	38	45	27	16	29	25	21	27	68	52	70	87	58	46	65	53	82	36	73	44	41	31	101	36	75	46	102	70	93	47	51
ENSDARG00000002362	1156	1244	2171	1749	1346	1601	1270	1521	621	436	571	561	884	870	1307	990	949	729	1304	2099	731	887	820	827	720	800	1583	1390	884	1121	1999	1692	1281	1500	1739	718	1233	657	859	977	892	639	1003	930	1213	699	1103	688	1009
ENSDARG00000002365	634	687	779	705	1324	1404	731	826	860	847	766	993	801	1457	1038	1132	748	658	482	680	710	737	601	630	765	530	767	690	1154	1423	637	783	807	791	957	764	1002	842	560	606	1481	706	1251	841	966	712	1113	610	712
ENSDARG00000002369	9682	9797	11641	10761	19994	19551	10422	10097	14870	8085	9164	13480	9280	14221	18506	22071	8684	11342	6646	8274	6785	6915	7291	8387	7323	7577	8552	9075	17001	23001	9471	9456	7880	8264	10118	9645	8842	8787	6823	7961	14750	5779	13867	8595	16370	9580	15985	7981	10326
ENSDARG00000002377	384	364	663	542	374	443	360	431	89	102	186	229	337	281	374	284	272	150	411	630	247	250	232	264	229	250	416	370	237	330	438	488	440	437	481	263	467	314	209	221	437	308	476	381	403	262	322	187	293
ENSDARG00000002385	455	377	774	698	737	654	433	523	193	148	195	203	261	394	490	365	293	206	257	351	248	180	332	294	189	257	646	565	494	569	526	495	455	455	639	240	491	344	214	287	605	169	596	274	582	365	590	179	403
ENSDARG00000002391	286	293	431	376	739	611	394	404	801	528	459	978	448	982	536	665	385	389	371	473	347	380	309	355	519	249	358	274	768	1007	404	469	434	353	475	421	642	498	385	454	1152	656	586	530	439	359	408	293	340
ENSDARG00000002394	270	239	322	326	619	759	331	390	198	209	131	153	222	164	680	538	225	142	461	702	314	242	354	396	64	100	309	312	445	499	215	211	286	345	541	275	371	272	223	230	652	282	791	496	552	454	733	469	313
ENSDARG00000002396	517	486	815	655	869	887	508	513	551	425	499	1099	559	1604	827	711	540	527	847	987	428	528	904	840	722	582	646	658	699	884	1533	1646	794	850	827	317	761	384	1045	1070	821	485	631	514	789	400	606	317	498
ENSDARG00000002401	488	513	556	448	1493	1619	796	820	710	425	346	868	325	893	1683	1377	443	464	439	656	616	426	834	820	197	167	407	401	760	859	375	458	555	555	542	521	513	525	323	394	1662	489	1194	605	849	648	1023	593	522
ENSDARG00000002402	576	589	934	746	1153	1334	698	820	393	265	360	441	501	700	1025	999	520	484	450	696	623	526	661	572	406	578	822	711	729	903	765	814	645	766	971	508	812	581	460	544	971	430	1119	731	1168	654	1190	384	860
ENSDARG00000002403	1038	1112	1290	972	1193	1307	1119	1077	303	272	340	333	484	506	1202	1143	436	518	619	1205	647	369	850	740	173	409	1047	1095	668	666	625	490	750	941	859	674	499	624	490	508	649	329	1226	646	1780	650	1707	533	1026
ENSDARG00000002405	310	297	327	262	288	374	254	349	50	64	86	141	125	206	253	216	155	88	318	360	134	120	203	147	93	117	321	265	177	211	372	411	250	271	358	131	287	117	144	188	189	113	256	255	262	165	275	123	166
ENSDARG00000002406	25	41	42	54	62	59	34	45	34	28	32	54	39	71	55	42	49	27	38	59	41	39	40	39	32	32	36	30	57	55	45	29	34	40	37	39	60	31	26	33	72	18	61	40	54	30	56	30	45
ENSDARG00000002411	123	43	275	230	218	222	78	122	7	28	37	36	74	82	66	58	64	19	63	67	67	18	51	16	83	124	230	191	182	192	163	161	95	86	305	68	174	86	62	70	194	27	191	47	190	84	156	41	125
ENSDARG00000002445	325	294	526	442	552	658	400	458	165	176	294	206	341	321	476	425	259	239	259	328	250	247	334	276	293	296	467	439	401	495	425	432	362	444	421	265	435	302	280	351	472	293	519	339	559	311	549	178	377
ENSDARG00000002463	188	125	358	358	416	453	223	285	32	120	91	81	200	222	195	190	190	81	130	214	149	87	148	113	163	164	375	297	324	373	276	290	253	217	325	160	333	205	176	169	443	157	342	232	312	162	288	87	200
ENSDARG00000002467	382	410	504	410	494	615	393	379	287	170	236	243	339	404	553	437	296	292	378	537	350	337	314	345	228	302	437	437	372	460	512	499	374	404	493	311	421	302	359	369	391	262	468	334	612	294	583	288	343
ENSDARG00000002479	481	461	510	439	585	607	535	506	141	118	168	121	230	245	630	622	208	221	302	615	244	162	386	331	76	108	631	576	385	397	238	245	347	427	470	358	390	328	149	166	458	152	589	333	827	345	740	189	372
ENSDARG00000002483	102	44	199	163	185	202	63	93	6	37	33	32	103	131	55	61	114	40	85	91	51	38	71	29	164	98	149	136	178	195	125	122	109	83	173	48	190	94	77	82	200	81	145	75	169	87	121	37	97
ENSDARG00000002487	534	599	750	634	979	977	634	623	611	369	311	528	447	668	930	896	355	421	500	695	432	551	503	584	467	516	566	561	697	639	879	849	553	548	748	557	709	535	481	543	984	376	947	614	895	468	879	363	590
ENSDARG00000002494	459	428	625	472	713	691	461	510	224	242	299	296	320	583	498	439	368	343	291	313	359	404	297	240	413	355	472	468	582	766	365	411	405	324	580	333	547	354	259	289	755	257	619	414	708	354	644	269	354
ENSDARG00000002506	814	831	993	897	1716	1797	867	1031	1440	942	825	999	846	1286	1231	1328	720	696	1044	1487	1033	954	738	927	655	604	791	673	1103	1489	880	837	962	900	959	742	1029	804	584	705	1822	965	1501	1035	1265	780	1356	740	827
ENSDARG00000002507	778	700	1345	1101	1225	1295	915	1043	464	284	380	398	531	705	770	665	656	528	709	902	435	407	500	499	516	522	1532	1149	761	977	1124	1110	852	819	1459	542	1459	561	486	587	1274	386	1075	666	1152	791	1077	517	901
ENSDARG00000002508	77	34	142	86	62	75	93	125	20	9	18	17	54	63	56	27	88	45	31	54	40	58	62	72	61	114	95	72	28	20	404	333	74	68	95	32	53	29	56	49	89	8	85	29	122	42	52	9	60
ENSDARG00000002509	61	48	104	62	195	134	38	41	61	55	22	120	29	144	52	89	41	31	59	67	24	34	25	42	29	28	36	23	48	46	55	71	48	46	136	54	131	24	26	29	163	14	151	40	60	40	72	28	38
ENSDARG00000002510	33	23	73	59	49	55	32	36	3	4	3	4	27	11	32	10	26	12	5	10	25	6	12	11	10	22	36	65	13	15	42	30	31	28	42	15	18	12	17	20	24	2	39	8	56	16	46	7	28
ENSDARG00000002523	4021	3968	4426	3873	5763	6608	3376	3592	3834	2169	2512	3015	2799	3052	5698	5918	3122	3449	2828	4536	2826	2783	3466	3968	1957	2036	3422	2799	4146	4585	3551	3505	3536	3577	4472	3314	3628	3300	2424	2772	5430	2467	5297	3769	5951	3008	5960	2575	3282
ENSDARG00000002533	31	15	56	50	59	80	31	34	7	10	4	12	30	33	38	28	18	6	20	15	18	8	17	14	25	26	46	31	48	50	60	71	40	32	53	13	52	21	29	12	67	6	50	26	43	30	46	7	30
ENSDARG00000002536	1592	1297	2138	1915	2416	2973	1406	1638	602	543	792	726	1176	1314	1831	1598	1155	929	1235	1578	1056	1025	1376	889	910	929	1903	1503	1637	1807	1694	1909	1445	1335	1978	1217	1727	1363	1050	1044	2246	877	2340	1410	2304	1327	2180	914	1613
ENSDARG00000002538	919	981	1437	1167	1717	1984	1042	1086	684	511	689	699	749	958	1642	1501	685	735	685	889	881	778	1071	990	593	778	1134	1123	1158	1255	1041	962	963	1040	1228	1013	915	791	733	834	1346	575	1635	910	1955	865	1815	615	1264
ENSDARG00000002546	663	689	1160	989	1010	1244	711	802	222	178	344	242	552	404	915	682	491	497	639	923	480	517	631	628	269	420	978	825	494	600	1166	863	640	753	1041	489	624	450	535	548	483	240	776	500	1295	497	1235	312	884
ENSDARG00000002549	493	449	648	531	607	637	480	463	475	270	517	638	344	562	408	537	346	398	265	432	373	259	264	299	262	260	553	511	497	668	349	338	328	383	729	489	576	431	453	450	550	519	497	593	873	238	864	245	347
ENSDARG00000002552	1467	1316	2078	1818	2045	2481	1528	1769	540	483	593	622	1025	1132	1890	1543	964	539	1835	2866	1148	997	1301	956	810	822	1742	1609	1082	1382	1847	1809	1403	1539	1796	1049	1469	1198	1095	1169	1299	781	1745	1232	1497	1142	1760	864	1395
ENSDARG00000002564	975	582	1993	1703	1399	1752	675	1132	74	160	283	163	718	546	607	480	688	303	1003	1196	476	297	794	405	504	932	1660	1149	774	763	1824	1660	922	889	1630	591	1034	734	724	771	959	355	1234	627	1521	745	1375	333	1266
ENSDARG00000002571	319	143	537	387	552	604	280	425	40	56	87	68	181	284	274	182	240	59	149	153	160	54	257	84	109	185	631	449	438	349	257	255	259	166	626	182	443	281	250	216	342	100	392	198	431	218	376	99	379
ENSDARG00000002576	242	198	347	347	282	302	153	193	86	51	107	60	174	163	246	273	183	192	133	147	84	115	177	150	120	184	283	193	185	145	451	415	217	222	282	118	156	129	167	150	165	58	186	156	287	128	220	73	193
ENSDARG00000002582	676	581	1006	850	1007	1141	660	726	340	226	315	315	420	490	854	751	435	356	515	738	409	414	495	426	404	448	843	731	617	728	1010	1007	658	714	831	466	749	458	405	503	776	264	758	440	894	483	977	387	593
ENSDARG00000002587	5545	4864	8241	6947	6541	8027	5692	6771	979	810	1736	1311	2683	2168	4992	3293	2406	2024	5439	8429	2425	2246	3460	2700	1580	2664	7375	5735	2487	3005	6360	5078	4221	5131	7547	3286	4164	2638	3529	3280	2570	1704	4685	3038	5174	2638	4965	1690	5554
ENSDARG00000002589	28452	27182	50000	46511	67715	82676	50053	43294	76377	35504	46532	49335	43955	40180	70642	77734	30938	42320	58402	95937	43663	46116	34951	37762	33846	35310	35868	36947	43771	49606	36077	32208	43498	41199	43945	49649	35591	49869	40794	46140	60448	50375	65940	69041	70603	57079	62325	59633	36256
ENSDARG00000002591	958	985	1331	1062	1948	2166	1279	1380	716	490	671	778	824	1009	1947	1776	694	882	1019	1841	839	763	1205	1311	393	601	1193	1197	1280	1497	948	955	845	1086	1430	1402	1034	1328	754	954	1605	715	1884	1142	2222	977	2191	825	1221
ENSDARG00000002593	459	534	580	532	994	980	526	586	1534	912	861	1592	727	1578	907	1211	508	698	247	342	386	551	489	549	638	571	566	480	949	1121	537	551	646	650	602	489	610	451	699	579	1368	690	978	838	616	546	597	449	665
ENSDARG00000002597	3	3	3	3	10	5	4	7	1	0	6	8	4	2	4	3	0	0	2	1	1	3	2	6	1	5	1	1	4	11	1	1	2	5	6	2	5	0	5	1	2	1	3	3	7	0	3	5	2
ENSDARG00000002600	692	273	1433	1105	917	931	380	511	8	37	93	38	395	237	333	219	280	85	297	263	210	80	330	106	279	540	1236	815	454	400	1367	1381	457	475	1105	249	607	333	403	314	422	104	659	223	785	338	721	93	765
ENSDARG00000002601	90	108	121	109	174	169	111	120	73	47	62	58	84	80	131	116	83	129	61	85	66	103	66	94	40	84	118	96	93	63	121	78	75	116	98	83	50	74	61	81	120	63	128	86	167	46	143	63	113
ENSDARG00000002607	243	180	572	377	341	457	236	263	15	44	77	42	143	114	223	171	132	58	158	199	113	62	139	68	143	236	477	372	234	245	423	313	192	213	447	110	275	129	152	138	288	61	259	137	333	136	297	56	250
ENSDARG00000002609	733	567	1258	1229	695	806	861	1132	167	171	194	192	336	383	560	392	346	283	635	956	282	353	462	369	364	430	1240	1012	434	617	857	788	810	804	1104	244	795	307	440	318	518	302	528	410	626	329	624	242	528
ENSDARG00000002613	472	532	457	391	719	730	516	528	610	328	391	589	410	541	728	773	382	327	512	826	447	391	355	505	147	122	469	402	508	798	282	263	512	461	506	376	479	373	177	276	899	472	760	558	763	427	873	455	366
ENSDARG00000002632	5030	4929	6387	5518	6233	7212	4562	5155	3969	3030	2846	4686	3455	5523	5762	5535	3488	2591	3752	4957	3424	3198	3251	3063	3568	2837	5303	4703	4894	5631	5598	5479	4969	4627	6403	3402	5968	2861	2670	3050	6274	3249	5348	4097	5721	3170	5581	2746	3893
ENSDARG00000002634	423	384	599	440	781	736	323	465	525	398	268	698	312	814	526	588	392	277	397	548	479	264	358	386	531	340	451	332	470	650	434	472	467	413	499	311	523	436	316	360	953	517	656	642	370	377	332	389	413
ENSDARG00000002635	666	626	1427	1133	1240	1326	744	864	344	198	421	275	596	468	857	644	460	511	386	479	374	394	474	530	372	679	1172	916	624	713	1160	966	615	812	1144	405	692	468	482	489	727	262	910	419	1220	408	1212	222	776
ENSDARG00000002642	534	416	807	658	992	1156	490	579	71	115	248	112	386	330	642	520	355	237	526	712	357	205	457	319	283	404	718	626	550	598	555	542	517	480	633	395	495	444	354	343	691	163	880	532	1016	492	1033	240	615
ENSDARG00000002644	3037	2675	4020	3141	2651	2989	2835	3532	1294	813	1199	1391	1964	1861	2487	1984	1969	1453	3187	4717	1291	1341	1944	2129	1650	1788	3532	3363	2421	2782	3396	3204	2777	2962	3666	1796	3249	1898	1981	2126	2696	1452	2338	2389	3035	1919	2898	1777	2476
ENSDARG00000002656	693	538	1619	1254	824	921	769	922	80	95	151	109	432	294	624	377	370	262	637	878	303	296	453	267	252	400	1300	967	474	515	1158	936	610	727	1118	315	555	308	431	353	448	218	701	345	775	347	739	207	678
ENSDARG00000002659	3300	3338	4079	3142	4803	5743	3533	4099	1321	984	1150	1335	1894	1844	4750	3904	1783	1413	3250	5201	2514	2036	2814	2599	858	1065	3636	3310	1990	2460	3433	3128	2910	3309	3928	2460	2735	2329	1836	1918	2778	1651	4288	2387	3761	2190	3977	1960	2873
ENSDARG00000002663	805	744	1144	999	1324	1467	903	1013	618	634	686	853	766	1483	1277	1389	647	599	694	970	729	640	781	807	720	720	859	773	1141	1279	1000	1027	867	850	905	832	858	808	535	708	1384	492	1097	768	1223	671	1179	513	942
ENSDARG00000002666	36	35	66	49	59	78	38	51	21	14	25	21	25	43	40	52	46	49	33	32	39	32	36	36	16	33	58	44	29	37	36	52	45	47	53	35	36	33	37	33	46	22	59	23	62	42	42	25	30
ENSDARG00000002670	660	624	1086	994	797	814	679	810	465	365	471	471	560	686	677	733	546	460	459	627	433	471	448	492	597	637	952	869	769	936	987	928	670	765	878	423	790	388	499	527	870	359	704	606	928	429	855	416	670
ENSDARG00000002682	234	164	408	341	320	393	192	276	26	47	48	53	147	169	205	135	168	88	126	183	160	69	207	119	137	221	333	325	211	230	280	269	208	178	302	191	211	203	168	136	240	108	279	165	335	196	340	93	237
ENSDARG00000002685	1	1	2	2	1	1	1	1	1	1	0	0	1	0	3	1	0	2	1	5	0	0	3	2	0	2	1	0	4	2	1	1	1	3	1	4	1	2	1	1	0	3	5	0	0	0	3	1	0
ENSDARG00000002690	380	367	512	415	530	615	310	399	228	139	196	290	207	373	513	365	219	263	321	562	284	252	297	378	134	170	307	274	337	428	355	304	388	453	338	217	284	187	185	222	513	295	539	419	556	252	541	281	262
ENSDARG00000002696	24905	24198	34243	30159	32559	40388	24452	28879	6411	4663	11096	5240	17405	8618	30005	28244	12134	14228	14105	26808	15438	13278	18510	18668	9521	18144	30704	26478	17942	16880	29988	25631	20986	27732	35085	21938	14724	18935	13249	13183	19166	7171	28067	16290	41028	13527	35123	11611	22987
ENSDARG00000002701	320	265	397	342	393	418	269	345	138	100	112	193	143	294	292	204	178	125	234	343	150	143	196	158	161	166	351	294	275	305	309	366	308	322	439	160	385	195	179	185	335	193	296	281	320	159	315	179	248
ENSDARG00000002707	2	2	1	1	1	5	4	3	3	0	1	3	2	0	4	3	0	2	1	0	6	2	0	2	3	0	4	2	0	0	5	5	3	2	3	4	4	7	3	3	7	2	7	1	3	6	3	0	0
ENSDARG00000002710	10829	9945	20801	17578	19077	20887	14855	14344	6494	5895	8038	7125	10065	11474	19940	17381	8567	9987	9244	11243	7705	7809	13899	10969	10673	13068	13913	14564	15390	15258	22998	21056	11283	13995	16111	12400	12063	10896	12317	13905	17363	6160	18499	10232	21341	8913	17376	5777	15263
ENSDARG00000002720	461	514	667	569	835	923	550	618	530	406	404	560	429	681	964	996	386	394	399	539	394	450	604	657	333	407	521	506	657	693	751	797	502	549	673	535	588	527	511	569	980	369	863	517	859	445	830	374	587
ENSDARG00000002722	0	0	0	0	0	0	0	0	0	0	0	0	0	0	0	0	0	0	0	0	0	0	0	0	2	0	0	0	0	0	0	0	0	0	0	0	0	0	0	0	0	0	0	0	0	0	0	0	0
ENSDARG00000002728	14	7	29	23	18	13	5	17	0	1	2	0	5	6	14	12	5	5	11	17	10	7	12	3	4	19	26	9	8	14	18	28	16	15	18	10	25	6	11	3	13	1	19	4	22	8	18	6	18
ENSDARG00000002731	2420	1610	3366	3010	3140	3766	1770	2516	422	713	1144	689	1715	1874	1990	1749	1734	878	1554	1656	1128	861	1652	1300	1640	2037	3375	2669	2439	2384	3004	3240	2269	2119	3321	1403	3049	1922	1560	1778	3154	989	2673	2305	3525	1757	3004	1053	2509
ENSDARG00000002732	571	605	799	705	1437	1237	707	773	939	511	458	696	461	896	1128	921	538	550	532	886	502	456	571	753	384	393	779	745	957	1196	806	878	732	849	885	546	830	602	365	464	1616	482	1143	646	1231	586	1281	506	711
ENSDARG00000002745	9214	8156	16805	14304	15983	15326	9183	9481	15348	9936	10601	22303	11553	26899	12132	12651	9351	8592	10709	12154	6608	9643	7850	7690	21938	15535	12299	12506	13990	18584	21232	20325	11445	11520	15922	5827	15985	6693	13194	14453	17255	8218	12036	10330	11815	6495	9759	5553	9515
ENSDARG00000002748	611	571	693	649	576	668	436	527	345	160	247	272	340	372	550	523	364	359	255	309	284	310	293	352	279	397	654	527	411	500	490	464	521	494	655	328	488	326	308	290	565	211	513	298	965	359	732	244	435
ENSDARG00000002750	357	317	596	472	574	601	345	458	94	81	139	99	212	211	325	248	187	139	313	457	242	184	278	240	159	209	510	448	303	318	445	330	344	401	477	221	335	214	203	220	320	136	440	200	559	206	534	147	339
ENSDARG00000002754	187	212	244	218	369	334	145	217	277	216	177	255	163	301	265	315	148	156	242	275	156	189	180	185	239	192	232	195	277	330	310	293	177	223	246	163	233	189	187	188	338	143	294	225	334	222	321	192	195
ENSDARG00000002758	960	1055	1974	1594	1572	1621	1176	1471	964	630	913	1023	969	1692	1449	1226	1144	1245	1315	1471	535	860	742	765	1159	1126	1536	1255	1438	1863	1415	1525	1383	1387	2089	495	1740	631	954	1020	1706	713	1436	1048	2000	637	1493	439	944
ENSDARG00000002760	215	132	292	205	307	363	103	182	8	23	35	19	77	81	146	131	106	35	103	111	56	41	90	72	99	123	262	182	163	173	223	226	146	139	260	90	197	121	72	77	236	49	196	87	272	117	283	62	146
ENSDARG00000002764	1353	959	1171	1277	1641	1724	745	759	310	366	479	584	655	1001	787	667	823	390	734	927	416	217	411	411	1285	1174	850	1085	1152	1412	961	1181	981	594	1632	383	1514	614	711	810	808	389	959	617	1173	627	1007	465	687
ENSDARG00000002768	308738	312226	365799	348095	613148	535672	426780	387852	1784677	941140	742334	1369230	538274	1124553	521017	662178	361617	506051	191989	175357	537400	555165	254894	315560	739817	419069	354524	277710	778688	938458	337519	386711	508792	408579	388936	327128	527731	371750	449526	512823	1142380	935941	582841	732302	420440	458806	385324	582490	281308
ENSDARG00000002771	155	124	360	255	282	315	151	242	17	26	71	11	160	74	168	138	164	84	93	152	144	79	237	136	106	210	303	217	109	88	399	354	170	203	234	177	114	202	150	128	194	36	301	84	322	156	267	84	278
ENSDARG00000002773	10	4	13	17	6	19	9	11	0	0	0	2	7	3	7	7	4	1	4	5	2	2	4	3	3	7	18	12	15	7	13	15	4	6	11	4	11	4	5	3	3	0	5	5	9	4	6	2	8
ENSDARG00000002779	107	144	112	102	264	225	144	165	194	55	79	141	80	112	364	331	95	81	110	100	101	80	160	168	55	104	187	168	227	206	152	164	128	148	170	118	132	117	124	143	235	137	241	139	270	140	313	109	132
ENSDARG00000002787	1330	1302	2193	1794	1715	1859	1679	1645	751	470	849	708	972	1010	1644	1290	875	1103	759	969	881	918	1213	965	842	1078	1923	1671	1099	1210	2181	1935	1366	1543	1858	1055	1438	953	861	935	1217	484	1450	895	2218	894	2028	552	1464
ENSDARG00000002790	6647	7246	9166	8121	12271	13847	7058	7596	5289	3504	4607	5045	5390	6540	11655	11066	5471	5950	4157	5657	6113	5752	6451	6742	3878	4822	7739	6625	8111	8994	7593	7111	6425	7238	8541	6044	6405	5770	4481	4909	10721	3707	11445	7008	12207	5373	12163	4202	7109
ENSDARG00000002791	14974	12560	23228	18753	26182	30217	14258	15359	9236	5825	8027	8972	12208	12286	21834	20122	11525	10928	12162	16555	9150	9916	14164	11698	10742	12500	17622	16681	15764	16547	21552	20518	13472	14450	21145	12326	14868	13039	11220	13263	17917	7259	20478	11222	21437	11619	19906	7662	16628
ENSDARG00000002792	1622	1625	2319	1979	2613	3198	1957	1948	569	644	788	700	1184	1321	2463	2053	1093	961	1760	2783	1301	1099	1733	1463	722	785	1979	1906	1473	1780	1798	1682	1711	1821	1845	1305	1457	1269	1027	1101	2106	985	2501	1462	2379	1302	2636	939	1768
ENSDARG00000002794	240	252	364	265	339	393	186	211	121	147	58	150	144	186	302	227	159	124	189	265	108	96	166	145	102	103	219	237	281	280	252	222	227	184	328	92	242	132	124	177	346	148	333	169	297	124	302	97	143
ENSDARG00000002795	644	584	967	819	722	994	631	653	300	155	265	192	402	276	552	423	395	345	447	727	309	312	461	386	240	444	757	717	374	613	744	600	574	596	724	368	503	431	419	381	364	309	570	462	810	405	831	274	543
ENSDARG00000002797	4	0	3	0	2	1	2	0	0	0	1	4	1	3	3	0	0	0	0	0	0	1	1	0	3	1	3	1	0	5	3	4	0	1	2	2	2	2	3	1	0	0	2	3	4	1	4	0	3
ENSDARG00000002798	268	292	432	388	473	565	429	398	294	189	240	290	259	286	431	413	240	340	245	321	251	237	271	301	179	221	411	312	374	467	327	376	373	401	369	285	330	258	218	227	353	179	445	266	540	211	492	184	288
ENSDARG00000002816	119	51	299	214	147	128	67	104	1	15	11	3	66	56	62	32	83	9	75	60	36	15	71	14	68	123	324	217	88	80	198	165	77	103	185	41	118	56	70	58	138	6	131	62	213	69	178	15	140
ENSDARG00000002826	140	194	206	179	214	237	185	142	132	67	95	145	98	155	224	202	104	133	107	169	95	122	96	134	79	103	154	158	192	253	136	130	146	151	147	84	154	107	73	106	225	113	223	103	250	117	254	107	126
ENSDARG00000002830	291	347	443	405	545	573	377	397	376	272	235	294	270	335	569	506	196	258	280	339	251	226	330	356	126	192	293	315	472	520	359	372	281	356	369	294	336	328	221	277	656	206	598	333	611	298	551	200	346
ENSDARG00000002831	257	202	361	291	294	367	211	315	40	75	76	28	140	110	191	184	139	87	216	331	133	77	182	127	93	142	304	264	156	148	314	276	188	221	345	140	268	224	128	151	272	107	257	208	235	170	210	112	242
ENSDARG00000002840	2086	1654	3161	2621	2455	2699	1991	2418	219	236	628	231	1153	670	1735	1226	1127	916	1268	1908	890	875	1450	829	696	1189	2852	2459	1028	1185	2984	2715	1847	2005	2528	1093	1433	1160	1147	1159	1063	503	1827	1115	2240	1171	2128	627	2049
ENSDARG00000002847	313	227	520	367	311	319	180	241	59	46	132	106	170	180	230	162	168	135	204	278	115	109	191	135	188	289	371	324	221	221	319	242	276	254	353	142	245	198	165	201	254	97	212	173	354	172	287	100	316
ENSDARG00000002872	256	271	436	392	423	446	284	374	194	121	177	196	228	256	427	366	196	197	383	611	257	177	283	288	165	218	422	386	280	408	299	259	310	331	361	223	306	256	220	266	369	258	415	274	520	259	503	202	325
ENSDARG00000002877	1221	949	1820	1488	1394	1752	1076	1188	379	273	504	397	741	652	1166	1011	702	480	830	1207	607	600	817	613	775	1026	1490	1407	911	1154	1762	1524	1059	1109	1463	637	1086	662	706	777	1021	411	1149	698	1378	714	1190	487	1015
ENSDARG00000002880	680	622	1278	1125	888	1024	814	958	194	153	283	267	502	395	791	646	415	320	643	920	386	287	558	444	380	474	949	949	498	631	1066	1014	669	851	1044	509	688	485	468	463	633	269	882	458	830	487	708	338	723
ENSDARG00000002894	445	456	583	522	605	668	506	522	581	344	333	445	396	534	615	569	344	320	427	643	336	327	342	474	310	362	409	360	488	615	491	494	408	475	523	321	477	349	264	305	650	417	658	454	651	325	622	326	435
ENSDARG00000002897	649	579	1174	938	1079	1233	601	763	189	183	227	205	429	396	647	554	450	282	817	1095	439	362	489	504	354	386	849	733	450	521	1008	858	698	770	1151	421	814	507	357	356	714	329	872	567	962	497	905	305	708
ENSDARG00000002909	868	942	1368	1289	1893	1986	1188	1101	1267	1005	1202	1767	1118	2343	1694	1799	1020	935	487	496	885	975	931	930	1605	1150	1299	1198	1954	2545	1161	1349	1159	1038	1613	977	1745	1068	766	937	2106	935	1563	1081	1897	972	1576	633	1027
ENSDARG00000002912	1635	1512	2108	1805	2192	2623	1571	1794	581	578	717	702	1237	1139	1836	1565	1095	843	1148	1814	1107	995	1230	1179	900	998	1875	1541	1356	1480	2164	1990	1457	1451	2032	1238	1670	1191	1066	1134	1785	910	1764	1206	2120	1177	2032	961	1549
ENSDARG00000002916	709	409	1077	911	897	1028	499	670	144	236	326	197	506	490	530	512	467	252	313	427	312	202	403	256	568	521	983	882	792	849	977	961	599	603	935	372	832	424	420	337	839	361	805	475	953	436	831	236	620
ENSDARG00000002917	224	235	410	386	319	268	266	207	243	135	87	114	171	105	385	262	173	161	255	340	183	237	182	225	215	238	246	285	205	340	403	426	186	190	263	203	274	205	254	329	308	127	285	172	342	201	275	158	250
ENSDARG00000002933	229	237	458	389	428	447	317	316	136	105	189	130	249	175	387	357	227	223	189	320	183	220	264	227	103	222	393	303	210	257	331	289	244	285	372	208	199	201	196	178	226	116	364	172	502	184	447	110	281
ENSDARG00000002937	1085	1154	1445	1219	2051	2268	1141	1342	1350	653	836	1049	898	1141	1616	1521	903	996	704	859	871	929	845	1042	844	899	1315	1107	1440	1782	1133	1105	1123	1184	1339	760	1334	1029	660	769	1697	968	1667	1213	1849	882	1855	650	880
ENSDARG00000002945	503	379	943	749	510	625	443	536	56	126	153	182	290	391	416	327	329	156	617	687	221	170	312	220	297	274	696	609	475	640	755	784	440	440	723	294	612	306	294	319	505	222	444	472	602	341	527	198	431
ENSDARG00000002947	408	366	503	388	736	723	310	397	142	201	229	208	358	496	574	509	317	222	334	425	313	257	386	291	257	210	464	385	503	645	394	405	425	360	543	346	502	454	273	292	781	357	762	374	664	427	646	291	445
ENSDARG00000002949	2426	2322	3116	2816	3640	4044	2526	2690	1671	1147	1609	1739	1821	2394	3519	3322	1683	1631	2507	4012	1992	1781	2142	2062	1598	1638	2741	2353	2403	2926	2770	2574	2421	2625	2955	1887	2523	1903	1766	1861	3117	1381	3335	2173	3538	1984	3597	1700	2559
ENSDARG00000002952	1225	926	1723	1374	1266	1466	1018	1328	226	260	383	295	604	652	786	668	708	374	996	1394	560	338	688	533	555	672	1474	1287	758	975	1315	1331	944	944	1645	599	1442	748	746	734	973	414	1119	732	1144	755	1163	451	916
ENSDARG00000002956	151	127	179	166	115	128	95	102	37	48	41	34	51	92	141	94	81	43	138	82	66	42	75	73	123	138	151	135	58	121	189	180	133	163	177	54	191	40	49	77	45	42	61	67	192	59	165	72	79
ENSDARG00000002959	2	2	4	2	1	1	2	2	5	0	0	11	1	11	3	0	0	0	1	2	0	1	1	4	3	1	3	4	3	6	3	2	1	1	2	5	4	3	1	2	3	0	0	0	1	0	0	2	0
ENSDARG00000002967	742	703	1130	887	1395	1553	770	853	855	536	613	776	668	846	1347	1309	576	517	1240	1906	636	746	784	914	465	592	862	746	1017	1217	967	948	749	833	847	702	742	812	744	906	1201	800	1203	999	1229	638	1219	655	832
ENSDARG00000002968	2304	1694	2824	2391	2891	3490	1465	2116	105	457	434	329	953	778	1698	1383	1189	434	1125	1372	848	514	1355	793	887	1386	2407	2284	1940	1374	1846	1823	1419	1608	2704	1261	1690	1473	1101	1051	1870	641	2580	1543	2523	1575	2506	596	1875
ENSDARG00000002970	1663	1946	2630	2262	2427	2794	2068	2163	1019	581	930	955	1199	1148	2556	2272	1107	1251	1128	1814	1205	1076	1471	1562	697	1113	2283	1962	1524	1715	2229	1923	1730	1966	2301	1460	1462	1145	1081	1147	1485	745	2123	1139	2728	1072	2557	809	1709
ENSDARG00000002971	490	506	674	525	558	595	490	491	157	129	179	110	248	253	474	368	320	230	250	419	249	242	361	271	213	254	566	571	397	492	470	396	406	462	650	366	488	325	224	237	362	206	503	390	643	249	622	194	406
ENSDARG00000002986	2156	1641	2912	2374	2609	1888	1124	1370	1959	1298	683	2772	789	2908	1944	1433	1285	1143	2488	2891	943	1014	1007	1213	1699	1162	1481	1955	2553	2571	3010	3691	1618	1482	2715	631	2334	882	2011	2173	2598	1673	1929	1715	1753	1000	1594	1115	1423
ENSDARG00000002988	1347	1162	2574	2428	5134	6397	2433	2187	3849	2095	3311	3685	2981	3391	4512	5289	1788	2306	3277	4886	2832	2934	1784	1938	2613	3273	2073	2135	3417	4149	2738	2384	2230	2089	2755	2285	2460	3134	3399	3533	4285	2928	4226	4739	4609	3101	4398	2647	2191
ENSDARG00000002991	379	340	541	525	406	482	610	719	171	148	247	158	301	309	370	359	381	352	370	392	107	79	223	163	110	225	487	343	196	207	648	635	400	427	389	154	269	144	180	177	366	83	401	144	708	145	669	110	259
ENSDARG00000002994	977	872	1568	1314	1196	1764	1093	1289	397	339	395	396	643	593	1159	974	615	421	731	1011	575	632	734	635	477	549	1425	1346	794	1011	1128	1073	1005	1138	1577	761	1066	781	681	708	867	536	1184	957	1274	696	1231	661	897
ENSDARG00000003008	1309	1163	2509	2081	1583	1999	1319	1616	257	259	593	333	1006	726	1192	863	907	696	1166	1506	661	621	948	681	762	1072	2098	1631	1010	1152	2099	1906	1289	1461	2060	778	1302	824	897	844	1105	548	1320	912	1608	862	1504	455	1478
ENSDARG00000003017	1823	1545	2091	1578	2137	2463	1308	1766	1106	883	794	1387	1238	1527	1865	1800	1153	745	1790	2809	1378	1246	1003	1201	904	863	1437	1227	1188	1703	1740	1585	1415	1461	1765	1015	1501	1040	945	1138	1727	1277	1827	1574	1369	1070	1555	1246	1250
ENSDARG00000003020	233	202	462	352	345	382	254	274	66	38	121	88	186	118	299	156	154	164	139	158	126	86	197	137	112	202	448	302	174	250	348	297	201	233	337	166	217	133	174	157	190	83	281	135	410	143	415	84	322
ENSDARG00000003021	372	374	376	358	510	614	334	367	215	140	197	173	283	319	467	418	245	246	293	443	314	245	304	320	149	195	413	334	348	457	316	248	311	358	416	270	313	336	179	250	444	230	537	317	600	272	586	236	291
ENSDARG00000003022	307	220	470	390	495	516	266	303	332	326	172	264	277	388	351	358	325	252	370	458	327	202	267	311	280	204	403	362	394	572	379	388	300	285	401	176	427	224	191	218	476	223	473	294	576	272	435	175	307
ENSDARG00000003027	119	132	187	176	212	229	146	168	188	135	136	174	102	183	201	218	145	137	170	269	119	142	116	146	101	103	154	134	214	314	110	141	138	173	188	104	186	129	97	103	193	151	176	163	208	101	240	126	155
ENSDARG00000003032	22713	20540	29098	27145	27550	29530	21576	25354	21561	16949	18099	26732	21927	30695	20247	19909	18124	16037	20448	28947	18455	18486	17814	16827	23821	18880	27406	24592	25413	31620	30461	30875	26203	25781	29153	19562	30407	20850	21832	22963	34412	22626	25422	27004	25073	18002	24593	18694	22139
ENSDARG00000003035	5899	5729	9481	7941	9535	11481	7373	7798	2039	1613	3003	2718	4798	4275	10229	8424	4028	3154	7320	10737	4059	3726	6462	5161	2286	2803	7211	6792	4838	5569	8829	7942	6031	6806	7324	4537	5074	4514	4302	5372	6435	3452	8842	5138	8287	4129	8484	2703	5409
ENSDARG00000003041	77	31	185	153	184	234	60	112	14	21	7	21	66	45	78	41	54	6	9	10	38	13	33	11	51	82	180	131	139	90	165	178	58	78	156	29	99	40	26	24	168	24	158	37	180	53	160	17	57
ENSDARG00000003046	276	111	498	398	404	407	175	292	16	28	44	35	140	121	152	79	144	52	130	140	114	48	158	56	134	218	568	386	215	191	369	358	168	194	485	95	310	195	145	172	210	41	316	136	406	186	323	48	289
ENSDARG00000003054	106	79	160	146	106	148	102	115	47	33	55	53	75	70	96	87	77	64	61	98	42	47	58	73	57	61	143	109	74	55	154	102	99	108	110	58	91	51	68	59	125	45	125	67	76	61	74	52	91
ENSDARG00000003058	526	570	792	595	848	996	546	602	491	315	366	514	433	645	876	796	380	466	620	975	445	507	572	603	355	451	557	496	560	764	615	568	509	571	713	507	586	540	423	404	880	460	871	561	1027	488	982	392	581
ENSDARG00000003061	549	547	458	429	1060	1069	466	510	682	369	330	609	361	666	924	923	382	419	381	574	510	394	401	635	229	247	476	401	627	815	344	453	500	522	573	453	633	450	245	297	1133	530	985	721	888	517	974	463	446
ENSDARG00000003068	1783	1570	2349	1842	1504	1753	1553	2198	286	352	476	383	860	984	1047	849	1000	480	1559	1885	643	609	810	638	769	665	1942	1739	1010	1274	2193	2262	1527	1474	2064	758	1990	838	903	993	1388	954	1428	1379	1126	1099	1165	818	1001
ENSDARG00000003069	213	80	356	338	276	295	118	231	10	40	54	28	132	132	144	76	139	35	63	73	76	27	107	33	122	181	182	159	145	153	302	301	156	175	383	87	249	136	83	54	235	75	201	121	276	104	269	33	173
ENSDARG00000003077	539	390	732	686	708	850	505	851	658	313	306	279	378	421	491	571	346	342	522	882	423	288	409	347	238	577	771	650	672	669	716	630	678	764	721	539	564	458	378	342	872	368	661	555	688	451	617	355	693
ENSDARG00000003081	17817	17199	28806	27198	28998	32851	30433	21785	24690	8587	19268	13116	20530	12274	32640	34620	13202	22225	9850	11677	13436	20120	16930	17189	18394	29085	21930	25621	16249	18150	29421	24491	19592	20364	22252	19826	16402	15841	19898	21782	17426	11377	22386	20564	37265	17201	28669	13091	16758
ENSDARG00000003084	125	90	263	211	127	141	110	154	10	22	26	14	65	48	65	41	69	45	64	101	40	28	54	43	52	47	191	131	81	125	171	150	116	115	167	52	115	44	53	95	83	34	105	46	146	48	123	18	109
ENSDARG00000003085	104	111	182	164	171	222	135	170	81	55	84	98	95	159	152	163	80	105	81	118	78	71	116	103	87	108	216	173	178	196	181	174	189	176	203	117	180	103	111	98	206	82	195	89	212	114	220	68	161
ENSDARG00000003087	756	663	1398	1190	1045	1095	753	934	445	462	641	506	872	735	716	629	652	431	551	691	585	429	505	445	1153	1030	1187	1105	878	983	1335	1281	921	881	1182	603	1054	554	712	673	823	397	817	679	1189	644	965	450	889
ENSDARG00000003090	0	0	0	0	0	0	0	0	0	0	0	0	0	0	0	0	0	0	0	0	0	0	0	0	0	0	0	0	0	0	0	0	0	0	0	0	0	0	0	0	0	0	0	0	0	0	0	0	0
ENSDARG00000003091	977	1012	1464	1382	1528	1322	1339	1332	1024	1181	1108	1691	1101	2907	1388	1788	1021	908	898	1043	851	872	1024	864	1719	904	1396	1203	1765	2381	1170	1348	1459	1181	1541	1198	1973	1269	915	972	2038	1109	1329	1220	1232	858	1157	736	1116
ENSDARG00000003098	3751	3513	6416	5543	7661	8582	4456	5153	2487	1971	2803	2582	3662	3751	5781	5118	3157	3340	2552	3384	3292	2796	3912	3075	2544	3258	5922	5284	4651	5266	5851	5144	4230	4675	5877	3950	4133	3548	2983	2950	5299	2233	6611	3265	7445	3536	6878	2213	5200
ENSDARG00000003109	1196	1141	1986	1505	1677	1790	1311	1537	518	454	601	732	864	1038	1648	1455	760	537	1655	1983	791	665	1007	904	728	734	1844	1493	860	1304	1643	1559	1277	1307	1335	724	1123	757	752	933	1325	738	1603	1138	1453	1006	1414	783	1068
ENSDARG00000003113	12040	10656	13208	11710	10662	10470	8393	10222	10092	8536	4712	12514	6626	14060	9319	8297	8401	6042	10204	12726	6101	5537	5523	5994	7511	7427	9595	10346	13178	13058	8897	8880	11067	11532	12728	5582	11926	6241	8144	7613	15164	8971	9845	10339	10333	7389	10175	7848	6829
ENSDARG00000003127	2540	2453	4194	3550	3016	3429	2195	2735	894	596	1234	912	1686	1538	2594	2268	1721	1260	2052	2692	1384	1438	1774	1610	1183	1713	3101	2783	1814	2205	3734	3255	2283	2609	3542	1243	2518	1386	1536	1681	2164	810	2571	1714	2775	1236	2867	1009	2199
ENSDARG00000003132	643	1028	1099	1063	1767	1615	334	524	2440	1514	309	2740	395	3003	1585	2057	160	213	299	564	942	793	569	1082	654	557	1088	820	2291	2863	1185	1219	1452	1136	1354	1063	1585	1257	1172	1270	3178	2255	1771	1727	1619	1168	1702	1394	823
ENSDARG00000003142	376	344	588	437	562	662	374	359	175	122	216	216	216	271	545	438	239	247	260	367	231	169	251	309	205	290	437	387	298	375	539	475	301	323	494	241	300	214	240	219	396	107	453	220	536	220	540	176	351
ENSDARG00000003144	866	876	893	755	827	752	515	612	910	568	562	831	494	996	569	555	498	360	564	734	389	381	402	518	828	605	735	698	464	747	865	944	577	459	773	230	749	311	618	603	717	361	588	423	589	431	563	646	592
ENSDARG00000003145	144	69	219	155	181	181	64	130	6	16	26	17	68	50	72	59	51	13	57	58	40	20	52	27	55	108	213	164	116	107	159	183	85	63	174	54	109	55	47	55	133	7	193	72	160	68	163	32	133
ENSDARG00000003146	154	137	515	424	498	563	262	249	45	43	130	26	182	55	320	234	125	100	174	348	138	96	284	188	93	231	441	353	267	264	452	393	132	251	355	163	196	134	214	165	152	72	267	135	419	162	443	54	417
ENSDARG00000003151	5364	5556	8185	7340	10451	11248	6319	6641	7054	3822	4780	6183	4847	6519	9851	9423	4685	5649	5471	8174	5468	5076	6005	6327	3780	4879	6645	5732	7430	8461	6655	6370	6096	6667	7313	5938	5938	5604	4955	5221	9349	4201	9729	6013	10747	5036	10431	4249	6723
ENSDARG00000003153	1027	1193	1457	1186	1661	1904	1134	1253	645	427	616	741	715	1012	1501	1446	730	647	950	1574	861	757	1041	1157	434	564	1208	1109	952	1210	1047	958	1004	1155	1219	975	955	982	732	797	1272	649	1608	1124	1865	863	1925	734	1107
ENSDARG00000003157	336	324	409	351	411	425	399	403	244	178	194	262	211	343	392	339	229	228	279	375	184	154	208	210	199	240	539	407	327	442	279	286	265	304	422	219	334	231	218	289	432	286	438	367	404	240	409	203	278
ENSDARG00000003165	1070	1136	1855	1697	1451	1784	1325	1620	796	455	804	644	1036	879	1804	1568	968	714	988	1581	994	998	902	1065	744	868	1662	1408	1023	1399	1496	1483	1318	1353	1671	889	1261	899	806	937	1348	756	1519	1136	1817	859	1768	837	1038
ENSDARG00000003167	822	828	1055	934	1029	1165	807	925	457	389	369	430	532	674	853	820	520	434	741	997	553	471	642	640	471	514	932	832	650	840	972	843	626	746	1039	530	863	567	461	509	853	555	953	722	988	604	1003	490	766
ENSDARG00000003169	2137	2041	3729	3412	3467	3768	2602	2689	1099	959	1421	1179	1947	2146	2702	2230	1809	1780	1144	1377	1470	1399	1942	1517	1722	1875	3522	2820	2377	2604	3396	3237	2209	2336	3492	1814	2469	1784	1530	1628	2805	1252	2699	1734	3584	1542	3093	823	2631
ENSDARG00000003175	686	729	893	792	1115	1267	664	798	775	503	433	610	559	892	944	977	518	455	646	893	548	489	454	593	433	435	789	752	922	1085	723	683	811	790	1023	540	948	590	572	558	1243	699	1034	788	769	438	1036	523	544
ENSDARG00000003181	152	134	108	97	172	161	176	181	115	89	119	81	86	106	125	140	149	127	199	238	121	155	94	138	141	180	169	123	110	138	136	153	113	119	125	125	144	126	93	110	155	79	137	100	152	81	160	76	113
ENSDARG00000003189	3203	3336	4415	3720	6031	6859	4581	4095	2876	1519	2049	2167	2609	2502	6803	6349	2344	2951	1393	1796	2709	2386	3810	3960	1637	2349	3752	3622	3317	3548	4407	3802	3070	3561	4067	3801	2772	3102	2337	2431	4412	1714	5372	2576	6371	2893	6641	2074	3742
ENSDARG00000003193	380	436	515	452	772	719	497	503	820	483	407	1093	413	1028	656	719	362	396	297	354	395	375	353	420	471	365	470	417	857	975	444	511	491	472	561	395	612	435	308	394	1025	432	740	505	623	348	628	312	391
ENSDARG00000003197	281	310	463	393	452	464	288	366	296	235	227	301	260	458	462	421	252	266	170	179	291	224	226	315	279	261	351	283	442	526	354	372	329	320	382	177	369	201	208	198	535	218	466	267	477	215	416	182	294
ENSDARG00000003200	260	288	291	252	273	298	230	272	47	57	73	52	108	75	295	228	110	66	145	258	116	103	168	101	29	55	297	300	135	167	146	145	159	248	251	119	177	129	104	72	122	89	271	159	377	174	335	115	180
ENSDARG00000003203	4452	3615	6468	3546	7412	5862	4308	5817	4263	4987	2319	10225	3042	15662	2808	3607	3536	1874	2256	3248	5127	5076	2305	2123	7962	4824	2594	2297	7138	8718	7394	7199	3148	2677	8113	2210	7779	1866	3938	4143	13471	3392	5890	3635	1872	1069	2540	979	4642
ENSDARG00000003205	713	711	957	849	1087	1070	899	858	595	435	501	552	560	773	1010	984	527	504	483	668	585	515	592	578	409	326	789	689	739	961	669	635	662	647	833	695	690	620	437	470	944	511	986	619	1078	494	1070	395	624
ENSDARG00000003206	501	498	696	603	871	1019	580	617	854	429	448	791	359	802	872	734	400	556	404	574	522	476	478	581	409	480	600	489	719	830	548	548	545	630	604	468	483	418	442	475	910	321	795	544	932	367	859	310	559
ENSDARG00000003207	296	304	455	485	442	454	315	391	556	305	371	519	361	430	497	443	334	387	294	393	275	335	299	368	527	436	370	325	539	588	603	583	365	409	384	255	421	306	344	378	622	231	489	302	508	267	428	236	321
ENSDARG00000003208	398	382	617	547	469	567	410	492	242	154	220	161	315	368	341	303	329	246	350	547	218	220	247	240	301	316	547	499	389	512	499	505	375	437	540	251	493	262	280	318	360	197	406	303	489	315	457	242	356
ENSDARG00000003209	0	0	0	0	1	0	0	0	0	0	0	0	0	0	0	0	4	3	0	0	0	0	0	0	1	0	0	0	0	0	0	0	0	0	0	0	0	0	0	0	0	0	1	0	0	0	0	0	0
ENSDARG00000003210	370	227	747	637	540	633	322	480	30	62	140	56	252	225	278	222	238	132	276	326	168	102	246	150	238	416	640	476	286	303	656	631	300	354	563	200	334	241	262	253	331	105	457	203	586	269	487	113	443
ENSDARG00000003213	2055	1819	3406	2795	3410	3865	2668	2379	1413	964	1483	1320	2004	1878	3582	3078	1613	1669	1682	2424	1432	1359	2118	1819	1489	1887	2741	2691	2299	2440	3354	3048	2187	2513	3026	2190	2490	2110	1763	2160	2785	1267	3203	1949	3802	1834	3310	1172	2522
ENSDARG00000003216	5834	5281	5910	5128	8685	7357	3288	3656	13949	9929	9386	18021	7679	18712	7507	10458	5900	6801	5111	4983	6916	7305	3734	4578	11055	5138	4768	3361	10295	13020	5397	5781	5430	4741	6967	3740	10410	4580	5539	6087	19172	11408	9236	8349	7502	4518	7319	4828	5469
ENSDARG00000003217	491	436	749	648	804	872	542	677	329	291	251	277	394	415	873	695	314	272	542	842	384	388	453	488	261	272	572	607	527	595	803	708	476	538	635	396	537	526	419	501	723	347	814	378	767	459	708	304	552
ENSDARG00000003219	1232	1040	1366	1173	2715	3725	1121	1133	678	488	686	617	952	658	2740	2650	839	837	1336	1890	1054	891	1467	1561	438	937	1090	1266	1393	953	1088	982	1075	1193	1432	1377	893	1425	926	1246	1749	871	2441	1676	2507	1532	3008	1089	1298
ENSDARG00000003229	1	0	4	2	3	2	3	0	2	0	0	2	0	1	0	2	6	6	1	6	2	1	0	0	1	0	2	2	1	4	1	1	3	2	4	0	5	0	1	1	1	0	1	3	0	0	3	1	0
ENSDARG00000003235	555	586	810	684	890	1096	641	611	528	282	428	423	434	429	933	907	409	505	312	442	460	464	573	598	297	340	721	654	612	680	632	608	537	624	820	553	541	499	386	394	677	341	921	431	1251	452	1169	343	679
ENSDARG00000003244	415	401	887	728	521	640	270	292	184	99	196	160	218	294	395	521	163	168	66	114	140	108	400	239	113	140	299	269	335	609	430	454	169	145	702	257	564	411	241	283	531	293	433	279	451	232	519	163	205
ENSDARG00000003250	168	153	322	262	205	221	279	314	50	53	62	70	88	178	164	144	94	86	176	233	83	69	125	125	98	117	321	258	137	191	243	225	177	205	253	126	208	138	105	128	140	46	144	96	208	93	181	54	211
ENSDARG00000003251	218	95	380	272	262	347	118	177	17	35	34	23	109	124	127	118	112	38	82	66	85	27	120	45	125	164	338	233	172	177	265	244	147	157	300	110	273	134	123	96	249	70	283	162	355	160	292	68	255
ENSDARG00000003257	401	332	518	411	350	408	344	410	170	131	168	158	209	222	246	246	238	184	359	490	166	146	211	187	148	207	570	463	252	340	376	338	290	340	505	195	408	244	201	196	270	182	314	264	310	189	349	191	297
ENSDARG00000003259	338	326	314	249	423	367	277	330	214	120	126	123	148	202	344	272	175	138	275	367	219	228	230	272	176	174	336	241	239	282	292	300	310	299	289	224	266	225	112	157	400	138	435	274	320	212	362	192	200
ENSDARG00000003269	2181	1699	3520	2966	2456	3033	1928	2167	678	616	861	713	1511	1115	2099	1635	1286	979	1251	1825	1244	1181	1441	1259	959	1155	2499	2352	1459	1517	2894	2903	2191	1935	2672	1314	1915	1283	1144	1309	1730	925	2326	1478	2493	1091	2379	723	1811
ENSDARG00000003270	429	427	595	515	617	658	465	566	376	271	290	438	374	632	651	565	338	299	304	399	342	288	323	345	227	259	534	452	600	692	539	523	425	503	580	344	504	346	300	328	729	244	666	364	719	315	645	247	387
ENSDARG00000003281	1760	1464	2249	2006	1869	1935	1222	1563	1177	794	1390	1167	1546	1879	1363	1565	1534	1410	1456	1947	1033	1278	804	1048	1655	1693	1647	1477	1921	2318	1954	2091	1307	1249	1927	650	1648	815	1203	1217	1964	1102	1403	1560	1800	1030	1622	838	1060
ENSDARG00000003287	613	575	818	723	1232	1219	749	774	873	691	528	823	708	914	1161	1134	491	473	566	772	568	542	680	747	559	551	623	653	862	1101	941	941	682	748	784	632	697	648	632	710	1275	558	1114	675	1016	600	1096	518	682
ENSDARG00000003290	51	22	177	124	139	153	57	79	0	9	26	2	31	37	43	24	37	11	44	50	24	7	28	21	28	65	174	138	57	47	141	80	58	84	135	24	54	44	48	47	55	7	100	24	152	31	109	14	89
ENSDARG00000003293	771	572	1281	1171	1006	1322	741	940	94	150	208	139	455	451	794	630	446	234	175	158	326	128	479	405	412	677	1425	1026	821	897	1045	1063	696	749	996	480	787	468	417	356	935	247	1054	604	1451	468	1261	190	798
ENSDARG00000003303	8	4	14	12	20	41	7	9	1	0	2	0	3	7	10	5	3	0	5	6	3	1	6	4	6	8	22	7	15	13	26	20	8	5	29	4	15	8	5	5	11	0	15	1	14	3	16	1	20
ENSDARG00000003307	746	662	1181	872	874	979	700	975	245	233	244	187	413	453	755	595	438	318	713	1004	448	369	448	436	293	356	1007	713	532	545	821	776	663	767	955	366	702	395	387	427	543	364	687	494	796	449	871	363	523
ENSDARG00000003308	1967	2069	2811	2446	3168	3665	2181	2373	1785	1080	1348	1677	1733	2063	3567	3388	1456	1636	1327	2189	1706	1682	1954	1961	1246	1731	2438	2128	2238	2545	2413	2236	2105	2245	2519	1882	2028	1759	1455	1535	3036	1267	3397	1972	3528	1769	3583	1387	2252
ENSDARG00000003311	737	648	1337	996	968	1015	796	951	322	324	455	376	571	743	717	552	669	368	682	762	396	439	422	390	524	605	1163	856	715	843	757	657	750	763	1232	290	994	380	447	483	896	435	811	585	1036	476	927	360	532
ENSDARG00000003313	264	272	306	225	508	468	321	309	573	281	275	703	221	690	536	653	238	275	133	155	217	235	240	288	341	233	254	211	480	677	296	354	302	280	353	281	352	233	235	236	823	228	489	272	374	208	340	151	311
ENSDARG00000003320	988	902	1783	1570	1754	1916	1305	1297	331	272	522	473	797	672	1533	1295	687	546	864	1219	730	604	902	732	509	669	1444	1276	963	1022	1532	1227	917	1047	1361	790	875	754	767	701	926	363	1372	721	1688	704	1695	449	1205
ENSDARG00000003326	226	190	275	210	154	173	131	175	64	36	62	60	86	102	109	84	112	73	115	176	102	114	88	77	87	120	182	177	89	124	210	216	154	163	194	96	94	87	87	81	87	52	154	86	162	101	157	58	140
ENSDARG00000003328	312	315	494	376	447	491	305	368	126	113	188	177	239	403	373	299	231	182	276	346	223	156	193	200	221	281	453	383	428	408	374	407	333	331	453	184	329	231	207	178	456	178	410	291	515	216	436	148	339
ENSDARG00000003344	8	5	43	32	33	30	17	17	0	2	9	5	13	32	12	6	31	18	12	21	6	8	16	6	22	22	28	36	15	10	42	30	11	26	14	7	13	6	12	12	33	7	27	14	41	21	29	6	24
ENSDARG00000003373	450	477	536	500	945	1006	483	465	947	420	346	685	351	667	664	641	306	365	285	417	429	424	395	551	258	248	490	459	570	716	442	475	414	516	588	472	550	431	320	307	884	375	787	515	829	393	947	447	463
ENSDARG00000003375	822	882	969	742	1011	1359	804	910	489	387	369	534	499	737	969	943	538	313	969	1405	653	503	542	615	361	306	834	691	655	925	714	727	774	811	1007	536	928	552	415	549	865	759	904	880	770	579	882	665	530
ENSDARG00000003380	1221	979	1242	923	1110	1454	834	996	308	299	300	411	460	478	1122	820	599	389	841	1431	617	461	660	637	267	402	1034	1045	816	865	825	677	772	891	1097	637	812	686	420	575	945	433	1061	778	1241	736	1254	535	634
ENSDARG00000003381	196	203	266	227	414	420	256	261	335	197	231	260	261	356	265	270	146	144	195	258	168	149	157	158	349	232	250	272	361	465	210	180	198	166	286	178	333	203	147	160	362	183	296	235	288	235	277	185	256
ENSDARG00000003382	472	562	904	811	845	939	579	537	433	265	376	473	379	572	819	794	362	396	375	523	366	393	457	527	361	488	623	562	623	754	691	638	516	618	781	502	561	460	475	508	664	263	742	501	982	416	915	340	580
ENSDARG00000003383	938	888	1324	1207	1213	1475	809	983	444	379	467	460	689	603	1046	844	611	490	667	1050	573	567	701	697	483	556	1188	952	796	1028	1197	1119	912	1037	1251	693	958	645	599	687	888	589	1063	898	1174	644	1081	583	888
ENSDARG00000003395	218	181	332	296	315	349	248	265	33	51	114	33	153	114	215	185	142	113	177	205	113	93	177	125	90	245	304	283	127	146	354	260	146	209	261	145	201	155	170	143	224	120	295	161	245	174	223	72	242
ENSDARG00000003398	813	645	1053	902	781	879	671	892	155	151	242	179	440	405	731	462	451	249	783	1179	416	319	562	365	271	356	911	909	475	607	864	809	597	774	905	394	760	489	463	449	528	358	706	538	693	507	775	354	554
ENSDARG00000003399	133	137	152	124	213	178	115	146	142	117	148	161	148	191	128	150	119	111	158	134	138	123	110	102	175	111	142	118	178	236	119	131	116	99	165	95	224	153	108	136	268	228	166	163	154	110	138	114	106
ENSDARG00000003403	978	769	1846	1381	1098	1217	1160	1490	219	248	499	196	818	450	956	625	711	504	828	1133	460	404	690	404	481	654	1708	1296	621	699	1608	1612	789	949	1404	383	895	377	649	598	791	355	1082	502	1060	496	1180	269	1065
ENSDARG00000003411	248	319	418	430	514	512	319	356	306	163	199	264	147	317	451	352	168	158	299	306	187	160	285	296	259	241	505	303	405	520	408	492	290	347	530	251	558	276	221	238	543	194	468	321	531	228	531	172	354
ENSDARG00000003414	18	25	32	34	61	55	36	38	36	32	20	42	27	55	48	37	43	20	21	57	39	53	28	34	27	27	54	39	35	44	60	32	29	31	27	24	19	23	22	29	57	33	47	29	75	37	34	28	22
ENSDARG00000003420	294	281	436	389	418	448	323	358	214	109	144	156	185	195	346	309	237	241	299	329	188	184	242	256	127	214	367	246	220	302	343	331	314	288	402	189	298	191	210	175	301	148	348	216	499	235	450	150	293
ENSDARG00000003421	385	190	714	563	456	530	243	345	26	46	65	62	237	225	228	192	169	61	204	223	144	76	165	97	211	377	652	531	346	374	533	560	314	322	569	151	410	239	202	217	413	97	392	222	499	248	438	83	310
ENSDARG00000003429	2907	3290	4125	3364	6735	7743	3850	4100	3001	1849	2451	3001	2857	4095	7204	6575	2814	3416	2564	3736	3168	3523	4021	4301	1533	2011	3594	3005	3919	4663	3581	3344	3365	3560	4102	3600	2931	3478	2468	2885	5099	2309	5964	3258	6886	3068	6934	2611	3846
ENSDARG00000003444	770	633	814	778	976	1048	493	589	741	539	450	743	597	821	848	794	571	481	370	393	458	412	538	617	502	581	732	661	873	823	735	811	858	797	932	464	706	428	578	578	1176	337	981	634	983	635	894	512	675
ENSDARG00000003446	325	202	432	363	687	726	237	347	48	117	160	159	323	453	365	379	241	154	282	261	213	115	253	169	278	275	442	342	432	489	412	387	340	302	439	238	461	257	215	227	887	283	670	332	587	257	529	158	295
ENSDARG00000003449	102	58	209	118	229	240	38	98	5	8	19	7	62	65	63	35	64	9	42	40	29	21	43	12	64	102	212	140	88	85	166	176	49	65	154	22	109	38	60	58	142	17	166	46	160	58	164	11	89
ENSDARG00000003462	182	134	232	180	108	156	161	211	101	81	42	63	96	161	149	117	65	41	192	214	83	54	171	127	87	116	226	179	129	131	283	294	246	212	182	75	171	92	187	200	152	90	130	150	132	84	145	62	111
ENSDARG00000003469	944	1004	1648	1314	1367	1425	1119	1329	195	204	498	245	764	497	1183	1093	814	782	561	1113	694	543	943	753	355	734	1243	1161	554	590	982	752	827	1052	923	709	388	650	615	623	687	300	1210	527	1626	600	1342	424	1003
ENSDARG00000003475	104	116	126	113	148	152	91	89	182	112	97	230	86	255	161	139	71	101	55	96	74	77	84	98	79	80	107	113	156	138	84	87	134	131	124	101	124	96	65	54	184	95	139	121	120	125	163	102	91
ENSDARG00000003486	4379	4389	6591	5475	6313	6893	4936	5694	3276	2262	2892	3365	3478	4221	5826	5223	3136	3218	3991	6016	3295	3093	4640	4245	3129	3448	5809	5010	4021	4705	6400	5746	4435	4922	5768	3868	4346	3526	3499	3425	4777	2455	5410	3882	6400	3421	6071	2701	4996
ENSDARG00000003487	1385	1458	1880	1557	2687	2847	1536	1731	1102	682	873	989	1089	1344	2419	2058	941	1041	757	966	973	921	1338	1368	695	787	1739	1593	1637	1762	1501	1376	1365	1546	1891	1284	1418	1249	888	906	2101	733	2313	1422	2694	1270	2590	966	1505
ENSDARG00000003495	2151	1730	4258	3346	3062	3363	2030	2519	493	407	950	545	1504	1285	2355	1671	1422	1207	1505	1863	1133	1107	1566	1127	1015	1659	3715	2982	1773	1945	3547	3147	1923	2207	3542	1289	2032	1316	1326	1356	1929	659	2554	1315	3336	1294	3160	696	2403
ENSDARG00000003512	999	869	1764	1420	1397	1707	1025	1163	357	294	483	398	799	855	1199	939	761	580	730	882	588	607	713	620	655	850	1698	1242	1013	1114	1554	1411	875	1010	1742	677	1132	631	601	658	1105	365	1212	682	1591	617	1572	357	1125
ENSDARG00000003517	475	528	594	539	1277	1340	695	704	645	408	403	658	411	780	1281	1364	469	487	495	800	621	510	674	793	238	239	587	504	755	843	519	540	509	507	665	715	643	715	371	377	1031	499	1034	666	1035	557	1237	524	681
ENSDARG00000003519	844	749	1150	946	987	1132	860	1115	545	390	217	421	339	519	894	772	546	321	1056	1827	408	435	563	746	320	326	852	1016	600	648	664	678	679	798	993	507	940	563	419	522	913	570	821	806	711	650	793	649	725
ENSDARG00000003520	615	529	1020	818	660	723	371	523	263	228	200	311	345	485	532	414	376	240	587	757	306	271	369	335	257	330	877	691	490	689	784	753	538	525	818	311	667	363	381	389	520	343	505	377	641	396	584	232	404
ENSDARG00000003523	655	595	214	78	343	195	264	169	363	111	121	851	147	758	764	440	214	246	584	555	1761	193	31	39	122	68	159	156	93	77	149	182	202	181	190	277	257	251	198	211	636	291	378	794	830	387	2354	191	237
ENSDARG00000003526	2591	2797	2723	2515	5755	5640	2974	3321	4724	3104	2299	5830	2265	6068	5420	6067	2305	2548	2684	4290	3202	2782	2983	3587	1750	1861	2602	2268	5340	6482	2824	2758	3138	3136	3225	3088	3661	3621	2542	2543	7236	4387	5489	4133	4513	3344	5360	3731	2791
ENSDARG00000003527	891	931	1388	1177	1574	1534	1016	1157	1306	912	870	1312	952	1521	1598	1526	809	889	1499	2188	788	897	961	1154	870	892	1091	994	1422	1559	1498	1527	1068	1129	1209	815	1184	1044	980	1224	2021	1105	1641	1144	1461	911	1367	878	1017
ENSDARG00000003531	1518	1580	2153	1761	2330	2666	1677	1810	847	623	921	903	1107	1199	2404	2033	1043	1097	1469	2519	1177	997	1610	1559	619	867	1814	1633	1370	1596	1650	1393	1421	1546	1830	1387	1370	1278	985	1134	1768	857	2252	1340	2651	1233	2601	975	1660
ENSDARG00000003533	264	200	326	240	277	286	188	172	159	168	99	274	110	433	273	278	183	121	176	217	133	104	136	129	204	177	307	209	231	340	287	242	252	220	517	131	601	159	119	119	504	146	238	269	252	130	253	90	274
ENSDARG00000003544	186	38	487	375	277	243	99	179	13	21	22	8	150	92	92	65	83	20	47	41	59	17	79	19	77	155	451	381	121	96	315	303	95	125	338	51	221	104	74	55	226	32	260	99	213	95	179	22	202
ENSDARG00000003553	11	16	16	18	13	14	4	15	7	1	6	9	5	10	17	14	6	8	15	14	9	7	14	4	4	6	10	9	10	15	10	8	11	18	17	7	14	3	9	9	12	10	12	13	20	8	14	3	18
ENSDARG00000003564	489	549	801	726	1112	1237	550	606	1096	630	498	962	532	1055	1227	1124	451	537	481	549	527	630	650	744	613	559	664	729	893	959	892	914	590	629	770	582	706	577	635	757	1193	478	1091	697	1151	510	1102	524	669
ENSDARG00000003570	5521	6063	7359	6369	15511	18322	8797	8357	4923	2760	3678	3277	4652	4068	18867	17452	5286	6504	6232	8891	8737	5791	10432	10905	2396	3190	6098	5676	6615	7508	5697	5294	7048	7358	6664	6733	4570	6598	3255	4024	13694	6013	19399	7136	11807	6992	13892	4980	6308
ENSDARG00000003573	517	622	682	633	953	1161	610	634	782	390	402	630	472	723	1015	953	446	414	682	960	506	489	610	659	305	328	618	565	700	896	625	556	571	646	708	534	614	506	433	449	921	496	954	614	864	488	949	443	613
ENSDARG00000003576	353	300	523	444	402	497	276	362	154	85	149	166	234	232	356	293	177	202	200	246	181	199	275	282	168	238	466	345	265	325	445	388	258	312	527	227	291	173	178	225	291	157	355	244	516	201	482	131	303
ENSDARG00000003584	1274	1224	1681	1375	1845	2150	1109	1362	761	652	606	956	793	1308	1843	1782	841	696	1289	1990	1047	931	949	1039	765	731	1291	1304	1383	1835	1323	1364	1136	1298	1566	996	1342	1147	941	1064	1583	906	1639	1275	1496	1184	1609	1085	1178
ENSDARG00000003592	425	401	446	398	602	720	430	477	469	327	324	461	348	580	708	709	356	452	385	653	345	432	458	489	238	236	410	341	539	600	401	408	410	443	437	386	443	401	304	344	793	265	709	451	694	375	670	322	389
ENSDARG00000003599	101305	102708	114948	106322	149878	144564	99828	103727	286114	140734	135863	222843	107313	202314	139999	153998	98997	129010	48551	53929	95891	113131	85254	103386	118278	95881	103903	100087	173381	194440	124307	123075	108117	108140	120121	99402	123389	96667	98126	103137	211371	100605	144734	128540	161049	86049	141775	89270	97013
ENSDARG00000003607	857	847	1281	1131	990	1292	976	1066	438	275	433	463	610	622	1017	904	569	528	536	774	477	444	514	522	423	572	1188	1011	626	842	1240	1108	870	905	1018	476	766	502	544	581	674	416	863	561	1033	531	1003	435	755
ENSDARG00000003615	1971	1927	2477	1847	2353	2396	1879	2219	1262	868	584	607	1188	668	2372	1668	1493	1054	2056	3248	834	1044	1245	1345	616	1410	1574	1710	1588	1626	1448	1364	1995	2278	2965	1533	2076	1597	1122	1315	1846	789	2037	2267	3619	1528	3118	1428	1788
ENSDARG00000003616	700	484	1175	1044	1080	1161	611	782	61	163	259	127	422	432	678	544	458	301	522	608	439	280	552	317	398	535	1061	900	582	694	923	867	662	692	871	449	608	514	455	422	744	247	929	479	1092	487	987	236	637
ENSDARG00000003631	1297	766	2175	1830	1897	1849	981	1325	75	170	328	192	773	750	1022	790	689	336	794	871	541	272	818	457	717	1105	1926	1506	1068	1110	1929	1721	1077	1069	1793	678	1108	879	825	837	1137	358	1476	777	1757	756	1540	327	1286
ENSDARG00000003632	114	107	121	137	236	222	116	166	148	129	121	176	113	233	165	210	132	107	105	142	125	103	106	143	89	80	143	96	235	273	110	118	144	147	202	123	204	170	118	132	355	203	219	202	254	171	263	153	149
ENSDARG00000003635	654	640	617	562	946	1061	616	683	447	431	290	347	351	475	928	815	464	407	561	788	442	416	540	617	267	315	664	621	736	824	386	397	707	719	765	559	677	570	355	394	906	468	943	656	1078	627	1112	571	564
ENSDARG00000003641	2348	2311	3169	2744	3420	3891	2651	2553	1446	974	1330	1343	1536	1645	3981	3705	1814	2254	1376	1971	1898	1996	2410	2058	1150	1340	2327	2076	2017	2072	2692	2644	2266	2443	2617	2219	1876	1877	1428	1655	3306	1330	3868	1972	4018	1873	3861	1348	2078
ENSDARG00000003642	461	510	610	521	921	964	421	490	522	305	374	607	389	647	537	538	320	378	252	359	473	373	341	479	441	359	493	388	580	691	450	413	471	487	629	352	548	425	288	334	733	383	683	445	899	352	806	336	396
ENSDARG00000003655	4488	4310	6707	5591	4706	6269	4352	5209	1644	1009	1686	1507	2769	2078	4781	3486	2931	2307	3785	5629	2480	3009	2891	2841	1586	2371	5572	4416	2508	3273	6333	5602	4102	4404	6028	2391	4013	2257	2567	2578	2636	1766	4064	2903	5052	2475	5000	2108	3905
ENSDARG00000003675	708	651	673	587	1003	1005	554	722	887	635	605	730	503	697	884	934	492	580	483	663	489	525	650	723	436	393	572	517	1040	1082	523	605	636	670	637	548	562	516	460	563	1459	553	1056	758	993	624	1064	619	532
ENSDARG00000003680	1339	1290	3359	2468	2043	2309	1755	1982	339	326	625	431	1009	600	1673	1100	950	805	1210	1792	756	625	1156	797	513	864	2685	2179	915	895	2499	1754	1328	1692	2608	818	1228	734	991	831	801	393	1324	801	2261	711	2193	433	1692
ENSDARG00000003681	6495	6569	8914	7808	11150	12395	7070	7383	8493	4318	5127	6470	5374	7274	11842	10663	4988	6502	5578	7589	5668	5926	6673	7550	4925	5793	7282	7220	7800	9047	8276	7806	6189	7212	7932	6600	6425	6634	5966	6435	10259	4357	10278	6623	11425	5738	11187	4925	7534
ENSDARG00000003684	319	276	599	551	549	668	396	414	150	132	216	137	374	208	430	361	275	250	445	727	274	233	295	266	243	325	483	438	407	402	568	480	404	379	481	267	414	373	257	302	498	203	548	348	499	402	469	188	359
ENSDARG00000003693	2368	2610	3283	2992	4323	4482	2841	2904	3875	2081	2113	2603	2293	2743	4682	4572	1951	2469	1768	2381	1996	1952	2717	3113	1768	2021	2696	2800	3668	3862	3338	3280	2336	2513	3043	2463	2592	2718	2358	2891	4333	2312	4168	3079	4737	2536	4780	1991	2570
ENSDARG00000003695	12773	12087	17375	15553	17766	20330	13404	13634	15210	8423	10681	16043	11993	16487	18049	17467	9045	9940	7874	10134	11365	12220	12599	13305	12079	13217	14998	14281	14046	15915	17563	16798	14284	15115	16786	11662	15160	11986	12276	13199	14665	7363	14132	13612	18906	10683	17065	8925	14252
ENSDARG00000003697	288	270	362	305	405	511	280	293	273	163	191	226	220	249	404	425	262	194	247	288	189	205	254	265	168	274	248	219	279	306	403	393	274	240	342	183	278	199	225	279	341	209	349	257	368	224	358	256	222
ENSDARG00000003699	690	526	1006	893	825	1068	646	881	140	148	199	197	379	452	601	545	447	273	450	665	373	249	424	317	352	465	908	801	600	666	825	740	599	609	997	397	821	489	436	392	877	331	834	565	729	431	746	310	588
ENSDARG00000003701	6	4	9	0	10	15	5	4	5	11	10	13	9	6	8	7	3	3	6	7	1	4	0	5	6	3	11	5	5	7	8	5	9	6	8	6	7	2	6	12	16	2	15	8	9	4	6	5	6
ENSDARG00000003705	3162	2690	5887	5050	3566	4276	3168	3520	1203	582	1422	1511	2155	1853	3851	3175	1984	1666	3684	5568	1834	1901	2416	1991	1527	2206	4795	3781	2188	2878	5444	5028	3713	4086	4332	2456	3035	2313	2664	2928	2462	1628	3211	2675	3851	2127	3632	1466	3237
ENSDARG00000003706	148	114	293	176	161	231	135	199	43	47	49	59	79	112	114	93	118	74	186	225	63	63	103	87	110	114	232	170	150	164	159	229	179	181	196	70	124	100	99	114	167	43	164	105	167	138	147	82	127
ENSDARG00000003732	27	41	73	39	128	130	60	65	77	80	54	72	57	88	80	107	41	60	26	36	46	41	44	55	27	24	58	45	65	104	33	26	38	49	63	47	61	74	29	23	114	43	117	65	78	29	91	34	66
ENSDARG00000003749	583	582	862	658	1048	1150	576	719	303	366	320	466	422	650	960	872	360	395	607	1053	610	502	637	730	232	352	723	691	554	730	655	575	583	641	763	548	585	582	348	471	822	313	1035	539	1033	539	1116	385	669
ENSDARG00000003750	1086	927	1502	1243	1390	1446	910	996	273	341	414	497	681	909	1036	940	558	447	454	589	523	459	747	643	610	607	964	949	1261	1353	1098	1099	979	970	1388	660	1144	754	598	647	1379	546	1312	927	1364	695	1284	413	875
ENSDARG00000003751	588	450	984	716	686	721	508	673	182	182	261	313	368	487	444	345	414	250	459	580	308	319	288	229	443	373	802	655	433	608	853	903	544	552	966	269	694	264	362	383	672	361	548	419	510	267	518	217	413
ENSDARG00000003754	1942	1790	2567	2264	1236	1657	1866	2306	537	414	718	688	1090	985	1248	938	1351	859	1762	2493	781	923	1023	913	837	1109	2219	1924	808	1127	2642	2254	1561	1688	2360	830	1754	885	1122	1142	1156	615	1266	1034	1625	1052	1499	1023	1418
ENSDARG00000003757	941	1085	947	861	1537	1643	808	989	1005	617	596	869	621	1004	1382	1507	622	626	1118	1946	905	744	850	961	400	363	793	731	1029	1479	647	655	838	832	944	605	831	719	494	675	1675	656	1527	911	1199	770	1460	791	672
ENSDARG00000003769	230	188	369	305	194	224	276	291	39	39	74	68	114	91	213	124	111	83	237	357	108	83	159	162	64	107	347	298	125	138	322	305	263	268	327	139	209	140	147	160	105	129	159	194	232	146	210	88	220
ENSDARG00000003776	947	885	1633	1201	1291	1555	962	1126	303	183	374	298	680	516	972	776	597	526	977	1408	511	550	693	472	491	646	1364	1093	552	727	1347	1180	933	969	1321	531	1028	569	593	646	683	384	990	682	1065	582	1150	419	896
ENSDARG00000003779	1093	1056	2050	1738	1537	1732	1359	1524	265	169	548	323	875	529	1171	853	655	580	805	1338	657	622	862	664	420	758	1861	1526	740	764	1828	1466	1002	1236	1705	729	926	651	689	646	675	367	1211	658	1548	604	1513	392	1237
ENSDARG00000003789	2280	1878	3810	3185	2702	3352	2279	2587	421	361	896	378	1390	1027	2450	1946	1339	939	1683	2355	1216	1057	1659	1092	951	1469	2910	2721	1777	1704	3255	2822	2102	2311	3149	1524	1860	1459	1086	1339	1706	774	2413	1399	2933	1341	2718	913	2403
ENSDARG00000003795	22359	22109	27239	25116	35240	39855	26039	25750	30102	15568	24110	27654	22895	28297	33861	35845	19441	24623	15320	19653	19701	23225	22464	24920	21326	23052	23215	22662	29611	33321	26267	24019	22460	23279	26051	22092	22880	23105	20000	22711	35970	18588	31886	29432	39398	21239	36884	18872	23541
ENSDARG00000003797	275	254	456	344	200	256	256	228	73	49	152	59	240	120	238	261	145	113	138	197	196	277	147	135	222	355	349	405	271	318	261	230	199	166	203	111	189	132	244	216	143	112	229	209	282	257	297	237	201
ENSDARG00000003803	71	45	134	133	121	120	57	89	7	14	22	9	56	39	56	55	44	32	12	10	32	19	33	18	51	69	93	102	49	53	84	75	41	79	86	23	45	30	29	22	59	13	95	30	123	41	112	14	54
ENSDARG00000003808	7166	7547	8720	7399	10841	10505	7403	7721	6226	6358	6499	10350	6534	14404	9063	10895	6181	4872	8060	9918	7001	5868	5802	5252	7710	4467	7588	6446	10141	13723	6259	6907	7330	6828	9325	6061	10444	6378	4757	5285	15215	7998	10244	8262	9534	6636	9387	5584	6636
ENSDARG00000003811	1740	1410	2553	2204	2709	3081	1585	1812	583	537	931	603	1299	1402	1866	1527	1299	876	1375	1690	960	815	1465	1026	1415	1513	2305	2322	1695	1982	2434	2207	1560	1693	2402	1154	1964	1348	1217	1349	2103	815	2036	1489	2016	1280	1887	732	1809
ENSDARG00000003818	1050	1008	1527	1172	1407	1657	1024	1198	336	341	370	369	588	806	1078	975	631	313	912	1328	648	447	745	661	533	476	1218	1002	888	1134	1081	1015	912	999	1419	606	1181	720	556	628	1124	577	1271	738	1216	717	1218	562	795
ENSDARG00000003820	7291	5558	9758	4834	9460	11461	2286	3819	1567	1370	1962	2948	4052	5336	3150	3158	3791	1181	1668	2452	2590	3654	2173	1642	2429	2784	4089	2963	3894	4496	7085	5019	2784	4316	8493	1722	5917	1284	1201	1797	5697	1448	4963	1907	4300	1193	5168	1079	3118
ENSDARG00000003822	171	175	342	321	205	263	245	301	258	153	220	184	208	231	252	240	156	160	187	231	167	216	187	195	221	237	268	225	259	315	303	322	248	276	300	166	298	164	142	218	187	172	204	169	328	184	300	139	213
ENSDARG00000003827	205	249	308	281	393	417	240	271	314	164	221	304	227	322	356	378	162	209	245	360	227	232	203	252	180	161	292	259	339	412	278	222	259	279	268	171	232	202	201	212	470	223	355	303	422	210	403	170	275
ENSDARG00000003829	1379	1217	2025	1586	2145	2476	1399	1571	669	515	715	717	1042	965	1823	1545	1024	828	1163	1759	796	857	1042	936	788	833	1764	1504	1164	1422	1416	1473	1618	1557	1955	1113	1596	1173	963	1025	1465	814	1598	1428	1849	1056	1738	786	1503
ENSDARG00000003835	4414	3941	5890	4916	4504	5417	3952	5013	1144	1147	1537	1711	2204	3252	3008	2681	2386	1434	4357	5970	1856	1677	2275	1994	2247	2553	5067	4051	3210	4243	4968	4735	4616	4327	6492	2475	5906	2622	2643	2755	3959	2496	3610	4472	3589	2632	4076	2244	3040
ENSDARG00000003841	110	122	152	159	266	291	126	143	229	89	106	137	114	170	248	290	96	88	156	259	131	120	98	139	74	73	126	140	168	177	133	113	146	140	209	95	177	104	101	90	369	154	304	149	201	107	197	94	124
ENSDARG00000003845	646	580	924	798	1214	1289	642	704	204	170	367	284	449	484	892	839	421	397	519	689	466	369	551	503	370	452	708	667	636	770	799	730	658	707	842	551	583	495	447	458	783	307	909	598	1109	488	1021	307	779
ENSDARG00000003846	404	431	508	455	850	828	599	626	755	393	369	501	365	497	917	977	317	351	393	592	507	458	575	819	308	285	386	356	557	664	438	437	399	471	435	465	352	446	366	478	859	362	870	419	794	447	790	438	448
ENSDARG00000003854	2967	2348	3978	3340	4326	5592	2426	2846	716	757	730	653	1530	807	3078	2252	1795	1094	2302	3486	1629	1313	1632	1354	775	1143	2484	2948	1661	1507	2758	2611	2247	2511	3261	904	2168	1027	1057	1167	2103	944	3190	1414	2338	1668	2827	1182	1637
ENSDARG00000003860	2085	2422	2647	2301	3673	4247	2296	3031	1318	1388	1217	1669	1669	2556	3653	3093	1616	1464	2787	4532	1821	1887	2271	2376	959	1292	2599	2402	2432	2970	2415	2271	2363	2493	2931	2205	2273	2171	1653	1771	3485	1573	3906	2376	3816	2149	3765	2015	2411
ENSDARG00000003865	88	49	143	145	148	163	58	80	1	15	27	14	60	63	90	64	63	27	13	10	39	14	61	31	65	77	127	91	107	74	108	112	74	75	125	68	93	69	48	66	86	26	132	72	167	62	121	23	104
ENSDARG00000003866	4817	4580	6433	5458	6368	7673	5271	5478	2179	1701	2550	2400	3789	3812	5912	5260	3752	3140	4858	6516	3395	3710	4195	3607	2859	2756	5503	4723	3618	4744	5930	5871	4675	4796	5627	3349	4803	3828	3011	3303	5029	2647	5900	3517	5811	3539	6002	2751	4337
ENSDARG00000003867	135	84	132	110	83	116	79	102	9	14	34	11	79	55	49	35	88	55	80	95	36	27	60	50	61	85	128	111	72	77	174	162	108	128	109	44	74	56	64	48	76	22	77	75	106	72	134	27	107
ENSDARG00000003869	1538	1416	1652	1410	1519	1906	1539	1542	1222	860	977	1104	981	1258	1906	1732	1088	943	1388	1771	755	772	917	987	751	846	1599	1350	1350	1691	1225	1263	1736	1569	1279	902	1212	886	906	1088	2333	760	1917	1279	2146	1345	2271	1200	1248
ENSDARG00000003872	804	772	1295	1109	1317	1570	834	923	360	310	448	460	529	711	1066	802	572	477	508	732	506	405	573	654	458	695	1133	879	846	1034	1130	1110	790	875	1063	546	846	535	483	525	1097	362	1096	632	1340	587	1340	405	892
ENSDARG00000003877	568	462	1171	979	849	973	681	668	158	110	307	148	407	297	625	489	342	369	405	486	324	326	580	407	243	446	1059	882	411	453	956	729	532	684	988	535	532	360	418	385	395	165	805	352	1014	369	955	208	879
ENSDARG00000003899	80	93	151	115	223	147	80	123	262	111	114	182	89	208	205	227	96	98	83	85	129	95	89	84	104	75	113	102	203	268	118	128	140	124	141	108	149	90	90	112	321	102	183	137	181	110	181	118	91
ENSDARG00000003900	25	19	25	31	21	38	28	35	16	4	19	11	13	20	28	22	18	15	26	20	14	22	18	17	8	15	29	26	16	18	39	38	22	20	24	12	21	9	11	12	31	3	21	3	29	15	25	9	20
ENSDARG00000003902	1462	1142	4096	3098	6530	6715	6681	3790	10053	7728	6853	12747	6099	13482	7097	7254	7087	9072	5311	7047	6665	11087	3087	3808	4030	9477	4782	5955	11428	10632	7365	7421	6803	4064	7009	12677	7706	12426	8361	9322	13588	5427	5317	15013	11920	2167	4341	2405	6704
ENSDARG00000003903	53	45	76	65	64	56	41	45	35	20	33	23	44	56	38	24	31	23	21	28	16	26	20	40	45	53	62	34	49	64	63	58	42	43	60	28	52	40	44	67	69	27	50	50	52	39	52	29	50
ENSDARG00000003904	5	6	10	5	7	9	7	7	5	5	5	4	3	3	9	3	15	10	9	11	2	6	2	7	2	6	8	4	8	19	4	5	7	8	10	3	8	12	3	2	3	5	3	0	7	8	13	1	8
ENSDARG00000003909	148	175	246	207	141	248	73	128	32	52	42	37	61	58	194	149	79	32	113	116	43	27	65	24	41	102	186	225	72	77	166	141	135	147	270	112	181	136	86	92	224	73	204	145	293	129	272	93	106
ENSDARG00000003910	1025	957	1880	1544	1773	2032	1176	1397	405	283	588	484	896	805	1431	1219	807	674	487	507	627	583	816	640	654	952	1699	1457	1228	1190	1596	1395	1128	1129	1647	705	1171	721	664	676	1300	433	1464	679	1642	739	1532	380	1085
ENSDARG00000003920	6189	6566	8503	7054	10452	12183	7723	7842	4456	3127	3847	5075	4834	6027	11112	9498	4323	4348	6913	11566	4651	4262	6479	6746	2658	3594	7300	6780	6407	7343	7367	6892	6235	7303	7754	5950	5981	5968	4617	5113	8696	4871	10089	6507	10350	5333	10439	4646	7029
ENSDARG00000003925	38	23	48	48	36	46	60	63	9	33	29	35	39	47	52	45	36	19	36	20	31	12	31	33	38	22	57	43	43	75	42	44	32	29	33	32	57	39	33	29	82	44	53	56	43	30	42	12	31
ENSDARG00000003927	1203	1241	1709	1443	1156	1435	901	1144	425	401	472	348	637	644	793	696	604	390	1243	1802	792	696	776	653	600	641	1283	1117	730	873	1443	1383	863	787	1529	759	1285	795	783	906	1137	602	1135	896	1035	576	1026	425	699
ENSDARG00000003931	5490	5255	6567	5414	5391	5755	4450	4321	1895	1847	1275	1805	2116	2344	5342	4498	2822	2363	3765	5795	2672	2131	3684	3292	1399	2635	4344	4500	4569	3652	3653	3442	4348	4819	5356	3256	3519	3147	2348	2581	5259	1769	4920	3623	6683	3297	6690	2855	3560
ENSDARG00000003934	125	100	180	154	184	249	155	189	50	47	126	48	104	95	125	84	125	160	82	154	44	62	80	77	44	98	106	123	127	153	185	128	66	54	127	114	83	122	51	48	150	100	135	137	191	125	165	136	117
ENSDARG00000003938	2320	2459	2958	2485	3254	3464	2712	2660	1090	690	1088	1235	1486	1528	3507	3297	1353	1307	1758	3163	1382	1147	2035	1744	720	1044	2624	2500	2180	2502	1921	1661	1969	2360	2677	1855	1920	1542	1069	1238	2580	1160	3160	1929	4106	1647	3918	1161	2156
ENSDARG00000003940	886	879	1260	1044	1573	1958	1036	1229	438	350	482	486	699	746	1519	1282	686	595	1031	1602	851	647	833	730	406	499	1080	976	788	951	1145	1078	896	957	1248	704	861	771	678	731	1154	571	1471	808	1427	769	1598	539	973
ENSDARG00000003941	546	603	781	621	1622	1291	944	876	1029	583	532	943	681	1077	1596	1386	635	620	947	1369	679	683	860	1122	471	563	683	667	949	1087	961	925	618	655	666	732	551	850	738	842	1543	807	1460	812	1266	768	1206	680	901
ENSDARG00000003944	9	1	8	13	6	13	3	8	1	0	0	3	6	0	6	2	4	4	2	3	2	1	3	3	3	6	2	6	0	6	5	6	1	2	11	3	6	5	2	3	5	0	6	4	8	9	6	1	8
ENSDARG00000003952	17217	15810	20352	17236	15131	19693	16737	19558	9574	6542	6955	10163	11430	12497	15088	13555	11914	6458	18722	26742	9921	9199	10042	10099	9991	7364	19373	17042	10902	14841	16526	16585	17637	17391	21411	10302	20644	10051	10516	11390	13035	12275	14163	15270	12589	10702	13513	11838	12008
ENSDARG00000003961	623	563	727	621	627	732	531	594	196	169	303	305	235	490	753	713	283	222	478	735	340	254	460	389	256	325	680	624	623	759	422	438	504	553	977	538	695	476	284	353	708	480	635	557	829	409	857	285	554
ENSDARG00000003963	912	875	1492	1185	1387	1664	961	1108	422	318	534	479	688	756	1084	949	665	519	604	856	552	541	723	613	544	617	1233	1080	790	974	1241	1030	783	878	1310	662	914	662	619	596	950	431	1217	627	1395	586	1340	421	905
ENSDARG00000003965	25	30	40	34	30	27	20	40	10	9	16	2	17	19	17	20	11	13	14	29	8	10	24	18	8	9	38	15	25	27	36	28	22	32	44	18	34	16	14	17	16	16	35	17	31	16	38	15	25
ENSDARG00000003968	1	0	1	1	0	2	0	0	0	2	0	0	1	1	4	1	0	1	0	1	1	2	1	0	1	0	3	1	1	3	0	2	3	1	0	0	0	0	0	0	1	0	2	0	0	0	1	0	0
ENSDARG00000003970	125	99	156	144	216	234	150	141	98	58	98	107	104	134	124	161	98	96	115	160	78	74	66	76	113	99	173	164	133	150	150	131	119	109	176	110	136	140	96	143	194	101	200	187	191	147	194	79	155
ENSDARG00000003971	633	559	821	711	778	864	557	645	377	149	298	366	333	433	733	592	363	369	326	426	334	376	411	422	295	354	673	540	500	573	711	661	495	525	636	315	575	343	349	413	595	285	630	477	827	354	770	242	534
ENSDARG00000003973	146	143	224	157	189	212	145	182	35	72	62	38	154	116	170	135	107	47	188	206	117	46	200	113	107	157	252	196	166	134	219	208	190	231	183	106	159	146	104	113	270	145	283	186	238	165	185	90	187
ENSDARG00000003974	650	728	1119	925	1209	1390	662	809	423	300	436	522	539	762	989	1023	608	602	493	704	570	500	590	631	463	606	938	820	932	999	751	742	736	828	1268	459	1032	552	511	569	980	428	997	655	1421	564	1409	435	648
ENSDARG00000003977	1200	1065	1297	1015	2466	2485	1072	1530	1747	992	493	1149	638	914	2091	1935	954	1008	1683	2317	641	966	1615	1733	349	613	679	738	2038	1467	1042	939	1095	1187	1132	971	915	817	1055	951	2046	728	1644	933	1626	933	1928	1213	1118
ENSDARG00000003984	588	479	750	746	931	1039	642	708	233	162	265	243	339	378	895	630	344	277	323	515	374	255	624	472	260	322	741	715	530	601	665	665	516	652	695	491	510	526	343	398	597	257	896	452	802	408	759	211	578
ENSDARG00000003989	125	88	450	386	192	216	153	263	12	25	18	32	86	81	83	70	109	26	177	251	55	17	79	53	47	62	483	325	105	129	250	274	193	152	370	61	224	90	66	115	107	60	112	99	129	114	144	69	175
ENSDARG00000003991	256	199	475	367	711	727	317	466	112	105	175	127	237	176	371	302	256	157	254	343	205	155	220	172	134	149	558	449	208	320	302	344	274	279	489	279	360	285	231	204	590	170	453	241	479	274	664	175	155
ENSDARG00000003994	404	386	826	614	685	804	434	527	170	110	245	214	375	313	528	400	324	409	448	563	342	295	399	359	245	345	708	489	363	447	710	643	391	502	737	355	525	342	346	369	495	163	639	343	867	329	865	226	587
ENSDARG00000003998	183	89	455	345	235	245	172	224	4	16	33	23	98	59	141	82	103	39	139	125	83	36	138	42	67	115	419	258	144	90	321	301	148	204	352	96	186	72	132	76	162	39	159	100	281	95	265	28	194
ENSDARG00000004015	162	169	252	203	404	436	206	196	335	158	242	283	231	241	361	401	194	209	161	245	176	175	131	185	187	238	185	163	307	342	198	215	191	164	256	191	247	234	205	222	433	245	382	306	338	193	343	189	203
ENSDARG00000004017	545	547	850	774	1315	1315	748	832	623	423	423	687	505	911	1291	1281	499	530	388	496	511	503	531	707	350	471	748	674	916	962	998	926	748	759	980	473	706	552	488	503	1273	527	1144	637	1214	549	1245	391	631
ENSDARG00000004018	89	65	132	100	162	206	77	86	21	23	30	43	65	99	97	96	67	43	57	63	50	47	83	57	52	64	114	99	108	117	110	115	82	100	107	87	108	81	67	72	134	38	176	73	135	73	116	48	96
ENSDARG00000004023	1283	1250	2122	1894	2058	2364	1405	1672	594	383	786	500	1096	689	1806	1589	1078	1129	1052	1553	915	841	1258	1187	619	1066	2031	1501	1112	1273	1515	1360	1212	1427	1767	919	1192	1026	860	978	1228	547	1828	980	2421	1011	2238	698	1449
ENSDARG00000004034	5504	4982	7259	6045	4696	5151	6323	6653	2664	2665	2230	4105	3124	5837	6354	6166	4539	2880	4210	6417	2705	2568	1089	969	3401	2120	5390	4782	3474	4975	3208	3202	6219	5586	5276	3404	5740	3580	2851	2891	6063	3432	4927	4000	4577	3813	5140	3754	4326
ENSDARG00000004037	542	529	761	638	846	943	558	628	258	211	270	320	407	470	761	639	379	375	464	692	385	367	439	438	334	303	617	521	524	686	596	511	444	558	637	362	520	402	359	350	698	268	692	459	843	424	832	304	529
ENSDARG00000004046	405	427	623	595	628	687	551	544	423	288	342	461	346	588	678	610	329	350	478	670	316	298	372	433	292	364	592	538	487	614	521	453	482	531	524	348	469	346	402	417	681	366	675	521	730	355	665	255	479
ENSDARG00000004049	415	292	729	567	499	575	274	370	22	56	88	43	220	158	261	190	236	120	208	279	194	113	295	184	119	304	783	712	256	196	549	437	301	381	588	225	342	248	275	223	295	99	466	283	683	268	541	93	383
ENSDARG00000004051	227	164	153	119	96	113	142	145	58	33	38	38	50	72	104	94	209	129	157	189	40	48	79	80	107	92	171	135	99	89	97	119	125	125	167	70	163	64	67	78	114	52	81	109	134	97	114	83	106
ENSDARG00000004055	668	577	985	709	824	895	788	869	267	211	291	256	452	376	779	640	477	392	406	535	424	390	516	464	433	405	785	704	631	679	786	741	601	674	756	418	561	388	355	417	809	379	879	597	767	508	751	329	566
ENSDARG00000004059	104	90	137	110	339	426	215	153	121	62	95	138	90	196	195	223	127	107	134	224	152	135	89	104	69	70	117	119	119	200	183	196	148	122	118	94	135	94	56	66	157	127	171	231	159	87	195	95	75
ENSDARG00000004060	5790	5812	9882	7497	9360	11152	5114	5260	3482	2438	4272	4781	5269	7138	5892	6215	5611	5335	3579	3860	2499	4838	2741	2573	4940	5633	6684	5575	5882	6009	10612	9480	6013	6138	9040	1835	6082	1981	3078	3359	7595	2147	6722	3156	8003	1874	6882	1415	4265
ENSDARG00000004074	467	302	1262	966	749	921	424	631	3	28	146	41	334	220	324	199	313	87	261	306	232	109	347	94	215	431	1045	885	369	315	987	761	391	455	799	192	453	238	297	237	344	81	527	303	727	316	647	100	589
ENSDARG00000004078	1869	1678	2459	2134	2342	2883	1473	1956	365	344	366	429	722	787	2035	1540	1032	609	1514	2185	864	944	1443	1006	575	1136	2106	2250	1484	1308	2076	1948	1799	1850	2457	1045	1302	1031	1413	1284	1883	696	2238	1496	1808	971	1778	662	1527
ENSDARG00000004082	468	436	742	629	437	478	420	435	241	294	217	175	400	292	396	441	301	207	436	568	280	206	300	305	441	565	511	634	393	458	973	966	400	450	419	265	411	323	491	498	532	357	461	460	447	421	434	353	282
ENSDARG00000004094	2430	2195	4013	3313	3841	4205	2790	3169	1054	763	1329	1204	1804	1830	2948	2547	1677	1379	1955	3064	1706	1514	2011	1481	1148	1696	3608	3331	2157	2315	3132	2635	2358	2633	3328	1847	2224	1758	1433	1621	2129	1053	2947	1834	3464	1565	3574	1218	2490
ENSDARG00000004105	883	608	1031	961	896	1140	540	820	203	172	316	246	438	599	594	555	503	368	701	900	356	246	577	470	641	611	1204	870	860	855	836	931	735	711	1214	530	1130	661	541	521	988	331	818	684	1107	555	1011	324	845
ENSDARG00000004109	0	0	0	2	0	0	3	2	0	0	0	3	0	9	0	1	0	0	1	0	0	0	0	0	0	0	0	1	0	0	0	2	0	1	0	0	0	0	0	0	0	0	0	0	0	1	0	0	3
ENSDARG00000004111	13	14	22	21	13	16	13	20	6	5	6	3	13	6	15	13	8	7	16	23	6	9	12	11	7	10	24	20	6	15	21	27	16	14	19	13	21	11	8	12	5	12	26	26	13	14	13	9	14
ENSDARG00000004114	184	178	254	199	243	240	194	245	113	47	78	83	105	127	234	225	98	92	145	261	111	125	154	126	71	101	206	225	152	183	203	153	176	163	206	153	147	123	100	137	204	74	235	127	277	152	207	74	174
ENSDARG00000004115	965	805	1102	843	860	916	505	701	491	321	533	305	676	680	752	634	474	374	674	755	291	346	351	351	522	535	1051	788	753	978	1325	1313	667	612	1354	508	1193	595	639	728	841	405	769	686	1113	674	1088	555	587
ENSDARG00000004130	120	143	141	153	260	283	94	118	165	100	67	126	100	121	182	154	88	85	71	104	115	75	103	99	37	60	128	107	184	201	105	123	111	122	161	125	135	131	101	114	174	96	190	113	194	145	205	121	207
ENSDARG00000004131	159	150	190	148	197	205	148	172	102	40	56	94	82	116	179	181	80	94	52	98	86	68	86	108	37	57	152	164	133	154	113	79	162	141	178	98	132	101	59	47	171	44	207	104	230	101	225	64	123
ENSDARG00000004132	1427	1125	2270	1835	2272	2661	1543	1719	402	329	708	446	1186	956	1912	1555	911	744	1034	1452	956	787	1200	856	859	985	2080	1799	1357	1372	1883	1673	1263	1495	1899	1079	1341	1116	919	974	1502	535	2146	1064	2185	1084	2094	615	1609
ENSDARG00000004141	1730	1414	1543	1409	4413	4862	833	1078	2580	1527	1081	1501	1273	1477	3017	2523	1093	1116	1687	2641	1201	1074	1172	1399	461	385	762	748	1278	1992	1288	1197	1510	1802	1971	975	1871	950	1000	1039	3963	1711	3352	2242	1339	1342	2136	1580	572
ENSDARG00000004150	356	355	698	565	548	648	419	437	77	74	205	64	273	133	437	315	308	250	237	296	204	242	261	200	153	325	561	473	282	300	555	491	336	429	692	257	350	227	222	237	275	82	490	229	556	202	627	135	436
ENSDARG00000004151	132	86	232	192	225	237	108	145	25	27	29	15	98	70	125	113	66	25	52	68	54	30	108	41	88	114	247	174	139	165	215	171	126	158	252	64	165	102	72	83	153	46	181	109	253	136	239	61	130
ENSDARG00000004154	249	176	358	277	281	283	224	296	91	80	110	124	154	146	209	185	162	99	153	239	136	124	139	125	104	130	322	292	145	209	277	261	254	209	328	172	265	147	127	133	248	87	261	172	262	182	240	109	175
ENSDARG00000004158	318	233	623	500	307	356	309	440	78	46	117	85	178	144	213	137	169	131	275	290	140	155	249	183	140	265	529	451	223	249	525	503	354	351	417	134	280	161	161	202	211	97	312	225	460	230	412	135	358
ENSDARG00000004160	1421	1461	1834	1436	2273	2324	1465	1796	1166	1085	1090	1744	1141	2522	1896	2201	1152	1010	1664	2435	1439	1486	1046	1090	1238	795	1478	1267	1763	2247	1471	1561	1545	1484	1619	1119	1693	1214	835	1050	2880	1536	2348	1633	1453	1177	1688	1017	1178
ENSDARG00000004161	1832	1932	2852	2440	3381	3910	2255	2212	1057	842	1483	1210	1636	1843	3127	2865	1233	1619	982	1189	1448	1451	2238	1987	1157	1753	2567	2146	2174	2304	2513	2320	1679	2021	2591	2130	1829	1949	1339	1588	2342	866	2991	1650	4422	1588	3737	1042	2558
ENSDARG00000004167	260	269	230	192	401	452	234	249	261	184	171	208	176	265	335	286	175	190	184	315	247	211	219	262	136	165	258	228	263	342	280	248	254	258	282	196	231	222	162	198	402	216	376	235	337	200	381	192	200
ENSDARG00000004169	3041	3356	2864	2515	3341	3464	2294	2697	2789	1812	1854	3493	1863	3984	3221	3474	1942	1878	3327	6155	1930	1705	1980	2440	704	921	3104	2637	3311	4304	1525	1547	2696	2899	2971	1644	2956	1891	1258	1479	4324	2817	3506	3583	4074	2094	4055	2157	2379
ENSDARG00000004171	880	776	1407	1177	1229	1394	961	1189	551	512	552	814	723	1063	1215	1305	666	505	858	1184	993	778	893	763	631	606	1149	818	1236	1671	1053	1120	977	1011	1025	626	1032	700	542	593	1437	987	1247	1160	1181	730	1127	772	954
ENSDARG00000004173	4960	5309	7310	6210	8818	10339	5874	6450	3200	2313	2638	2875	3453	3955	8221	7416	3394	3352	2450	3207	3594	2830	4999	4204	2452	2865	5873	5341	5349	6042	5829	5454	4657	5156	6399	4328	4645	3876	2946	3402	6839	2247	7850	3768	8098	3720	8041	2469	4925
ENSDARG00000004174	4858	3833	8229	6682	7949	8914	5327	6139	1395	1318	2260	1676	3588	3182	6300	4796	3319	2656	2622	3173	2751	2339	3817	2777	2524	3626	7149	6515	4505	4783	6688	5858	4358	5050	7055	3023	4682	3196	2806	2834	4968	1606	6581	2816	6940	3173	6692	1582	4897
ENSDARG00000004176	80	104	128	96	145	162	98	98	23	29	35	64	47	84	119	131	75	79	45	58	65	64	78	60	49	79	131	103	109	107	97	96	67	122	123	72	85	56	63	65	107	37	136	65	148	65	150	50	114
ENSDARG00000004177	530	329	986	876	794	882	361	507	51	180	277	96	501	604	495	580	423	238	596	660	379	219	463	240	486	614	835	717	581	525	829	795	414	409	888	396	749	567	514	533	1127	259	895	683	789	426	830	205	651
ENSDARG00000004184	727	468	1230	1043	983	1173	725	1003	124	113	167	132	377	311	582	429	345	172	593	839	347	200	453	327	276	377	1262	1028	505	654	1038	929	629	666	1106	322	766	440	354	327	682	225	836	411	756	488	815	214	634
ENSDARG00000004187	485	559	1278	808	974	984	273	516	354	231	387	475	660	519	804	862	559	550	190	278	422	505	400	387	248	580	492	382	699	704	656	554	460	536	950	422	491	279	111	268	540	151	784	203	1325	232	1346	150	717
ENSDARG00000004189	2398	2617	3751	3047	2708	3091	2993	3262	963	772	1204	960	1662	1656	2555	2188	1656	1230	2990	4813	1546	1444	1923	1685	973	1332	3474	2868	2038	2371	2579	2354	2629	2807	3273	1624	2466	1654	1384	1523	2520	1512	2808	2368	3376	1801	3285	1482	2349
ENSDARG00000004196	1586	1443	2324	2055	1893	2409	1682	1979	800	701	734	721	1204	1347	1694	1462	1191	626	1615	2494	970	938	990	956	1169	992	2218	1888	1549	1989	1785	1646	1743	1793	2038	1125	1946	1332	1068	1180	1694	1044	1869	1481	1815	1276	1877	865	1326
ENSDARG00000004199	201	221	98	106	175	213	158	158	111	45	168	120	136	105	205	227	151	140	178	350	71	51	114	133	50	55	177	111	219	248	41	52	216	159	135	67	146	66	81	56	172	84	214	173	338	167	343	147	189
ENSDARG00000004204	34	28	60	54	85	87	48	35	34	22	22	37	36	38	86	43	39	52	25	44	30	46	41	32	43	37	50	44	36	48	68	41	23	38	50	37	26	41	33	30	52	17	63	22	53	33	48	22	40
ENSDARG00000004211	1087	1064	1785	1379	1671	1887	1055	1144	479	391	492	591	669	915	1014	730	775	548	1291	2078	603	646	939	781	664	759	1443	1336	1065	1251	1359	1254	1115	1183	1422	714	1068	733	895	906	864	557	1152	916	1530	825	1453	626	1057
ENSDARG00000004218	705	629	1437	1096	706	861	633	793	136	109	235	166	442	319	633	477	438	331	637	886	346	390	427	302	258	395	1099	852	393	403	1104	934	617	624	1130	345	623	361	378	374	363	183	511	402	763	308	739	241	583
ENSDARG00000004219	120	116	273	298	215	279	189	146	76	40	66	67	113	95	163	138	78	104	52	35	78	79	97	105	116	157	283	182	150	165	223	216	155	193	311	99	209	86	93	90	191	40	186	93	289	75	225	45	176
ENSDARG00000004227	311	136	578	456	604	680	212	325	24	39	60	25	181	151	254	172	186	58	73	88	115	55	154	82	187	333	542	433	325	286	536	508	228	234	482	134	340	178	150	166	371	49	407	168	499	186	449	59	311
ENSDARG00000004232	748	657	837	685	914	1078	603	734	224	216	273	244	370	491	729	580	422	420	424	592	430	354	521	434	243	369	719	611	600	752	618	626	549	628	735	480	637	520	410	469	682	348	971	570	1115	525	1017	338	592
ENSDARG00000004243	56	42	125	108	77	93	32	67	6	7	9	4	39	23	55	29	32	18	38	42	22	17	40	21	33	40	109	64	45	35	101	84	43	59	94	27	35	34	21	36	50	17	62	37	75	28	75	12	64
ENSDARG00000004246	1350	1109	2848	2240	2248	2552	1623	1851	350	382	735	466	1076	938	1604	1181	953	656	1228	1873	862	661	1223	767	953	1156	2289	1949	1182	1337	2536	2298	1367	1610	2278	1035	1596	987	949	924	1337	483	1853	880	1926	976	1762	442	1620
ENSDARG00000004251	735	821	651	541	825	882	577	623	409	254	288	412	305	535	937	912	366	339	688	1370	396	317	420	522	121	199	659	529	671	758	415	349	588	585	655	434	547	402	233	296	820	441	833	619	1075	474	1192	446	462
ENSDARG00000004256	36	43	54	55	60	41	40	28	27	20	34	36	32	46	35	39	27	34	25	32	19	16	24	18	33	20	36	28	41	75	46	45	37	40	34	22	59	27	18	42	50	21	59	42	47	33	38	20	32
ENSDARG00000004260	59	61	146	106	113	117	80	86	36	15	38	28	47	63	76	67	40	47	82	116	55	70	81	57	38	66	80	69	50	91	104	85	55	89	133	58	78	49	52	53	61	47	122	54	114	49	112	34	95
ENSDARG00000004261	3036	3315	3433	2842	4759	5433	3343	4038	1710	1666	1515	1952	2147	2653	4642	4256	2160	1611	3546	5242	2549	2341	2912	2737	1379	1022	2934	2448	2752	3747	2948	3048	3199	3069	3505	2598	3279	2732	1972	2159	4497	2991	4592	3164	3352	2778	4108	2722	2722
ENSDARG00000004262	288	261	680	635	994	1174	736	885	169	145	254	331	294	389	916	891	529	419	804	1174	339	265	413	482	321	276	378	361	532	485	511	522	897	820	1057	482	961	572	218	538	949	653	877	719	567	678	701	737	330
ENSDARG00000004270	1679	1546	2163	1921	2297	2346	1453	1648	1273	1114	1057	1329	1457	1973	2180	2258	1389	869	1713	2439	1499	1313	1457	1221	1543	1066	1722	1518	1950	2558	1512	1683	1686	1567	1963	1260	2227	1513	1143	1251	2416	1555	2230	1601	2184	1379	2154	1262	1455
ENSDARG00000004274	128	157	135	97	142	175	90	88	203	74	98	153	71	178	161	172	97	85	82	123	87	71	72	98	65	64	132	103	184	192	83	89	144	143	122	99	88	88	78	85	178	97	164	150	244	90	251	103	89
ENSDARG00000004280	1353	1336	1807	1363	1648	1973	1401	1554	513	587	568	666	804	1038	1470	1358	768	655	909	1197	767	669	1014	912	532	600	1418	1371	1116	1228	1434	1360	1142	1266	1722	975	1206	969	752	811	1357	767	1507	1120	1589	854	1593	727	1121
ENSDARG00000004282	307	227	498	431	582	574	304	501	113	169	84	71	200	155	273	259	193	65	73	88	191	55	247	176	179	269	336	271	246	263	471	427	300	277	364	145	286	150	179	194	651	133	669	194	478	217	461	109	268
ENSDARG00000004291	869	618	1491	1161	971	1164	716	931	216	203	279	187	464	429	570	418	473	299	646	826	363	320	511	349	462	569	1344	931	612	632	1262	1302	729	828	1211	335	826	404	459	487	719	361	805	472	877	469	857	277	749
ENSDARG00000004296	4861	4916	4356	4450	8525	8780	4833	5721	8959	4370	7856	7043	5081	6985	7639	9181	5402	5884	2944	3304	3472	3945	4007	4627	5573	4982	4983	3976	6718	7379	4474	5161	7176	5724	6826	5263	6337	5641	3826	4392	8150	4582	5567	7112	9392	3943	8306	4580	6039
ENSDARG00000004297	1990	2064	3668	3032	2829	3342	2466	2747	817	590	1126	811	1458	1519	2993	2377	1437	1436	1201	1708	1433	1249	1461	1340	1155	1670	2927	2469	1759	2205	3055	2800	1927	2225	3309	1430	2121	1116	1110	1149	1934	697	2795	1476	3565	1031	3489	726	1873
ENSDARG00000004301	407	346	499	446	586	557	454	445	304	295	247	414	282	571	575	532	328	222	390	522	425	224	288	325	309	255	515	487	453	613	359	395	398	383	586	297	697	342	188	193	686	378	540	394	451	242	479	337	340
ENSDARG00000004302	298	268	596	487	440	488	399	420	119	83	205	109	278	175	446	267	253	256	141	140	183	181	292	261	186	300	517	410	251	327	509	473	336	342	411	203	262	196	249	260	273	105	375	228	539	255	575	148	367
ENSDARG00000004305	280	232	523	421	372	433	265	337	30	56	114	38	187	156	227	174	191	113	105	97	164	105	228	125	171	263	458	384	217	221	431	394	249	285	440	186	234	202	198	167	274	91	401	222	523	231	508	81	323
ENSDARG00000004306	219	181	308	279	416	402	224	260	38	61	73	36	115	177	277	217	121	84	99	140	138	93	185	126	93	145	325	249	165	235	237	264	198	195	278	152	190	182	124	148	266	70	357	191	396	167	306	84	225
ENSDARG00000004307	182	190	281	230	335	383	170	218	62	92	88	100	173	153	165	147	143	94	148	149	109	100	132	94	106	143	276	201	181	225	212	181	181	169	240	97	170	134	121	117	217	121	233	146	286	131	236	83	177
ENSDARG00000004308	379	392	524	468	390	467	313	458	159	164	207	196	257	261	364	354	232	173	292	315	230	238	259	257	176	214	500	397	354	437	391	435	377	392	514	241	418	227	245	235	379	238	403	342	442	254	451	242	288
ENSDARG00000004311	285	306	357	358	639	745	377	391	312	211	306	308	333	391	483	539	229	212	191	221	365	307	266	339	310	296	347	304	427	521	372	426	318	270	404	325	373	398	217	277	483	278	553	435	552	334	561	303	287
ENSDARG00000004318	376	397	592	491	818	889	410	435	314	207	243	323	319	337	696	604	321	275	665	1103	405	371	399	472	176	196	463	420	438	522	459	404	379	382	535	296	387	369	321	391	490	331	554	452	704	330	711	375	375
ENSDARG00000004322	24	18	54	33	35	41	17	21	8	4	12	0	23	12	29	27	25	21	9	8	18	10	24	13	22	16	47	36	34	28	30	30	23	25	39	18	35	15	13	10	44	26	40	21	73	25	48	13	27
ENSDARG00000004325	344	357	578	475	470	543	281	334	366	172	282	310	285	364	490	496	245	239	234	350	242	239	260	289	282	370	422	375	328	430	502	465	314	345	486	236	345	250	247	280	343	174	362	279	435	294	367	202	324
ENSDARG00000004328	3	6	7	8	7	5	3	5	2	1	2	0	4	4	1	4	1	1	3	4	5	0	5	3	0	4	8	9	5	3	7	4	4	1	10	4	8	5	2	1	3	5	4	5	15	6	6	1	8
ENSDARG00000004336	764	500	1210	1034	1191	1432	701	797	71	135	294	183	492	411	691	581	447	303	315	291	343	191	568	316	413	626	1000	921	709	690	1025	908	676	672	977	508	793	539	514	439	853	212	909	430	1194	562	1035	218	897
ENSDARG00000004343	643	699	918	717	1310	1503	676	762	952	483	576	784	590	1060	1221	1086	554	637	410	568	584	638	736	860	538	654	814	692	986	1154	805	785	685	777	855	696	789	729	547	662	1214	524	1210	743	1344	659	1338	574	794
ENSDARG00000004358	1071	1172	2022	1492	2450	2687	1261	1395	471	364	782	639	1051	966	1503	1334	1099	1238	818	1487	936	1013	1152	1008	730	877	1537	1375	1139	1181	1522	1253	1173	1283	1385	907	895	869	831	917	1518	547	1911	814	2045	975	1973	715	1317
ENSDARG00000004363	657	621	771	729	1055	1201	636	786	402	289	353	453	489	651	781	745	507	440	561	721	475	478	559	580	420	505	789	641	705	752	825	810	719	692	1006	529	851	558	522	543	984	490	861	674	930	557	978	455	720
ENSDARG00000004372	810	647	942	698	960	1116	572	684	290	245	306	314	409	546	603	540	454	281	572	869	406	355	462	468	479	493	989	814	553	592	816	858	704	672	974	406	1069	467	387	436	1033	449	885	604	748	495	695	358	658
ENSDARG00000004377	1580	1293	2582	2238	2316	2493	1303	1532	1019	673	1200	873	1287	1484	1503	1331	1112	1200	1222	1675	791	1113	977	989	1563	1868	2096	1772	1828	2045	2694	2407	1552	1639	2372	1069	1899	1220	1121	1190	2211	754	1725	1213	2226	997	1890	663	1673
ENSDARG00000004378	832	776	1057	868	697	800	650	892	262	257	251	345	382	658	672	529	469	259	698	780	366	368	454	438	459	415	894	798	608	817	883	948	790	756	910	415	905	438	410	472	870	352	779	608	674	453	665	442	628
ENSDARG00000004386	1127	950	2077	1637	1656	1916	1060	1214	319	249	521	362	820	566	1443	1054	684	797	929	1284	651	718	1012	824	516	904	1612	1299	819	902	1915	1707	894	1094	1646	796	860	684	862	884	823	381	1294	618	1714	799	1598	436	1357
ENSDARG00000004392	301	314	425	386	293	357	265	274	236	182	110	133	183	177	358	316	226	192	394	533	173	208	165	245	140	158	224	222	307	376	266	268	248	266	256	145	206	172	167	192	289	242	264	339	440	234	373	204	203
ENSDARG00000004396	208	197	239	173	263	341	162	189	189	145	114	270	118	266	266	267	135	127	235	346	173	143	146	167	185	125	259	189	268	292	182	280	217	186	257	177	269	206	140	168	318	196	241	189	226	194	247	194	205
ENSDARG00000004402	884	950	1265	1036	1401	1612	877	1010	667	404	562	494	690	700	1426	1205	680	751	1050	1634	774	873	734	874	436	616	1069	881	773	1060	1028	983	870	936	1075	747	835	763	607	659	1100	520	1394	833	1590	845	1754	654	914
ENSDARG00000004405	54	38	49	58	74	62	50	52	45	27	86	97	62	130	65	82	58	49	39	45	43	25	26	32	30	20	84	49	67	76	43	46	71	47	75	53	58	51	51	55	95	62	72	57	92	36	117	23	28
ENSDARG00000004406	422	440	378	317	373	430	511	571	150	141	137	106	233	152	464	387	175	136	425	538	250	164	197	219	125	136	368	295	224	236	344	349	298	328	334	163	313	145	150	167	587	453	531	314	291	207	308	226	195
ENSDARG00000004415	2509	2358	5142	3876	2821	3180	2876	3213	493	477	880	652	1433	1205	2038	1394	1479	1040	2107	2837	1275	1062	1810	1170	1112	1738	4420	3312	1497	1711	4332	3604	2143	2568	4159	1488	2456	1259	1638	1559	1418	868	2059	1444	2984	1342	2878	807	2545
ENSDARG00000004427	695	752	872	767	1347	1376	734	788	1744	913	925	1377	602	1341	1276	1337	645	873	505	667	641	674	642	870	564	637	856	709	1331	1528	683	725	741	774	878	744	837	896	571	696	1815	790	1213	1150	1469	826	1413	774	799
ENSDARG00000004433	99	80	125	86	108	121	83	82	56	53	37	61	39	71	110	81	41	54	102	99	51	34	66	57	51	49	127	118	194	135	106	97	66	75	213	76	208	80	67	54	70	30	104	77	133	133	143	118	84
ENSDARG00000004436	224	183	245	280	303	337	200	189	183	108	151	173	165	225	268	278	150	139	267	379	205	146	169	179	128	140	250	217	243	247	231	210	195	214	218	201	180	186	157	169	276	113	218	219	313	151	318	173	206
ENSDARG00000004445	161	96	345	284	221	175	129	161	4	24	32	22	88	64	136	90	71	28	47	44	54	20	77	47	86	156	295	196	130	120	294	299	124	146	310	57	201	92	96	74	126	19	135	53	205	82	212	20	163
ENSDARG00000004447	26	32	53	24	84	93	35	55	19	15	28	25	48	29	86	68	30	17	35	40	51	28	36	51	22	23	25	46	30	24	31	31	33	41	41	28	35	30	15	20	69	15	75	61	46	38	72	30	50
ENSDARG00000004451	376	296	537	477	593	698	244	401	58	151	169	131	232	453	418	324	264	205	219	227	206	153	282	176	294	351	515	406	427	512	455	478	338	355	573	242	527	331	265	263	699	154	609	406	555	299	606	136	358
ENSDARG00000004452	2989	3450	4883	3918	5338	5986	3689	4058	2220	1192	1802	2097	2369	2771	4877	4244	2369	2371	2729	3981	2273	2305	2747	2770	1537	1879	4241	3537	2866	3537	4231	3649	3172	3634	4404	2462	3126	2440	2122	2331	3727	1402	4616	2324	5492	2368	5216	1827	3101
ENSDARG00000004455	180	143	283	280	290	311	231	243	141	128	124	128	201	165	325	332	161	161	290	435	119	164	128	152	121	181	193	167	185	242	232	229	236	217	238	207	216	219	134	205	220	166	257	256	289	271	313	275	189
ENSDARG00000004459	106	142	128	105	183	189	82	122	46	35	48	57	68	110	163	187	44	65	64	129	78	98	77	81	34	56	133	95	90	104	98	70	93	112	92	85	54	79	53	60	89	71	108	82	214	80	164	51	122
ENSDARG00000004460	294	347	438	348	417	474	344	383	116	79	109	180	176	200	458	410	214	252	287	412	172	185	195	220	110	150	361	302	239	300	399	374	291	279	380	152	280	157	136	191	359	98	453	180	452	175	496	160	314
ENSDARG00000004470	2747	2734	2965	2554	4985	5564	2549	2888	1939	1396	1496	1921	1633	2559	4209	3841	1996	2212	2103	3129	2033	2035	2774	2937	1064	1537	2696	2342	3470	3699	2301	2366	2471	2626	3235	2476	2672	2752	1700	1987	4682	1818	4287	2802	4789	2722	5364	2142	2713
ENSDARG00000004472	249	343	423	372	408	435	277	387	156	89	140	186	233	205	356	304	194	182	243	376	242	236	274	257	144	194	370	355	236	285	438	345	284	297	446	235	303	208	161	173	259	137	395	242	442	189	417	152	301
ENSDARG00000004473	60	46	141	125	95	92	79	70	14	15	20	6	57	30	68	62	44	15	28	28	34	22	55	32	36	92	90	129	59	44	174	157	67	82	70	44	59	45	82	81	57	10	69	40	89	39	66	17	51
ENSDARG00000004492	264	283	361	355	429	571	216	335	203	123	200	209	205	243	390	386	187	197	217	316	170	176	269	272	153	216	393	355	328	436	313	325	363	406	348	201	245	233	197	275	367	186	442	272	480	241	401	188	275
ENSDARG00000004497	420	437	551	421	841	737	436	551	675	546	516	702	543	999	568	653	465	330	591	801	530	481	362	337	627	381	518	429	708	1016	502	563	543	438	705	378	809	478	362	437	948	615	648	651	594	413	634	393	438
ENSDARG00000004498	50	33	50	38	50	89	44	47	28	25	27	46	26	72	35	45	41	26	50	68	34	24	22	31	41	19	62	36	31	61	48	43	37	53	71	15	86	31	35	37	60	32	36	47	35	34	40	26	36
ENSDARG00000004502	139	81	356	303	240	245	86	161	8	25	55	16	111	75	97	58	109	54	62	40	66	38	83	22	95	166	347	240	154	140	233	243	122	122	219	68	169	70	77	90	171	23	178	114	237	112	191	21	171
ENSDARG00000004517	728	749	1027	915	1407	1657	971	1090	709	512	816	673	769	746	1346	1367	884	683	600	915	758	567	613	733	489	507	645	622	870	1003	799	760	1037	926	1111	869	877	861	512	585	1419	653	1267	1032	1410	628	1350	568	677
ENSDARG00000004525	228	219	343	228	294	352	253	276	183	109	113	172	184	225	320	240	127	133	227	302	144	144	170	144	131	148	229	209	228	244	271	298	196	185	269	166	232	213	138	162	297	194	280	209	310	135	279	144	235
ENSDARG00000004527	591	663	727	601	1186	1253	670	783	1529	802	851	1208	575	1227	1156	1202	524	604	684	985	740	600	585	735	382	475	662	519	1072	1307	645	661	792	712	772	558	785	588	434	465	1891	714	1209	828	1113	665	1221	629	594
ENSDARG00000004529	21	14	32	15	28	41	20	26	21	11	12	13	16	28	36	37	39	37	24	21	17	17	10	20	14	28	13	18	41	33	12	17	21	20	28	26	17	45	19	22	36	5	30	36	57	20	35	11	20
ENSDARG00000004537	2245	1417	4607	3457	2922	3322	1588	2590	330	473	731	447	1408	1607	1518	1011	1482	675	1994	2156	841	618	987	572	1751	2307	4413	3381	2292	2395	3484	3452	2022	1934	4032	653	3025	1143	1172	1288	2407	643	2508	1190	2122	1223	2137	430	1835
ENSDARG00000004539	434	414	587	429	1174	1087	310	378	587	460	412	795	390	1110	855	1132	347	341	339	377	501	367	334	392	573	373	398	352	825	1103	429	540	469	352	663	333	701	380	334	429	1254	506	819	407	660	345	993	310	419
ENSDARG00000004561	21	6	50	40	47	42	16	16	0	5	3	1	16	20	8	7	12	5	11	9	4	3	25	1	3	16	70	34	18	25	26	26	15	23	43	6	31	17	19	10	27	0	26	10	39	11	31	1	28
ENSDARG00000004574	124	102	186	154	214	225	120	157	29	33	41	28	74	107	141	89	114	72	61	108	132	70	157	114	44	62	245	201	121	174	132	115	127	108	166	79	132	125	65	83	219	92	210	101	243	134	221	64	131
ENSDARG00000004576	305	330	334	346	355	449	323	313	103	75	105	81	150	153	385	323	150	138	136	270	188	121	192	212	47	102	343	316	211	262	190	154	246	290	306	157	177	170	94	97	204	81	358	241	545	186	464	125	205
ENSDARG00000004577	328	378	523	457	560	670	382	427	250	108	212	233	301	328	476	368	322	368	178	285	252	323	287	307	170	313	462	364	331	418	419	456	383	338	500	278	355	230	230	235	385	120	495	263	578	235	572	203	457
ENSDARG00000004580	1063	1005	2066	1607	1622	1759	1048	1256	489	279	568	527	788	627	1245	1027	672	572	868	1181	711	669	891	773	488	798	1652	1292	890	1092	1567	1360	952	1086	1666	749	1072	754	739	757	862	312	1283	700	1732	735	1736	479	1232
ENSDARG00000004581	2128	1895	2618	2506	2915	3432	1809	2214	732	625	865	790	1309	1351	2436	2200	1426	1082	1679	2300	1443	1219	1593	1355	913	1085	2528	2124	1664	2094	2252	2221	1953	1986	2512	1466	1885	1563	1290	1422	2345	962	2742	1645	2750	1656	2738	1101	1780
ENSDARG00000004586	93	62	153	104	105	133	46	82	6	5	19	15	41	35	59	42	46	16	87	94	37	13	51	24	35	64	150	113	52	57	137	128	80	70	131	50	98	56	35	54	79	14	102	54	112	71	120	22	92
ENSDARG00000004587	567	595	946	804	866	894	619	710	776	365	515	685	459	778	913	757	502	603	523	749	441	538	529	556	678	838	750	668	694	961	975	879	639	630	730	421	629	432	535	558	912	324	771	543	1066	392	868	332	570
ENSDARG00000004588	5333	5035	10108	7588	6672	7805	6195	7193	1133	1028	1911	1203	3057	2365	5739	4129	2851	2506	4286	6151	3110	2407	4031	3214	1593	2827	8273	7034	3088	3754	7355	5905	4394	6166	7712	2995	4471	2731	3140	3098	2775	1346	5592	2965	7400	2999	7347	2053	4700
ENSDARG00000004592	296	257	572	412	374	452	282	394	186	111	194	164	282	299	357	253	264	257	315	373	166	262	244	226	135	213	449	393	263	255	532	418	303	356	462	181	259	183	216	239	298	61	347	187	519	222	452	146	310
ENSDARG00000004594	356	383	617	509	490	625	446	489	123	139	195	117	241	235	371	361	257	218	459	660	285	202	343	294	149	232	582	478	318	356	525	471	404	440	575	262	421	301	243	292	380	202	457	280	586	311	576	187	389
ENSDARG00000004597	88	37	241	180	192	179	60	68	16	17	16	11	49	25	55	41	47	28	77	92	31	35	60	38	31	80	289	155	76	55	158	161	71	79	156	41	103	59	32	50	95	36	121	57	115	58	152	18	91
ENSDARG00000004598	3	7	5	3	0	1	0	3	2	2	1	2	0	1	3	1	2	1	1	1	0	5	1	0	1	1	2	0	2	4	3	2	1	2	0	1	1	1	1	2	0	0	1	1	0	4	2	0	0
ENSDARG00000004616	486	479	690	553	835	935	537	571	366	235	319	452	367	593	854	847	346	343	305	425	398	303	464	479	290	317	584	538	596	726	545	503	478	550	591	453	533	457	307	313	787	295	877	459	896	400	877	301	525
ENSDARG00000004618	317	288	329	274	358	409	256	323	191	161	121	177	172	225	300	365	165	133	319	448	200	140	195	184	114	132	249	233	261	307	255	267	194	246	290	161	256	143	142	129	280	220	320	280	301	195	290	197	187
ENSDARG00000004621	12219	11144	19261	15469	10866	14139	10996	14457	1960	2083	4167	2468	7623	4847	8477	6145	7872	4935	11705	16870	6132	6583	7189	5866	4571	6211	16071	12521	5874	7622	16667	15774	10920	11849	16493	6061	11253	6527	7644	7689	6341	4256	9277	7130	11054	6961	11750	5028	10284
ENSDARG00000004627	104	99	142	135	253	227	148	187	115	73	69	134	68	131	237	216	79	95	53	99	107	71	113	127	74	72	215	182	175	223	142	148	156	152	195	131	185	93	82	103	380	79	256	155	254	109	247	94	181
ENSDARG00000004632	566	665	692	658	1186	1520	665	691	669	414	454	487	509	626	1031	1144	472	508	507	684	547	515	560	587	393	447	686	615	848	911	641	633	635	601	727	526	560	621	489	487	1007	506	1156	705	1074	636	1095	429	582
ENSDARG00000004633	23	17	79	52	43	34	40	36	2	5	8	6	13	12	22	15	15	4	4	2	9	6	19	3	13	21	68	43	17	28	47	37	22	16	51	9	29	18	6	10	27	2	49	10	44	11	42	3	37
ENSDARG00000004634	721	420	1214	1063	1108	1319	503	822	167	195	316	182	515	547	653	559	539	282	329	363	394	214	559	282	548	692	1088	1028	786	758	1093	1160	643	620	1006	567	886	708	536	500	1068	316	1082	576	1104	642	1014	285	864
ENSDARG00000004635	795	650	1185	997	768	921	758	961	205	190	308	192	425	335	414	362	530	388	622	868	246	340	458	323	326	489	1279	947	430	499	1151	1212	652	744	885	273	656	316	449	466	463	253	632	365	744	383	737	222	631
ENSDARG00000004636	578	524	897	702	863	1010	549	610	115	130	268	199	358	404	748	542	366	238	445	682	479	383	542	414	229	272	678	591	569	641	685	606	463	476	729	456	538	410	313	364	872	257	979	405	926	391	885	240	501
ENSDARG00000004643	575	512	952	899	743	838	597	722	105	118	316	148	434	308	599	523	416	404	594	1020	330	379	445	446	335	588	830	657	420	454	1001	853	611	672	821	387	399	463	410	477	450	241	578	382	840	386	730	255	617
ENSDARG00000004648	84	51	220	129	154	145	67	97	1	10	27	6	51	26	78	50	67	23	41	56	45	28	60	11	28	60	143	123	74	63	146	110	94	72	92	37	68	43	33	48	62	19	112	46	133	50	129	15	101
ENSDARG00000004658	1743	1529	2084	1838	2841	2794	1537	1735	2932	2411	1949	3383	2004	4262	1769	2554	2112	1727	984	1172	1560	1333	950	791	3626	1783	1446	1362	2985	3831	2155	2280	1668	1547	1936	1109	2521	1223	1545	1711	4106	2242	2400	1970	1587	1139	1419	842	1168
ENSDARG00000004672	1000	919	1518	1398	1586	1754	1002	1070	829	512	826	788	918	1058	1282	1165	875	871	755	995	776	824	782	837	939	1005	1432	1172	1165	1436	1415	1240	1053	1033	1421	815	1160	943	821	840	1424	659	1396	1040	1765	853	1569	565	1158
ENSDARG00000004680	1194	1148	1916	1569	1907	2435	1201	1411	470	550	704	624	943	1175	1479	1401	860	867	968	1385	797	690	1200	1051	860	1079	1622	1369	1283	1490	1530	1438	1197	1265	1755	1055	1416	1212	862	959	1558	764	1688	1167	1979	1017	1911	678	1438
ENSDARG00000004687	1759	1721	2065	1817	2417	3467	1284	1536	933	644	830	828	946	1211	1938	1735	1216	1035	1027	1420	979	1059	1136	1195	840	1018	1617	1435	1904	1894	1344	1412	1557	1637	2129	1291	1691	1239	1005	1217	2086	887	2104	1534	2889	1364	3039	1088	1555
ENSDARG00000004692	238	268	329	290	447	426	319	344	141	105	99	149	170	204	526	370	198	145	311	439	239	200	290	338	84	92	297	304	238	303	277	236	242	255	296	206	199	200	157	193	318	192	488	223	444	223	442	157	212
ENSDARG00000004695	276	233	384	344	506	559	299	328	407	264	296	368	342	490	348	371	261	249	125	121	254	276	187	182	411	449	365	294	471	539	408	399	255	255	396	205	358	242	229	255	626	199	534	287	394	254	424	214	239
ENSDARG00000004696	263	274	350	320	511	558	275	292	226	162	202	288	194	327	488	495	184	211	220	354	235	226	281	262	135	139	301	272	354	386	243	254	283	301	357	310	297	322	153	209	466	208	440	299	511	176	474	208	277
ENSDARG00000004697	461	407	611	600	631	663	452	483	476	358	362	492	386	598	579	494	414	388	235	337	360	378	339	366	460	522	519	527	516	638	637	674	498	531	629	326	490	362	296	353	653	282	527	426	652	252	599	232	358
ENSDARG00000004702	913	864	1367	1123	1519	1686	859	891	411	365	592	603	655	992	1142	1199	628	525	95	105	499	476	458	391	696	694	1166	899	1035	1155	1090	999	835	837	1299	596	864	437	324	333	1210	279	1228	514	1769	340	1565	186	630
ENSDARG00000004706	1096	1164	1621	1370	2210	2383	1360	1404	1939	1138	1288	1893	1076	1983	1883	2012	1102	1467	1194	1584	1190	1120	1099	1522	913	1059	1409	1267	1864	2170	1413	1336	1205	1238	1686	1293	1494	1340	1019	1084	2324	862	2043	1358	2640	1174	2289	1088	1569
ENSDARG00000004712	339	352	610	456	418	465	404	471	55	95	146	83	219	160	361	270	174	187	175	392	217	190	267	191	79	203	420	442	205	156	555	384	251	449	409	213	162	152	194	152	144	69	306	170	460	176	407	105	296
ENSDARG00000004713	577	642	516	418	987	1056	506	632	671	392	414	705	359	669	1153	1173	351	409	498	785	540	471	476	605	118	203	545	487	723	839	250	258	424	481	521	471	483	473	214	267	1282	470	1134	565	1090	554	1306	530	471
ENSDARG00000004714	2274	1982	3637	2896	2899	3343	2335	2627	581	583	1056	608	1494	1225	2164	1725	1442	1097	1671	2645	1270	1114	1756	1307	1404	1785	3278	2719	1823	1989	3395	3015	2310	2357	3190	1510	2349	1506	1342	1443	2120	992	2426	1673	3235	1447	2864	923	2231
ENSDARG00000004721	136	93	247	171	166	175	132	163	18	36	51	18	99	50	94	98	93	55	47	66	56	41	93	74	81	161	179	163	123	71	231	179	124	116	171	79	79	115	76	79	93	45	143	79	210	79	149	43	151
ENSDARG00000004724	504	416	677	643	622	661	450	456	460	297	511	402	466	566	365	381	421	359	439	547	279	368	339	312	849	835	463	518	513	557	778	747	466	529	592	383	583	412	568	573	551	246	392	408	753	357	564	265	431
ENSDARG00000004726	1477	1404	2232	2001	2464	2673	1627	1724	886	717	959	982	1184	1351	2148	2023	1205	1051	1033	1440	1186	962	1385	1306	999	1153	1904	1659	1571	1790	1938	1691	1321	1523	1932	1338	1461	1340	1121	1119	1985	818	2257	1276	2450	1279	2320	874	1568
ENSDARG00000004727	249	245	333	290	580	557	306	287	549	288	232	334	248	377	642	560	211	272	386	555	274	250	305	376	156	185	290	218	405	451	262	279	272	291	292	251	248	281	216	253	648	303	505	330	554	250	529	219	286
ENSDARG00000004735	3554	3242	5653	4238	5466	6228	4249	4659	814	839	1331	1072	2261	2131	5148	4078	1832	1745	2542	3894	2142	1518	3474	2380	1179	1734	4653	4563	2774	3065	4276	3422	2873	3750	4490	3121	2620	2732	1844	1995	3039	1505	4902	2352	6061	2489	5674	1467	3882
ENSDARG00000004745	656	495	808	678	872	921	331	493	121	346	330	343	567	819	521	488	666	293	453	500	363	258	389	258	645	504	615	553	845	1025	826	885	585	501	815	258	767	309	470	483	886	441	706	486	386	420	379	275	537
ENSDARG00000004748	2320	2028	6428	5236	6797	6649	12225	11833	3354	3671	914	6353	1437	9476	7229	8618	1287	768	787	923	2136	1118	4941	4410	2526	1122	4195	3452	4282	5676	2118	2844	5020	3769	4149	6428	4265	6329	1132	1476	5432	2246	4147	2378	1458	1914	1993	1425	3308
ENSDARG00000004753	298	155	455	423	672	856	239	314	33	47	70	87	139	169	301	260	155	75	165	201	164	108	265	153	135	223	363	431	290	188	290	273	232	261	384	193	256	239	207	187	356	105	605	306	404	296	467	111	332
ENSDARG00000004754	1346	1320	1809	1408	3565	3778	1941	1949	621	532	681	982	1146	1237	4012	3375	868	1056	1502	1863	1194	1019	1715	1567	455	580	1614	1445	1492	1594	1419	1252	1554	1749	1710	1979	1255	1787	981	1182	2312	1114	3062	1345	2679	1331	2798	848	1587
ENSDARG00000004757	34278	37189	43260	39955	57581	61405	40586	41988	61061	37596	36875	57012	34031	57020	54838	59321	30668	35801	12727	16726	31657	32825	19435	25820	36327	37910	38548	35108	53882	58704	44080	46874	42720	40631	40966	24697	43416	21956	19191	21186	74923	33298	53863	40205	57474	21407	53091	18682	24610
ENSDARG00000004763	6	14	11	16	20	20	15	34	1	0	2	15	2	7	12	18	11	3	7	5	4	3	9	4	11	9	7	4	7	4	17	28	7	5	8	2	1	7	11	7	5	6	5	6	8	10	8	4	4
ENSDARG00000004771	492	459	517	435	587	593	374	423	248	178	239	333	255	411	489	481	286	296	167	205	257	292	225	253	232	266	470	385	457	459	400	317	356	339	501	212	371	221	163	167	490	160	468	256	609	220	526	160	294
ENSDARG00000004774	958	859	1330	1149	1434	1553	1230	1262	1004	640	696	862	844	1109	1708	1437	721	783	900	1311	724	720	1084	1076	634	672	1079	1100	1040	1135	1242	1243	1040	1126	1163	837	881	883	849	984	1534	742	1567	844	1400	786	1338	614	1069
ENSDARG00000004782	993	419	1398	1173	956	1056	512	883	31	118	115	58	326	370	462	381	434	149	294	316	280	105	316	146	521	724	1417	1038	784	959	1332	1349	506	518	1173	250	992	361	448	378	1179	133	1090	334	1126	611	1027	221	983
ENSDARG00000004785	1992	1926	2513	2211	3215	3567	2440	2428	2222	1571	1601	1969	1892	2451	2715	2584	1953	1749	2700	4194	1810	1570	1784	2090	1590	1607	2243	2016	2356	2862	2506	2495	2220	2402	2395	1536	2273	1715	1612	1819	2816	1911	2666	2437	2880	1747	2948	1678	1828
ENSDARG00000004789	103	38	295	226	241	231	48	126	6	11	30	7	87	61	98	36	50	17	63	40	29	9	68	30	66	151	299	216	136	105	243	241	60	104	227	40	136	65	62	53	124	26	130	55	85	55	116	10	131
ENSDARG00000004794	14	12	50	22	49	45	25	22	10	10	18	24	20	28	25	28	19	10	17	35	9	12	25	17	20	26	36	27	38	30	40	32	18	24	31	6	28	14	16	14	23	17	41	10	44	33	51	14	20
ENSDARG00000004796	1415	1118	2774	2134	1267	1362	1277	1752	384	369	469	392	813	627	1183	914	799	460	1607	2270	823	590	769	568	674	636	1784	1542	846	971	1609	1403	1129	1225	1743	672	1298	699	863	725	842	608	1221	956	1386	899	1486	679	1037
ENSDARG00000004806	405	379	702	591	1269	1266	548	572	373	389	311	498	513	751	1000	815	370	274	366	370	426	285	524	483	402	400	567	505	928	1010	738	786	498	487	567	359	545	459	423	518	1253	431	1025	569	1026	441	985	288	535
ENSDARG00000004823	11	6	13	22	26	15	10	11	13	3	8	4	7	7	25	24	13	5	15	19	5	9	18	20	6	4	12	13	13	17	9	8	5	12	20	5	13	15	8	12	17	9	14	15	25	12	20	12	21
ENSDARG00000004830	11190	10022	14070	11674	11535	13734	10200	12297	2404	2700	4544	3572	5980	7232	8528	7064	5891	3965	8869	10999	5942	5149	7251	5535	5318	5892	12932	10836	7129	8737	12893	12585	10154	10227	14158	6054	11985	6326	5425	6219	11227	5130	10387	8707	11064	6803	10492	5319	8184
ENSDARG00000004836	437	221	847	708	645	789	290	437	5	47	104	26	310	211	326	219	242	86	236	237	219	79	355	86	200	372	741	575	346	257	677	625	357	373	653	319	376	345	284	225	448	71	615	253	728	340	700	87	505
ENSDARG00000004840	780	804	1050	1002	1592	1688	698	875	957	551	789	961	745	1103	1126	1117	546	775	554	753	556	498	503	667	576	698	899	738	1042	1119	924	905	796	898	985	571	715	645	538	621	1447	595	1395	818	1602	682	1520	632	640
ENSDARG00000004843	1616	1605	2488	2119	2262	2470	1472	1622	838	887	1116	1261	1435	1893	1922	1855	1291	1030	903	1156	1040	1039	983	939	1728	1333	1955	1780	1915	2495	2173	2122	1731	1663	2353	1104	2116	1017	1068	1198	2132	1019	1899	1285	1875	1002	1778	831	1337
ENSDARG00000004851	184	188	282	207	208	255	188	215	87	94	95	99	131	199	232	203	118	121	164	257	127	111	136	120	98	113	245	226	182	214	185	212	234	250	255	110	240	127	111	146	198	109	248	177	259	115	271	99	185
ENSDARG00000004861	1289	1256	2929	2288	1626	2175	1481	1842	234	177	466	217	855	501	1295	798	822	615	1328	2031	666	576	1015	645	365	760	2373	1826	743	915	2380	1863	1322	1576	2193	806	1153	684	823	760	635	416	1335	821	1497	724	1508	485	1446
ENSDARG00000004864	0	0	0	0	0	0	0	0	2	0	0	2	0	2	0	2	0	0	0	0	0	0	0	0	0	0	0	0	0	0	0	0	0	0	1	0	2	0	0	0	0	0	0	0	2	0	0	0	0
ENSDARG00000004866	718	732	1026	920	931	1072	766	854	686	405	560	549	509	634	1034	983	507	586	413	628	498	531	542	591	520	571	780	773	736	923	881	734	668	738	831	591	696	566	457	528	828	383	969	546	1158	508	991	427	698
ENSDARG00000004869	427	427	535	498	511	649	427	447	291	164	186	206	226	262	441	398	245	251	328	411	253	254	342	352	155	257	461	346	406	395	468	414	334	403	529	308	406	334	342	316	348	204	493	686	533	281	545	218	393
ENSDARG00000004870	1252	1210	1425	1180	2318	2733	1105	1188	870	629	573	817	784	1017	1719	1591	864	696	861	1022	783	822	1054	1021	650	773	1292	1157	1124	1545	1210	1228	1362	1378	1782	1192	1360	1086	855	767	1683	721	1563	1027	1779	729	1780	630	1205
ENSDARG00000004871	28	13	27	18	35	39	6	21	2	2	6	2	18	17	17	26	17	6	24	9	13	4	20	5	5	15	28	25	19	18	35	40	20	19	23	15	18	11	18	16	27	13	32	22	16	18	25	6	26
ENSDARG00000004874	61	45	75	51	67	107	51	42	108	43	129	116	88	108	118	106	52	50	73	48	63	88	41	51	71	43	53	57	51	47	48	53	58	48	91	59	87	88	199	42	139	70	82	56	44	38	49	47	31
ENSDARG00000004875	767	683	1013	855	1368	1306	623	764	1245	697	960	1374	854	1739	771	882	768	864	339	376	779	873	680	744	1330	921	793	660	1105	1363	750	964	765	736	899	616	1002	626	537	631	1415	664	914	820	1196	544	1085	558	592
ENSDARG00000004877	1213	984	1685	1423	1941	1924	994	1204	531	550	741	803	936	1560	1429	1370	994	819	1046	1089	712	528	809	726	1145	1137	1389	1226	1382	1624	1469	1487	1107	1108	1592	665	1596	977	796	777	1995	747	1538	960	1728	861	1492	440	1032
ENSDARG00000004880	615	648	781	765	811	972	486	536	328	115	254	354	326	465	568	567	487	354	547	760	263	248	394	342	299	373	694	602	621	778	626	657	423	428	836	388	740	499	420	524	683	358	632	525	869	504	821	406	420
ENSDARG00000004889	307	345	357	281	352	381	306	403	427	248	245	350	197	495	404	439	245	259	143	221	237	242	163	282	198	242	324	281	719	680	274	256	285	267	599	276	442	295	149	223	669	253	477	383	666	308	745	248	214
ENSDARG00000004891	1929	1910	2775	2379	2592	3182	1902	2309	1054	813	948	1074	1413	1599	2611	2404	1518	970	2143	3407	1325	1329	1556	1503	1031	1054	2200	1854	1814	2219	2600	2469	1972	2031	2601	1394	2178	1694	1396	1568	2270	1395	2512	1816	2462	1514	2586	1341	1916
ENSDARG00000004898	5	1	1	2	1	0	1	0	0	2	1	1	1	4	3	2	2	1	0	2	0	1	3	0	2	6	2	1	2	6	0	1	1	1	2	0	1	0	0	1	6	0	0	0	1	1	1	1	1
ENSDARG00000004904	1506	1387	2415	2147	1294	1359	1500	1848	1219	828	1258	1009	1182	1254	1254	1254	1299	1038	1286	1539	646	764	1004	1177	1930	1501	1726	1745	1452	1846	2230	2641	1987	1816	2032	803	1846	865	1006	1570	1354	768	1203	1263	2745	949	2344	918	1660
ENSDARG00000004906	2313	2356	3374	2773	3615	4218	2742	3104	1477	1055	1419	1747	1800	2101	4032	3572	1611	1603	2211	3442	1743	1566	2431	2264	1157	1428	3021	2890	2450	2714	2685	2711	2710	2874	3128	2149	2409	2088	1638	1875	2995	1610	3341	2392	3812	1906	3842	1462	2659
ENSDARG00000004925	154	191	236	199	358	443	150	157	385	175	218	243	188	227	295	257	184	212	67	97	186	194	216	271	133	140	158	139	277	315	186	197	178	158	245	194	226	218	159	185	306	166	364	300	321	147	320	138	189
ENSDARG00000004930	2305	1970	3853	3188	3994	4244	2272	2458	1705	1567	2136	2173	2709	3583	3066	3099	2187	2200	1859	2094	1677	1759	1700	1457	3041	2990	2837	2518	3487	3972	3571	3652	2463	2349	2996	1549	2866	1826	2091	2350	4659	1873	3723	2114	3785	2026	3224	1373	2426
ENSDARG00000004931	65	50	141	137	164	190	84	119	7	1	30	10	102	50	85	51	69	23	46	51	46	20	78	22	61	130	264	245	140	90	222	224	102	68	153	43	75	50	92	81	98	24	113	103	210	113	146	45	105
ENSDARG00000004932	545	482	760	516	574	619	423	516	229	167	288	306	303	422	405	371	283	205	408	534	349	293	413	395	314	357	574	559	506	577	695	661	560	521	818	302	696	328	304	321	600	380	511	538	600	369	611	312	505
ENSDARG00000004937	163	170	142	140	160	234	176	183	53	43	46	44	62	80	193	172	67	58	76	116	90	55	119	92	24	25	154	155	94	134	76	64	130	145	121	84	101	82	46	46	131	58	193	147	254	112	242	85	105
ENSDARG00000004939	631	542	921	727	265	236	598	677	100	214	212	95	488	212	721	586	433	262	436	565	396	275	464	315	266	476	929	734	270	248	706	740	598	593	847	460	699	587	403	441	878	323	993	613	928	620	900	289	672
ENSDARG00000004948	2598	2777	3739	3519	4700	4683	2930	3164	7470	3566	3037	5196	2610	5049	4628	4866	2398	2793	1706	1976	2243	2791	2609	3027	3265	3569	3124	3156	5168	5884	4568	4346	3022	3139	3165	2675	3144	2940	3488	3866	6882	2981	4734	3746	5394	2581	4737	2461	3110
ENSDARG00000004952	7	16	13	13	9	15	12	20	19	7	5	6	23	209	14	18	16	20	29	17	71	182	59	6	8	14	18	5	21	20	31	19	18	12	49	44	65	17	10	17	13	27	14	20	18	18	13	9	17
ENSDARG00000004953	8	6	9	10	16	9	7	9	12	7	7	25	11	74	16	12	5	0	3	6	10	39	17	8	8	8	7	11	21	22	5	10	16	3	5	18	7	6	4	6	30	11	23	21	9	8	8	4	13
ENSDARG00000004954	238	183	353	232	152	180	311	291	80	78	61	186	90	260	290	224	134	99	164	115	131	110	228	169	124	143	328	412	127	204	332	290	244	175	272	198	292	143	128	96	172	58	177	113	283	113	222	72	206
ENSDARG00000004956	1088	1133	1407	1261	1841	2077	1043	1227	859	824	844	984	823	1336	1529	1435	795	842	1374	2172	803	773	1119	1164	686	763	1201	1071	1320	1554	1162	1100	1042	1064	1277	988	1151	1033	837	936	1841	959	1694	1215	1918	981	1888	888	1156
ENSDARG00000004964	1306	983	1544	1351	880	880	981	931	732	456	515	722	696	898	861	631	1083	856	1089	1338	447	770	782	818	719	1077	1287	1180	1269	1263	1333	1372	1177	1259	1367	627	1183	696	918	1019	1581	457	961	959	1527	574	1129	595	861
ENSDARG00000004979	651	519	834	554	932	1139	372	496	244	253	176	264	240	393	739	720	276	183	322	388	222	183	280	236	189	196	686	675	559	580	464	468	512	401	755	332	562	333	273	352	648	239	721	365	780	340	733	262	496
ENSDARG00000004988	1471	1274	3201	2824	2374	2706	1827	2043	308	318	661	412	1139	771	1852	1337	930	833	1221	1608	877	736	1163	920	659	1207	2752	2140	1239	1342	2432	2022	1509	1841	2994	1132	1669	965	1117	1043	1186	569	2005	1071	1927	820	2509	595	1690
ENSDARG00000005002	222	173	351	263	274	297	235	261	85	63	136	84	182	162	228	177	155	118	173	300	103	86	176	132	131	125	271	203	173	213	289	222	196	213	222	134	175	123	120	117	180	53	273	170	321	146	290	69	210
ENSDARG00000005004	591	551	517	469	464	580	411	532	601	297	255	427	322	412	631	421	338	393	260	275	224	304	385	500	446	505	570	450	565	575	717	823	376	415	746	343	583	271	373	397	819	345	509	499	592	351	483	248	548
ENSDARG00000005010	29	36	43	42	65	62	44	77	2	23	18	19	35	61	29	33	28	17	39	42	28	10	23	16	30	15	49	48	56	88	37	49	44	31	57	17	70	25	14	33	88	48	53	33	64	29	53	32	42
ENSDARG00000005015	1228	1209	1890	1670	1406	1571	1131	1482	276	343	512	422	779	813	1005	926	790	471	971	1316	621	583	743	681	685	743	1644	1406	905	1209	1466	1261	1144	1203	1645	726	1193	776	657	696	1161	531	1267	1009	1415	773	1325	541	1002
ENSDARG00000005023	943	1046	911	768	2599	2790	1032	1070	593	399	451	423	527	659	1833	1578	610	655	862	1151	809	775	1067	1017	244	324	1036	819	1353	1532	584	655	829	793	1076	1061	925	1114	394	578	2002	710	2292	1078	2015	1034	2242	656	1015
ENSDARG00000005026	1128	1017	2285	1851	1721	1904	1305	1453	243	208	525	238	814	586	1226	964	776	618	1129	1694	647	556	1022	671	528	907	1837	1707	826	897	1643	1316	1127	1300	1681	697	1060	685	785	833	841	322	1256	767	1604	720	1548	389	1245
ENSDARG00000005034	498	495	708	583	837	793	493	556	849	391	484	744	528	690	682	760	460	510	463	630	543	572	437	519	504	539	614	562	689	879	626	559	664	661	669	423	666	505	423	525	1008	584	750	719	808	442	758	418	410
ENSDARG00000005049	291	331	382	362	545	548	272	361	452	284	289	521	210	639	489	487	277	278	218	233	285	237	241	323	317	370	335	293	525	603	317	346	351	367	404	251	442	241	246	298	690	300	478	395	542	270	521	289	279
ENSDARG00000005050	56	37	69	65	64	81	37	55	32	39	50	37	34	48	52	65	37	34	25	28	42	40	34	37	35	51	54	44	62	71	48	52	43	52	77	25	71	64	38	37	67	30	59	49	81	27	96	34	40
ENSDARG00000005057	471	472	706	571	645	736	601	690	242	287	320	322	554	528	767	538	473	267	861	1381	422	412	441	414	361	273	515	557	509	627	810	862	653	608	626	428	573	489	473	540	806	372	744	582	605	410	610	382	520
ENSDARG00000005058	1009	1086	1114	1030	1265	1320	969	1071	299	234	289	299	460	452	1287	1140	394	425	423	656	570	346	862	711	164	267	1251	1166	684	842	625	548	676	853	1058	720	643	604	389	389	738	225	1236	562	1711	657	1664	474	969
ENSDARG00000005078	1218	1229	1808	1371	1220	1643	1076	1462	489	416	503	458	852	813	1020	915	833	433	1252	1826	806	704	708	685	589	601	1562	1366	759	1126	1470	1336	1130	1269	1549	680	1335	689	682	756	851	688	1056	928	1183	753	1128	709	869
ENSDARG00000005085	1198	1102	1876	1701	2221	2663	959	1047	3207	1513	1457	2520	966	2473	2135	2223	1638	2306	565	700	1196	1464	1291	1752	1849	1357	1242	934	1856	2079	1839	1999	1242	1321	1595	1135	1604	1154	976	1050	3358	730	2375	1182	2273	1206	1992	1192	1749
ENSDARG00000005092	88	72	92	90	123	162	78	79	27	36	36	25	44	63	103	118	52	54	25	42	50	40	70	37	40	44	96	94	83	100	85	75	80	81	80	45	93	68	52	79	214	36	210	86	140	68	118	18	68
ENSDARG00000005095	241	223	429	420	422	528	291	354	124	127	154	162	202	277	338	284	190	211	218	218	198	168	281	301	128	200	379	278	255	365	441	376	317	350	423	222	327	237	249	264	395	148	444	241	490	207	425	169	362
ENSDARG00000005098	290	360	313	238	386	388	298	294	119	104	87	147	132	156	381	353	133	155	195	331	211	150	236	278	27	85	309	302	203	258	173	158	227	282	294	245	177	206	111	126	285	96	385	244	513	201	520	176	267
ENSDARG00000005104	1611	1309	2324	1897	1291	1639	1277	1699	375	527	892	726	1132	1119	1250	1193	1126	801	1485	1904	937	883	1099	978	1153	1100	1657	1533	1279	1558	1971	1849	1146	1194	1378	598	1102	659	843	966	1478	695	1321	903	1865	812	1815	649	1096
ENSDARG00000005108	1828	1858	2521	2407	3187	3155	2495	2702	2126	1962	2188	2748	2264	4260	3131	3468	1930	1743	1252	1350	1814	2047	1712	1655	2454	1467	2283	1972	3533	5022	2012	2438	2207	1996	2694	2125	3347	2075	1217	1368	3674	1803	2517	1833	2518	1786	2559	1542	2108
ENSDARG00000005112	5739	4968	8173	6502	8907	11330	5495	5915	2310	1657	2008	1859	3457	2093	7664	6430	4070	3562	5157	7408	2960	3157	5291	4639	2081	4428	5059	5152	5428	4122	6027	5894	5433	5502	7212	4251	4585	4228	3821	5089	5829	2974	7024	5517	7832	4296	7829	3189	4789
ENSDARG00000005115	974	1073	988	783	1456	1857	1079	1249	425	415	353	362	648	527	1340	1047	660	418	1377	2241	973	838	980	962	221	275	1056	843	796	980	731	697	1061	1042	878	743	670	838	479	481	1247	813	1592	1066	1126	925	1317	1037	802
ENSDARG00000005122	2984	2579	3827	3228	5698	6642	3251	3570	940	860	911	913	1833	1382	4914	3911	1684	1440	2383	3323	1851	1541	2741	2036	899	1152	3541	3056	2294	2495	3820	3433	2719	2915	3743	2130	2631	1955	1640	1736	3325	1604	4737	2319	3626	2021	4296	1256	2634
ENSDARG00000005126	875	646	1458	1156	984	1169	793	1053	307	162	270	264	492	457	694	533	471	363	800	1072	353	377	512	417	417	472	1295	1042	530	623	1260	1145	796	763	1281	414	857	551	486	541	599	283	729	506	897	638	1072	319	783
ENSDARG00000005128	516	582	585	511	829	855	525	577	655	342	395	744	441	699	877	825	424	477	654	1173	443	468	476	633	277	269	555	531	721	796	399	428	593	610	616	367	473	418	288	364	936	412	867	559	938	409	954	408	481
ENSDARG00000005134	1226	1306	1577	1266	2144	2539	1506	1515	649	591	579	727	912	937	2132	1885	807	671	1210	1737	1032	816	1288	1130	529	803	1319	1259	1172	1219	1695	1490	1060	1183	1301	1347	1048	1272	978	984	1607	814	2022	1044	1754	1144	2183	913	1252
ENSDARG00000005139	1355	1088	1460	1293	1559	1586	1372	1380	441	574	867	703	1237	1017	1193	1294	965	796	1253	1799	933	891	912	663	1095	1109	1391	1132	1106	1324	1429	1541	1242	1043	1915	753	1748	980	799	947	1786	1001	1556	1541	1552	1088	1445	928	1103
ENSDARG00000005141	575	537	1383	981	721	824	693	784	91	78	216	120	383	244	469	343	346	244	653	986	287	275	445	269	225	349	1158	924	326	374	1205	882	522	676	1027	335	543	312	402	360	326	141	545	354	655	309	683	144	705
ENSDARG00000005150	102	60	159	152	150	162	98	120	5	8	29	7	63	36	65	61	44	24	76	98	43	19	55	19	40	72	171	115	90	87	155	131	73	75	151	42	121	48	41	46	103	21	100	52	155	49	126	18	90
ENSDARG00000005154	119	56	239	193	133	145	59	120	2	34	21	9	66	60	41	31	48	15	72	56	28	10	24	8	53	78	122	74	104	121	162	177	83	90	263	37	183	72	53	46	63	9	55	30	77	51	58	12	56
ENSDARG00000005159	587	543	1083	874	1022	1244	593	690	198	161	245	221	465	407	635	514	423	288	413	601	384	355	445	320	331	376	876	755	534	669	896	776	534	578	920	418	685	432	359	360	561	217	743	403	775	364	806	238	607
ENSDARG00000005162	15685	15880	20087	17407	26393	30332	17403	18357	17089	11430	14027	17979	15552	22763	22994	23105	13052	13005	15289	20338	13645	13479	13167	13850	17337	13480	18659	15306	19115	23005	19296	21181	17008	16304	21070	13400	21735	13865	13794	15358	25221	13736	21655	19249	22633	14117	22782	13102	16271
ENSDARG00000005163	1241	936	1941	1524	1508	1703	1007	1291	202	190	333	262	679	768	970	808	754	391	1154	1449	574	512	771	540	595	606	1725	1392	845	1131	1612	1527	1131	1137	1812	669	1354	757	824	846	1059	550	1143	929	1145	759	1261	455	989
ENSDARG00000005172	747	730	668	772	994	1010	764	956	1035	595	766	1049	579	1172	921	931	445	443	832	1121	447	593	504	698	593	571	923	697	967	1191	709	672	872	852	725	499	783	493	552	609	1222	926	845	770	816	687	1032	671	581
ENSDARG00000005176	236	220	270	252	301	416	214	227	40	47	77	30	103	97	268	271	109	85	305	459	129	101	204	153	80	127	241	203	183	169	228	252	180	186	373	140	289	170	104	154	248	128	424	228	282	253	308	124	253
ENSDARG00000005179	862	712	1109	1036	822	936	795	766	1016	442	541	1350	523	1392	882	918	501	607	240	302	534	560	670	885	737	819	924	860	1636	1432	592	608	1047	840	633	444	537	392	610	917	1220	460	877	854	1592	961	1337	799	920
ENSDARG00000005185	3745	3446	3712	3713	4413	4991	3021	3511	2925	1716	2067	2674	2188	3449	3998	3896	2522	2285	3639	4638	2377	2420	3277	3877	2487	2767	4174	3077	3989	4724	3779	4303	3404	3251	4419	2505	4110	3030	2653	3173	5519	2795	4232	4125	5040	3067	4580	2870	3580
ENSDARG00000005186	736	671	1424	1063	952	1141	861	973	188	233	327	243	522	473	884	634	443	318	495	757	334	261	470	387	375	538	1153	992	612	642	1172	944	675	763	1085	415	744	401	416	393	646	275	920	464	1103	374	934	281	672
ENSDARG00000005191	38337	36077	39328	39613	50718	62743	34882	38528	37225	24634	33286	38515	36343	41071	46200	50736	32819	26375	17607	21321	22654	23674	24934	27085	30356	30008	34500	34460	49032	47575	36836	37348	42818	37933	43957	32779	37083	34533	26645	29039	47191	26478	37879	40021	51272	24108	49429	23971	29910
ENSDARG00000005210	737	795	935	828	1205	1242	701	734	592	679	541	732	663	1063	1035	1028	749	485	769	1058	705	583	688	605	776	540	979	871	1022	1295	663	714	893	908	1025	580	1074	647	499	693	1234	788	1091	787	1127	687	1150	556	637
ENSDARG00000005216	194	115	227	241	268	329	130	207	11	41	48	32	134	68	153	119	107	50	104	104	104	47	121	71	83	100	173	167	149	111	182	177	140	141	190	99	159	162	76	91	192	52	251	177	238	152	271	82	150
ENSDARG00000005218	100	131	131	117	137	150	150	105	86	44	53	90	63	100	197	129	56	88	47	62	89	81	66	84	60	74	119	140	122	111	126	93	120	116	136	62	95	65	58	43	136	47	137	99	176	63	189	59	98
ENSDARG00000005220	954	1084	1282	1070	1465	1502	1127	1124	933	705	627	1134	613	1413	1448	1543	578	564	926	1312	755	665	825	935	489	582	1044	901	1215	1576	852	935	1073	1066	1198	765	1247	768	647	696	1750	798	1568	1179	1406	794	1497	653	836
ENSDARG00000005221	1254	1266	1852	1795	2073	2363	1338	1349	1653	819	855	1530	1042	1221	1622	1732	923	1041	714	969	930	1108	1074	1067	1263	1600	1102	1260	1568	1344	1313	1155	1204	1414	1442	876	1153	1025	1246	1287	1894	1012	2102	1927	1740	885	1533	882	1005
ENSDARG00000005230	5151	5483	6070	5474	7501	8592	5134	5743	5918	3186	3572	4866	3673	4579	7294	7000	4113	4349	4600	6343	3953	4605	4373	5151	3081	3401	4933	4536	5454	6394	5724	5733	5383	5618	5415	3807	4738	4381	3979	4536	7882	3356	7181	5156	7405	4160	7689	3997	4190
ENSDARG00000005232	333	213	670	526	576	679	198	325	13	56	67	31	227	195	240	178	226	57	235	303	153	51	221	113	173	327	566	462	291	265	497	487	264	281	530	184	300	257	228	202	350	78	493	193	561	241	520	100	459
ENSDARG00000005236	2273	1538	3813	3164	3219	3575	1931	2622	370	405	724	454	1340	1237	2339	1612	1375	723	2130	2904	1047	676	1472	957	1003	1570	3695	3317	2003	1940	3043	2770	1755	2064	3328	1051	2387	1417	1248	1234	2326	790	3009	1191	2330	1480	2531	597	2148
ENSDARG00000005246	195	204	239	190	236	245	199	220	186	115	107	131	105	130	257	218	115	113	70	88	143	119	122	141	72	98	229	201	170	202	196	186	196	192	229	105	150	111	89	115	193	109	188	127	301	116	234	92	143
ENSDARG00000005251	1336	1441	1734	1589	1462	1587	1412	1568	1361	856	967	1093	908	1187	1832	1888	1178	972	1209	1826	1079	1016	1158	1418	587	597	1098	900	1004	1221	1156	1201	1999	1685	1266	788	1074	719	789	796	2268	889	2043	1299	2026	1181	1960	1218	1000
ENSDARG00000005254	2863	3361	3023	2301	3528	4130	3694	3887	1645	1329	1206	1826	1448	2213	4180	4097	1684	1455	3092	4673	2275	1712	2821	2937	901	1027	2973	2607	2428	2923	2581	2757	3246	3075	3638	2534	3161	2615	1653	2116	4080	2955	4243	3175	3366	2771	3392	2570	2587
ENSDARG00000005257	25	26	53	34	41	37	24	35	13	21	17	29	22	47	28	20	45	45	30	78	16	22	22	32	16	22	34	34	30	42	34	41	28	31	27	18	23	12	16	27	46	30	51	37	33	23	44	14	27
ENSDARG00000005271	53	13	73	58	57	70	79	94	8	24	15	16	38	88	67	70	21	8	15	14	20	10	36	15	56	30	48	54	76	61	52	56	54	36	66	72	58	88	23	21	80	18	66	43	54	33	48	14	29
ENSDARG00000005274	99	93	96	63	106	109	66	89	41	25	35	60	38	69	109	114	40	45	32	59	47	28	40	74	10	32	87	86	56	79	40	41	73	80	74	29	66	36	29	33	82	18	87	52	156	57	151	37	57
ENSDARG00000005284	177	159	178	149	204	226	184	240	73	85	71	38	97	96	148	157	72	75	57	120	94	81	85	79	63	74	221	172	111	146	167	160	168	167	168	90	146	78	58	61	187	80	189	120	179	67	175	60	105
ENSDARG00000005314	17	14	22	15	43	44	4	14	14	4	6	18	5	23	21	9	10	7	5	5	2	5	5	7	21	18	19	16	24	25	17	23	16	10	23	5	23	13	13	17	29	2	18	16	23	18	34	8	25
ENSDARG00000005315	1868	1814	3146	2607	2165	2539	2070	2594	559	411	735	695	1268	1157	1945	1485	1302	803	1846	2750	1049	1101	1296	973	769	899	2907	2219	1307	1529	2553	2381	1986	2104	2785	1051	1905	1222	1035	1226	1426	988	1947	1266	2010	1074	2035	807	1677
ENSDARG00000005318	1587	1431	2177	1858	1643	2040	1742	1721	505	560	700	690	1036	1196	1741	1495	968	678	1317	1784	996	839	1131	944	828	784	1764	1664	1169	1411	1658	1722	1474	1561	1790	1027	1544	1074	928	1036	1612	843	1703	1102	1784	1061	1543	905	1389
ENSDARG00000005320	269	286	308	260	399	439	286	293	293	168	226	196	175	224	412	394	186	188	221	387	193	217	299	366	144	164	219	214	392	368	202	198	239	269	286	211	211	246	178	218	439	218	440	224	562	218	500	247	249
ENSDARG00000005327	6	7	16	14	4	4	15	10	7	5	5	25	6	25	5	4	10	3	8	8	5	2	4	1	6	8	16	22	10	16	13	10	9	10	10	3	9	3	6	6	14	13	5	9	17	5	9	5	13
ENSDARG00000005332	112	76	107	99	100	91	95	124	52	18	51	20	55	66	79	83	81	77	67	134	35	55	70	71	71	95	110	86	84	70	109	102	62	83	99	50	58	35	52	46	99	58	99	70	99	54	69	20	113
ENSDARG00000005335	109	97	77	88	72	74	70	87	166	61	45	99	44	100	67	45	63	91	25	29	22	54	59	78	76	89	79	40	108	99	141	159	76	57	67	40	47	43	45	64	152	60	99	85	71	35	59	33	65
ENSDARG00000005343	251	290	419	377	465	523	294	371	116	95	147	177	213	220	348	357	217	227	123	200	161	191	235	224	129	195	366	289	230	251	362	331	284	302	381	191	275	208	227	187	366	93	408	196	412	195	424	126	273
ENSDARG00000005350	1530	1165	2075	1711	2020	2328	1408	1649	478	488	726	519	1024	1009	1744	1590	991	795	952	1176	878	640	1049	933	870	1140	1956	1780	1462	1526	1876	1842	1212	1289	1967	1117	1529	1179	828	862	1532	578	1678	962	1976	1047	1876	702	1377
ENSDARG00000005355	626	740	841	781	1315	1276	710	762	1537	1005	714	1526	679	1476	1017	1116	573	681	304	349	698	727	378	495	706	520	850	705	1223	1436	764	764	822	820	1010	520	1000	449	371	393	1705	699	1124	713	1200	356	1086	390	489
ENSDARG00000005356	311	160	514	399	304	410	179	261	14	32	58	26	157	108	166	123	171	50	139	164	141	79	188	90	151	217	392	374	290	218	335	320	145	178	512	149	391	211	192	162	357	52	361	184	446	179	335	65	301
ENSDARG00000005359	4901	4404	6693	6180	6332	7608	4991	5116	3652	2351	3719	3056	4347	3260	6552	6263	3186	3040	3985	5872	3458	3245	4462	4460	3151	3932	5277	5271	4328	5535	6518	5722	5048	4854	5061	4451	3886	4386	4682	4510	4959	2466	6158	4164	6384	4128	6417	3555	4265
ENSDARG00000005364	81	67	157	129	154	157	53	89	4	15	27	41	67	48	76	48	60	27	49	47	56	40	62	47	38	54	138	111	76	74	133	122	67	98	137	53	114	61	46	62	80	23	123	46	123	56	115	27	92
ENSDARG00000005368	1568	1331	2046	1747	2266	2709	1223	1459	699	484	715	709	1007	1092	1461	1278	1002	770	1834	2783	1050	930	1179	1067	851	957	2060	1687	1657	1762	1773	1845	1240	1310	2142	1094	2045	1125	1023	1113	2036	819	2102	1503	1744	1092	1879	769	1553
ENSDARG00000005371	67	67	98	81	95	84	69	84	109	148	85	85	83	233	140	137	66	49	85	65	16	27	45	74	99	84	101	84	74	134	86	104	105	108	42	59	45	47	94	99	155	19	97	21	81	62	74	47	50
ENSDARG00000005372	674	593	1261	1103	703	842	689	806	223	139	322	177	458	347	652	487	474	400	704	931	348	384	495	407	239	395	980	763	480	667	1000	778	618	708	1201	375	681	372	437	424	361	244	551	436	856	420	827	296	717
ENSDARG00000005374	608	618	779	705	906	940	660	750	393	250	303	330	418	450	818	799	456	439	441	722	449	364	457	471	238	316	677	585	560	672	559	533	578	591	683	386	567	410	327	340	639	330	801	468	1030	444	950	374	559
ENSDARG00000005382	368	276	483	456	485	536	364	399	262	205	201	267	262	346	419	387	284	240	219	299	256	167	333	328	239	284	447	396	410	555	414	406	347	395	452	294	348	284	271	325	384	188	434	261	565	299	551	229	410
ENSDARG00000005392	28	15	33	31	15	7	17	28	13	5	0	12	5	10	18	21	9	5	20	16	10	6	20	14	9	15	38	28	13	21	31	32	18	30	27	10	21	2	13	12	35	13	18	6	31	11	32	10	15
ENSDARG00000005394	233	64	516	326	425	517	123	202	21	27	34	30	105	92	154	85	112	25	93	86	79	20	124	23	101	167	464	356	211	155	325	351	140	117	384	116	234	117	105	93	243	54	341	110	347	159	299	38	266
ENSDARG00000005397	1337	1242	2930	2330	1678	1794	1536	1847	269	333	577	408	938	837	1199	918	834	658	1075	1514	601	640	845	660	743	1210	2411	1984	1072	1275	2388	2085	1274	1435	2336	674	1500	771	942	908	1011	469	1241	916	1720	754	1608	479	1424
ENSDARG00000005414	143	123	167	146	181	204	135	128	118	89	74	115	74	149	150	198	87	80	105	129	84	77	100	107	107	109	150	116	117	146	131	106	103	132	136	100	131	105	81	98	186	46	173	92	182	65	168	80	130
ENSDARG00000005416	1066	890	1711	1493	1657	1602	1001	1108	485	424	584	533	645	1125	987	893	753	589	614	628	483	458	597	555	755	823	1272	1125	1029	1171	1514	1578	1033	969	1797	488	1437	612	555	665	1395	437	1093	635	1526	606	1200	336	846
ENSDARG00000005423	3529	3400	4861	3955	11769	10035	2950	3537	6784	4816	3528	7699	4296	8534	8725	9448	3786	3218	3525	3679	3800	3385	4673	5832	4064	2753	3780	3407	7284	6215	5152	6059	4208	4134	5786	4024	5956	3915	3388	3580	12661	3244	9259	5478	6885	3248	6979	3042	5611
ENSDARG00000005425	1353	895	1780	1453	1125	1425	889	1332	122	219	238	182	603	450	630	478	568	202	1143	1633	535	263	744	460	481	574	1829	1622	566	754	1620	1658	1121	1349	1769	449	1330	656	708	694	669	530	939	794	799	682	903	553	957
ENSDARG00000005448	153	175	232	211	303	314	203	265	203	102	157	184	164	206	312	275	129	122	253	402	193	177	161	216	100	112	186	174	196	260	251	234	187	190	235	128	175	169	171	208	265	138	299	219	333	153	324	168	198
ENSDARG00000005451	10243	10231	13924	12387	15839	18250	12309	12300	8838	5585	6510	8403	8613	9758	16603	15490	7177	6874	9274	13360	8383	7744	10374	10226	6549	7002	11977	10903	10385	12091	12045	11689	10419	10898	13342	9466	9698	8341	6323	8972	11727	5768	13462	8708	15530	8988	16227	7329	11092
ENSDARG00000005453	566	417	1434	1112	1043	1150	561	785	30	99	251	99	408	295	513	363	464	277	189	203	328	172	522	216	357	644	1124	910	477	491	1113	884	538	623	1063	338	608	396	415	353	528	147	717	302	1103	330	943	137	774
ENSDARG00000005454	1107	1013	1096	852	1260	1551	964	1018	297	219	358	239	526	461	1376	1252	478	520	660	1288	718	488	974	862	199	342	1192	1211	739	790	675	510	705	956	1000	841	552	771	448	494	623	387	1348	724	2124	837	2028	566	1109
ENSDARG00000005456	1069	885	1382	1188	1633	1811	1032	1229	940	629	797	740	775	1003	1431	1320	680	790	779	975	740	686	763	898	804	877	1123	972	1273	1575	1016	959	899	999	1336	734	1108	895	665	837	1541	818	1441	1003	1625	761	1554	624	1020
ENSDARG00000005458	1171	1137	1767	1405	1877	2171	1148	1271	595	501	662	700	887	977	1555	1292	834	842	1111	1583	723	757	971	972	727	887	1537	1099	1150	1384	1382	1381	1124	1186	1574	911	1264	985	800	890	1288	757	1613	1080	1866	888	1861	641	1243
ENSDARG00000005462	720	721	816	700	762	859	687	816	125	118	194	189	294	262	753	695	271	254	242	458	347	253	529	414	90	226	838	772	504	541	524	449	525	679	698	378	389	397	245	261	518	186	812	390	1056	432	960	262	636
ENSDARG00000005463	1699	1409	2098	1730	1815	2212	1367	1507	720	488	559	681	889	803	2182	1791	1124	912	1099	1640	735	805	1017	1063	485	744	1365	1423	1509	1279	1379	1356	1526	1528	1394	1019	900	970	787	897	1156	632	1699	995	2021	874	1840	723	1254
ENSDARG00000005464	461	481	555	496	705	752	368	434	366	291	337	500	325	681	619	742	371	303	456	701	309	282	341	346	310	227	480	382	665	847	296	389	407	388	567	444	707	433	236	286	862	307	639	553	717	462	673	395	396
ENSDARG00000005468	1128	1103	1658	1477	1533	1857	1269	1304	334	322	521	514	701	844	1485	1289	706	543	635	822	686	584	755	678	652	768	1423	1254	1093	1170	1643	1474	1168	1181	1563	722	1174	616	554	593	1158	478	1251	668	1462	520	1456	368	928
ENSDARG00000005476	769	415	1420	1131	1309	1373	483	837	34	166	220	127	492	527	536	384	435	175	404	367	332	154	426	200	535	678	1376	1116	825	757	1106	1109	636	658	1190	328	831	411	396	419	1013	161	960	361	871	476	908	166	664
ENSDARG00000005479	2860	2102	5113	4206	4290	4809	2492	3201	584	512	1000	681	1858	1627	2610	1743	1572	1022	2331	3558	1541	1074	2213	1495	1314	2039	4747	4125	2253	2516	4299	3702	2314	2599	4730	1477	3150	1943	1516	1522	2808	967	3552	1792	3049	1785	3398	918	2932
ENSDARG00000005481	807	1089	1477	1065	2257	1859	811	902	2832	1868	1251	3438	1177	3796	1840	2518	1189	1034	332	239	768	920	739	935	1462	1067	991	821	2426	3151	696	635	1127	840	1447	801	1821	960	348	533	2990	995	1676	798	1450	584	1553	650	720
ENSDARG00000005482	1950	1482	3554	2851	3142	3517	2093	2484	304	358	821	460	1249	1267	2070	1563	1233	976	1099	1411	1003	981	1254	923	1029	1515	3298	2630	1671	1866	3069	2805	1737	2010	2935	995	1754	1025	1162	1127	1840	607	2523	1020	2897	1081	2760	510	1885
ENSDARG00000005485	1861	1963	3822	3327	5857	6432	2831	2994	3717	1969	3097	3654	2943	3422	3912	3817	1385	1573	2436	2981	2420	1546	2104	3252	1519	2496	2623	1959	4071	5364	2941	2882	3734	3498	3799	2406	3872	3088	2339	3026	7543	3468	5250	4316	4503	2303	4448	1889	3007
ENSDARG00000005500	278	277	372	297	470	444	276	347	281	157	225	270	216	362	455	429	195	215	226	322	216	233	210	265	210	196	316	276	350	485	303	275	234	337	294	218	322	235	199	218	581	160	523	299	489	243	450	188	255
ENSDARG00000005510	28	20	44	27	38	45	23	17	4	8	9	3	13	20	23	17	12	3	14	29	11	11	24	16	8	13	41	34	27	22	20	30	21	19	30	15	23	20	32	21	39	13	35	33	31	15	34	16	20
ENSDARG00000005513	35944	37102	47323	42240	57527	58477	39223	40098	82196	43408	48640	79034	38734	77268	48229	52193	34561	43374	28926	33054	32545	37191	35053	42168	48316	48656	41211	38486	63751	71581	50771	48628	40381	41839	45755	36231	48871	40080	41088	46466	79455	42410	52339	49991	61955	34218	52758	31768	40932
ENSDARG00000005518	294	315	373	376	436	499	247	294	238	127	142	215	174	180	534	389	292	267	293	317	213	281	293	375	77	132	246	234	337	291	205	207	219	208	426	211	252	240	157	180	463	169	459	364	538	300	546	284	201
ENSDARG00000005522	17	23	17	22	16	28	13	27	9	13	3	4	21	11	16	18	13	5	22	16	8	12	10	21	29	18	17	8	22	14	44	45	11	19	32	12	24	10	15	12	18	18	22	8	24	14	24	15	16
ENSDARG00000005525	919	831	865	796	1292	1553	730	826	1022	558	575	919	559	955	1199	1058	714	647	795	1161	569	614	745	1026	579	701	797	685	1124	1084	847	969	896	961	1088	709	987	860	635	660	1539	740	1303	1076	1426	703	1355	748	722
ENSDARG00000005526	1830	1458	3578	3530	3281	3338	3185	3068	695	334	1663	511	2256	861	2733	2397	1254	1431	2322	3340	1216	1335	1977	1084	1195	2083	2709	3207	1432	1956	3117	2252	1808	1924	2537	2090	1671	1413	1836	2131	1551	744	3058	1329	3356	1614	2764	920	2425
ENSDARG00000005536	905	1032	1242	1114	1497	1631	1121	1160	717	395	519	611	736	773	1562	1413	698	614	772	1258	767	595	845	966	390	517	1105	980	947	1145	911	817	987	936	1123	799	897	783	627	664	1260	628	1445	1038	1634	784	1598	664	937
ENSDARG00000005540	1548	1320	2443	2108	2053	2243	1614	1866	498	392	706	502	1076	905	1844	1492	1094	828	1288	1985	965	808	1234	978	693	991	2148	1921	1287	1481	1847	1546	1456	1527	1998	952	1445	1068	939	905	1428	586	1977	1145	2339	1007	2168	717	1563
ENSDARG00000005541	889	1004	1281	1134	1701	1948	1046	1255	1039	674	905	972	914	1308	1541	1515	766	797	595	685	823	805	969	1070	855	827	1084	1017	1319	1537	1245	1311	1089	1027	1290	810	1279	737	706	812	1791	714	1445	913	1497	827	1528	749	1043
ENSDARG00000005544	138	57	227	196	64	51	77	54	8	12	40	22	113	99	108	78	83	27	42	35	38	18	15	16	101	162	278	172	84	89	180	137	70	68	198	38	134	46	108	101	121	11	116	66	190	115	150	45	186
ENSDARG00000005547	256	290	405	376	395	515	341	361	221	97	177	174	178	207	417	356	195	188	131	225	199	195	313	279	189	251	347	322	234	331	412	378	285	309	339	208	258	217	205	227	313	128	380	229	526	214	447	195	316
ENSDARG00000005549	956	889	1585	1396	1168	1341	1160	1275	584	353	577	444	741	646	1273	1037	710	769	749	1035	657	568	745	746	589	863	1237	1264	938	1131	1282	1149	1005	1138	1261	712	906	736	717	712	974	443	1134	797	1487	680	1368	491	1102
ENSDARG00000005551	1750	1912	2512	2111	3157	3749	2250	2353	1207	720	963	1216	1247	1528	3488	2952	1070	1365	1297	1888	1433	1220	2248	2129	588	912	2255	2115	1649	1832	1935	1700	1784	2087	2377	2062	1511	1734	1206	1295	2231	1057	3053	1784	3539	1587	3539	1196	2161
ENSDARG00000005559	374	422	650	498	464	604	383	480	136	58	144	117	238	136	450	309	250	257	231	369	187	245	207	210	91	191	491	427	235	243	500	397	326	391	511	162	283	150	190	183	174	115	338	205	519	200	439	109	293
ENSDARG00000005560	6139	6739	10264	7966	7803	9821	8230	8284	2915	1929	2934	2551	4183	3341	7330	6213	3864	3527	4509	7489	3987	4035	5284	4665	2276	3009	8409	7000	4088	4783	8156	7559	5981	7157	8674	4683	5477	3871	3848	3802	4367	2546	7275	4313	8390	3922	8290	3002	6474
ENSDARG00000005561	314	280	397	339	416	459	292	343	244	148	183	180	222	218	446	371	187	186	262	357	242	226	289	254	163	179	267	266	341	433	318	292	289	270	320	247	262	264	183	284	440	192	540	305	536	212	504	170	223
ENSDARG00000005565	881	744	1166	889	935	810	381	628	420	353	118	562	289	508	952	712	543	316	629	918	354	325	439	452	261	483	537	513	805	553	758	702	701	837	872	375	518	330	554	518	740	357	502	538	632	343	574	339	722
ENSDARG00000005574	300	226	451	373	340	383	281	268	27	58	111	49	220	81	236	214	176	138	184	294	142	101	186	136	101	192	343	327	192	190	355	283	217	269	300	171	142	189	154	137	176	78	293	151	436	174	377	125	223
ENSDARG00000005576	1660	1647	2592	2197	3457	3935	1880	1977	1015	745	1144	1030	1505	1548	2911	2575	1398	1230	1778	2775	1344	1201	1619	1423	1134	1433	2205	1980	2077	2353	2152	1961	1665	1818	2183	1318	1670	1629	1299	1477	2652	1041	3192	1805	3442	1612	3349	944	1943
ENSDARG00000005578	3015	2072	3197	2954	2237	2344	1946	2254	197	473	319	404	1244	1246	1248	1237	1233	304	1154	990	501	227	984	872	2330	2306	2844	2691	2209	2451	3181	3612	2163	1780	3113	726	2889	1227	1366	1438	2532	863	2057	1235	2766	1576	2165	697	1631
ENSDARG00000005586	11	1	44	26	32	37	6	9	3	1	0	0	8	5	5	2	4	2	4	3	4	4	4	1	9	10	52	30	22	15	24	19	3	7	23	4	24	5	3	2	9	1	16	1	13	8	9	0	15
ENSDARG00000005590	450	459	630	522	456	484	485	549	84	72	113	96	206	174	441	331	229	147	371	640	221	152	269	271	100	214	657	538	265	333	472	360	358	448	550	196	346	182	210	192	241	165	360	294	492	249	491	165	388
ENSDARG00000005595	35	51	98	103	102	118	81	75	24	19	54	44	51	74	94	73	83	93	66	110	32	68	58	51	52	71	58	66	70	85	95	79	47	76	66	49	37	47	35	19	83	30	100	66	112	61	96	31	64
ENSDARG00000005606	743	772	963	818	1037	1179	777	852	277	179	339	285	434	471	1021	847	469	379	418	651	471	339	498	487	268	403	907	866	666	771	753	619	629	696	814	432	563	492	326	400	738	242	990	474	1211	435	1149	274	663
ENSDARG00000005612	1044	1172	1307	1154	2129	2376	1277	1493	1129	793	956	1176	1093	1589	1922	2012	1086	1042	962	1403	1165	1194	1164	1304	746	767	1254	1100	1456	1890	1172	1182	1282	1224	1264	1140	1255	1136	953	944	1954	1017	1889	1204	1819	1227	1803	1042	1245
ENSDARG00000005616	2261	1607	960	586	716	838	607	889	307	208	621	514	357	834	182	243	1398	989	2254	2978	426	604	257	349	584	619	992	714	906	1030	964	972	788	649	1368	336	1312	342	577	658	692	306	339	892	1487	527	960	330	541
ENSDARG00000005619	114	109	105	107	96	144	100	129	45	49	34	62	44	78	119	94	47	44	74	100	71	45	95	90	17	40	99	112	55	83	66	49	75	100	107	69	60	44	38	60	80	52	118	60	145	70	139	70	102
ENSDARG00000005625	539	401	819	666	714	781	401	558	68	151	224	172	353	392	418	355	389	223	308	370	257	199	366	240	328	439	749	564	465	514	635	712	422	453	749	320	545	390	346	381	522	195	645	385	745	389	738	226	540
ENSDARG00000005626	41	39	54	60	57	66	45	57	33	46	20	15	61	44	36	36	43	56	19	47	42	14	59	37	36	56	64	56	37	18	69	65	28	48	56	76	36	79	45	56	77	24	78	30	67	50	70	43	43
ENSDARG00000005627	37	31	25	30	21	38	22	26	20	22	4	34	17	70	29	17	18	12	7	4	13	12	8	14	22	22	32	19	14	36	22	21	30	38	34	17	11	22	10	6	29	27	15	19	34	9	6	10	22
ENSDARG00000005629	755	720	824	701	990	1124	628	551	502	212	386	383	629	472	737	697	485	772	665	984	821	877	819	745	664	788	1372	1426	448	479	1907	1634	434	472	1532	622	1087	714	497	621	1089	627	1296	1124	982	1025	908	800	597
ENSDARG00000005640	73	78	94	106	124	143	69	84	133	74	76	107	76	110	112	119	73	86	89	106	62	56	84	105	54	53	97	65	135	132	87	79	66	73	73	73	57	62	71	71	144	93	142	136	177	73	148	82	69
ENSDARG00000005643	1476	1472	1787	1835	1551	1848	1389	1395	1388	722	1026	1309	1074	1412	1733	1663	965	972	685	918	742	920	910	875	1520	1172	1373	1359	1403	1793	1492	1571	1215	1182	1676	844	1425	793	944	948	1644	882	1599	1286	1912	729	1653	635	1036
ENSDARG00000005645	1190	983	2094	1713	1983	2288	1311	1358	504	413	759	570	918	797	1447	1148	957	864	541	717	785	773	900	786	797	1214	1750	1613	1205	1345	1776	1682	1076	1283	1711	752	1149	756	839	869	1396	451	1645	890	2176	781	1896	480	1233
ENSDARG00000005648	233	154	390	357	316	396	174	229	52	55	95	65	118	170	198	171	123	66	130	135	132	59	279	173	129	182	301	239	222	194	244	300	202	205	283	117	278	153	111	143	319	145	277	209	356	173	339	66	212
ENSDARG00000005651	787	754	1402	1042	1001	1168	843	1066	336	300	341	485	519	747	795	693	511	374	779	1192	489	369	616	553	370	514	1217	876	690	910	1084	915	718	804	1190	517	862	525	586	558	715	399	890	663	1079	535	1001	374	748
ENSDARG00000005652	2220	1571	3219	2630	2644	3148	1935	2361	566	455	754	719	1406	1425	1959	1520	1378	748	2068	2898	1079	891	1244	947	1193	1328	2863	2378	1594	1964	2813	2813	2015	2021	3092	978	2369	1250	1327	1283	1931	973	1939	1446	1932	1388	2058	867	1620
ENSDARG00000005670	171	67	409	340	351	400	114	200	4	7	25	11	103	79	105	73	86	22	64	45	80	16	73	19	86	155	413	321	232	145	366	294	134	146	320	67	210	83	80	68	216	23	254	72	230	118	212	16	213
ENSDARG00000005673	208	214	354	256	337	355	147	209	370	235	221	474	213	475	354	465	258	198	203	288	223	207	151	184	251	195	262	200	469	600	241	205	363	208	325	139	383	175	118	173	496	219	353	232	372	190	436	171	204
ENSDARG00000005675	1606	1503	1793	1546	2424	2941	1342	1736	507	381	508	513	906	979	2315	2028	1012	994	1462	1945	907	960	1362	1143	460	728	1362	1251	1159	1233	1574	1639	1358	1371	1514	1014	1163	1171	1083	1134	1893	638	2525	1049	2143	1106	2247	850	1305
ENSDARG00000005679	521	451	822	676	879	999	478	571	332	280	369	438	470	614	634	667	441	408	434	496	417	404	355	339	492	521	660	521	712	828	553	564	491	512	708	348	533	382	363	422	767	335	682	505	860	419	755	273	481
ENSDARG00000005690	692	525	1175	859	910	1086	695	874	101	109	218	202	455	325	683	493	397	196	884	1287	321	308	347	279	380	341	1000	731	539	632	1143	927	617	663	907	321	582	371	472	451	510	363	678	529	676	463	641	337	808
ENSDARG00000005699	1101	1044	1313	1112	1585	1927	1379	1473	358	294	463	479	759	685	1678	1350	572	515	948	1357	729	621	1068	788	314	415	1091	1086	786	989	1136	981	1006	1128	1415	935	1075	922	630	738	1003	673	1461	846	1541	832	1765	613	1152
ENSDARG00000005704	973	891	1277	1079	1614	2217	902	924	600	356	430	473	696	494	1982	1550	653	617	690	1142	701	635	909	1023	374	732	796	823	1074	799	744	645	825	927	1063	734	656	801	616	784	1101	508	1679	924	1606	838	1666	665	658
ENSDARG00000005713	1174	1142	1351	1021	1096	1059	1398	1587	1285	625	618	980	592	1070	1190	1068	1204	1275	763	1103	618	988	550	694	681	1119	853	842	1476	1526	1223	1086	1440	992	1027	557	752	406	764	864	1532	429	1103	728	1785	873	1449	950	1121
ENSDARG00000005716	197	139	326	269	309	390	172	208	16	40	55	43	147	149	202	149	118	54	182	217	96	51	158	99	168	261	344	251	201	195	324	361	180	171	338	130	268	152	136	144	272	89	299	167	335	173	324	81	251
ENSDARG00000005738	515	567	811	653	1207	1274	626	717	643	499	533	758	585	1016	1092	1107	533	524	883	1396	508	467	562	681	400	454	648	559	911	1118	666	731	609	611	810	597	789	663	541	689	1245	709	1065	684	1127	597	1112	484	670
ENSDARG00000005739	2408	1543	4493	3666	2392	2931	1891	2561	224	457	764	433	1672	1168	1444	1100	1563	867	2528	3512	1111	805	1522	929	984	1737	3446	2525	1282	1680	3992	3539	2139	2302	3089	1133	1983	1390	1352	1245	1573	736	2141	1323	2988	1516	2984	774	2400
ENSDARG00000005749	1143	937	1490	1428	1138	1304	1254	1111	909	403	825	554	933	677	1205	1126	509	596	968	1234	685	809	969	837	1439	1874	972	1059	916	1015	2664	2224	932	1180	1165	917	1034	877	1723	1634	700	371	646	700	1205	801	991	588	842
ENSDARG00000005754	4129	3517	6076	5404	7028	8128	3951	4806	1774	1521	2413	2233	3400	4122	5197	4518	3041	2269	2444	3491	2634	2173	3317	2460	3491	3489	6025	5105	4564	5387	5672	5433	3688	3646	6015	2762	5058	3038	2659	2755	5498	2286	5524	3127	5358	3021	5189	1621	4226
ENSDARG00000005762	493	355	887	740	752	906	399	585	123	120	179	117	354	283	508	394	291	150	294	367	271	161	344	202	269	376	812	759	458	413	871	773	473	449	886	264	676	315	226	288	603	241	675	308	581	327	607	145	516
ENSDARG00000005772	449	477	669	635	665	730	526	630	713	443	520	688	549	660	767	733	583	557	352	519	426	464	460	686	349	419	542	574	653	837	866	890	565	633	635	535	630	534	628	617	901	458	722	618	1028	557	977	393	529
ENSDARG00000005774	4751	4367	6602	5064	7851	9240	5508	5820	1930	1483	2301	2402	3600	3215	7401	5804	2809	3021	2010	2857	2880	3049	3671	3197	2037	2495	6118	5320	3895	4218	6577	5673	3870	4601	6068	3597	3817	2978	2277	2657	4547	1796	6279	2840	7531	2437	7339	1730	3845
ENSDARG00000005775	1589	847	3145	2590	2257	2862	1043	1762	69	164	411	135	1013	559	1125	692	848	393	1273	1478	577	398	1013	457	570	1157	2936	2138	1211	1191	2552	2235	1121	1142	2577	624	1479	844	924	788	1048	289	1765	744	1851	1035	1746	353	1783
ENSDARG00000005776	1279	1316	2092	1730	1895	2536	1733	2402	871	591	906	495	1101	799	1903	1580	1230	1223	1575	3479	1441	1573	1938	2269	901	1535	1624	1492	1035	1064	2379	2181	1529	1921	1770	1664	971	1641	1273	1304	1526	503	2087	1071	2376	1237	2062	1376	1665
ENSDARG00000005780	42	15	66	42	41	37	26	23	0	1	3	3	11	11	13	22	18	3	23	20	9	3	17	12	10	12	54	35	30	21	60	51	29	22	40	10	51	15	23	13	28	3	51	18	43	30	42	5	39
ENSDARG00000005783	278	107	535	398	254	258	120	248	2	22	18	3	131	31	100	73	122	30	113	132	102	10	74	21	64	153	595	428	163	138	426	337	159	212	380	89	178	106	149	98	166	28	314	76	193	174	255	39	285
ENSDARG00000005786	33	11	73	57	41	62	18	33	2	2	5	5	27	19	21	18	12	2	9	17	6	7	18	5	13	24	80	50	49	36	41	38	24	32	63	12	47	22	12	11	55	4	72	11	54	26	58	2	23
ENSDARG00000005789	1348	1117	1283	1192	1676	1915	874	875	479	350	380	484	601	776	1271	1055	570	419	804	1085	717	655	812	856	604	734	1357	1268	1137	1568	1208	1107	1054	1074	1463	900	1330	978	800	999	1367	816	1541	1115	1714	978	1481	582	1079
ENSDARG00000005791	22155	25264	26187	24446	35101	34588	23085	25063	69117	33415	32495	57777	22498	51335	33766	37316	21386	28270	5919	6047	22055	26671	20345	25931	24366	23736	23319	21170	40926	48920	25001	25688	26379	24723	27704	22069	28491	22519	20962	22368	56310	28422	34238	32197	37216	20171	35288	21020	22661
ENSDARG00000005799	809	828	1002	935	1003	934	711	1058	1256	792	646	1355	824	1736	756	855	632	517	885	1172	729	752	532	649	904	503	874	814	848	1408	900	1047	1104	993	1058	615	1162	791	680	746	1096	1012	785	943	761	684	818	949	771
ENSDARG00000005800	555	493	798	690	608	612	415	637	148	107	169	138	314	249	471	434	375	175	588	862	310	198	320	263	311	400	780	551	345	398	797	683	408	432	580	313	492	334	337	409	513	220	581	295	625	387	461	279	332
ENSDARG00000005814	26	16	10	15	4	9	1	3	32	34	12	10	10	16	4	0	3	23	11	3	1	6	1	4	3	3	3	3	8	18	4	2	19	24	3	2	2	2	9	4	9	21	3	41	37	11	35	12	8
ENSDARG00000005821	78	95	146	131	97	118	103	110	61	33	41	102	75	116	156	98	64	46	141	145	114	54	52	56	57	62	140	123	70	110	133	124	96	117	131	72	123	70	49	53	89	33	68	68	98	52	97	39	76
ENSDARG00000005823	1270	1091	1383	1081	1521	1879	1227	1415	456	477	524	435	876	838	1060	834	734	482	1057	1345	620	588	720	546	510	698	1533	1309	946	1015	1182	1179	1066	1034	1722	847	1311	964	936	710	974	717	1032	1070	1023	754	1163	574	1177
ENSDARG00000005827	1099	1062	1606	1392	2252	2511	1250	1441	1206	794	987	1640	1054	1955	2087	1921	953	971	955	1314	971	1025	1369	1426	834	810	1448	1298	1922	2175	1250	1298	1297	1368	1538	1226	1258	1250	1021	1143	2241	925	2041	1314	2178	1149	2258	912	1605
ENSDARG00000005828	208	196	266	217	262	263	200	266	86	127	116	83	177	147	152	136	138	102	207	288	125	90	165	138	134	193	278	209	116	114	268	250	167	217	204	99	142	113	114	120	279	65	280	131	269	150	251	113	223
ENSDARG00000005834	484	172	606	456	681	760	175	351	10	19	67	22	184	156	180	114	204	63	37	58	102	29	134	35	151	305	783	606	348	301	489	505	242	260	722	177	412	189	143	111	347	44	334	188	630	166	588	43	272
ENSDARG00000005840	4803	4623	6839	5978	10215	11133	6009	6251	6525	3601	4137	5612	4904	5303	9937	9568	4396	5546	4024	5446	4720	4465	5701	6129	3584	4430	5747	5156	6455	6727	5906	5629	5151	5451	5677	5524	4653	5311	4558	4848	8424	3916	9589	6418	9745	5751	9704	4731	6099
ENSDARG00000005841	1277	1192	1836	1574	1644	1796	1077	1392	1236	712	692	1371	861	1610	1643	1573	754	683	1206	1616	799	854	941	947	1210	898	1618	1126	1683	1924	1443	1637	1609	1440	1748	739	1705	745	1084	1094	2622	1219	2090	1307	1740	986	1832	887	1288
ENSDARG00000005842	1104	1289	1409	1221	1585	1819	1027	1229	1189	586	821	1104	846	1114	1402	1399	913	1085	917	1191	784	918	1002	1187	672	946	1260	983	1131	1338	1281	1237	1153	1239	1366	1005	1113	954	857	921	1425	661	1374	1159	1834	930	1867	904	1167
ENSDARG00000005846	3	4	6	4	3	9	11	7	0	0	1	0	1	6	6	8	4	5	6	7	7	4	10	10	1	3	10	6	17	8	3	7	3	12	12	5	9	6	5	4	11	0	12	9	6	9	14	6	9
ENSDARG00000005853	345	228	655	483	547	560	277	438	15	80	90	39	278	202	240	170	204	76	214	271	174	83	251	113	148	239	683	437	257	249	614	538	257	360	616	219	367	185	189	220	290	88	399	191	573	216	498	99	391
ENSDARG00000005861	1313	1027	2379	1968	1956	2167	1217	1601	319	285	560	350	828	755	1329	890	861	548	816	946	643	476	838	647	704	1023	2117	1638	1159	1313	1906	1777	1106	1308	2149	704	1425	888	864	814	1130	412	1394	681	1714	872	1721	404	1338
ENSDARG00000005865	1	5	3	0	5	2	3	2	2	2	3	0	3	0	1	2	3	2	0	4	0	0	1	4	1	0	2	3	1	0	2	5	3	2	0	0	3	0	0	0	3	0	0	2	2	0	2	4	1
ENSDARG00000005867	763	691	1126	927	1050	1160	729	814	243	167	375	230	531	513	850	654	449	426	491	554	407	453	496	430	386	576	1121	911	677	771	846	786	651	778	1038	439	775	556	390	447	913	307	976	474	1246	499	1126	264	695
ENSDARG00000005870	1328	1242	1921	1675	2094	2287	1187	1525	1399	1177	1171	1486	1262	1971	1970	1856	1315	1339	1349	1726	1151	1269	1167	1301	1197	1356	1343	1225	1842	2286	1598	1513	1428	1420	1577	970	1509	1057	1200	1258	2776	1229	2258	1699	2115	1136	2053	1016	1240
ENSDARG00000005883	266	225	503	457	472	456	319	329	59	46	126	70	225	152	294	231	193	186	87	128	183	142	248	127	137	257	506	377	244	254	483	392	273	301	442	175	241	148	176	164	255	66	352	152	544	182	474	62	328
ENSDARG00000005891	1704	1623	1808	1584	2023	2313	1522	1666	1198	838	856	1301	1088	1759	1968	1878	1114	814	1594	2373	1284	1096	1222	1302	1029	780	1721	1505	1573	2028	1513	1500	1756	1696	1988	1170	1729	1129	780	1044	1762	785	1640	1234	1714	1256	1825	1345	1297
ENSDARG00000005894	429	284	525	465	477	549	345	345	231	134	127	226	219	303	488	370	246	175	294	346	170	220	316	300	123	435	282	474	376	365	681	593	386	520	430	241	297	286	528	530	439	101	406	349	603	291	453	297	349
ENSDARG00000005897	631	430	830	721	809	873	389	550	69	174	220	175	395	507	584	551	371	169	210	269	280	153	338	263	372	364	719	576	721	717	694	741	508	498	686	299	515	363	340	421	863	371	663	618	862	420	749	238	455
ENSDARG00000005908	488	452	653	443	802	813	422	526	570	295	398	431	404	566	656	610	454	640	340	420	380	549	212	272	348	366	413	326	569	702	477	483	397	369	474	195	454	204	225	259	678	268	638	343	887	274	693	167	308
ENSDARG00000005913	1302	1074	2286	2391	1977	1724	1531	2234	1225	507	1020	2227	764	2501	1626	1167	1240	1837	921	658	899	1077	1104	1112	2374	1341	2278	1634	2705	3173	2508	2195	2314	2008	3285	977	4312	986	1233	1728	4570	843	1518	1743	2135	1212	2807	1311	753
ENSDARG00000005915	276	120	405	347	403	448	199	323	10	45	36	38	113	116	175	127	127	18	59	51	121	32	121	77	159	222	421	344	225	211	376	357	223	232	370	83	241	152	100	91	276	44	380	101	336	200	287	67	285
ENSDARG00000005916	377	394	771	622	882	898	619	575	468	262	372	330	448	336	819	660	385	478	284	421	383	570	460	444	284	419	641	560	497	534	746	629	485	490	698	539	442	457	422	494	524	211	703	350	907	427	788	380	635
ENSDARG00000005924	6051	5200	8671	7577	6316	7321	5336	6446	2586	2003	3167	3198	4135	4988	5074	4550	4042	3181	6097	8446	3095	2759	3557	3587	3841	5108	6715	5499	4768	5770	8257	8117	5734	6049	8533	3718	6713	4147	4013	4184	5689	2636	5524	4538	7334	3684	7134	2666	5240
ENSDARG00000005926	4986	5489	4974	4721	7095	6244	4449	5388	14424	9102	7183	13410	4961	13624	5649	6537	4563	5651	1866	1969	4827	4739	3456	4315	6241	4689	5303	4167	9410	11301	4911	5371	6271	5385	5733	4402	6877	4206	4202	4423	12965	6819	6828	6862	6502	4264	6066	4449	4128
ENSDARG00000005927	980	864	1431	1292	1329	1424	919	983	586	484	784	675	744	932	1027	1019	734	706	633	896	692	649	801	718	808	843	1101	1043	1032	1256	1196	1188	869	980	1158	738	1008	760	748	709	1139	464	1090	829	1407	701	1125	496	953
ENSDARG00000005941	2464	2234	3269	2746	3182	3784	2126	2676	921	771	1030	929	1614	1612	2650	2318	1596	1112	2411	3487	1488	1408	1797	1596	1349	1316	2870	2468	1897	2411	2598	2563	2365	2364	3189	1632	2717	1846	1499	1712	2583	1518	2807	2123	2849	1940	2990	1410	2100
ENSDARG00000005942	11	16	39	29	41	44	43	40	6	9	16	16	19	39	26	24	33	33	12	27	12	9	9	9	24	24	35	62	17	35	56	20	30	39	13	10	25	9	13	20	51	8	34	11	37	18	38	16	23
ENSDARG00000005943	295	201	282	251	322	338	297	284	230	253	314	221	361	379	324	304	301	231	210	334	240	286	166	183	279	214	232	235	352	460	283	300	301	257	298	201	304	225	187	219	658	328	461	414	461	212	425	166	227
ENSDARG00000005945	1706	1639	2648	2221	3528	3863	2003	2095	941	719	1210	1147	1491	1790	3095	2741	1310	1469	1627	2173	1348	1335	1760	1797	1083	1537	2345	2126	2204	2579	2170	2096	1894	1975	2436	1761	1830	2025	1354	1610	2734	1104	3181	1859	3592	1632	3755	1074	2244
ENSDARG00000005948	412	363	617	491	532	663	408	456	265	158	228	229	286	306	559	433	267	257	354	543	295	198	304	290	222	267	546	500	403	443	508	432	390	357	551	325	385	286	247	223	458	182	573	342	632	295	573	190	415
ENSDARG00000005972	564	445	938	722	1130	1175	538	694	220	314	372	558	478	972	881	967	375	323	346	447	395	246	618	503	484	531	743	683	752	822	636	635	542	630	877	631	666	604	383	462	1063	331	1055	540	1217	522	1249	336	655
ENSDARG00000005980	851	890	1165	730	1138	1158	807	863	515	269	504	684	592	1006	993	795	800	973	297	374	452	686	420	505	529	624	873	596	659	935	927	921	670	664	1094	412	826	402	309	438	982	308	875	403	1621	426	1043	244	572
ENSDARG00000005989	1235	996	1746	1285	1514	1842	860	1114	168	188	475	230	706	652	1168	956	858	495	743	1033	607	555	602	519	631	917	1477	1328	864	1015	1338	1451	957	947	1609	635	1314	705	597	722	1076	290	1295	969	1622	857	1501	497	952
ENSDARG00000005993	324	357	296	208	339	389	252	283	107	88	85	83	112	181	403	363	134	124	268	430	211	135	274	248	39	94	374	278	202	238	161	158	191	253	304	242	193	279	118	148	268	113	434	204	695	252	590	197	313
ENSDARG00000006003	340	358	380	346	502	606	384	435	245	145	154	208	228	403	514	445	236	240	170	225	254	194	271	274	94	154	383	312	367	441	261	249	288	326	321	260	288	282	164	172	451	183	530	305	665	227	616	174	307
ENSDARG00000006008	1041	1441	1657	1311	2686	2841	1644	1561	2785	1820	1807	2815	1686	3328	2634	3500	1450	2049	779	1281	1766	1932	1713	1884	1077	887	2017	1146	1979	2112	1053	1264	1525	1750	1700	1233	1472	1020	1689	1244	4487	2208	3095	2314	1390	1578	1437	1305	1602
ENSDARG00000006010	415	383	593	524	497	746	471	456	228	146	262	178	375	265	497	481	287	246	450	697	279	240	355	296	197	279	501	441	303	399	464	413	396	405	563	337	396	318	272	302	322	232	449	415	628	318	637	248	372
ENSDARG00000006011	114	84	149	165	96	92	119	100	38	43	32	33	60	91	82	58	64	32	87	109	40	67	59	66	62	45	107	128	89	87	136	132	95	93	121	38	105	64	63	65	67	57	92	100	96	66	85	36	59
ENSDARG00000006019	6018	6025	7800	7188	6675	8229	7394	7122	3251	2180	7263	3442	5447	3822	7768	6922	4546	3956	3224	4086	3187	3006	4558	3999	3219	3595	6478	5856	5270	5745	7040	6657	6729	6457	7394	4865	5741	4203	3516	4155	5697	2932	6321	4755	8087	4059	7589	2863	5346
ENSDARG00000006025	1062	953	1708	1397	972	1179	896	1103	239	236	275	261	542	514	754	578	589	325	1218	1699	460	459	605	511	380	473	1400	1087	507	651	1395	1407	918	958	1453	467	980	517	653	628	558	349	865	698	863	576	922	419	812
ENSDARG00000006029	4001	3578	3702	3257	5788	6703	2994	3216	3355	2064	1271	2362	1942	2001	5647	4823	2445	2532	2648	4121	2367	1822	3221	3306	1359	2064	2923	3020	4063	2600	2325	2158	3267	3644	3641	2112	1615	1889	1952	2254	4517	1396	4588	3208	4828	2885	5592	2529	2888
ENSDARG00000006031	5583	2980	8767	7443	5942	6584	2709	4186	277	948	1118	640	2762	2814	2750	2673	3164	1104	2881	3147	1616	833	2446	1151	3863	3960	7229	5836	5614	4955	6648	7030	3707	3451	7119	1867	5262	2398	3160	3226	5336	1586	4873	3087	6118	2578	5066	1122	3935
ENSDARG00000006038	510	497	704	584	764	851	600	631	345	253	255	365	381	441	816	651	344	339	335	486	461	414	419	433	237	299	610	586	474	524	679	666	496	582	644	410	372	328	320	325	552	218	658	343	827	375	806	282	457
ENSDARG00000006040	926	970	1007	868	1235	1300	670	932	1156	626	682	948	680	1005	1074	1031	687	673	719	854	574	677	800	956	599	513	848	880	1029	1358	831	829	865	793	880	806	784	828	640	641	1183	588	992	746	1198	665	1167	709	688
ENSDARG00000006044	223	224	308	241	300	361	200	246	118	118	115	101	194	234	234	232	165	145	262	360	114	150	178	164	157	182	298	257	200	227	281	250	241	242	303	135	269	162	155	195	340	144	262	187	324	190	287	145	227
ENSDARG00000006052	99	107	167	153	169	209	214	172	108	55	110	183	115	250	236	224	124	128	85	126	124	131	119	111	138	83	119	118	118	184	117	134	185	141	165	93	184	112	72	97	177	97	159	78	188	98	147	55	93
ENSDARG00000006060	1257	886	2243	1873	1802	1959	1226	1188	620	560	821	684	1159	1369	1440	1205	1131	719	933	1071	684	605	657	523	1778	1494	2002	1645	1807	2278	1775	1828	1293	1179	1931	986	2030	1443	816	805	2140	768	1745	910	1584	1058	1426	444	1405
ENSDARG00000006062	1096	941	1841	1584	1768	1987	1176	1419	343	363	550	358	911	757	1421	1138	874	631	597	691	650	558	1135	820	675	1077	1476	1437	1314	1149	1937	2024	1142	1114	1575	1116	1201	1089	1118	1149	1482	493	1676	987	2000	1055	1715	593	1402
ENSDARG00000006065	539	433	978	863	632	719	491	478	186	114	223	164	433	298	492	341	374	284	436	635	262	329	350	274	265	352	691	572	274	362	722	658	449	444	792	230	468	247	295	339	312	199	463	319	689	313	602	188	407
ENSDARG00000006074	917	777	1464	1135	832	1031	945	1065	231	231	241	283	455	426	799	647	423	303	927	1338	465	406	837	597	223	348	1177	1085	499	594	1009	840	784	866	1041	489	703	526	502	443	585	406	810	709	712	435	814	371	669
ENSDARG00000006079	71	44	102	64	77	72	49	47	4	7	21	8	34	31	44	24	29	14	4	3	31	15	19	12	38	46	89	79	58	37	105	80	46	50	121	32	60	32	18	15	35	4	65	23	109	29	81	9	30
ENSDARG00000006092	7655	7208	9367	8398	11980	13097	6857	7767	3790	3736	4849	4481	5506	7865	10011	9725	5974	6039	4057	5353	5655	5074	6538	5780	4773	5680	8950	8166	9138	10403	7628	7200	7155	8072	9634	6190	8237	6606	4935	5393	11747	4428	11253	7447	14379	6357	12855	4659	7981
ENSDARG00000006093	146	98	288	216	223	185	109	141	3	17	47	32	93	72	97	70	94	46	116	88	56	39	84	32	96	92	236	190	122	142	202	175	115	125	231	73	138	113	89	79	160	20	133	95	199	69	160	38	129
ENSDARG00000006094	568	296	1083	952	901	1064	403	632	74	151	178	60	400	308	439	368	346	148	327	385	254	133	483	210	423	593	865	903	559	404	902	786	433	441	772	328	568	469	372	334	691	177	698	468	534	346	500	160	541
ENSDARG00000006109	7	6	12	4	3	6	4	7	6	3	8	5	3	6	4	4	5	4	1	0	4	7	5	8	5	12	18	6	3	10	5	2	3	3	6	5	4	6	2	1	10	5	5	4	11	4	6	0	8
ENSDARG00000006110	144	141	187	162	155	200	133	160	144	92	129	118	92	166	148	169	118	109	64	78	98	101	129	109	137	129	193	150	127	170	188	173	140	163	176	95	193	117	95	99	170	92	193	110	196	89	204	81	139
ENSDARG00000006112	784	664	630	434	1584	1691	829	926	167	126	189	545	254	1152	628	810	205	165	1081	1340	636	465	266	174	672	524	965	639	947	460	729	666	663	691	1063	613	1032	702	288	366	1630	471	1644	795	965	930	1064	496	541
ENSDARG00000006120	1022	949	1813	1562	1905	2017	1172	1310	289	245	537	366	738	651	1425	1200	801	584	714	1026	534	425	879	764	568	831	1634	1420	952	1154	1181	1137	1014	1097	1485	758	1053	791	743	734	1234	491	1409	787	2194	778	1886	420	1099
ENSDARG00000006124	3377	3020	5727	4693	5886	7061	3491	3986	1499	1053	1857	1518	2636	2461	4738	4231	2487	2225	2310	3076	2342	1921	2974	2586	1991	2852	4998	4196	3413	3700	4591	4127	3280	3603	4632	2780	3381	3033	2313	2656	4194	1519	5232	2786	6037	2821	5732	1597	4127
ENSDARG00000006125	4163	3708	7029	5551	6693	7538	4240	5109	2347	1487	2548	2806	3559	4219	5848	5452	3371	2517	4464	6854	2931	2728	3363	3079	3201	3666	4856	4237	4000	4864	6399	5598	3877	4468	5550	2713	4085	2632	3176	3426	5233	2449	5548	3607	5204	2789	5184	2058	4591
ENSDARG00000006128	1209	982	2069	1657	1718	1846	1196	1391	219	188	403	231	752	446	1109	804	611	460	739	1038	631	446	816	626	409	698	1842	1547	754	780	1666	1351	940	1268	1744	709	972	678	607	555	830	311	1286	655	1672	706	1551	389	1145
ENSDARG00000006137	495	397	562	556	488	753	397	502	488	180	193	359	301	400	619	634	408	354	483	653	366	295	431	547	297	310	558	354	389	551	639	703	356	388	583	305	406	329	288	343	698	227	550	421	542	204	575	236	611
ENSDARG00000006151	90	45	199	189	160	153	74	96	15	29	25	28	54	62	53	37	39	23	109	79	40	32	60	27	53	80	176	149	92	128	120	162	72	77	157	45	113	57	66	60	95	35	101	43	134	50	110	22	109
ENSDARG00000006169	559	437	917	767	807	787	467	600	212	189	286	256	365	540	464	395	441	287	269	361	383	303	290	261	474	546	730	613	716	762	674	660	542	539	847	253	724	331	282	336	730	260	651	375	740	329	586	194	369
ENSDARG00000006174	23	33	39	30	81	84	37	48	51	23	28	87	22	96	46	42	24	41	20	39	36	50	33	41	27	35	31	32	56	54	23	17	43	33	41	19	40	15	30	26	93	37	71	59	54	28	44	34	34
ENSDARG00000006181	273	246	454	397	425	497	318	322	81	62	108	79	236	151	347	316	223	214	226	333	193	198	237	193	135	188	349	308	207	223	517	406	244	307	436	226	208	190	200	236	237	72	386	157	426	157	367	100	329
ENSDARG00000006192	471	467	842	722	1039	1250	644	680	230	196	345	272	452	572	773	622	382	290	409	584	347	419	550	430	344	424	765	607	602	672	798	778	575	580	935	425	750	388	338	371	573	273	634	509	950	362	858	276	509
ENSDARG00000006196	820	813	1143	971	1378	1444	936	1038	675	504	653	688	763	1110	1107	1089	639	537	699	813	641	600	783	753	658	697	1244	1017	1004	1352	915	957	1037	895	1158	703	1132	731	671	747	1410	768	1172	1008	1347	755	1289	638	926
ENSDARG00000006200	4306	3866	6844	5714	8623	9738	5431	5839	1765	1552	2191	1813	3386	3129	8598	6881	2923	2658	2992	4052	3019	2619	4433	3589	2101	3104	5684	5802	4684	4373	6711	5873	4076	4482	5749	3472	3710	3914	2968	3524	5674	2101	8324	3425	7671	3384	7510	1944	4859
ENSDARG00000006202	1385	1135	2233	1837	2845	2723	1265	1632	762	977	1203	1345	1473	2706	1765	1586	1668	1015	1449	1831	1472	1384	977	828	2085	1312	2341	2054	2648	3286	2159	2420	1727	1578	2316	984	2480	1193	1460	1603	3082	1583	2330	1783	1560	1369	1582	798	1710
ENSDARG00000006206	54	58	130	97	116	121	71	84	27	18	36	26	53	66	92	90	52	43	8	3	57	38	51	40	43	58	76	71	76	72	94	67	56	56	86	57	49	50	41	44	94	20	101	35	115	37	107	20	61
ENSDARG00000006207	833	884	902	744	613	628	748	828	2016	973	686	1941	581	1395	1185	1176	521	694	306	321	966	707	716	888	596	482	685	838	874	946	718	741	622	592	692	618	710	583	644	828	1366	803	769	767	1147	565	997	693	654
ENSDARG00000006215	3903	3608	4406	3780	5244	5163	2857	3209	3790	2403	2380	3038	2793	3314	3730	3276	2853	2768	3015	4589	1703	2189	2077	2648	1571	2261	3146	3571	4210	4442	3254	2876	3332	3528	3284	1706	2595	2101	3038	3763	4903	1984	3843	3436	3584	2200	3342	2439	2241
ENSDARG00000006219	1078	1117	1946	1550	2649	2795	1522	1496	1411	970	917	1454	1150	1624	2548	2496	1015	961	1637	2319	1092	1116	1341	1611	850	1047	1503	1560	1774	1783	2084	2005	1380	1509	1648	1209	1395	1606	1408	1626	2993	1154	2684	1588	2335	1248	2193	1022	1455
ENSDARG00000006220	13035	11900	11275	9761	19344	22886	7462	9246	7581	5628	4624	4706	6112	4908	13748	11443	8269	6819	10487	15879	5661	5952	7270	8513	2791	4134	9225	8733	9657	9872	7930	8106	11308	10712	14012	7643	10628	7049	5942	6673	15779	6972	14642	10973	14898	9564	17598	8182	8422
ENSDARG00000006225	2643	2624	3477	3005	4471	5137	3128	3141	1926	1470	1981	2138	2301	3086	5064	4858	2255	2589	2005	2798	2760	2257	3174	3019	1480	1578	2627	2503	3349	3310	2759	2657	2357	2704	3578	3147	2764	3221	1981	2101	4195	1421	4568	2550	5798	2184	5614	1475	2869
ENSDARG00000006235	774	827	1371	1182	990	1103	797	1029	384	346	472	521	595	912	857	798	646	458	1047	1782	609	532	599	604	465	535	1108	937	796	1150	1003	895	769	840	1124	474	949	580	615	657	1070	544	958	780	1055	615	1043	526	745
ENSDARG00000006240	1046	1027	1297	1243	1520	1807	1064	1203	588	369	605	496	812	803	1505	1223	787	627	779	1253	737	759	863	802	728	729	1266	1097	957	1258	1311	1195	1082	1052	1374	780	1181	755	700	808	1262	611	1340	889	1583	859	1448	713	1004
ENSDARG00000006242	4496	4706	7236	5748	8290	10000	4787	6379	2486	2305	2781	2962	3225	4087	5673	5169	3340	2997	4161	6090	3483	3556	3423	3451	2365	2700	4974	4210	3628	4690	6205	5644	4281	4470	5969	3022	4514	2976	2880	3098	5754	3101	6254	3894	6038	3392	6364	3089	3744
ENSDARG00000006251	1429	1178	2024	1799	1596	1975	1192	1468	572	430	531	448	862	704	1284	1177	1114	705	1247	1844	629	721	813	718	619	824	1458	1374	1163	1294	1591	1332	1405	1342	1750	787	1336	898	707	909	1287	773	1386	1061	1718	808	1466	616	1063
ENSDARG00000006253	418	371	770	660	806	926	458	597	73	124	237	176	329	386	600	474	325	245	268	326	283	192	378	232	227	402	637	530	528	602	571	549	370	383	646	399	483	391	294	291	559	210	649	397	898	374	796	199	547
ENSDARG00000006257	1881	1728	3138	2551	2609	2868	1775	2261	734	467	944	614	1282	1072	1991	1611	1365	1432	1439	2269	1192	1310	1255	1230	848	1374	2564	2097	1529	1667	2365	2257	1765	2014	2713	1185	1655	1195	1238	1207	1699	678	2236	1271	2942	1317	2876	865	2027
ENSDARG00000006260	14691	16855	17748	14908	24820	26936	19352	17685	17429	7148	10119	18480	10164	18739	33377	33524	11268	13698	4681	5780	14454	13146	14690	15262	7144	8089	16700	15118	19498	19626	13461	12799	15498	18172	17913	13721	14262	11557	8278	9496	25666	11252	27577	16197	29554	12989	29142	9977	18192
ENSDARG00000006266	2169	1718	3508	2934	2091	2234	2116	2477	830	685	995	1208	1572	2590	1894	1759	1465	735	1782	2261	1273	944	1185	891	2025	1751	2722	2478	2100	2690	2929	2839	2190	2100	2741	1083	2331	1107	1218	1351	2037	1014	1734	1431	2050	1275	1679	890	1735
ENSDARG00000006272	467	316	712	602	653	745	315	466	40	87	129	118	291	348	363	296	309	106	216	273	214	122	306	154	356	485	660	608	477	497	616	673	380	320	618	281	515	383	282	273	594	157	531	336	663	317	550	149	482
ENSDARG00000006279	98	74	152	120	202	187	87	95	42	70	68	30	96	65	134	128	106	47	117	128	86	57	73	78	92	73	127	115	71	95	151	155	95	107	128	51	122	67	69	60	203	86	159	110	172	107	157	58	98
ENSDARG00000006283	1162	1204	1577	1317	1560	1951	1259	1188	508	528	781	698	1081	1152	1345	1268	1051	832	1046	1191	807	852	810	748	1000	787	1274	1097	1107	1448	1353	1296	1253	1166	1504	838	1394	916	706	818	1397	949	1344	1018	1583	836	1436	682	966
ENSDARG00000006288	139	88	165	121	186	217	72	134	51	48	45	43	78	64	113	105	67	41	103	99	63	27	63	78	87	107	159	144	134	163	140	150	99	101	131	59	122	93	65	79	169	115	163	118	154	98	170	63	107
ENSDARG00000006290	2241	2477	2210	2108	4521	4392	2435	2377	9154	4973	3967	6076	2428	5641	4256	4919	2507	3524	646	840	2859	3172	1740	2547	2113	2175	1986	1612	5176	5742	1875	2006	2884	2560	2396	2262	2754	2016	1706	1825	8722	3634	4861	3740	4068	2177	3886	2229	1812
ENSDARG00000006292	41	56	68	40	73	83	36	43	57	39	40	80	38	85	83	63	50	55	22	42	29	35	30	35	36	35	45	49	62	89	45	49	45	51	62	31	44	32	30	39	75	28	56	56	43	43	68	26	40
ENSDARG00000006299	846	718	1786	1443	1469	1533	909	1102	165	164	375	224	623	533	1078	753	596	539	551	800	501	367	650	498	416	716	1292	1079	842	1003	1477	1242	745	871	1334	552	805	534	548	594	887	255	1379	586	1681	706	1595	363	1052
ENSDARG00000006300	433	495	557	480	775	928	500	519	794	385	414	654	363	737	811	800	313	365	362	510	471	495	462	507	256	255	475	435	656	754	440	411	512	501	371	281	374	321	328	404	841	447	795	594	738	395	817	323	471
ENSDARG00000006301	1236	1151	2393	1829	1754	2167	1296	1396	408	301	574	371	974	649	1273	980	888	656	983	1433	736	660	1061	682	650	892	1967	1696	957	1073	1795	1549	1188	1204	1819	966	1162	857	834	869	1028	368	1366	745	2121	813	1770	412	1416
ENSDARG00000006307	857	645	1639	1228	591	804	723	1000	50	64	90	100	249	199	329	183	285	118	635	968	332	264	311	205	183	267	843	604	273	318	1027	899	814	792	898	177	517	213	249	266	343	252	544	318	367	231	417	185	390
ENSDARG00000006308	54	43	96	77	78	84	61	56	14	19	15	14	33	63	64	65	45	35	61	83	46	34	51	47	18	38	93	96	49	58	62	57	46	61	100	34	60	41	30	33	48	21	60	34	110	45	106	21	56
ENSDARG00000006314	5043	3309	5870	4973	7243	8093	3924	4918	784	1752	2503	1912	4369	4602	4199	4712	3809	1858	3865	4141	3217	1852	3237	1904	4593	3622	5509	4444	5222	6179	4516	4546	4302	4015	6127	2986	5873	3692	3112	3249	6386	2729	6351	4245	6116	3830	6187	2019	4245
ENSDARG00000006316	33928	38685	43084	40395	63047	61708	39432	39776	123449	63465	60397	101146	40322	91358	59139	66536	37946	55042	19090	20696	39482	46263	39288	46646	49274	50277	40878	37152	77752	84768	42984	44122	44300	43392	45565	42223	47755	43223	41193	46396	103482	51111	61564	58726	69750	38711	61923	41605	39686
ENSDARG00000006332	1363	1248	1708	1550	1861	1844	1114	1314	848	578	762	855	961	1222	1456	1324	1040	915	773	910	922	916	948	1160	933	978	1436	1254	1371	1563	1472	1534	1273	1294	1521	883	1302	925	829	916	1840	792	1658	1253	1875	966	1709	733	1217
ENSDARG00000006341	3	2	6	3	53	55	28	18	1	0	5	1	16	4	4	5	30	14	4	3	3	0	5	2	7	10	9	5	7	8	5	10	5	1	10	0	12	0	3	3	8	0	8	2	8	7	8	1	3
ENSDARG00000006345	316	337	481	413	621	625	315	347	384	198	294	320	307	408	588	528	256	289	60	89	245	237	236	299	250	281	384	380	451	475	443	390	308	378	439	235	341	227	217	214	486	167	451	293	685	190	597	159	304
ENSDARG00000006350	18	16	21	24	6	13	30	28	4	3	6	6	8	6	14	15	4	3	14	26	10	5	4	5	7	4	30	15	3	12	28	10	14	12	35	6	16	9	8	10	4	2	16	12	3	10	16	10	12
ENSDARG00000006353	640	525	727	598	894	1022	550	709	188	163	267	238	344	421	500	441	391	314	468	637	345	305	405	339	380	407	746	601	416	577	656	665	587	584	653	294	590	301	358	419	647	279	667	419	641	369	655	239	633
ENSDARG00000006356	612	562	1030	846	985	1144	709	720	202	141	383	186	552	302	863	734	497	476	393	598	422	564	567	484	262	508	816	697	478	525	918	724	647	657	844	501	485	516	416	466	493	205	866	517	1019	480	1026	282	627
ENSDARG00000006368	211	183	255	258	242	306	214	270	52	57	62	50	122	127	166	150	125	76	215	356	89	54	102	115	100	130	267	236	153	179	181	201	200	203	264	115	302	122	128	132	291	134	257	209	235	170	269	161	139
ENSDARG00000006370	3372	3564	5000	4373	6402	6996	3854	4262	2588	1753	2589	2829	2843	3710	5612	5164	2806	3006	1850	2559	2878	2874	3276	3366	1928	2521	4091	3578	4194	4855	4423	4048	3263	3761	4713	3134	3265	2838	2371	2428	5057	1641	5774	2904	6532	2530	6143	1862	3867
ENSDARG00000006372	12	9	38	36	21	17	16	15	8	21	36	9	18	24	12	18	12	2	85	96	7	9	65	39	113	113	98	68	29	34	102	65	55	90	53	18	36	9	16	18	25	24	4	35	10	24	21	22	26
ENSDARG00000006383	459	280	1140	939	771	779	411	577	40	69	175	50	348	226	420	276	303	217	316	396	239	122	332	189	190	376	895	684	369	385	867	733	414	517	858	261	425	261	278	270	328	96	503	247	706	211	644	72	557
ENSDARG00000006385	426	440	592	529	803	749	467	540	618	385	508	707	416	948	690	726	380	438	123	125	416	468	296	424	529	491	524	443	681	950	589	604	498	488	601	344	619	338	257	325	861	354	643	395	719	394	668	280	390
ENSDARG00000006389	1355	1200	2235	1813	1534	1826	1409	1560	405	344	555	412	829	702	1233	1045	809	578	1007	1540	699	626	949	677	672	840	1670	1240	795	1005	1711	1428	1248	1363	1615	823	1166	802	756	737	934	498	1191	767	1522	659	1237	436	1102
ENSDARG00000006392	336	293	446	384	676	662	431	436	397	233	280	409	280	462	720	725	291	282	439	807	325	324	379	485	150	208	399	328	449	497	348	315	364	359	442	293	395	447	249	311	706	313	695	369	623	348	672	283	346
ENSDARG00000006395	956	941	1313	1174	1723	1994	1154	1150	685	384	645	607	811	841	1582	1359	684	960	546	640	672	825	988	923	491	702	1120	1088	1193	1204	1087	995	917	990	1144	932	870	894	587	702	1462	480	1596	808	2028	693	1662	461	1085
ENSDARG00000006396	378	231	770	650	611	671	360	486	53	62	143	80	247	252	307	200	281	169	267	238	179	113	238	139	223	359	789	590	388	384	570	508	306	381	693	206	449	224	232	216	458	89	552	179	494	220	482	74	448
ENSDARG00000006397	4267	4349	5750	4938	4270	5178	4140	4672	2590	1744	2580	2377	3282	2973	4188	3617	3249	2837	3939	5614	2740	3363	2820	2758	2775	2965	5180	4400	2814	3743	4891	4901	4659	4792	5637	2732	4558	2739	2803	3232	3655	2800	3769	3594	4471	2701	4228	2719	3330
ENSDARG00000006399	4841	5066	7011	6032	8645	9984	5938	6092	4460	2735	3502	4253	4151	4911	8074	7773	3454	3722	4702	7403	4163	3865	5038	4865	2837	3747	6380	5487	5545	6194	5754	5502	5167	5783	6870	4889	5462	4939	3852	4041	7267	3513	7741	5383	8884	4850	9032	3718	5860
ENSDARG00000006408	2229	2085	3231	2688	4569	4175	1889	2427	3473	3058	2148	3967	2038	5391	3258	4015	1909	2116	2934	3982	2141	2008	1700	2008	2048	1649	1954	1730	4692	5577	2424	2542	2432	2023	2656	1692	2772	2013	1875	2320	6749	3952	4091	3783	3402	2043	3523	1966	1894
ENSDARG00000006409	22	22	22	15	58	53	24	29	45	26	18	51	24	48	36	56	15	26	27	22	41	33	25	37	16	17	28	46	15	30	21	32	20	23	24	16	24	19	12	19	37	12	28	31	29	23	32	15	17
ENSDARG00000006413	13132	13940	14918	13592	23426	23631	14287	14989	42723	21316	24645	39422	15291	35880	19447	22738	16224	19507	18359	25767	17761	21826	14034	17077	17531	11737	15366	12551	24972	26371	15588	15356	17432	14931	18061	16632	20398	16389	14016	17164	35857	24698	20525	23164	22597	14158	19895	16242	14647
ENSDARG00000006420	2038	1738	3582	3004	3061	3404	2049	2475	592	479	914	637	1488	1269	1989	1596	1418	1058	1510	2290	1106	1012	1469	1156	1197	1547	3143	2601	1651	1893	3157	3036	1863	2133	3149	1161	2010	1314	1417	1365	1835	674	2342	1150	2695	1263	2595	710	2033
ENSDARG00000006422	447	361	809	725	726	735	464	534	303	461	370	693	444	1354	718	768	526	397	460	500	477	497	507	422	702	394	625	491	805	1027	471	603	620	521	808	534	924	592	394	444	1276	563	859	574	780	517	787	351	627
ENSDARG00000006427	28655	30492	36618	31087	45239	46665	23357	26478	35036	20814	11710	23156	13948	20231	46787	36943	17964	21453	21969	31031	13364	21261	18934	23662	10452	20818	24186	28403	53599	40178	24458	21549	32868	40052	34932	23867	25726	27316	22103	23139	56224	17575	39254	31280	68118	24307	64369	26637	25986
ENSDARG00000006434	361	404	550	521	787	790	502	537	886	435	475	634	463	672	940	824	364	434	489	704	380	469	477	664	376	342	460	439	733	852	629	642	478	515	523	414	513	546	482	598	975	510	793	566	760	419	690	415	488
ENSDARG00000006447	206	182	214	168	181	217	128	135	110	111	38	48	50	66	122	108	119	94	88	123	60	81	95	103	43	88	103	117	176	127	127	116	157	153	249	161	205	120	96	77	159	52	135	125	255	99	198	101	126
ENSDARG00000006456	801	913	1010	907	1372	1436	859	987	889	464	591	877	577	868	1306	1246	645	774	665	960	639	648	866	937	540	708	937	819	1122	1087	800	855	877	841	1070	757	950	810	570	682	1619	632	1471	991	1541	822	1418	702	967
ENSDARG00000006467	347	285	654	465	318	375	372	445	37	49	74	44	199	124	193	138	182	80	263	464	134	101	238	121	176	204	535	415	138	200	347	311	308	376	401	176	254	188	182	254	253	102	295	190	341	246	320	138	361
ENSDARG00000006468	100	101	125	100	119	133	97	123	88	36	44	66	44	123	121	118	71	64	91	110	56	49	40	64	57	59	116	129	88	126	95	76	94	95	112	87	105	89	53	82	141	46	117	69	144	67	116	64	111
ENSDARG00000006474	16	19	60	46	38	51	21	15	1	2	12	5	21	30	38	24	19	6	7	8	17	3	29	17	17	31	57	25	62	80	33	35	24	27	49	14	30	18	28	40	57	10	74	14	96	42	53	23	23
ENSDARG00000006477	1532	1427	1985	1693	1847	2186	1758	1975	410	468	739	568	1085	930	1996	1665	1006	795	1296	1835	1020	805	1304	999	663	857	1621	1531	1110	1245	1541	1461	1370	1481	1711	1074	1236	1071	797	862	1512	701	1977	1049	2077	1213	1998	847	1307
ENSDARG00000006487	8340	8729	13132	10921	11518	13522	8932	10326	4846	3961	5307	5949	6126	8504	9988	9406	5905	5656	9844	15196	5327	5389	7520	7064	4328	5821	10735	9038	7829	9395	9926	9301	8547	9678	11167	6250	8919	6669	5827	6356	9763	5508	10372	7977	13119	6233	12119	5953	8354
ENSDARG00000006491	1264	1125	1056	860	891	909	921	1092	413	458	376	370	438	509	909	719	870	573	964	1307	326	371	520	535	337	443	510	501	850	822	700	732	1034	924	838	482	772	567	502	607	871	506	835	929	1163	645	1193	545	709
ENSDARG00000006494	378	423	601	459	398	478	467	494	201	95	127	153	167	240	359	322	183	144	272	373	157	153	195	168	108	129	473	463	227	321	442	414	368	420	541	177	384	199	167	188	296	216	374	283	375	171	370	175	303
ENSDARG00000006497	12576	12903	19147	15947	17697	22006	12923	14577	6500	3758	6299	6023	8597	7860	15125	12629	8573	8183	13065	19900	7763	8408	9408	8888	5207	8056	16720	13321	9741	11673	15428	14304	12325	13340	16375	8180	11030	7662	8537	9297	11478	5246	15809	9676	18955	9070	19080	6646	12443
ENSDARG00000006501	474	298	252	162	230	265	402	471	224	82	26	115	5	81	120	129	400	300	210	429	35	94	98	159	111	180	99	359	47	67	74	58	135	178	170	58	157	42	62	81	242	30	220	193	108	167	113	206	342
ENSDARG00000006508	447	371	566	491	777	748	362	411	422	282	365	496	418	705	676	588	439	413	410	522	357	349	356	418	348	332	472	380	534	683	582	564	453	475	593	270	496	322	337	402	854	332	663	462	590	298	531	276	453
ENSDARG00000006514	737	795	1072	958	1101	1191	1067	1223	876	491	587	682	512	844	1286	995	667	707	666	967	675	519	788	911	473	659	1059	963	907	1184	1033	1009	854	965	990	757	850	862	803	871	1237	664	1091	1015	1559	835	1336	673	1005
ENSDARG00000006522	138	86	189	161	176	182	149	116	37	37	41	69	80	97	169	152	101	68	62	77	67	75	68	45	78	138	183	188	114	89	200	171	115	125	138	71	123	96	94	129	162	26	131	92	206	58	147	37	109
ENSDARG00000006524	2638	2236	4533	3848	3589	3959	2975	3230	944	743	1210	981	1882	1614	3347	2616	1585	1504	2204	3135	1602	1274	2337	1631	1372	2039	3870	3667	2062	2358	4110	3292	2488	2844	3793	1979	2473	1959	1868	1875	2365	1062	3174	1995	3680	1721	3465	1023	3090
ENSDARG00000006526	20126	12952	27553	24945	26457	23078	11296	13829	4266	5287	6420	7583	10732	14645	14573	15224	10464	6444	15110	13346	5987	5609	7970	5775	19404	16111	23381	25493	17038	17216	23956	26022	15930	14393	23775	7811	24811	10494	13603	14439	24197	7170	19423	13797	15501	7543	15195	4042	14410
ENSDARG00000006527	1131	1006	1744	1485	1464	1541	1186	1364	244	296	445	345	742	697	1206	923	668	469	637	985	702	486	889	524	573	814	1657	1423	978	1017	1458	1236	952	1096	1426	781	1009	776	689	658	1160	410	1440	789	1865	758	1667	447	1246
ENSDARG00000006544	27	37	39	36	62	78	20	40	6	12	16	9	24	27	37	37	27	32	5	6	31	16	33	20	15	24	39	29	37	39	29	33	40	18	49	22	46	20	11	16	89	6	56	26	66	27	61	10	28
ENSDARG00000006545	349	312	468	387	566	569	352	419	337	226	267	317	245	397	488	463	283	312	196	249	320	292	321	309	189	257	412	364	345	476	379	355	333	338	419	324	390	302	216	233	439	213	421	347	508	258	441	230	380
ENSDARG00000006546	1400	1261	2236	1695	955	1248	1578	1764	528	358	740	725	866	917	1021	964	902	615	1357	1753	571	637	792	691	960	1130	1597	1303	908	1128	1851	1757	1158	1274	1934	605	1458	641	844	916	939	560	862	879	1288	668	1138	624	876
ENSDARG00000006553	1103	1096	1402	1203	1669	2020	1047	1238	762	558	650	744	850	984	1510	1504	859	626	1485	2033	960	770	891	831	665	660	1324	1068	1030	1279	1029	1062	1242	1219	1513	807	1322	939	693	836	1498	916	1541	1142	1547	980	1664	884	1006
ENSDARG00000006560	16	5	9	18	11	16	9	10	5	0	1	4	1	12	10	3	5	6	6	5	3	3	5	4	5	11	12	13	11	15	13	22	5	13	12	7	11	7	7	5	18	2	17	8	26	8	27	3	5
ENSDARG00000006566	1406	1176	2161	1588	1697	1988	1225	1429	259	385	608	373	829	784	1225	996	736	679	938	1452	734	670	944	737	613	913	1913	1537	1131	1294	1787	1494	1118	1227	2027	956	1263	972	742	734	1168	490	1624	913	1897	874	1869	527	1211
ENSDARG00000006567	190	181	137	138	340	362	179	182	465	259	184	313	176	296	323	377	134	155	151	238	245	233	148	222	167	97	132	126	312	330	185	205	208	183	170	221	209	227	173	202	505	484	376	334	249	180	280	217	170
ENSDARG00000006568	38	33	58	58	106	116	51	34	45	36	47	34	57	29	78	93	32	19	32	58	37	47	46	39	53	54	65	45	38	64	79	72	44	57	42	27	43	54	42	67	75	43	61	92	63	71	66	37	29
ENSDARG00000006577	50	44	82	79	121	108	60	63	15	39	39	61	72	100	43	45	48	25	33	38	26	9	32	15	81	63	76	63	109	80	54	89	54	47	98	54	106	68	47	41	106	48	95	56	111	54	105	26	58
ENSDARG00000006580	0	3	1	1	5	5	1	0	0	0	1	1	6	1	2	6	0	1	1	0	2	2	0	2	0	1	0	0	2	0	0	0	1	2	0	0	0	1	1	0	4	2	2	9	0	0	4	1	3
ENSDARG00000006584	1016	608	1944	1643	1442	1661	868	1143	31	111	326	75	618	451	794	647	555	266	667	871	514	286	914	344	522	692	1710	1556	826	788	1500	1300	876	947	1544	671	921	706	679	634	867	240	1128	653	1450	684	1195	294	1340
ENSDARG00000006585	81	44	166	118	151	182	54	130	12	23	24	20	53	34	98	64	56	30	11	11	35	18	37	18	49	66	186	132	91	87	122	106	76	89	134	33	80	46	28	32	100	14	151	36	154	34	156	12	72
ENSDARG00000006588	1143	1460	12933	11502	6440	5675	12298	9853	1811	1085	371	13303	400	20113	12687	15114	2430	1921	3719	4991	10266	1801	12683	13891	1584	931	10733	8522	11583	17907	1516	2400	6256	5002	14677	16498	16402	17282	3629	4466	13463	6685	8526	5364	5092	2186	6259	1926	6863
ENSDARG00000006598	433	417	405	309	869	1023	249	305	229	134	141	302	168	357	672	760	224	193	350	651	309	321	244	304	188	223	247	202	317	388	406	370	340	290	419	256	312	271	167	241	391	258	522	284	418	232	460	240	250
ENSDARG00000006600	1212	981	2050	1712	1236	1578	1183	1478	207	219	339	256	703	525	1046	794	641	351	1159	1810	568	433	758	528	512	592	1708	1610	662	793	1791	1555	1146	1272	1698	653	1147	707	702	728	788	538	1090	782	1165	674	1143	513	994
ENSDARG00000006601	350	186	647	522	543	541	328	399	102	146	155	123	255	364	341	270	240	137	141	116	188	128	198	145	249	353	525	458	436	452	494	501	322	324	477	175	341	196	190	143	488	162	472	260	563	201	480	99	328
ENSDARG00000006602	27	19	55	44	46	83	28	27	10	10	24	13	23	17	58	49	18	27	22	24	17	34	23	26	16	22	28	23	35	23	26	46	31	38	58	30	39	28	19	16	69	12	90	30	60	19	48	17	31
ENSDARG00000006603	884	898	1198	1022	1528	1577	981	1108	1715	1074	1060	1480	926	1625	1466	1652	837	801	1143	1359	902	934	880	960	1222	978	1069	977	1343	1501	1400	1466	1001	973	1294	931	1520	1010	870	1047	1867	1043	1323	1250	1407	864	1320	780	938
ENSDARG00000006604	230	154	347	300	334	350	171	211	43	72	89	76	140	125	213	168	175	131	104	126	111	101	140	112	127	179	304	239	189	229	311	286	222	220	334	130	246	138	128	119	292	87	293	143	363	170	292	82	187
ENSDARG00000006607	408	350	715	591	339	447	443	559	94	73	125	83	271	141	326	267	261	157	359	475	147	153	204	207	158	219	548	408	215	241	517	405	365	370	566	157	378	179	206	232	244	143	345	200	422	220	408	153	300
ENSDARG00000006609	1540	1462	1980	1654	2238	2730	1704	1808	704	679	732	814	1214	1311	2171	1859	1101	812	1431	2060	1079	1008	1358	1158	888	878	1816	1657	1408	1690	1785	1744	1579	1614	1909	1248	1665	1241	944	1034	1934	1002	2178	1189	1953	1236	2043	900	1537
ENSDARG00000006615	722	689	907	751	833	1220	679	732	316	189	381	211	508	341	857	699	557	360	748	1105	361	402	504	591	366	589	912	840	632	553	675	680	698	687	894	469	628	601	502	582	621	360	795	728	968	600	987	408	645
ENSDARG00000006617	382	312	681	641	526	661	423	432	151	104	150	164	242	211	422	402	310	184	302	363	174	124	237	236	206	283	565	505	320	342	408	440	414	410	595	230	479	263	260	289	475	214	515	297	594	240	494	153	288
ENSDARG00000006621	832	810	1355	1178	1551	1801	947	1010	379	351	540	451	668	729	1178	1085	606	622	812	1297	624	562	814	786	460	748	1014	871	915	1030	1091	898	738	923	1177	736	805	813	600	619	1098	440	1440	700	1682	682	1633	426	989
ENSDARG00000006624	950	850	1073	1006	1357	1462	1076	1070	430	357	434	566	639	662	1457	1296	625	645	487	674	656	523	770	802	424	580	1094	971	845	894	963	877	852	988	1098	772	898	748	502	562	1062	482	1369	695	1581	705	1558	455	853
ENSDARG00000006636	308	294	555	475	349	489	363	425	130	81	164	98	227	189	348	282	233	222	368	498	201	211	272	257	166	250	593	444	248	336	420	362	301	398	458	248	306	209	274	277	237	135	343	270	486	216	444	134	374
ENSDARG00000006639	597	576	846	606	553	635	533	627	163	145	236	185	351	322	478	435	394	353	396	422	278	303	384	352	274	368	643	572	403	419	630	604	480	500	742	380	497	384	336	398	540	268	537	382	757	353	660	221	472
ENSDARG00000006640	458	461	709	503	511	593	523	518	128	207	211	179	314	246	518	421	250	358	107	187	256	245	354	289	113	292	456	496	273	256	625	358	347	521	372	316	169	227	244	220	192	93	425	212	687	208	625	197	432
ENSDARG00000006642	1051	1105	1532	1412	1672	1830	1196	1314	1465	1002	949	1208	1064	1464	1697	1764	860	903	1340	2020	916	1002	1103	1204	1032	947	1162	1154	1578	1724	1738	1638	1133	1191	1477	977	1274	1083	1216	1310	1970	968	1644	1249	1535	957	1580	811	1036
ENSDARG00000006666	265	241	383	298	487	517	258	272	274	147	198	233	232	311	557	543	189	223	241	356	250	207	268	269	150	257	289	283	306	433	204	228	299	311	333	315	276	286	187	232	455	201	542	256	374	169	583	188	355
ENSDARG00000006672	805	788	1025	908	1158	1293	861	941	523	552	490	591	591	840	973	846	623	478	954	1469	656	601	578	590	525	508	900	846	846	1100	836	750	848	828	940	485	857	608	502	540	1179	527	1158	774	943	520	929	591	624
ENSDARG00000006677	169	105	215	196	265	318	138	179	9	25	51	40	109	164	164	134	92	35	71	65	82	38	92	42	115	106	199	202	198	172	148	183	133	130	212	92	190	134	95	78	248	54	195	97	253	135	257	39	166
ENSDARG00000006678	51	23	70	58	39	50	35	36	20	3	15	17	28	11	34	36	25	29	40	24	19	10	24	21	23	27	46	36	26	38	57	50	22	35	63	29	33	15	26	31	41	19	45	23	49	22	40	29	36
ENSDARG00000006683	923	759	1301	1011	925	1058	762	1040	285	270	349	264	600	484	750	631	617	289	790	1081	527	338	503	372	522	407	1227	1034	655	778	1143	1017	684	781	1181	463	1093	625	490	569	699	396	825	657	910	577	891	421	706
ENSDARG00000006691	45016	48116	45354	41365	56355	58060	49849	52516	112627	57373	59973	88512	43621	81932	61887	71226	43110	62522	34775	38762	35736	43000	39847	44828	47951	41257	38914	36111	69951	74466	46620	48536	41988	41506	46317	42326	48513	40809	39318	43136	89171	45840	57084	55372	65794	38638	57778	42593	41953
ENSDARG00000006712	746	783	1291	1068	788	1018	841	908	242	174	384	234	579	386	847	602	502	425	605	926	411	536	573	482	376	483	1036	904	471	626	1085	970	702	780	1110	505	696	430	491	520	485	304	724	526	1045	364	1001	298	640
ENSDARG00000006719	886	740	1347	1085	1085	1191	780	892	209	247	389	247	540	527	859	757	582	360	586	705	470	424	583	517	545	673	1178	968	755	750	1054	1010	734	798	1057	423	930	556	504	526	942	374	1008	621	1159	509	1026	327	768
ENSDARG00000006747	1449	992	2756	1858	1502	1845	1242	1617	345	219	388	310	750	522	987	644	657	479	1367	1688	512	487	778	565	504	769	2280	1686	706	862	2067	1823	1106	1297	2271	498	1172	469	716	694	779	389	1167	604	1155	593	1176	388	1224
ENSDARG00000006754	258	290	471	376	449	485	294	385	114	73	144	122	183	204	356	310	197	201	177	284	170	176	197	203	150	178	373	283	233	234	346	284	299	327	414	203	284	198	156	143	294	132	341	223	494	213	469	122	295
ENSDARG00000006757	4015	3854	6259	5749	5649	6262	4884	5146	3901	2398	3660	3604	3639	4211	4281	4314	2610	3112	3933	4407	2681	3575	3310	3580	4402	5616	4814	4829	3944	4551	7481	6458	4596	4898	4910	3589	4771	3688	5333	6024	5040	2649	4380	4741	4992	3516	4303	3219	3248
ENSDARG00000006758	731	742	1054	897	849	1037	661	793	356	158	341	380	466	482	727	698	493	515	349	460	448	503	385	429	330	442	848	669	522	636	961	871	664	694	945	440	710	375	325	342	660	271	662	410	936	326	883	295	541
ENSDARG00000006760	487	236	1103	826	792	890	289	504	12	54	111	28	324	211	279	185	287	109	212	198	159	107	289	85	213	428	913	612	399	298	821	773	370	380	765	225	392	297	288	288	509	84	682	272	618	287	495	75	556
ENSDARG00000006766	7951	7949	10399	8949	7807	9573	6508	7386	5234	3294	3374	4080	4786	4598	6854	6275	5264	5041	4400	5641	3502	3620	5024	5154	5224	6216	7474	7803	6563	6825	9487	8982	6283	6617	8482	4984	6048	5319	6321	6408	7320	3090	7502	5794	9068	4619	8210	3450	5322
ENSDARG00000006773	559	333	1015	831	659	759	481	620	60	72	85	67	277	181	372	300	341	168	379	479	304	266	418	328	195	419	817	681	306	282	764	649	463	440	719	228	454	321	334	274	449	144	607	278	764	273	747	118	585
ENSDARG00000006775	66	49	83	67	107	130	60	84	6	6	8	8	43	34	49	52	43	17	35	58	36	13	32	28	33	75	94	99	54	39	63	64	41	50	82	37	60	60	21	35	64	15	84	42	67	78	83	25	78
ENSDARG00000006782	639	691	910	775	1008	1191	869	848	206	174	278	201	447	385	1021	866	446	369	446	711	438	315	536	428	237	279	948	828	678	741	562	524	598	650	865	507	590	427	312	311	819	278	981	503	1237	398	1006	280	609
ENSDARG00000006786	949	1034	1439	1116	1241	1497	1070	1288	421	415	526	688	574	1054	1070	1031	629	576	931	1288	543	583	777	703	531	612	1202	978	1008	1302	1125	1050	1037	1023	1154	564	969	683	507	628	1293	620	1221	760	1170	625	1168	529	716
ENSDARG00000006791	580	672	703	665	772	965	517	533	256	161	331	252	338	389	714	647	360	399	266	387	447	371	335	400	294	410	700	576	503	656	549	447	462	460	572	379	416	386	251	283	430	198	677	382	1095	377	946	284	387
ENSDARG00000006797	770	641	1339	1093	1011	1098	755	852	203	155	238	227	481	301	791	548	466	228	826	1203	463	370	577	442	245	318	1282	1124	456	549	1310	1080	632	804	1281	471	825	400	416	402	511	280	726	487	770	362	819	286	694
ENSDARG00000006811	1609	1591	1876	1706	2097	2209	1210	1197	1096	747	664	1233	835	1431	2174	1714	1182	1005	1965	3154	819	920	1169	1316	726	727	1514	1406	1757	2150	1203	1111	2229	2149	1995	711	1578	815	918	1111	2276	1621	2127	1643	2476	1166	2272	1039	1045
ENSDARG00000006812	1750	1523	2408	2146	2105	2471	1564	2044	799	702	862	720	1143	1447	1866	1624	1109	1013	987	1540	1049	952	1214	1106	1073	1216	2254	1946	1524	1961	2174	2142	1669	1733	2215	1111	1807	1241	997	1088	1885	858	1980	1363	2297	1070	2287	830	1507
ENSDARG00000006816	0	0	0	0	0	3	1	0	0	0	0	0	0	2	1	0	0	1	1	0	0	1	0	0	2	0	0	0	2	1	0	0	0	0	1	1	1	0	1	0	2	0	1	0	0	0	1	1	0
ENSDARG00000006818	326	263	309	274	550	602	236	307	167	151	146	178	176	282	406	427	190	182	159	179	288	182	284	308	133	180	285	227	334	416	194	195	224	245	317	254	278	269	145	181	575	207	560	360	625	270	588	179	328
ENSDARG00000006832	609	615	1130	946	1051	1204	628	751	304	168	358	243	544	428	837	640	449	465	456	686	407	440	487	529	300	475	897	716	565	686	966	845	612	662	976	449	648	427	439	475	559	230	816	396	1065	481	1076	281	768
ENSDARG00000006837	1197	1324	1982	1647	1838	2128	1380	1545	662	516	851	941	1016	1662	1643	1520	885	937	755	1035	913	640	1093	1083	611	1118	1598	1461	1482	1854	1865	1611	1223	1390	1586	1009	1142	990	973	970	1411	689	1760	1001	2430	923	2123	647	1285
ENSDARG00000006838	39	57	76	48	82	89	71	82	47	14	48	23	64	35	83	60	43	44	66	78	33	43	45	42	30	42	102	78	66	61	89	84	70	66	82	47	61	31	59	55	55	21	69	54	126	33	98	30	71
ENSDARG00000006840	2616	2319	3038	2857	2968	3502	1632	2326	1733	1208	1428	2188	1437	2638	2804	3164	1236	1175	2150	2972	1381	1307	2142	2078	1766	1921	2128	1992	2615	3335	2305	2236	2723	2551	2434	1473	2121	1566	1686	1985	3082	1545	3081	2289	3595	1947	3561	1708	1892
ENSDARG00000006848	150	104	183	155	71	83	146	163	98	103	103	122	152	284	111	105	107	87	142	191	104	102	104	90	145	99	112	112	37	56	160	139	177	153	79	51	61	24	66	86	202	92	168	110	135	137	85	88	116
ENSDARG00000006849	154	102	411	320	228	284	121	197	78	62	138	48	210	71	160	95	112	76	283	362	171	175	191	204	72	137	365	231	126	143	500	422	123	169	387	92	260	125	104	83	146	36	210	116	208	87	232	43	259
ENSDARG00000006859	1218	1148	1564	1302	1800	1957	1186	1458	940	609	688	756	769	951	1410	1285	807	1030	926	1368	819	929	860	1071	469	761	1497	1241	1034	1164	1288	1273	1118	1203	1523	827	1026	755	736	745	1223	498	1512	844	1768	824	1785	604	1135
ENSDARG00000006862	1213	1215	1983	1578	1221	1484	1168	1337	251	235	474	253	738	461	1039	838	587	586	800	1069	618	456	853	597	416	787	1529	1286	702	808	1342	1186	982	1201	1405	721	875	715	789	811	747	298	1363	757	1754	809	1646	478	1048
ENSDARG00000006863	32	27	67	56	69	73	49	41	28	14	24	30	27	44	50	60	36	43	31	27	28	33	47	41	30	36	55	37	43	43	39	39	40	31	45	27	36	31	20	36	53	17	74	40	61	38	74	12	38
ENSDARG00000006865	165	204	336	282	322	409	197	249	135	89	122	110	189	176	300	229	156	161	159	254	168	180	167	152	112	154	230	189	247	274	260	231	201	203	313	135	208	141	137	133	238	95	348	158	340	195	397	144	183
ENSDARG00000006868	277	328	334	289	308	350	250	246	200	80	117	165	148	170	289	217	149	196	168	277	145	213	159	181	207	191	308	242	181	259	399	369	234	256	370	174	273	129	156	137	269	86	233	172	237	133	319	107	198
ENSDARG00000006869	139	120	220	178	171	210	122	150	72	53	68	77	77	141	137	105	101	79	109	132	69	62	95	88	94	121	186	164	153	147	188	142	138	131	190	118	193	124	86	99	203	67	193	111	206	125	207	86	153
ENSDARG00000006877	51	15	98	79	48	51	50	59	1	9	8	5	43	22	27	21	18	3	33	24	5	3	13	3	32	49	94	85	45	31	58	77	57	50	72	16	51	30	29	25	64	21	62	19	77	18	65	16	59
ENSDARG00000006878	567	513	1139	880	808	828	676	776	110	109	219	145	364	321	522	395	397	296	530	710	320	310	416	291	205	346	920	794	413	476	832	689	472	557	914	264	490	341	375	305	440	162	686	324	958	341	835	209	559
ENSDARG00000006889	869	848	1308	1076	1037	1268	1002	1053	258	205	330	189	552	443	881	600	598	455	558	851	512	494	588	503	303	410	1192	880	531	630	1086	995	867	860	1290	511	873	487	404	427	605	232	890	517	1210	446	1121	337	725
ENSDARG00000006891	112	86	185	167	149	216	114	112	48	46	64	28	104	96	162	143	94	73	66	75	62	71	108	43	43	94	130	113	97	124	158	120	113	117	135	57	86	74	83	91	113	30	155	78	148	84	168	55	108
ENSDARG00000006892	347	342	530	404	678	823	381	463	123	93	167	100	308	220	570	433	290	248	250	343	270	256	415	423	185	321	462	440	328	310	637	545	312	437	518	407	299	309	290	284	520	202	645	276	651	238	564	174	375
ENSDARG00000006894	49	13	94	81	69	53	34	34	0	0	14	7	26	27	21	12	25	6	23	20	18	3	24	7	16	24	85	54	18	31	92	95	27	38	104	18	69	24	17	20	27	9	45	13	38	20	55	12	77
ENSDARG00000006896	297	301	512	401	403	404	327	393	120	107	137	129	164	207	270	211	178	137	242	285	132	155	174	202	189	203	449	310	269	301	350	368	310	342	495	133	362	148	185	190	307	121	365	196	426	174	404	149	280
ENSDARG00000006899	589	614	961	768	775	863	723	886	223	248	236	236	429	514	539	429	405	274	600	656	353	317	476	321	281	234	769	707	517	656	981	955	617	553	901	428	806	421	352	440	629	363	589	444	463	302	492	221	495
ENSDARG00000006900	827	871	1129	905	2488	3008	1315	1287	995	546	1018	853	1272	1020	2774	2687	987	1001	1368	1979	1048	1066	1162	1258	580	680	915	894	1144	1274	1216	1142	1097	1040	1144	1342	878	1338	943	1243	1759	665	2250	1075	2089	1131	2156	1045	1449
ENSDARG00000006901	1586	1403	2280	2095	2070	2345	1602	1780	907	659	823	918	1011	1373	1747	1560	1014	983	2042	2983	1025	920	1609	1499	949	1307	1966	1779	1496	1739	1990	1965	1490	1584	1941	896	1668	1063	923	1070	1892	831	1940	1354	2150	1259	1897	858	1468
ENSDARG00000006911	94	78	106	101	82	113	74	96	39	17	59	36	43	47	83	74	61	43	141	183	43	36	56	54	45	63	139	88	58	59	98	128	68	86	140	48	123	55	47	77	80	49	78	63	99	64	93	41	86
ENSDARG00000006915	887	915	1238	1109	1362	1683	1083	1152	1029	690	675	969	712	1013	1351	1420	749	687	1079	1535	832	803	753	919	732	681	974	879	987	1262	1071	1090	1049	1028	975	757	905	764	756	740	1364	714	1249	1087	1208	714	1140	664	917
ENSDARG00000006916	30	17	46	32	39	45	25	34	6	3	10	8	15	15	32	16	15	2	9	4	4	1	11	7	20	32	51	41	38	30	33	34	32	13	30	12	47	18	10	7	35	3	38	11	36	14	36	5	23
ENSDARG00000006921	2451	1795	3843	3152	2335	2741	2166	2709	583	431	640	526	1215	1134	1809	1343	1230	658	1562	1891	875	719	1138	963	1399	1766	3228	2992	1633	1806	3341	3395	2034	2146	3270	994	2576	1102	1205	1337	1972	853	2075	1442	2068	1138	1869	720	1642
ENSDARG00000006923	300	114	814	640	561	578	145	295	16	27	57	20	207	114	149	82	168	32	190	162	87	40	157	27	125	243	759	485	260	237	565	522	211	216	614	100	368	174	152	107	247	51	350	115	289	134	338	35	350
ENSDARG00000006924	409	379	665	574	550	658	433	512	197	112	221	189	281	379	560	375	317	234	291	398	273	240	265	271	242	320	608	585	407	482	566	543	428	459	595	224	425	288	319	341	499	206	598	301	636	261	534	170	397
ENSDARG00000006925	0	0	0	0	0	0	0	0	0	0	0	0	0	0	0	0	0	0	0	0	0	0	0	0	0	0	0	0	0	0	0	0	0	0	0	0	0	0	0	0	0	0	0	0	0	0	0	0	0
ENSDARG00000006939	19	28	39	42	43	40	38	41	19	20	19	11	24	20	50	43	28	21	9	21	17	19	23	13	28	22	37	38	34	31	33	38	19	27	32	12	36	15	16	20	70	37	50	28	59	25	49	9	28
ENSDARG00000006944	104	97	83	79	208	225	88	121	43	45	41	47	90	93	158	169	82	39	108	126	119	58	117	129	26	72	68	95	102	99	67	70	69	100	127	54	100	65	32	64	103	79	113	113	180	157	167	97	59
ENSDARG00000006963	1323	1355	1734	1441	2132	2475	1693	1671	575	378	596	536	998	722	2290	1962	811	837	1019	1612	935	825	1503	1152	467	643	1640	1561	1081	1141	1524	1260	1225	1492	1579	1264	1040	1140	800	876	1258	560	1963	938	2393	979	2312	609	1596
ENSDARG00000006978	75	55	74	75	113	114	42	61	6	11	23	16	37	38	91	40	48	22	30	21	11	17	23	13	34	49	62	51	115	113	78	86	60	45	133	48	102	81	71	51	148	32	126	34	180	94	136	27	79
ENSDARG00000006981	34	45	41	34	68	84	27	21	38	33	27	33	22	74	63	80	31	35	45	72	43	40	27	41	21	32	38	28	51	62	34	41	28	31	39	25	24	38	33	30	37	21	59	36	43	54	47	26	38
ENSDARG00000006983	397	434	781	585	857	926	472	528	149	98	259	211	371	243	594	515	329	332	181	239	342	312	377	302	178	348	579	486	289	381	717	584	406	474	627	307	341	223	346	322	331	98	639	253	833	272	792	178	454
ENSDARG00000006990	204	225	390	336	526	591	265	327	74	66	175	112	221	212	429	319	234	266	46	74	146	202	220	180	134	182	387	301	306	345	295	253	256	278	347	216	251	175	137	148	381	132	465	218	582	197	560	90	278
ENSDARG00000007009	36	27	64	68	110	153	82	79	30	38	56	26	80	27	66	70	50	43	69	109	58	55	59	36	38	69	49	89	80	64	69	64	58	41	88	65	73	88	75	60	72	78	83	120	82	87	80	65	44
ENSDARG00000007018	30	46	45	60	63	63	55	64	35	36	38	55	24	58	26	38	18	19	51	53	37	23	47	36	60	44	56	54	64	54	65	95	48	60	28	13	23	18	61	42	93	49	75	51	14	8	23	18	23
ENSDARG00000007024	7225	6676	6613	6866	7303	7259	4389	5587	6096	3616	4882	7088	3385	7583	4909	4721	3958	3569	6772	9081	2409	3429	3174	4349	8241	5802	6309	5324	8919	11268	5345	5949	6145	5941	6021	3070	6501	3640	4523	4392	8937	4044	6193	6149	7709	4416	7615	4935	5968
ENSDARG00000007025	130	145	160	175	259	305	174	155	188	94	139	208	105	210	199	268	105	158	73	100	143	148	119	169	91	76	177	149	218	311	115	133	157	180	178	128	190	114	99	117	260	125	261	159	271	107	275	118	138
ENSDARG00000007034	2119	2230	3022	2535	2961	3438	2353	2490	782	688	926	1064	1328	1486	2447	2118	1145	1168	1837	2573	1254	1176	1640	1430	816	1156	2698	2374	1664	1799	2321	2154	2086	2383	2818	1588	1999	1431	1183	1249	2105	922	2728	1624	3001	1299	2779	932	1841
ENSDARG00000007040	83	33	125	97	150	214	136	125	73	52	62	146	81	151	150	108	110	87	115	209	76	103	52	50	108	215	128	181	174	218	234	232	90	88	229	192	288	234	199	278	295	104	141	257	201	59	137	63	112
ENSDARG00000007045	690	726	1225	1055	1051	1027	960	976	658	349	481	487	650	520	1111	976	599	576	641	1012	556	520	716	735	582	749	1117	1031	714	937	1035	935	836	987	947	619	784	636	607	702	773	411	946	617	1231	584	1124	396	821
ENSDARG00000007065	599	648	847	720	1037	1277	785	821	845	423	481	679	547	725	1205	1162	561	475	809	1434	633	638	579	721	402	366	638	586	677	821	782	799	752	749	856	556	695	553	557	680	947	581	1002	734	899	531	965	636	645
ENSDARG00000007067	0	0	0	0	0	0	0	0	0	0	0	0	0	0	1	0	0	0	0	0	0	0	0	0	2	2	0	0	0	0	0	0	0	0	0	0	0	0	1	0	2	0	0	0	0	0	0	0	0
ENSDARG00000007077	476	391	834	812	798	855	716	796	266	252	337	296	440	588	801	764	425	321	463	594	335	282	498	432	381	420	742	644	615	821	564	554	669	537	710	490	720	551	351	348	857	491	842	475	833	499	816	330	551
ENSDARG00000007080	1005	722	1612	1107	524	259	275	382	1895	1106	2220	5346	371	4829	1933	1657	809	561	945	986	1238	1062	591	223	2328	494	1360	1573	3407	6293	2957	3504	1072	855	2478	1260	3177	1496	2404	2226	5348	2452	2917	1652	892	188	1159	235	2103
ENSDARG00000007081	1151	1128	1922	1536	1376	1678	1389	1559	515	354	601	578	779	714	1349	1049	720	609	1076	1664	817	687	1053	863	548	726	1712	1503	954	1145	1634	1384	1189	1405	1687	993	1288	862	822	857	868	621	1229	904	1625	806	1508	646	1198
ENSDARG00000007086	416	342	531	411	480	358	222	284	412	204	101	325	187	369	403	397	266	155	336	413	124	165	169	231	235	329	301	386	353	433	518	600	385	370	696	337	516	344	291	256	429	187	278	236	407	309	435	363	424
ENSDARG00000007092	680	681	1033	909	1122	1316	725	833	542	339	468	484	563	598	1056	1124	515	523	461	631	517	422	665	622	407	573	795	768	790	811	857	725	639	706	859	604	657	533	466	559	941	322	1085	555	1187	555	1105	350	791
ENSDARG00000007097	118	83	199	178	211	267	114	138	27	29	39	40	67	78	122	111	60	44	124	227	80	61	102	71	50	55	190	151	75	65	196	154	91	104	143	82	88	61	83	87	68	27	135	75	197	89	142	53	142
ENSDARG00000007098	10148	9541	13274	11638	10877	12292	9443	11014	5531	4686	7093	6207	8595	8681	9189	8396	7700	6616	9214	12843	5939	7001	7298	7058	7871	7692	12900	10599	8762	11928	11643	12148	10582	10092	12716	8067	11866	7714	7175	7759	10222	5599	8643	7727	11709	6932	11209	6038	8874
ENSDARG00000007099	1418	1421	1758	1523	2092	2370	1294	1636	520	624	780	701	1006	1383	1670	1529	1060	881	1147	1929	1065	909	1245	1058	697	813	1480	1429	1240	1678	1354	1444	1271	1358	1594	1034	1363	1143	848	986	1748	936	2096	1232	1970	1303	1898	957	1327
ENSDARG00000007108	492	499	541	490	741	822	432	406	388	358	503	425	456	822	542	663	382	365	392	544	407	419	413	405	427	346	489	378	715	952	376	431	446	406	584	356	679	406	311	360	768	391	589	475	627	357	648	300	541
ENSDARG00000007125	509	382	526	395	452	469	365	457	125	77	141	112	256	248	364	305	265	208	256	368	198	171	269	239	197	271	461	414	329	368	484	460	405	428	555	225	443	256	222	238	326	107	399	281	472	262	488	164	351
ENSDARG00000007127	1174	1223	1203	923	1453	1673	703	869	525	390	364	352	619	547	1567	1399	664	480	540	919	822	794	730	648	204	280	944	787	1002	1052	553	467	812	994	1000	787	699	680	467	610	965	533	1391	790	1419	659	1683	719	1339
ENSDARG00000007129	654	397	1109	930	567	721	451	553	52	149	148	136	378	395	297	255	364	137	542	652	258	139	397	206	440	511	854	794	470	567	1024	1007	484	448	912	236	736	345	387	420	726	410	634	576	551	340	418	154	482
ENSDARG00000007130	616	588	923	759	1575	1557	963	882	934	649	822	987	886	1111	1855	1284	688	790	1110	1985	765	839	986	1126	506	586	718	711	1153	1245	999	1022	755	809	901	940	912	1109	767	968	1762	931	1340	1103	1201	801	1199	642	819
ENSDARG00000007135	1382	1301	2204	1961	1940	2239	1537	1624	552	413	800	521	1012	839	1645	1497	924	991	1131	1677	958	808	1288	1048	890	1151	1949	1733	1219	1292	1894	1696	1294	1556	1924	1183	1361	1155	1021	1099	1186	560	1710	973	2331	1029	2012	600	1681
ENSDARG00000007136	277	167	603	440	263	362	235	343	34	63	91	57	173	142	210	146	151	62	320	365	112	65	169	89	157	238	500	387	218	223	463	365	246	263	439	136	296	170	159	147	222	127	283	133	348	141	299	80	252
ENSDARG00000007141	2099	2215	2885	2315	4518	5501	2713	2699	2117	1280	1591	1902	1915	2211	5043	4626	1614	2178	1856	2787	2258	2010	2970	3027	1131	1448	2469	2289	2669	2821	2436	2270	2080	2396	2838	3037	1941	2766	1684	1857	3771	1627	4644	2447	5351	2349	5625	1826	2736
ENSDARG00000007149	1042	487	2235	1751	1717	1961	840	1195	37	88	309	85	652	402	759	451	584	343	645	750	456	259	848	300	355	848	2115	1707	883	711	1788	1630	783	868	1808	616	989	689	686	650	735	182	1253	547	1525	672	1470	190	1471
ENSDARG00000007151	23	9	70	41	33	50	8	7	2	4	4	2	20	7	21	12	14	6	20	27	8	5	20	15	17	25	63	34	20	22	43	49	10	17	47	17	19	17	19	17	34	1	18	17	42	19	46	7	44
ENSDARG00000007169	365	440	483	447	670	711	339	425	565	389	405	604	343	650	563	599	360	417	156	135	393	352	331	342	307	304	478	355	588	716	402	379	432	458	456	266	418	276	308	305	841	342	620	397	672	397	661	283	417
ENSDARG00000007171	244	260	368	303	299	351	254	301	161	96	125	163	195	157	263	225	163	163	279	401	136	200	200	197	107	145	349	240	179	208	303	292	291	313	401	158	275	165	176	136	193	135	287	213	278	192	339	163	224
ENSDARG00000007172	1194	699	1951	1612	2327	2678	983	1295	162	198	423	302	810	951	988	971	602	429	447	515	461	251	597	287	685	1078	1718	1442	1318	1421	1806	1727	951	1045	1850	698	1321	892	742	745	1574	177	1797	846	1522	794	1425	429	1150
ENSDARG00000007175	279	301	432	355	431	430	357	399	209	181	191	175	237	317	455	375	215	181	296	476	246	230	266	266	164	203	364	365	345	456	322	279	327	353	344	183	325	239	156	203	415	152	394	273	616	261	489	193	310
ENSDARG00000007179	1159	1000	1903	1521	1669	1900	1062	1405	324	328	523	312	885	762	1036	809	832	398	1073	1384	672	555	724	476	935	826	1843	1524	975	1347	1773	1601	1077	1211	1891	640	1521	777	726	787	1278	538	1266	756	1324	769	1364	493	990
ENSDARG00000007180	1456	1340	1716	1585	2150	2451	1178	1378	926	799	911	1351	1081	1723	1453	1431	1053	946	879	1219	915	1014	774	685	1011	1119	1388	1243	1695	1976	1608	1833	1757	1403	1786	1031	1598	1089	856	888	1940	822	1533	1270	1985	876	1930	809	866
ENSDARG00000007181	294	287	515	355	528	621	324	361	200	118	198	156	293	266	477	424	304	257	303	417	262	204	264	249	176	223	385	355	278	355	397	319	360	346	413	268	313	267	231	244	340	154	419	347	463	247	493	185	330
ENSDARG00000007184	577	314	1225	857	834	1187	421	583	30	92	175	52	373	263	468	295	296	154	539	560	261	179	392	189	220	363	976	747	389	380	1011	895	428	494	1007	276	590	296	364	330	433	145	658	306	676	327	786	132	583
ENSDARG00000007186	75	58	133	91	104	125	70	126	11	30	34	32	50	66	69	54	51	28	32	45	51	21	68	37	42	68	136	110	93	80	103	70	59	66	102	70	52	48	48	48	84	26	95	57	144	44	131	32	88
ENSDARG00000007195	1038	925	1721	1432	1240	1481	1001	1166	334	272	428	296	787	452	961	665	763	587	723	1061	639	602	757	659	536	735	1393	1148	628	711	1688	1383	820	1004	1383	498	920	484	650	599	731	319	1173	530	1347	572	1290	363	953
ENSDARG00000007196	1018	1198	1260	1080	1787	1820	1085	1150	852	488	663	863	671	999	1827	1754	609	679	966	1610	960	742	1032	1057	534	675	1096	982	1125	1365	1032	914	1054	1151	1135	1021	926	952	751	745	1513	693	1679	934	1842	988	1939	754	1165
ENSDARG00000007198	592	528	812	684	768	832	705	701	269	172	314	245	405	435	690	609	392	320	276	401	423	341	463	434	335	418	761	667	472	534	764	771	510	620	757	417	592	389	355	300	654	289	704	432	907	346	905	255	595
ENSDARG00000007199	0	0	0	0	0	0	0	0	0	0	0	0	7	17	0	0	0	0	0	0	0	1	0	0	0	0	0	0	0	0	0	0	0	0	0	0	0	0	0	0	0	2	0	1	0	1	0	0	0
ENSDARG00000007204	778	831	1197	986	1182	1460	957	901	546	287	541	538	612	706	1320	1124	532	560	621	837	554	517	632	744	384	504	1019	895	878	848	939	888	765	876	1021	601	773	608	483	545	866	430	1122	723	1431	599	1316	429	773
ENSDARG00000007207	166	133	176	170	264	281	158	178	70	78	55	56	120	100	174	161	92	61	143	211	125	101	180	146	62	71	185	154	150	161	124	129	159	152	134	111	143	125	83	87	300	99	268	133	218	132	277	98	145
ENSDARG00000007216	3441	3512	4807	4455	6067	6819	4510	4430	4788	2850	2449	3224	3198	3488	7303	6563	2770	2939	2565	3669	2913	2737	4192	4679	1938	2632	3682	3988	4602	4805	5213	4982	3427	3863	4279	3653	3386	3799	3159	3838	6118	2601	6421	3430	6610	3641	6511	2896	3690
ENSDARG00000007217	151	176	289	222	418	447	217	259	218	133	170	191	209	285	372	418	150	151	248	400	183	153	185	226	138	129	206	183	263	301	281	233	295	253	256	192	255	209	192	221	407	268	352	344	307	199	318	147	175
ENSDARG00000007219	1681	1716	2074	1882	3279	3553	2206	1950	1447	870	1219	1638	1460	2043	2976	3219	1585	1300	1053	1344	1451	1231	1582	1517	1302	1018	2255	1843	2422	2720	1790	1911	1994	1799	2634	1543	2547	1563	1070	1285	3684	1381	3139	1860	3253	1609	3138	1018	1905
ENSDARG00000007220	928	870	1891	1518	1274	1431	961	1123	288	163	411	228	655	501	838	609	644	527	653	830	450	462	702	495	412	639	1418	1113	681	718	1619	1383	891	938	1432	513	826	508	586	595	751	313	1018	591	1166	573	1102	285	1037
ENSDARG00000007221	465	453	472	359	636	707	436	458	91	138	161	174	187	283	508	484	220	195	269	555	329	204	480	418	55	120	502	481	354	414	281	234	340	426	412	307	255	345	198	196	366	155	597	340	840	365	801	316	487
ENSDARG00000007231	1291	1114	1410	1239	1518	1708	1127	1328	593	429	692	731	731	1003	1321	1098	779	654	831	1246	745	709	861	799	806	771	1295	1094	1060	1343	1379	1387	1121	1107	1297	637	1162	769	647	751	1323	553	1307	932	1616	852	1614	650	935
ENSDARG00000007241	1100	1322	2020	1419	1485	1293	1066	1007	1538	1073	1173	1168	1387	1599	1533	1437	1097	1123	569	650	699	1068	788	918	1548	1633	1350	1087	1482	1936	1153	978	1150	1243	1913	883	1860	880	547	773	1814	715	1373	857	2098	750	1777	742	1249
ENSDARG00000007244	1459	1391	1797	1601	1694	1715	1052	1346	1338	1362	1090	1486	1139	2006	1169	1293	1302	1156	1579	2065	991	902	862	1024	1948	1446	1479	1327	1786	2151	1855	1924	1309	1264	1576	1002	1639	1179	1486	1427	2051	1022	1406	1346	1721	1152	1407	1154	1265
ENSDARG00000007245	103	74	248	149	214	214	57	85	10	22	32	8	82	36	51	55	41	32	112	127	68	23	104	57	43	85	104	85	63	60	179	156	72	69	153	59	115	71	100	90	85	42	91	83	212	71	218	25	89
ENSDARG00000007247	907	943	1818	1444	1063	1195	1046	1154	173	138	424	203	580	366	992	938	520	526	610	983	521	537	711	606	312	575	1264	1093	635	657	1300	1072	837	1027	1509	648	638	537	488	517	603	189	906	530	1446	474	1275	340	927
ENSDARG00000007250	361	402	574	447	686	866	444	507	220	182	241	252	280	326	550	489	272	279	287	477	276	282	342	344	190	260	462	427	404	499	431	402	386	420	484	275	364	282	278	265	497	202	548	300	673	326	728	243	334
ENSDARG00000007257	614	438	941	770	1155	1254	550	669	479	365	378	445	531	706	694	749	493	378	448	530	450	290	538	453	382	463	865	749	787	795	780	771	649	583	845	490	718	617	461	448	1069	442	908	598	1019	595	989	380	735
ENSDARG00000007264	3362	3380	4044	3853	5577	6361	4623	4061	3795	1838	3270	3825	3178	3570	5010	4537	3073	3670	721	1091	2838	2909	2243	2622	2977	3853	4021	3761	4670	5407	4772	4783	4068	3931	4107	3159	3525	2816	2740	2784	4057	2225	3763	3585	5993	3062	5554	2607	3376
ENSDARG00000007271	757	830	1369	1104	1202	1293	875	977	369	295	451	365	564	585	986	972	524	469	657	899	498	431	771	645	421	614	1150	1028	753	843	963	841	750	864	1060	641	790	651	554	603	780	445	1066	682	1298	629	1243	405	928
ENSDARG00000007275	25780	22643	29803	25946	18124	20650	17387	20481	8396	6908	10499	11996	14093	17433	18940	17804	13514	11101	17349	22309	9345	9579	13797	12411	20332	21793	23758	20597	18814	24257	24507	23478	19440	19510	25684	12214	22246	12929	15073	15637	20518	12077	18528	20726	22608	13510	20522	10200	18140
ENSDARG00000007276	48272	53442	51485	52562	23417	20422	32865	36913	60192	18397	6228	33718	9586	25442	26455	26993	21419	29307	19230	26676	10636	19580	28180	32143	9747	25584	36381	41027	34321	46735	56190	49604	26529	39466	37632	30993	20266	36470	37280	53184	33130	8197	23131	20963	75717	24235	52513	24825	31536
ENSDARG00000007277	39	58	80	71	92	97	66	94	54	27	59	45	48	56	87	88	45	47	28	30	53	33	43	49	17	72	67	74	79	95	61	62	75	50	64	48	63	56	45	41	90	62	81	115	117	49	87	46	49
ENSDARG00000007278	359	349	410	301	383	455	328	373	76	68	94	45	138	149	391	370	129	128	180	264	199	116	319	246	68	118	355	426	186	209	253	208	231	313	318	254	190	242	159	140	194	118	361	188	501	258	535	131	317
ENSDARG00000007279	903	883	881	852	1110	1359	929	995	389	297	377	444	473	621	1057	1001	480	432	568	820	532	512	599	636	443	478	919	819	665	874	692	655	882	913	1063	696	945	691	526	540	1101	529	1143	753	903	649	1097	546	769
ENSDARG00000007285	393	422	535	494	1035	1040	483	546	813	430	383	696	367	592	1051	987	313	426	280	403	484	434	564	682	243	273	451	376	686	657	439	498	494	554	522	600	472	531	378	403	1116	404	969	583	939	482	960	422	487
ENSDARG00000007289	123	93	117	113	137	168	89	121	34	14	92	18	98	96	89	66	95	85	121	107	55	106	72	33	98	118	230	153	132	118	138	162	122	85	187	73	188	98	66	57	158	37	177	109	154	152	141	85	146
ENSDARG00000007294	12059	10905	16890	14395	18105	23007	15317	15907	4756	3278	5836	4316	9967	6064	18967	16695	8142	6638	10985	17331	8436	7948	11985	10213	4706	6525	13728	12779	8805	10250	14390	12377	10078	10927	14859	10103	9934	9847	7444	8534	11490	6172	16299	10639	16776	10196	16683	8263	11339
ENSDARG00000007302	640	619	859	745	798	900	554	568	447	314	328	451	398	484	818	784	447	357	457	716	374	350	399	467	268	425	629	595	780	764	546	520	612	648	656	412	531	479	457	518	771	452	801	674	843	533	926	541	419
ENSDARG00000007315	617	646	734	673	894	1034	692	745	381	256	292	342	392	381	894	786	409	403	307	407	419	402	512	491	238	307	754	624	543	639	518	506	574	625	697	526	511	458	348	384	668	310	829	485	1118	444	1073	431	622
ENSDARG00000007320	67302	74434	77701	73440	101894	97334	64810	73215	185493	98636	100595	164916	68435	150595	96146	108678	62839	79000	41363	43850	67450	75891	56701	69252	77421	65745	71274	63537	116356	133644	77569	80921	75896	71692	81525	61629	89066	63551	63220	68865	165137	81110	102230	92336	105692	59040	97931	60653	64232
ENSDARG00000007323	2417	2437	3344	2812	3635	4124	2607	2995	2163	1848	1685	2477	2019	3490	3465	3657	2000	1547	2975	4154	2284	2154	2028	2124	1532	1322	2550	2202	2577	3491	2497	2460	2783	2706	3030	1943	3080	2140	1599	1823	3747	2141	3304	2481	2864	2065	3093	2155	2015
ENSDARG00000007329	4	8	4	5	8	14	4	8	0	1	2	1	6	1	1	0	6	7	3	4	6	5	0	3	7	3	4	4	5	7	4	8	5	4	3	3	10	1	4	1	4	3	7	6	6	2	6	2	1
ENSDARG00000007344	347	283	563	282	1241	1072	167	331	404	235	523	582	510	742	1358	1568	316	298	236	363	465	342	216	267	475	479	301	183	668	873	519	396	294	331	611	263	487	269	241	308	1349	228	1218	282	496	244	519	189	320
ENSDARG00000007347	1290	1472	1369	1231	2044	2087	1072	1184	1718	853	839	1252	896	1428	1903	1902	770	838	547	633	936	828	955	1041	829	891	1181	1004	1555	1788	997	1126	1110	1171	1329	1303	1186	1166	859	924	2048	727	1869	1072	1855	929	1832	835	975
ENSDARG00000007349	13	8	19	18	6	7	19	38	0	2	9	12	10	20	7	1	5	7	34	26	0	5	2	7	13	10	7	6	13	9	36	23	14	10	7	5	8	4	9	12	1	5	2	3	5	3	12	5	4
ENSDARG00000007356	43	28	64	62	73	86	43	62	30	27	29	32	26	60	68	51	33	39	32	42	30	31	41	45	25	44	62	42	47	73	52	74	45	44	75	31	59	31	34	40	81	24	48	30	88	42	66	19	49
ENSDARG00000007358	49	18	15	16	9	9	18	37	13	15	13	24	16	26	32	21	11	13	8	26	10	12	18	12	10	10	13	16	9	18	29	46	34	46	58	16	46	32	18	10	27	2	14	18	23	8	27	11	17
ENSDARG00000007359	372	410	548	442	669	743	432	518	383	222	322	546	291	627	606	529	249	237	257	363	343	292	378	426	276	242	441	364	517	628	418	376	360	403	535	360	492	357	226	258	765	339	583	377	620	347	613	343	403
ENSDARG00000007362	1501	1577	1953	1507	1624	1770	1297	1633	904	775	698	897	931	1218	1375	1218	899	585	1630	2316	935	730	816	884	793	648	1571	1220	1192	1692	1386	1342	1380	1348	1715	826	1581	884	753	824	1759	1081	1445	1145	1153	1031	1319	952	928
ENSDARG00000007366	658	623	547	551	887	989	477	578	568	404	490	579	364	731	623	697	507	389	455	617	279	369	352	511	494	385	584	429	715	1079	485	605	622	575	858	457	771	505	433	401	1028	437	775	731	1026	442	1114	416	700
ENSDARG00000007369	975	931	1613	1230	1105	1208	1015	1043	342	289	330	417	647	559	954	761	594	419	837	1074	451	374	461	403	458	472	1271	1057	764	871	1498	1308	1083	1117	1373	376	1046	442	531	607	955	537	985	731	977	458	956	388	734
ENSDARG00000007370	649	449	790	727	846	1093	665	761	108	103	124	143	307	367	517	461	377	236	345	381	331	249	347	178	277	355	797	717	347	379	656	606	449	447	837	328	554	397	402	413	573	232	848	542	733	532	890	258	543
ENSDARG00000007371	20	19	17	3	12	17	3	12	3	2	3	0	3	5	14	3	15	9	3	7	2	8	3	8	5	6	11	14	13	13	2	10	11	15	16	0	12	4	5	10	8	6	8	4	12	3	8	2	4
ENSDARG00000007377	1406	1255	1175	749	3321	3398	1011	853	745	391	384	930	598	1005	2365	3303	570	685	392	551	850	929	621	770	356	398	762	706	811	731	925	851	768	797	1551	688	1076	654	283	356	1832	448	2001	599	1584	456	1908	377	598
ENSDARG00000007382	406	356	747	590	1000	1190	508	659	300	253	427	469	477	776	591	532	531	444	516	918	377	479	453	474	354	625	506	454	596	550	1456	1176	601	626	802	377	422	362	421	453	945	282	958	476	726	359	638	345	639
ENSDARG00000007383	499	461	629	641	719	900	580	692	206	205	435	261	483	499	506	489	489	241	598	695	360	239	335	406	353	337	682	610	439	653	614	758	683	716	672	181	637	306	315	398	539	347	612	490	548	426	597	381	397
ENSDARG00000007385	9376	9256	12208	10830	14451	14799	8427	10786	12729	10051	7609	11772	8759	13916	12940	12592	6996	7938	8336	10925	8489	7914	9635	9324	8379	7406	10219	10796	14263	16751	12491	12566	9380	9788	11681	9348	11515	9597	9815	10472	18539	11277	14023	12370	13496	9385	13236	8932	9434
ENSDARG00000007387	515	494	827	606	709	767	543	636	239	262	258	408	382	557	624	566	353	228	749	1186	385	268	461	440	224	264	659	571	414	602	510	539	485	543	754	368	581	473	304	337	575	390	679	488	685	429	808	367	546
ENSDARG00000007396	457	418	399	316	818	896	373	495	456	289	315	381	332	479	534	549	297	247	437	717	290	255	350	382	334	313	480	351	465	638	490	417	279	321	490	298	538	403	284	318	611	284	586	379	581	318	677	311	446
ENSDARG00000007398	182	74	324	264	279	307	106	181	11	9	31	15	85	102	96	70	96	21	17	20	59	14	49	36	83	119	309	265	186	164	278	272	138	136	256	47	223	90	83	57	208	42	217	72	194	83	169	15	152
ENSDARG00000007405	1484	1501	2301	2000	2999	3213	1653	1869	1196	1073	1381	1380	1548	2104	2545	2407	1276	1364	1191	1556	1398	1345	1533	1495	1361	1381	1874	1676	2030	2387	2187	2076	1742	1780	2215	1401	1861	1410	1313	1498	2588	971	2403	1496	2806	1329	2638	998	1644
ENSDARG00000007406	677	551	917	689	478	662	520	673	103	58	128	53	238	107	393	255	346	163	528	779	228	283	305	269	126	182	790	652	198	290	784	754	476	414	708	177	494	167	237	253	204	104	403	283	396	215	461	144	298
ENSDARG00000007407	299	336	434	361	680	671	332	432	494	200	240	307	207	417	473	407	251	257	308	464	232	194	333	488	281	204	484	332	451	555	337	372	408	389	464	277	541	318	249	248	645	313	497	353	552	272	578	270	408
ENSDARG00000007409	252	232	318	269	338	406	262	329	357	228	270	308	247	349	367	358	250	209	306	520	216	239	221	287	213	223	257	252	329	417	264	264	292	292	301	252	323	242	206	257	391	303	397	316	371	253	361	277	251
ENSDARG00000007412	545	332	837	626	1909	1531	446	593	38	226	168	193	571	683	598	635	396	179	330	264	345	167	456	216	605	508	685	593	708	800	816	859	443	436	827	354	898	489	482	415	1379	265	1158	485	839	498	912	187	655
ENSDARG00000007413	1216	823	2016	1740	1803	1918	1461	1438	315	274	510	353	783	632	1365	1053	708	562	453	605	599	458	840	592	630	933	1902	1679	939	1166	1763	1674	1111	1225	1489	723	989	677	640	620	1176	332	1500	726	1868	684	1539	313	1177
ENSDARG00000007418	310	302	311	289	466	513	274	301	580	469	372	748	262	833	496	524	223	261	242	326	294	309	234	305	323	229	272	220	512	657	204	296	301	256	310	247	422	284	223	228	879	449	482	326	460	276	428	258	351
ENSDARG00000007421	3814	3481	2237	2257	3783	4623	2037	2342	3231	1811	3023	2704	2299	3001	3234	3576	2539	2469	1659	2330	1385	1588	1940	2139	2821	2300	2412	2134	3571	4336	1843	1947	3034	2693	3022	2162	2709	2144	1974	2010	4108	1727	3441	2567	4799	2152	4373	2217	3498
ENSDARG00000007425	295	247	404	338	397	423	253	252	116	116	208	178	196	349	373	385	270	236	321	425	191	188	232	185	271	286	320	339	295	437	380	410	261	292	348	178	322	205	246	260	345	139	329	335	379	211	355	138	284
ENSDARG00000007429	178	236	202	164	349	369	271	366	257	187	137	154	149	198	578	542	169	201	218	321	171	150	212	266	78	79	173	151	276	383	210	217	185	185	176	256	144	308	128	182	442	218	488	261	453	234	445	209	205
ENSDARG00000007430	284	294	417	348	342	443	340	331	92	63	115	117	158	150	372	250	106	161	176	267	195	131	171	182	118	167	407	343	175	236	402	305	190	333	399	186	253	158	168	142	178	62	341	144	546	162	489	111	259
ENSDARG00000007436	173	147	221	163	228	272	94	145	64	41	68	86	83	149	166	149	92	63	138	199	69	64	112	107	102	94	235	158	173	199	177	182	160	169	240	81	313	92	107	91	223	102	168	135	166	112	201	81	164
ENSDARG00000007438	2396	2553	3273	2842	4113	4451	2792	2878	3377	1883	2197	2942	2188	2996	4095	4027	2024	2442	2109	3272	2243	2416	2469	2742	1707	1978	2883	2524	2993	3688	2595	2571	2451	2711	2926	2335	2363	2226	1859	2014	3994	1794	3886	2412	4505	2084	4441	1822	2690
ENSDARG00000007443	124	131	217	177	214	228	209	207	85	71	88	80	116	120	241	184	118	128	112	165	123	119	116	144	68	103	197	168	146	165	215	220	161	219	251	155	162	123	85	107	155	106	243	146	298	106	239	89	162
ENSDARG00000007444	246	189	414	288	279	298	233	254	55	79	93	66	131	110	190	181	105	83	157	226	141	83	176	120	113	139	271	297	177	183	263	246	164	219	279	147	177	127	133	153	185	82	223	135	308	133	261	70	193
ENSDARG00000007449	939	998	1337	1150	1109	1172	906	1038	599	421	515	444	564	613	947	824	645	652	686	896	503	530	635	682	454	640	1082	955	846	939	965	964	817	882	1001	599	757	650	558	666	843	387	865	819	1370	685	1195	568	828
ENSDARG00000007461	304	155	544	496	487	613	241	367	19	41	99	38	252	185	199	176	182	63	170	164	151	74	193	80	219	268	501	403	337	278	551	506	280	281	534	157	407	181	240	188	421	115	448	201	449	218	370	102	367
ENSDARG00000007465	58	38	63	59	44	75	75	66	21	22	31	7	28	17	85	93	93	48	44	122	23	28	53	68	29	67	52	42	120	68	47	46	51	58	65	85	52	137	73	48	38	14	85	78	103	49	119	43	81
ENSDARG00000007467	1	4	7	2	7	4	12	6	5	2	4	7	7	29	10	1	2	0	2	4	3	6	3	1	3	3	4	3	6	6	3	5	1	7	8	4	6	1	2	2	14	3	7	1	2	4	4	2	5
ENSDARG00000007477	507	474	774	703	665	694	499	627	78	184	175	248	243	516	431	411	227	173	273	398	274	175	370	266	418	444	729	636	550	652	732	616	424	421	754	339	640	400	279	321	565	276	437	378	605	349	536	240	413
ENSDARG00000007480	536	754	1354	1012	1983	2150	1715	1593	4767	2712	1674	3589	1470	3807	3435	4903	1881	3138	218	399	2349	3088	2668	2777	1413	890	1785	728	818	616	1252	1377	1320	2011	1703	1127	1358	413	2985	1655	6105	2362	3181	2200	928	1307	1233	1238	1683
ENSDARG00000007485	665	717	1196	1026	1106	1185	762	824	658	368	477	661	566	865	1049	931	576	555	473	576	463	475	544	650	513	692	928	867	789	884	1166	1117	692	820	937	476	724	457	569	609	910	324	963	532	1251	467	1074	333	684
ENSDARG00000007490	59	52	142	120	120	100	52	80	6	10	32	19	56	87	54	62	48	33	40	53	30	23	53	27	71	77	105	82	93	108	98	81	93	79	131	27	112	65	53	46	117	27	89	56	110	43	103	24	69
ENSDARG00000007494	381	296	486	502	512	540	284	363	92	122	136	76	241	229	375	291	251	118	307	475	234	140	329	237	286	301	529	533	310	386	399	435	265	332	469	187	412	270	257	301	420	156	409	336	615	374	547	206	398
ENSDARG00000007496	1064	1041	1479	1272	1337	1675	838	896	728	381	633	746	627	910	1326	1247	675	791	404	415	591	616	836	799	714	763	1134	1060	934	956	1484	1374	830	840	1124	829	800	763	675	775	1285	508	1429	801	1527	551	1396	471	1033
ENSDARG00000007523	1461	1386	3095	2403	2263	2609	2021	2083	508	414	824	506	1243	1058	1671	1323	1192	964	848	981	867	799	1249	946	1013	1437	2746	2266	1572	1661	2162	2050	1746	1741	2639	1053	1813	1065	979	1055	1519	605	1898	1020	2737	1026	2442	540	1845
ENSDARG00000007526	5749	5946	7119	6458	11626	12736	6399	6658	7917	4121	4412	5719	4541	6230	11470	11562	4714	5807	4466	7086	5111	4884	6309	6685	3870	4717	5455	5657	7987	8728	6250	5918	5909	6419	6235	5334	4919	4910	4456	4696	10538	3721	10484	6248	11120	5405	11418	4750	6548
ENSDARG00000007531	388	445	637	581	746	757	513	552	690	448	396	644	436	705	790	763	429	426	378	521	397	472	420	500	363	453	452	501	578	620	795	755	498	516	543	420	500	461	452	581	934	442	664	549	722	347	690	375	453
ENSDARG00000007534	10	9	11	11	11	16	9	2	8	1	2	4	0	20	15	12	13	11	10	15	11	4	2	8	8	4	13	20	8	16	6	7	7	15	24	30	11	47	14	8	18	6	25	13	32	9	9	6	19
ENSDARG00000007553	1108	1194	1706	1298	1108	1394	1018	1127	256	173	391	312	643	490	748	700	665	652	776	1231	598	667	664	525	534	693	1442	1094	537	575	2165	1845	887	967	1083	500	542	481	383	521	614	219	876	458	994	499	982	377	858
ENSDARG00000007560	566	273	881	700	841	1094	332	521	54	108	153	74	308	324	378	266	316	100	352	401	231	112	421	190	276	462	918	729	537	508	783	761	518	528	971	357	843	373	339	330	681	210	716	406	777	486	754	172	629
ENSDARG00000007561	31	8	93	86	75	79	23	46	12	8	14	5	40	18	18	9	18	8	22	19	16	2	13	8	21	43	91	75	40	29	68	62	32	36	83	12	51	12	36	15	32	6	49	14	38	19	44	6	18
ENSDARG00000007566	1150	751	1857	1525	1637	1904	962	1173	88	188	347	219	728	617	995	926	681	407	770	1042	559	340	750	491	513	803	1497	1355	908	882	1469	1235	918	982	1523	533	1070	718	638	678	1051	353	1290	697	1611	767	1423	413	1058
ENSDARG00000007576	48194	49986	72331	63522	50357	67964	61217	82596	38355	12190	24972	16655	35449	18111	60859	57070	42899	60041	36666	63043	36168	40123	37692	41223	15753	47179	60975	56250	52282	45718	67907	54681	61210	75632	66302	52023	44999	42843	34260	32488	47847	24984	56287	46624	72934	38557	63849	36054	63323
ENSDARG00000007582	3	0	32	33	38	24	1	3	13	3	1	55	2	73	19	21	6	7	2	2	12	15	19	18	19	5	43	35	44	50	23	32	0	1	72	32	63	34	7	7	29	27	12	35	36	8	25	10	16
ENSDARG00000007597	280	287	402	348	368	433	288	334	222	151	197	223	188	284	430	339	190	197	264	396	205	171	174	212	173	198	358	319	309	407	355	285	281	269	395	198	315	180	176	223	341	242	375	244	419	190	378	183	204
ENSDARG00000007601	338	320	765	545	468	514	427	476	40	40	127	85	226	188	329	228	231	148	346	417	165	158	284	171	135	260	641	558	313	329	561	447	371	429	660	229	440	220	173	174	275	100	409	216	666	205	587	104	495
ENSDARG00000007603	1054	1018	1500	1316	1791	1987	1180	1198	801	914	912	932	1040	1666	1721	1751	1008	790	776	975	1001	865	857	814	1243	967	1281	1199	1577	1876	1241	1155	1113	1071	1462	971	1322	1039	821	895	1980	819	1591	1042	1772	959	1685	737	1122
ENSDARG00000007614	187	160	232	209	255	294	186	198	145	108	135	130	108	184	256	256	130	146	42	38	137	116	144	158	117	131	157	170	236	236	219	222	157	207	227	167	174	124	135	123	241	64	261	148	296	115	275	84	164
ENSDARG00000007624	230	236	219	245	295	324	216	251	153	77	85	192	113	164	321	319	134	102	196	379	150	111	160	184	41	63	188	165	231	283	133	125	216	209	237	150	200	154	79	104	280	165	353	198	340	156	329	171	172
ENSDARG00000007630	442	520	622	579	629	705	544	585	428	313	393	188	400	292	605	530	333	407	193	238	399	394	418	421	309	406	459	357	408	444	581	614	535	576	541	374	422	320	292	299	646	196	645	365	661	283	640	207	431
ENSDARG00000007639	1079	995	1603	1437	1343	1396	1212	1174	781	559	684	678	898	853	1069	963	774	730	920	1113	639	686	826	807	1145	1360	1496	1552	1039	1206	1842	1682	1144	1286	1325	766	1166	905	989	1043	1099	590	1172	909	1471	727	1242	615	1037
ENSDARG00000007641	67	77	98	68	131	153	80	92	145	85	78	135	66	134	149	118	75	82	21	30	78	79	50	82	44	60	87	70	108	160	74	67	79	83	80	92	91	42	39	62	190	76	157	97	152	52	164	52	75
ENSDARG00000007654	5619	5100	11791	9681	9433	10776	6832	7422	964	919	2890	1165	4659	2357	8000	6014	3954	3795	4846	7127	4059	3669	5366	3648	2114	4068	9383	7745	4283	4509	9954	8058	5452	7173	9301	4599	4551	3875	4151	3904	3937	1384	7953	3432	10274	3311	9639	2073	7785
ENSDARG00000007655	188	226	330	293	278	299	207	391	249	122	135	158	124	197	195	213	103	103	158	211	53	95	96	122	224	202	481	340	308	158	315	287	256	286	277	160	171	149	94	151	197	157	288	176	347	199	278	175	278
ENSDARG00000007657	309	278	311	283	354	386	262	395	271	139	214	306	226	400	420	356	216	167	392	631	242	255	240	245	154	146	283	281	268	362	317	289	327	325	323	200	273	238	192	235	403	263	388	294	373	199	404	222	238
ENSDARG00000007663	2009	1982	4198	3342	3525	4049	2628	2876	431	403	1179	464	1819	988	2618	1934	1521	1454	1960	3019	1487	1397	2105	1485	850	1686	3360	2714	1598	1741	3681	2867	1953	2452	3434	1754	1752	1543	1508	1465	1641	555	2899	1449	4024	1307	3480	848	2841
ENSDARG00000007671	965	857	1573	1319	2184	1956	770	859	612	437	374	676	688	1100	1435	1392	651	495	1220	1739	664	718	723	765	652	921	905	1115	1240	1580	1745	1655	1675	1432	1813	818	1656	984	1474	1335	1252	805	1269	1186	1084	792	1434	760	684
ENSDARG00000007678	5936	4776	9968	7970	5895	7174	5663	7158	1566	1297	1743	1423	3608	2500	4846	3453	3332	2334	5760	8416	2812	2814	4243	3131	2070	3120	9085	7061	2943	3594	8733	7941	4994	5953	8482	2841	5034	3055	3865	3678	3138	2061	4742	3314	5931	3350	6046	2193	5631
ENSDARG00000007682	3517	3907	4973	4219	4389	4818	3604	4218	5446	2640	3172	3181	2671	3233	5524	5559	2710	3336	1498	1950	3218	3830	3329	4471	2597	3559	3444	2963	3869	3846	4459	4478	3912	4133	3471	3505	2499	3574	2782	3151	6456	2515	5863	3496	5107	3162	4888	2890	4016
ENSDARG00000007691	1035	881	1417	1274	1559	1942	943	1119	737	459	650	728	805	1041	1359	1472	723	721	883	1347	815	655	917	964	780	891	1108	1101	1085	1220	1259	1204	995	1059	1258	803	1013	880	717	814	1285	555	1482	812	1629	753	1637	591	1038
ENSDARG00000007693	2300	2479	3286	2233	4779	4261	1891	2036	5433	2997	2331	5257	2343	5529	3407	3699	1910	1845	719	655	1753	2310	1661	2230	2580	2360	2054	1791	3364	4078	2023	1664	1921	1991	3297	1853	3036	1896	906	1370	4994	1358	2986	1450	3380	1028	3526	1061	1895
ENSDARG00000007697	12822	13525	12312	10621	20257	22548	10715	13032	13513	7688	8686	10855	8750	12932	18206	18354	9593	13173	14026	22965	10142	10694	12131	13552	7076	8516	13280	11110	14444	16883	9237	8702	11435	13443	12394	11835	10145	10667	7781	8572	23333	9947	25516	14282	24044	11996	23905	10188	13165
ENSDARG00000007708	12024	12242	16408	15008	17990	17815	13691	13907	28112	14097	18907	26635	14421	25914	16079	17845	12817	17286	8992	10804	10707	13147	11382	14000	20165	19333	13702	13336	20635	22466	18620	18124	14413	14412	16053	12879	16966	14813	15086	17136	23481	14992	15539	18044	20983	11713	16810	11203	13966
ENSDARG00000007709	140	81	185	159	263	285	98	120	13	41	79	37	90	134	184	182	115	50	87	83	77	37	96	49	99	146	164	152	167	130	226	213	103	92	208	111	212	103	103	98	206	46	219	113	189	110	171	67	173
ENSDARG00000007711	266	276	239	231	473	486	256	283	279	209	175	336	209	422	418	384	190	151	136	197	233	158	175	247	170	140	268	205	327	387	234	244	296	255	312	190	315	200	164	140	445	236	414	239	397	172	376	151	235
ENSDARG00000007715	3176	2786	3713	3311	3364	4195	2648	3796	2906	1011	1465	1143	1981	1341	3415	3197	2508	4521	2213	3648	2252	2524	2148	2185	1132	3509	2890	2741	3668	3700	3316	2803	3051	3391	3189	2421	2798	2407	1863	1795	4265	1392	3718	2505	4248	2723	3561	2216	3571
ENSDARG00000007720	931	1007	1053	915	1348	1497	896	1078	1239	815	843	1225	840	1489	1477	1473	768	800	1324	1969	840	841	752	874	451	500	943	754	1446	1881	802	831	976	963	1205	879	1243	958	632	691	1880	1058	1433	1235	1422	910	1522	1042	993
ENSDARG00000007722	267	233	323	292	371	371	123	169	233	169	78	241	129	305	305	215	157	140	87	125	138	126	159	178	132	163	216	160	234	325	223	212	126	130	261	160	290	172	187	170	414	115	324	197	304	131	260	107	138
ENSDARG00000007723	321	230	478	421	518	629	229	357	23	49	106	46	215	183	266	213	217	98	166	193	161	88	220	125	177	281	436	401	295	250	372	338	285	276	397	192	318	224	183	183	366	106	446	177	504	272	517	90	315
ENSDARG00000007727	241	114	427	354	305	379	164	243	26	55	69	42	134	212	189	128	147	48	124	105	77	51	125	59	222	257	411	342	331	288	302	315	216	223	406	95	317	196	129	116	312	47	292	149	369	206	323	74	233
ENSDARG00000007734	166	190	172	142	212	265	165	204	153	80	108	106	124	151	260	227	162	149	143	211	136	106	149	157	89	118	200	156	187	255	120	139	194	182	176	114	155	131	81	125	323	123	251	174	273	159	255	116	157
ENSDARG00000007737	1395	1138	1998	1470	2337	2410	1078	1478	757	564	687	1332	869	1741	1751	1813	1250	731	665	1171	1337	1187	738	797	1274	989	1244	1223	1506	2094	1532	1294	1039	1172	1753	953	1339	710	700	704	2024	670	1715	881	1369	870	1423	677	1058
ENSDARG00000007739	3752	3736	5662	5244	8967	9415	4347	3834	5411	3492	4866	6037	4169	7210	6222	7248	4254	4646	4539	5859	2999	3595	3243	3030	6675	4139	4344	3908	6933	10143	6171	6378	4575	4363	5302	5093	5971	5016	3594	4283	8206	3175	6387	3761	6162	4310	4807	3273	4297
ENSDARG00000007743	129	121	157	129	163	195	114	157	127	82	81	149	85	155	168	127	99	60	155	214	86	85	70	78	87	70	145	112	115	151	138	129	159	165	205	52	146	67	84	94	141	116	159	124	101	94	124	90	101
ENSDARG00000007744	1405	1466	2309	2043	2681	2778	1911	1969	2357	1319	1216	1548	1624	1675	2812	2636	1306	1520	1193	1555	1205	1465	1797	2058	1218	1528	1709	1966	2294	2132	2717	2746	1646	1742	2186	1893	1882	2017	1857	2072	3269	1307	2640	1855	2554	1513	2336	1247	1943
ENSDARG00000007745	4991	5087	6619	5786	9638	10985	5620	6070	7009	4008	4577	5848	4801	6251	10696	10892	4544	5522	2474	3678	5045	5188	5151	6058	3002	3026	6129	4477	8402	9071	5757	5607	5833	5523	7016	5696	5530	5438	3619	4563	10263	4868	10184	7033	10317	5134	10395	4765	5160
ENSDARG00000007751	46	54	57	64	86	121	58	57	37	24	41	34	41	43	92	96	46	59	12	10	43	52	24	40	28	30	63	27	61	55	58	76	42	50	77	41	53	32	29	25	94	12	102	28	143	38	127	25	55
ENSDARG00000007753	559	568	1053	885	783	807	611	683	189	174	367	337	457	410	808	606	377	424	516	620	379	354	545	494	340	558	939	755	520	562	974	899	500	695	922	462	584	412	497	493	446	172	753	476	1051	368	939	252	763
ENSDARG00000007755	260	304	406	323	568	715	379	340	301	181	183	339	214	287	685	567	202	231	175	270	286	247	319	383	139	157	329	289	369	473	292	254	300	329	431	403	300	347	224	346	511	307	584	347	612	251	602	268	336
ENSDARG00000007760	531	464	688	588	694	797	446	611	431	365	394	474	413	707	628	667	378	403	482	581	407	343	422	455	376	451	528	445	649	846	594	571	452	515	572	374	545	461	403	451	858	313	781	546	677	419	712	396	446
ENSDARG00000007764	686	667	1041	777	713	849	725	792	218	203	253	265	342	353	606	524	357	296	631	921	354	376	472	393	244	310	892	780	417	518	880	819	595	676	875	369	607	415	369	393	475	329	605	518	703	381	678	309	575
ENSDARG00000007769	87	57	649	577	172	183	1629	1251	337	363	38	577	57	992	1055	1083	78	73	88	65	113	28	1138	1475	83	57	301	281	175	222	112	111	519	333	193	1071	207	902	53	96	133	63	123	78	116	29	139	36	176
ENSDARG00000007774	1133	1000	1853	1502	993	1302	1023	1389	229	215	359	231	598	520	750	629	602	313	1045	1753	574	455	537	432	472	710	1401	1280	530	737	1619	1346	874	1076	1479	551	956	575	608	605	555	460	766	685	943	602	946	455	735
ENSDARG00000007783	49	54	45	40	45	35	40	56	28	18	23	40	16	65	35	31	24	27	21	48	19	14	22	23	18	23	42	57	32	39	36	38	43	44	41	34	33	35	31	38	23	8	25	20	49	21	42	10	24
ENSDARG00000007786	2603	2121	2857	2504	2806	3527	2108	2685	948	1005	954	912	1512	1637	2145	1991	1379	983	2107	2952	1026	1263	1299	1251	1036	1036	2537	2124	1414	1872	2971	2939	2291	2270	2293	1137	2084	1470	766	1219	1840	1357	1953	1854	1875	1737	1865	1500	1729
ENSDARG00000007787	4	2	2	6	0	0	3	4	0	4	2	0	0	0	0	3	3	0	0	0	5	3	0	0	0	4	2	10	0	4	2	1	1	0	0	1	2	3	0	0	6	0	5	6	3	4	0	0	13
ENSDARG00000007788	1456	1184	2599	2031	2928	3422	1889	2462	386	401	900	321	1402	933	1659	1464	1530	1330	1308	2325	1319	1325	2098	1710	963	1790	2327	1916	1183	1306	3282	2930	1600	1750	2165	1756	1152	1935	1406	1534	1987	625	2507	1171	2784	1332	2568	826	2218
ENSDARG00000007791	6568	6367	9148	8129	9254	10742	7618	7680	2574	2112	3051	3020	4594	4005	9031	7919	3947	3383	5159	8371	4610	3913	5565	4860	3161	3971	7878	7301	5468	6603	8023	7473	5967	6776	9231	5428	6625	5102	4484	4707	6227	2891	8299	4810	8988	4709	8770	3315	6586
ENSDARG00000007795	6910	6710	8150	7054	5773	5683	5346	6084	5021	4502	3775	6520	3540	8450	4703	5467	4177	4071	5569	7246	3396	3594	3694	3741	5356	4766	6843	5588	6723	8860	7338	7128	6383	6047	8107	4069	7985	4198	4409	4567	9215	6356	5602	7130	6086	3749	5515	3843	4782
ENSDARG00000007804	734	724	893	801	1111	1277	735	749	975	568	633	812	607	1132	979	914	611	751	253	298	647	632	593	629	848	708	783	651	1081	1297	840	953	692	678	947	607	865	667	477	540	1534	505	1150	758	1224	547	1158	456	711
ENSDARG00000007807	579	527	998	834	696	832	500	585	158	191	252	293	385	539	511	476	381	269	690	982	325	333	410	325	369	416	763	599	508	646	774	750	474	526	840	291	670	355	408	425	602	390	627	409	611	329	636	197	460
ENSDARG00000007808	591	663	873	772	895	1007	622	758	613	360	462	594	533	860	778	790	619	540	585	893	433	582	458	599	457	460	835	773	702	941	800	790	723	658	885	413	722	349	470	500	879	331	883	502	982	513	894	424	692
ENSDARG00000007812	889	916	1445	1301	1524	1642	1070	1148	388	265	474	416	697	743	1289	1099	652	563	391	583	647	479	761	678	544	688	1323	1170	958	1113	1141	1075	913	972	1326	735	1057	741	589	615	1159	424	1314	747	1778	715	1500	423	1059
ENSDARG00000007813	212	122	291	246	325	417	162	235	2	73	99	39	149	132	187	168	154	97	64	56	139	85	118	80	182	163	285	257	285	260	240	209	214	149	256	146	261	174	123	121	292	75	270	174	313	154	304	76	207
ENSDARG00000007818	1991	1979	3271	2718	2528	3080	2232	2587	744	745	1047	955	1429	1463	2246	1759	1275	912	1840	2621	1195	1101	1506	1478	869	1361	2818	2263	1796	2115	2839	2507	1894	2155	3200	1371	2226	1375	1354	1398	1951	1111	2264	1754	2967	1290	2810	1085	2024
ENSDARG00000007823	279	217	461	313	335	414	297	298	86	83	82	167	165	322	372	399	136	115	133	179	139	129	152	153	118	134	233	236	254	270	462	380	209	248	335	136	266	108	75	84	180	75	274	77	189	74	227	67	107
ENSDARG00000007824	1619	1167	3937	2936	2092	2418	1674	2039	298	227	522	289	971	614	1442	817	845	643	1757	2518	736	652	1263	727	527	950	3207	2301	1039	1186	3064	2451	1350	1687	2731	748	1431	722	1151	981	822	372	1587	740	1985	826	1897	426	1710
ENSDARG00000007825	1051	1061	1856	1533	1773	1857	1192	1303	623	571	750	719	968	1152	1617	1429	848	775	979	1330	909	828	996	811	898	926	1604	1350	1111	1441	1671	1465	1066	1440	1802	974	1513	873	844	845	1279	634	1447	857	1931	876	1791	695	1416
ENSDARG00000007836	30798	29347	30646	27838	62093	76238	31990	28579	37902	20391	26689	27798	38222	28530	69929	78074	31488	30791	25200	39493	31016	24063	30287	33802	18289	21494	21962	21173	35272	36985	21616	21211	34667	29011	26872	34121	21548	35369	17084	19382	43075	21050	58142	35779	49771	26534	51366	23904	25959
ENSDARG00000007842	2	1	4	2	5	2	2	0	0	0	0	0	0	0	4	0	0	0	0	3	0	0	0	0	1	0	2	7	0	0	7	16	0	0	0	1	12	4	0	1	0	4	5	1	0	4	1	0	0
ENSDARG00000007856	35	21	82	76	51	66	28	55	9	7	15	2	26	19	27	25	17	8	1	2	14	8	18	11	21	24	60	56	37	20	86	56	28	37	69	22	40	21	16	26	33	8	49	28	74	18	61	10	25
ENSDARG00000007863	1580	1699	2326	2065	2397	2673	2016	2311	1459	1089	1231	1657	1342	2108	2338	2187	1320	1489	1075	1348	1336	1417	1445	1505	1104	1295	2142	1874	1822	2413	1762	1889	1899	1928	2197	1324	1926	1203	1106	1268	2451	1110	2269	1656	2639	1367	2447	1131	1641
ENSDARG00000007864	0	0	0	0	1	2	2	0	0	0	2	0	0	6	0	0	0	0	1	0	0	0	0	0	2	0	0	0	0	1	0	0	0	0	2	0	2	0	0	1	0	0	0	0	0	0	0	0	0
ENSDARG00000007867	3683	3098	5115	4102	3496	4728	3125	3739	1076	1168	1252	1718	2270	2282	3138	2731	1997	1235	2600	3758	1891	1670	2289	1952	1444	1544	4163	3416	1995	2794	4660	4373	3438	3546	4200	1875	3446	1775	2222	2319	2288	1757	2746	2149	2730	1981	2625	1789	2773
ENSDARG00000007869	223	86	379	318	371	414	150	269	6	24	31	18	105	118	159	84	125	33	129	132	112	44	242	44	78	129	547	449	197	184	292	305	225	206	412	108	287	140	125	108	234	74	316	240	292	182	267	54	300
ENSDARG00000007885	21	43	30	38	43	38	39	39	13	3	11	13	5	12	60	40	8	8	22	34	13	17	18	24	3	7	19	16	27	15	18	16	25	31	60	32	34	34	5	13	53	9	45	9	63	28	57	19	36
ENSDARG00000007886	455	459	646	529	708	843	538	593	339	251	261	431	380	557	711	631	392	335	283	352	379	324	445	428	269	277	592	461	553	629	499	547	489	457	628	434	613	354	238	308	809	342	784	394	729	357	767	305	432
ENSDARG00000007891	227	274	363	325	505	641	316	350	374	238	299	291	250	331	519	453	252	273	234	289	283	235	282	351	157	235	356	329	376	466	291	276	374	365	378	243	287	297	213	271	580	324	487	423	531	278	547	246	298
ENSDARG00000007892	163	165	187	168	306	307	210	211	338	176	159	297	163	272	304	311	150	165	222	319	182	190	172	237	117	110	175	149	217	269	241	233	205	202	195	167	175	157	159	181	386	207	335	212	255	122	272	177	180
ENSDARG00000007901	616	615	908	772	1119	1268	749	766	474	281	528	356	547	512	1053	899	464	623	448	549	422	450	745	658	431	540	833	796	695	765	659	624	560	626	757	606	585	525	470	489	877	297	1013	639	1163	574	1033	388	754
ENSDARG00000007906	73	32	444	582	810	1453	594	472	159	172	371	267	498	590	491	317	283	214	378	730	347	261	108	99	339	1010	455	872	671	708	641	452	231	130	454	600	548	616	511	431	926	191	725	767	703	395	426	176	230
ENSDARG00000007912	574	482	769	658	1264	1385	469	575	181	211	438	219	451	633	736	627	492	427	437	554	402	360	384	286	419	529	701	563	754	1046	610	656	575	527	936	354	873	437	301	328	1006	370	1049	665	813	403	876	219	423
ENSDARG00000007916	374	339	538	452	743	735	488	538	392	273	371	369	361	528	850	770	361	371	250	384	350	373	352	377	230	279	405	383	491	540	431	374	440	448	425	316	361	332	268	334	668	307	704	409	685	383	745	311	366
ENSDARG00000007918	594	677	1007	851	1161	1247	801	792	842	533	473	595	646	785	1299	1070	563	531	385	438	507	527	655	677	510	475	733	696	996	1089	1012	925	721	755	868	563	683	557	567	665	1285	405	1192	641	1109	516	1168	415	624
ENSDARG00000007923	1216	1033	1645	1408	1693	1867	1281	1297	621	578	681	736	908	1105	1575	1473	749	616	1146	1671	847	718	1120	870	886	875	1433	1280	1105	1276	1510	1422	1215	1260	1451	1041	1284	1083	952	974	1524	608	1640	1000	1532	975	1570	635	1224
ENSDARG00000007941	381	437	641	533	588	672	426	547	334	210	270	288	356	403	552	518	313	303	312	522	314	272	341	361	189	276	521	437	409	482	424	390	429	448	507	323	381	310	256	298	510	249	543	342	572	308	594	243	390
ENSDARG00000007943	662	603	752	674	585	641	653	797	202	203	237	263	375	414	493	472	313	223	477	702	297	236	354	328	265	305	684	636	525	540	728	665	597	529	656	271	548	358	344	414	530	377	559	489	554	343	543	257	396
ENSDARG00000007944	67	67	179	128	103	93	96	126	20	11	27	28	70	35	90	54	57	41	82	120	45	21	84	64	36	50	152	116	51	65	150	113	67	86	117	70	93	42	60	82	40	25	91	58	127	55	131	30	71
ENSDARG00000007950	97	49	173	162	200	105	87	137	22	17	26	51	57	110	56	58	93	36	67	47	32	7	52	23	156	148	110	108	93	105	108	144	54	32	124	49	142	69	97	57	277	28	136	75	133	68	121	38	105
ENSDARG00000007955	2611	2191	3177	2871	2856	3088	2716	2991	3633	1848	1626	1935	2141	1960	2786	2560	1796	2096	630	739	1286	982	1656	1536	1935	2006	2153	2135	2870	3019	4199	3912	1864	2167	2749	1571	2219	1463	1825	2428	2155	802	2058	1329	3024	1505	2939	1298	1345
ENSDARG00000007959	1795	1784	2327	2052	3531	4062	2156	2279	1632	1292	1461	1459	1723	2098	3420	3503	1509	1328	1584	2278	1793	1493	1909	1875	968	1088	1947	1789	2400	2992	1990	1991	1981	1939	2218	1709	2043	1846	1308	1478	3533	1326	3527	2111	3283	1923	3396	1441	1950
ENSDARG00000007960	13314	14034	19671	15691	20916	25751	16977	16920	4778	4324	6914	5883	9849	10314	18163	15532	8180	8685	11731	18167	9243	8653	12951	11344	5641	8173	18121	15774	11203	11956	16830	15228	13662	15732	17588	12171	12782	10340	8759	9495	13541	6643	18022	10614	22814	9329	22029	7200	13998
ENSDARG00000007971	431	480	401	310	451	542	343	444	329	188	192	430	232	455	503	509	238	177	420	700	358	232	241	323	110	97	409	335	403	652	196	194	393	370	409	195	375	296	166	189	573	435	494	398	444	290	518	403	285
ENSDARG00000007975	1345	1418	1515	1299	1214	1273	1115	1519	1209	823	1119	1081	1149	1331	1227	1229	1068	847	1055	1502	784	856	891	1084	941	986	1540	1159	1240	1420	1391	1402	1382	1370	1439	893	1116	870	827	959	1295	1145	1072	1337	1503	1099	1534	1021	1204
ENSDARG00000007976	750	557	1004	877	1024	1120	633	814	186	190	308	241	464	562	585	498	599	422	849	1124	407	468	421	373	485	479	985	814	623	793	931	906	714	632	963	340	835	438	445	556	736	396	728	556	784	548	759	305	636
ENSDARG00000007982	110	65	239	178	168	199	80	119	2	22	27	11	54	33	67	53	49	15	23	27	34	19	61	19	23	76	220	154	96	67	163	156	93	92	165	44	124	32	37	34	94	19	126	38	195	52	187	8	87
ENSDARG00000007988	573	414	539	500	602	716	444	490	295	177	348	252	281	353	593	568	442	342	372	456	174	289	200	245	395	309	486	437	462	577	397	431	630	479	744	342	600	381	358	399	598	252	517	618	855	340	727	356	497
ENSDARG00000007989	819	980	929	823	1366	1592	974	1034	1068	644	604	917	586	1044	1524	1561	581	642	1090	1889	796	680	968	1102	439	526	895	785	1086	1238	652	696	874	915	950	843	944	889	622	683	1599	828	1540	951	1443	949	1585	907	924
ENSDARG00000007990	109	104	165	150	163	171	118	130	123	34	70	106	88	114	142	165	73	86	65	62	75	62	77	116	94	119	176	177	120	146	139	134	135	146	132	72	117	75	113	120	140	64	138	120	165	90	194	62	105
ENSDARG00000007996	711	385	1483	1083	854	1181	551	804	9	66	109	31	399	324	452	302	349	111	535	721	306	136	426	159	297	422	1424	1033	485	450	1054	1003	535	541	1146	261	730	343	345	274	546	149	713	404	743	403	731	148	651
ENSDARG00000008010	8	14	13	17	16	30	18	12	11	6	7	7	1	13	12	22	8	13	3	5	8	4	13	4	6	7	13	12	18	23	9	10	16	8	8	9	22	5	4	5	8	4	19	12	31	6	13	9	11
ENSDARG00000008014	723	752	948	831	573	694	600	749	622	369	395	538	450	624	677	617	512	434	568	729	460	491	381	419	472	393	777	628	515	758	811	739	706	705	825	406	725	403	400	397	707	572	595	528	678	410	668	476	478
ENSDARG00000008019	0	3	2	3	6	3	1	2	0	0	2	1	1	1	1	1	3	2	2	4	1	2	0	2	1	0	4	2	9	6	0	1	1	3	4	1	4	1	2	2	1	0	0	1	1	4	3	2	1
ENSDARG00000008020	466	532	450	417	615	674	450	473	555	257	242	397	250	423	597	562	263	268	359	582	367	345	258	345	199	288	534	471	384	540	441	400	419	420	450	297	376	313	274	312	502	319	439	415	465	294	485	247	335
ENSDARG00000008022	224	224	269	205	293	298	201	233	87	46	71	59	136	131	267	213	120	96	101	174	144	93	151	156	34	69	276	236	178	202	147	112	156	179	235	113	137	145	70	82	183	88	274	110	427	134	381	99	157
ENSDARG00000008026	672	650	1024	774	970	984	623	703	154	241	379	319	549	576	839	719	538	387	676	791	451	408	605	459	472	483	972	795	637	665	779	825	645	665	981	595	932	620	495	490	838	435	858	649	1052	561	1104	382	796
ENSDARG00000008029	1310	991	1845	1568	1487	1569	1276	1100	933	442	236	619	435	612	976	602	963	913	826	1055	397	880	897	767	352	1055	2112	2238	1604	1413	1759	1428	1652	1743	2225	1068	1294	1591	1666	2929	761	239	719	806	1897	922	1180	850	1100
ENSDARG00000008030	5198	5142	5067	4476	5234	7058	4934	5563	1858	1195	1464	1613	2796	2424	5438	4529	2059	1279	4411	5998	3365	3110	3366	4000	1244	1493	5578	4549	2612	3249	4373	4479	5962	5854	6902	2701	6713	2964	2264	2882	3305	2585	3939	3854	3669	3097	4114	3600	3477
ENSDARG00000008032	1301	1124	2264	1934	1359	1741	1443	1567	248	286	599	270	861	617	1452	1299	833	673	934	1276	767	597	1119	867	504	871	1874	1657	1104	1132	1620	1454	1113	1369	1331	954	913	948	679	689	1221	419	1718	898	1947	819	1763	426	1266
ENSDARG00000008034	857	710	1391	1196	1417	1539	826	1034	167	265	398	259	648	611	867	765	632	383	490	722	481	393	635	415	523	628	1313	1075	851	941	1175	1047	810	850	1252	533	872	528	455	527	959	369	1164	617	1475	549	1246	316	914
ENSDARG00000008035	596	584	663	563	539	572	301	382	446	302	253	397	262	517	383	297	408	256	489	471	199	303	223	262	619	382	561	426	563	726	678	691	492	453	697	277	766	341	443	498	554	429	374	387	610	261	564	296	496
ENSDARG00000008049	1630	1826	1873	1744	2998	2994	1413	1815	3620	2223	2214	3408	1561	3953	2231	2407	1359	1520	1389	1973	1928	1610	1170	1624	1530	1350	1741	1557	2970	4341	1483	1557	1844	1808	1868	1338	2054	1412	1195	1260	4403	2258	2648	2503	2660	1551	2623	1541	1332
ENSDARG00000008060	439	333	610	481	531	586	346	447	118	89	169	156	243	323	360	305	219	128	440	612	213	207	265	263	242	295	482	358	303	431	455	455	372	403	472	204	419	243	204	255	504	152	457	326	453	280	517	203	355
ENSDARG00000008068	278	295	435	373	534	602	348	389	692	371	387	561	302	515	567	622	276	322	395	606	319	343	330	430	314	287	384	353	433	533	440	418	373	389	385	355	377	392	346	387	700	437	546	423	565	311	471	308	359
ENSDARG00000008075	1	0	4	2	0	1	3	3	2	0	0	7	0	6	6	0	4	5	2	0	11	1	1	4	2	5	2	1	1	1	1	2	0	0	1	1	0	0	0	0	7	4	2	0	1	0	1	0	2
ENSDARG00000008095	0	0	0	0	1	1	0	0	1	0	0	0	0	0	0	0	0	0	0	0	0	0	0	0	0	0	0	0	0	0	1	2	1	0	0	0	0	0	0	1	0	0	0	0	0	0	0	1	0
ENSDARG00000008097	943	1007	1205	1129	1503	1799	1122	1300	801	545	719	686	729	966	1441	1317	761	791	635	904	734	783	744	845	538	666	1072	975	1037	1235	1108	1082	982	983	1245	754	1001	613	572	592	1346	504	1468	857	1789	599	1586	547	816
ENSDARG00000008098	0	4	4	1	1	7	2	2	0	0	1	0	1	0	0	0	6	1	3	1	2	0	1	2	1	2	1	3	2	5	5	7	1	7	0	0	0	1	0	0	1	0	3	2	0	0	1	1	1
ENSDARG00000008100	2009	2081	2875	2472	2902	3556	2035	2075	1546	1037	1171	1211	1659	1584	2772	2362	1784	1457	1845	2759	1414	1580	1547	1710	1256	1207	1896	1894	1706	2227	2769	2512	1990	2032	2158	1374	1685	1396	1492	1529	2308	1377	2703	1810	2532	1656	2617	1341	1672
ENSDARG00000008105	317	294	354	295	697	635	352	435	587	394	291	463	319	587	618	649	281	339	366	447	308	339	355	385	202	193	293	293	509	630	351	347	355	344	344	287	294	337	247	281	860	352	586	400	534	391	595	321	301
ENSDARG00000008107	338	205	600	493	581	625	257	357	35	68	101	52	239	227	230	190	230	84	147	175	168	111	182	88	276	293	506	381	345	356	497	482	259	256	551	164	427	252	186	149	391	123	469	191	529	216	448	80	298
ENSDARG00000008119	529	579	712	588	910	942	552	626	653	397	373	550	478	622	874	806	377	446	333	516	410	407	436	581	340	455	543	529	696	855	583	536	509	555	573	390	497	436	352	358	908	358	849	483	959	398	926	358	505
ENSDARG00000008127	275	170	536	379	508	556	270	396	14	32	76	19	162	149	209	168	172	76	99	109	145	90	193	111	179	319	441	354	237	198	564	500	246	296	429	204	230	253	178	192	293	62	389	147	422	202	379	81	372
ENSDARG00000008131	253	303	532	437	498	560	375	409	123	97	182	117	197	194	388	298	147	161	183	262	174	166	238	217	146	224	538	403	260	287	482	470	317	373	507	215	383	184	196	187	293	106	427	216	522	169	489	129	366
ENSDARG00000008133	222	229	308	293	362	409	228	273	191	115	96	201	126	224	266	260	156	117	178	232	132	121	162	210	190	168	318	233	220	292	250	327	225	251	308	149	379	150	135	148	368	134	312	195	260	134	348	147	198
ENSDARG00000008140	106	61	174	146	147	109	94	105	2	13	11	13	66	57	75	47	57	13	52	56	38	21	58	20	22	33	126	102	108	81	154	141	80	54	116	36	74	55	52	31	101	17	113	63	133	30	135	18	84
ENSDARG00000008141	506	496	780	700	521	687	535	517	203	178	226	186	313	339	503	479	344	199	242	362	350	238	409	258	215	288	767	688	457	501	590	534	520	575	584	316	441	302	256	248	732	218	820	326	735	310	662	190	451
ENSDARG00000008142	864	825	1222	1068	1244	1424	840	908	518	384	559	695	686	958	1272	1193	755	648	866	1321	778	755	850	845	631	650	1031	933	967	1300	1231	1106	952	1027	1344	822	1112	855	671	722	1096	523	1271	819	1467	797	1387	656	943
ENSDARG00000008153	1764	1601	2648	2202	1590	1974	1676	1945	296	269	459	331	882	698	1244	965	1005	475	1748	2412	747	786	942	776	730	831	2156	1780	923	1225	2030	1892	1549	1586	2281	841	1883	866	843	928	975	675	1304	1032	1395	906	1410	678	1171
ENSDARG00000008155	1083	1120	1465	1199	1543	1843	1233	1437	487	364	534	513	765	770	1420	1224	780	800	910	1233	835	796	1019	1001	529	707	1426	1165	928	1132	1196	1140	936	1137	1326	896	1054	900	777	773	1170	614	1501	896	1674	897	1637	646	1229
ENSDARG00000008164	65	83	98	87	85	134	84	96	54	22	67	54	61	53	130	107	64	85	84	92	47	74	54	70	42	73	103	97	94	133	61	70	77	70	108	53	84	91	54	76	102	28	127	86	151	77	118	72	62
ENSDARG00000008165	324	336	379	359	563	555	334	320	424	364	320	611	335	708	523	609	267	239	355	422	330	286	354	363	421	286	266	287	512	643	332	343	334	320	335	328	381	351	291	365	645	350	530	429	445	268	474	276	281
ENSDARG00000008170	367	380	463	412	886	832	555	540	951	790	616	823	585	1059	713	928	443	477	331	374	527	517	532	535	509	267	433	372	789	761	308	395	425	362	549	506	656	575	286	357	944	454	612	383	664	363	681	291	500
ENSDARG00000008174	12	23	25	31	28	32	23	22	19	3	20	10	13	16	35	27	18	13	16	18	13	16	22	16	22	22	24	24	32	27	24	34	25	22	20	18	22	13	14	20	19	20	17	16	34	13	31	11	17
ENSDARG00000008182	6	24	23	16	8	11	15	17	14	11	13	20	4	35	15	13	9	5	15	13	3	3	8	10	11	8	7	20	15	10	17	13	14	14	20	12	17	8	3	5	17	13	18	7	13	7	9	10	8
ENSDARG00000008184	1937	1611	2526	2083	2258	2733	1542	1809	440	414	763	476	1114	970	1753	1435	1199	855	1326	1770	993	1031	1217	969	980	1163	2226	1999	1415	1647	2236	2066	1414	1522	2257	1106	1780	1236	1067	1254	1916	777	2189	1386	2217	1073	2073	698	1618
ENSDARG00000008186	406	310	646	433	263	310	398	477	185	103	120	184	177	304	261	201	210	82	308	356	132	106	174	173	162	217	518	529	251	302	530	445	353	424	399	141	306	174	218	223	251	108	329	168	373	180	343	116	240
ENSDARG00000008188	2536	2569	3896	3181	3353	4124	3152	2980	786	564	1203	943	1908	1583	3161	2739	1675	1465	1625	2349	1549	1613	2097	1658	1158	1556	3478	2920	1958	2219	3338	3060	2451	2883	3637	2024	2307	1748	1478	1536	2376	948	3176	1710	4115	1617	3615	951	2499
ENSDARG00000008191	92	53	140	112	126	143	61	91	15	14	24	9	70	37	50	28	44	18	60	64	52	23	42	18	36	70	144	100	93	84	103	87	71	63	113	29	99	29	43	47	118	24	111	32	152	59	148	16	81
ENSDARG00000008192	1158	934	1596	1255	894	1019	1030	1234	199	233	331	263	673	586	730	495	631	312	1045	1283	472	501	612	352	558	504	1412	1240	586	724	1439	1391	933	992	1584	477	1122	607	663	702	661	532	733	816	862	578	879	392	901
ENSDARG00000008200	1494	1556	2306	2018	2644	3028	1998	2082	1291	883	1078	1272	1346	1464	2577	2644	1217	1226	1705	2411	1197	1108	1782	1897	1235	1332	1871	1747	1682	1843	1861	1781	1726	1812	2236	1590	1742	1535	1226	1292	2046	838	2521	1485	2463	1367	2559	1060	1811
ENSDARG00000008203	120	120	163	134	161	230	124	158	93	56	56	89	70	97	143	122	72	75	98	114	70	72	75	99	73	87	163	117	128	201	140	152	120	103	193	65	154	77	72	80	222	54	177	113	212	90	214	61	102
ENSDARG00000008209	681	445	1938	1396	1307	1315	672	881	19	86	241	95	540	360	673	430	437	252	348	331	416	166	572	218	313	779	1479	1199	698	535	1432	1176	578	758	1359	475	671	436	536	379	549	121	872	312	1494	412	1363	135	1070
ENSDARG00000008212	6	7	34	20	24	23	6	10	0	2	6	1	12	8	6	9	6	5	7	11	6	3	12	4	3	9	25	18	18	7	25	15	12	11	32	8	20	3	5	7	10	3	15	6	18	12	26	4	11
ENSDARG00000008218	844	899	1060	927	1431	1398	833	1029	2494	1219	1091	1944	884	1933	1297	1274	808	987	182	133	763	921	501	656	1064	1052	828	805	1238	1492	1118	1202	937	981	990	558	979	493	556	544	1900	784	1300	822	1443	510	1317	458	565
ENSDARG00000008219	1	1	2	1	2	1	3	2	0	1	0	0	0	1	3	2	0	3	0	0	2	1	1	0	0	0	1	3	0	1	2	2	0	1	1	1	2	0	0	1	1	0	0	1	3	0	0	0	1
ENSDARG00000008224	2585	2683	4099	3557	4320	5079	3218	3144	1022	736	1210	1155	1853	1837	4181	3530	1777	1537	1801	2585	1737	1457	2454	1958	1267	1702	3514	3042	2329	2542	3436	2980	2524	2878	3646	2312	2456	1959	1616	1732	2800	1162	3989	1983	4513	1870	4297	1182	2934
ENSDARG00000008235	435	425	666	457	748	809	508	529	394	284	310	364	367	424	636	649	316	292	268	412	335	278	463	438	269	302	497	495	411	544	510	459	512	500	596	437	521	423	326	348	646	254	645	344	667	409	711	347	434
ENSDARG00000008237	3626	3610	4462	4010	6114	6653	3831	4338	4405	3193	2440	3648	3219	3918	5988	5628	2701	2795	3721	5912	3177	2650	3695	3791	2319	2459	3745	3419	4874	5340	4621	4596	3472	3778	3991	3177	3654	3396	3055	3591	5777	3174	5534	3712	5359	3453	5290	3470	3667
ENSDARG00000008238	286	215	316	251	378	430	273	325	158	124	110	201	158	278	352	324	160	117	308	413	166	149	223	194	152	134	245	248	213	272	236	220	244	232	317	200	298	267	163	159	322	166	370	194	304	206	342	164	205
ENSDARG00000008239	169	158	230	172	277	314	173	180	325	174	156	307	188	273	244	229	171	140	140	232	162	172	142	190	135	104	173	162	229	342	161	158	192	213	203	97	214	97	121	116	362	126	248	179	289	146	246	141	155
ENSDARG00000008243	8713	8915	10410	10078	13319	13700	10127	10936	13812	7678	8010	11684	8760	12106	12197	12148	7343	8823	6821	8845	7090	7597	7796	8046	7703	7775	9820	9337	10679	13320	11404	11177	9524	9614	10344	7791	9856	8275	8005	8994	13124	7189	11084	9719	11957	7731	11309	6902	8375
ENSDARG00000008247	232	92	436	315	353	331	125	255	4	26	38	9	125	93	122	95	108	29	21	23	79	26	130	39	64	158	330	356	138	114	346	285	141	168	231	95	144	114	99	73	155	34	248	93	378	119	294	30	217
ENSDARG00000008249	59	27	137	99	83	96	36	73	5	1	10	2	38	13	46	29	29	16	38	41	19	8	39	25	18	32	140	91	49	29	79	79	38	45	108	21	56	21	33	29	44	12	91	24	78	40	81	11	56
ENSDARG00000008255	2294	1681	4043	3246	2410	2911	2075	2635	236	381	590	364	1272	1077	1601	1215	1208	665	1705	2293	989	651	1418	778	1055	1342	3528	3032	1481	1763	3194	2912	2095	2148	2845	1136	2003	1248	1351	1369	1492	578	1970	1390	2771	1445	2443	698	2074
ENSDARG00000008263	401	337	402	382	181	189	193	225	239	133	277	215	294	245	244	215	322	237	233	318	212	190	205	253	310	365	426	320	252	329	459	491	264	267	317	40	213	92	278	235	258	192	280	340	341	197	331	158	233
ENSDARG00000008275	1944	1293	3112	2624	2900	2592	1550	2097	789	1251	1155	818	1821	2109	1684	1612	1368	725	954	1490	1598	1047	1241	894	2263	1666	2028	2070	2485	2990	3069	3647	1679	1523	2366	1628	2287	1883	1706	1736	2767	1079	2117	1499	1783	1444	1866	918	1680
ENSDARG00000008278	527	532	830	679	882	879	632	690	186	155	254	162	402	270	716	595	319	457	461	739	457	287	570	458	146	315	707	689	421	389	581	428	433	616	664	419	346	404	298	337	364	191	818	398	1068	416	966	271	660
ENSDARG00000008279	578	554	871	773	487	560	522	729	213	118	227	227	331	254	383	259	319	212	617	823	198	303	255	307	340	374	820	668	270	391	741	742	575	596	680	229	579	271	303	340	311	298	392	360	344	312	405	235	369
ENSDARG00000008287	574	558	545	488	943	961	444	584	335	300	210	375	319	640	692	675	328	307	478	619	419	256	428	524	247	254	576	523	631	810	413	482	458	446	692	348	651	428	296	380	894	362	762	509	683	441	730	411	411
ENSDARG00000008292	11853	11883	16556	14665	19060	19896	12808	14460	21122	11666	13745	18308	12519	19236	17094	17677	10936	13600	10151	11874	9992	11422	11930	12839	14199	14369	13737	13152	18057	20462	16914	15908	13499	14201	15616	12014	15104	12924	12810	14108	21572	11609	16730	15195	20214	11381	17712	10363	13345
ENSDARG00000008305	469	519	600	618	792	1022	459	581	369	220	238	290	352	313	734	607	345	338	577	824	312	340	390	534	207	293	643	517	433	560	550	558	577	515	628	322	579	392	364	465	555	345	771	542	657	357	694	313	415
ENSDARG00000008306	215	253	412	302	274	287	365	374	311	395	196	326	213	489	384	475	263	289	111	147	300	326	263	220	240	166	347	200	183	236	333	363	257	327	424	126	406	137	397	291	797	486	457	498	169	168	173	205	220
ENSDARG00000008310	3380	3164	4666	3878	4790	4884	3132	3669	2360	1669	2362	3234	2679	4255	4332	3889	2962	2494	2192	3058	2408	2452	2203	2386	2975	2633	4046	3448	4453	5711	3769	3408	2924	3081	4864	2405	3960	2583	2525	2771	5472	2827	4019	3354	4592	2360	4304	1943	3055
ENSDARG00000008322	638	475	962	794	689	859	546	720	175	164	267	177	347	363	517	386	328	221	397	540	357	340	380	269	362	459	814	737	471	602	783	767	579	589	758	323	632	381	345	434	451	243	629	391	650	365	701	240	596
ENSDARG00000008329	444	352	925	785	657	724	406	580	106	123	144	113	320	252	355	239	313	152	336	378	222	153	290	183	258	358	880	633	377	420	721	714	465	452	787	217	578	254	298	246	498	86	583	246	691	296	594	113	491
ENSDARG00000008333	52	44	49	24	69	74	58	45	80	38	36	71	27	90	63	55	41	47	10	21	25	23	25	36	33	68	66	48	52	49	37	38	32	56	55	35	46	42	18	20	83	54	78	80	128	40	109	38	58
ENSDARG00000008336	1197	1088	1936	1643	1364	1533	1160	1476	76	147	462	193	822	598	753	554	633	307	582	734	318	229	581	249	707	934	1502	1064	852	1048	1691	1482	815	851	1338	566	1074	657	680	691	932	335	1087	761	1303	792	1203	304	878
ENSDARG00000008363	2691	2265	3602	2236	3390	3616	1901	2259	4766	3392	2158	4970	2170	5706	2514	3045	2176	1589	1777	2279	1615	1841	1487	1648	2640	1951	2085	1841	2591	3670	2234	2049	2806	2313	3079	1439	3188	1529	1170	1532	5009	2053	3326	2002	2474	1515	2578	1619	1793
ENSDARG00000008370	4558	4312	8013	6566	7048	8148	4750	5524	2137	2147	2932	3262	3883	5155	5645	5062	3709	2775	4450	6148	2982	2869	3740	3064	3673	3440	6005	5225	4211	5367	6400	5818	4758	5124	6502	2995	5277	3151	3491	3617	5598	2846	5889	3706	6260	3224	6031	2321	4769
ENSDARG00000008372	629	302	1136	878	1166	1309	393	703	87	147	155	143	441	429	457	377	383	116	252	248	271	127	293	179	376	602	1122	902	621	655	927	979	503	493	999	232	820	369	337	304	827	208	827	385	846	419	809	155	582
ENSDARG00000008377	2797	2160	4065	3352	3352	3869	2808	3114	838	763	1347	1175	2257	2098	2571	2229	1968	1131	3016	4072	1606	1468	1997	1371	1804	1451	3786	3321	2157	2795	3540	3310	2794	2768	3671	1535	3391	1662	1747	1774	2781	1782	3011	2270	2949	1796	2922	1354	2338
ENSDARG00000008380	932	1023	1500	1232	2009	2120	1287	1257	1454	672	1026	1303	1012	1206	2080	1879	859	1091	908	1504	1037	1009	1089	1298	568	708	1522	1002	1508	1721	994	882	1055	1220	1432	1165	1028	1193	787	861	1620	725	1859	1171	2416	836	2419	760	1223
ENSDARG00000008383	3830	3957	4892	4024	7276	8675	4922	5029	3219	2386	2847	3770	3216	4576	7416	7076	2895	3273	3884	5124	3792	3538	4280	4504	2351	2462	4427	3880	4360	4807	3948	3811	4063	4169	5025	3914	4321	3978	2628	3081	6376	3291	7005	4360	6433	3669	7074	3244	4155
ENSDARG00000008384	447	460	958	804	856	1034	512	587	177	107	203	187	248	313	839	720	250	205	264	400	299	300	546	312	204	299	760	783	445	621	485	465	383	385	688	346	512	318	221	317	618	197	751	386	915	272	822	219	513
ENSDARG00000008388	2430	2060	2947	2503	3272	3832	1936	2263	656	596	938	761	1262	1451	2341	1960	1482	899	2172	3288	1653	982	1912	1494	1610	1749	2917	2580	1787	2281	2582	2741	2172	2314	2899	1418	2805	1519	1205	1372	2486	1066	2788	2088	3025	1688	2977	1168	2364
ENSDARG00000008395	336	329	385	353	443	464	341	365	392	211	181	434	202	446	625	586	224	230	189	234	207	233	312	331	180	248	385	338	517	563	268	308	305	254	358	328	320	326	260	352	752	286	685	316	613	279	622	275	304
ENSDARG00000008396	279	241	369	323	295	326	255	361	224	151	158	159	225	294	229	234	188	211	258	364	247	165	186	235	164	207	277	255	221	317	328	350	281	279	330	186	318	220	175	189	298	200	263	236	312	157	246	152	250
ENSDARG00000008398	233	74	649	448	459	505	120	274	3	45	38	13	151	154	172	82	144	59	152	108	78	44	114	45	154	232	656	431	283	254	413	401	177	174	508	88	329	136	151	118	298	37	349	135	340	165	346	43	281
ENSDARG00000008403	155	88	271	194	396	420	144	259	16	54	53	57	115	167	189	194	136	61	158	207	95	53	104	65	76	64	279	220	325	258	174	169	222	188	257	168	261	150	100	93	268	122	245	168	334	184	246	127	213
ENSDARG00000008407	4661	4242	7809	6344	4135	5437	4222	5312	737	950	1466	1048	2695	1943	3230	2417	2730	1781	4864	6141	2121	2333	2757	2069	1804	2787	6455	4989	2415	3016	7087	6645	4345	4634	6888	2292	4886	2256	2725	2767	2704	1911	3515	3016	4286	2569	4364	1999	3963
ENSDARG00000008413	1984	1445	3467	2704	2561	3059	1609	2440	431	409	756	484	1380	1216	1597	1270	1486	742	1740	2525	894	924	1207	903	1200	1487	2911	2170	1293	1614	2929	2930	1784	1912	2824	1075	1942	1397	1272	1290	1758	803	1968	1306	1888	1253	1797	734	1905
ENSDARG00000008414	489	285	556	404	515	601	232	340	116	121	127	135	212	299	316	311	252	124	245	270	184	132	240	203	368	445	358	320	366	320	572	599	337	358	551	218	467	236	248	274	600	208	492	292	412	256	314	142	326
ENSDARG00000008433	634	609	1019	849	1112	1187	804	703	469	257	373	309	595	427	1171	969	361	461	765	1051	409	459	663	511	278	470	908	932	616	715	902	746	654	700	942	597	629	611	453	605	835	251	1009	779	1211	605	1128	402	715
ENSDARG00000008434	945	641	1864	1394	1449	1627	773	1030	252	271	476	354	714	784	1054	855	766	460	607	734	524	389	630	420	630	836	1267	1124	966	988	1532	1419	888	881	1576	626	1051	689	693	611	1171	514	1157	918	1459	606	1224	343	966
ENSDARG00000008439	149	156	174	191	212	209	195	147	95	98	105	63	122	117	266	190	120	98	126	214	116	110	110	123	74	76	172	150	132	214	145	133	144	163	194	146	143	118	104	101	210	99	206	123	269	122	237	116	157
ENSDARG00000008447	2489	2548	3493	2984	3600	4106	2863	3000	1630	1152	1817	1978	2124	2775	3321	3014	1838	1759	2684	4098	1853	1934	2452	2228	1585	1749	3613	3156	2492	3113	2438	2403	3233	3535	3251	2081	2712	1816	1626	1782	3028	1803	3353	2528	3739	2031	3628	1612	2609
ENSDARG00000008450	72	80	100	84	113	151	109	116	76	52	59	66	52	113	100	92	63	54	95	136	70	83	73	92	74	75	92	66	106	128	102	113	120	95	105	61	94	66	56	67	142	71	128	104	92	83	90	71	91
ENSDARG00000008454	14	17	42	33	13	38	26	14	18	5	23	17	19	22	20	15	15	8	16	24	10	29	12	22	17	12	32	22	21	39	24	19	16	11	25	14	27	21	11	19	27	34	18	21	31	16	19	17	19
ENSDARG00000008457	765	745	903	765	964	1123	561	659	511	402	400	548	470	658	996	827	639	540	557	712	484	560	672	700	357	505	617	585	710	749	705	676	748	675	1024	625	837	667	466	524	968	479	855	649	1219	566	1251	515	632
ENSDARG00000008461	352	402	403	346	549	664	399	452	387	176	204	319	246	328	592	566	239	255	244	383	285	269	343	392	159	161	438	348	359	433	349	299	388	401	457	329	379	315	168	215	427	238	492	249	568	275	601	257	329
ENSDARG00000008472	160	179	224	187	252	246	162	170	135	64	136	133	121	147	245	227	122	150	152	218	139	103	149	151	71	93	164	152	175	227	177	163	157	177	181	129	151	111	99	129	221	85	248	206	299	115	303	115	147
ENSDARG00000008473	0	3	1	2	0	0	0	0	0	0	2	0	0	0	1	2	0	2	0	0	0	0	0	0	1	2	0	1	1	1	0	0	3	0	1	0	0	0	1	0	1	0	0	1	0	1	0	1	0
ENSDARG00000008480	394	436	572	472	780	858	499	523	620	451	309	476	408	577	846	754	352	388	300	511	396	433	443	490	348	303	409	457	584	736	615	656	425	465	497	379	446	446	384	494	727	359	658	411	675	383	682	356	461
ENSDARG00000008485	227	114	460	315	295	380	136	210	53	40	27	53	85	96	136	115	105	34	140	133	73	43	108	80	117	173	344	284	168	162	318	330	138	176	256	46	152	77	126	94	236	41	217	109	253	189	227	80	172
ENSDARG00000008487	1753	1185	3401	2826	2765	3195	1630	2017	1064	600	1109	716	1747	1253	1619	1441	1349	1117	1216	1204	914	970	1094	1093	2362	2978	2623	2580	1917	1971	3625	3224	1870	1834	2310	946	2039	1238	1504	1580	2535	752	2233	1261	2123	1402	1938	682	1608
ENSDARG00000008490	878	852	1374	1219	1526	1666	1063	1091	1181	881	861	1255	983	1360	1840	1664	840	848	810	1066	831	740	1019	1170	835	911	1072	1009	1304	1440	1306	1290	977	1096	1152	864	1102	1002	960	1146	1617	775	1423	1095	1544	890	1319	717	1064
ENSDARG00000008491	2340	2174	2709	2312	3423	3878	1719	1817	1456	1117	723	1604	1205	1447	3317	2810	1362	1277	1865	2955	1219	1150	1717	1812	600	1022	1970	1928	2783	2309	1799	1646	2272	2431	2656	1348	1896	1467	1353	1528	2959	1236	2909	2022	2984	1368	3259	1361	1452
ENSDARG00000008494	1381	1575	1914	1702	2693	2873	1363	1505	2086	1276	1042	2203	1048	2052	1829	1854	1126	1167	1454	1833	1296	1321	1437	1570	864	866	1670	1376	1953	2128	1385	1343	1572	1496	1952	1421	1786	1497	1184	1354	2814	1324	2356	2041	2198	1143	2169	1166	1548
ENSDARG00000008502	3656	3841	5242	4704	4826	4811	3511	3770	9486	5207	4467	7388	3946	7175	4369	4688	3244	3442	2903	3905	2683	3105	2372	3006	5711	4789	4331	4086	5778	7164	5437	5245	3606	3458	4230	3234	4720	3666	4325	4798	7820	4380	4636	4238	4839	2408	4079	2433	3008
ENSDARG00000008503	266	216	421	366	325	385	268	300	117	54	106	103	172	176	286	228	163	145	105	152	125	137	133	129	106	186	452	330	221	245	298	314	241	275	355	114	266	127	94	108	258	82	341	173	363	117	342	67	225
ENSDARG00000008540	218	216	422	364	516	543	290	319	176	143	142	193	184	288	352	318	184	173	140	170	151	144	209	189	141	160	390	315	311	360	385	281	262	320	394	216	357	157	169	172	341	126	409	198	488	168	552	126	250
ENSDARG00000008541	6	10	5	6	20	12	22	15	6	11	8	5	13	6	19	18	6	0	12	35	7	11	1	8	13	22	15	16	9	5	6	4	10	8	24	21	9	14	16	11	22	11	15	38	19	23	14	7	9
ENSDARG00000008542	1148	1072	1675	1369	900	1323	1080	1299	353	301	354	275	572	495	811	608	580	393	1015	1823	591	536	614	507	358	417	1399	1311	449	629	1469	1234	1004	1088	1253	542	877	537	659	685	598	473	938	670	789	567	806	527	792
ENSDARG00000008548	838	833	1357	1116	1366	1376	966	1116	451	404	595	578	783	904	1190	1175	726	639	861	1142	634	699	708	680	704	725	1138	912	998	1163	1175	1158	941	958	1211	663	975	768	688	716	1195	643	1155	748	1170	640	1108	473	923
ENSDARG00000008551	526	613	762	614	780	963	671	644	317	229	325	351	378	426	870	770	384	365	653	1072	434	434	455	521	178	306	668	554	479	526	539	495	526	621	662	421	517	440	280	395	601	320	709	528	909	402	894	362	538
ENSDARG00000008553	491	414	709	624	904	1098	607	660	292	243	242	237	356	319	825	716	444	327	755	1056	271	330	497	419	313	428	668	687	685	591	577	543	615	680	705	478	501	454	348	397	862	275	867	663	1148	437	1138	355	669
ENSDARG00000008560	443	360	667	545	634	718	360	397	195	163	175	253	286	461	488	411	328	280	152	154	262	214	342	282	281	352	531	461	461	477	524	487	443	543	541	264	437	279	299	330	516	208	565	282	642	238	595	153	458
ENSDARG00000008568	1322	1186	1700	1425	2103	2404	1269	1406	1050	817	869	1260	1032	1613	2315	2090	1118	1011	1187	1752	1148	959	1211	1188	860	857	1396	1299	1590	1722	1127	1143	1322	1358	1684	1163	1451	1166	734	831	2144	1176	2014	1475	2018	1001	2102	835	1156
ENSDARG00000008573	783	813	1085	915	1111	1293	804	897	542	420	528	542	592	782	1042	995	651	683	525	688	542	692	642	706	444	466	938	733	822	1029	811	816	851	784	891	574	705	569	485	471	1286	572	1183	690	1183	568	1197	472	682
ENSDARG00000008575	496	272	1117	932	1074	1186	424	662	40	123	129	90	365	315	463	377	333	144	157	139	246	107	323	175	342	446	948	755	589	556	814	800	509	494	818	253	649	340	340	275	748	173	847	321	570	355	663	122	493
ENSDARG00000008592	492	454	652	521	764	826	417	537	230	278	286	311	371	617	524	465	394	258	499	605	347	324	294	315	441	423	590	537	442	564	558	560	499	476	658	281	673	376	301	322	780	383	658	539	617	375	569	291	380
ENSDARG00000008593	522	412	913	738	840	906	481	586	146	128	203	142	366	372	568	452	350	224	419	525	290	168	412	283	240	385	701	660	420	539	707	734	484	543	737	291	515	378	300	282	608	232	706	414	699	407	709	220	497
ENSDARG00000008623	731	698	949	822	997	1035	760	740	419	316	402	422	518	576	902	916	507	424	755	1099	503	473	667	603	446	583	754	755	748	871	882	796	657	716	891	582	679	607	582	602	907	485	864	635	1121	575	1045	460	733
ENSDARG00000008637	3479	2927	4360	3716	4227	5238	2450	3248	1411	1271	1047	1017	1747	1232	3864	3044	2038	1363	2419	3293	1436	1368	2041	1938	945	1477	2721	2781	2761	2515	3318	3046	3106	3035	4227	1731	2579	2147	1856	1918	3633	1963	3728	2694	3590	2274	4090	1972	2165
ENSDARG00000008639	1098	973	2061	1691	1409	1595	1241	1434	239	244	456	347	786	594	1167	948	707	583	1227	1688	715	542	870	677	576	719	1622	1317	775	861	1799	1437	970	1289	1697	766	1127	695	677	695	794	424	1268	705	1574	708	1488	511	1259
ENSDARG00000008660	1631	1403	2925	2285	2433	3082	1801	2278	351	387	594	434	1208	800	1945	1507	1021	575	1514	2421	988	674	1258	930	543	769	2380	2060	998	1172	2327	1832	1464	1776	2166	1067	1357	954	960	873	1134	575	1886	1017	2027	979	2253	589	1494
ENSDARG00000008662	54	24	156	106	108	118	41	70	1	7	17	4	31	29	38	18	32	5	30	26	14	12	25	3	35	64	112	86	49	31	119	112	41	43	117	18	80	20	35	26	48	6	82	11	88	14	68	5	73
ENSDARG00000008674	32	19	82	57	60	60	24	31	2	3	11	0	19	10	23	22	19	14	18	14	13	8	24	11	15	39	40	40	16	25	47	46	15	33	41	5	15	19	12	13	32	11	42	30	35	14	50	6	40
ENSDARG00000008678	1554	1572	1919	1754	2202	2532	1747	1839	1454	869	1078	1454	1125	1646	2144	2064	1298	1294	1494	2214	1254	1292	1199	1474	904	1028	1591	1426	1651	1879	1593	1559	1644	1585	1894	1262	1590	1307	1024	1180	2061	1252	2046	1550	2129	1210	2241	1130	1330
ENSDARG00000008697	4856	3890	5493	4282	5432	6004	3459	4413	1846	1965	1392	3319	2227	5194	4837	5192	2926	1475	3320	4297	1954	1604	3038	2961	2775	2205	4050	3465	3872	4877	4989	4926	4156	3697	4591	1864	3668	2510	2420	2690	5698	3003	4865	3793	3477	2551	3480	1992	3018
ENSDARG00000008703	1048	1020	1197	1078	1135	1192	1101	1119	932	594	629	960	761	1056	1143	1143	787	659	770	1039	682	689	773	811	751	621	1001	970	1029	1454	1137	1183	1005	994	1091	688	1123	701	628	670	1026	606	925	781	1051	674	1001	638	721
ENSDARG00000008706	3380	3636	5414	4648	5755	6506	3996	4254	4170	2444	3064	3684	2907	4182	5649	5253	2684	3454	3368	4710	2640	2923	3583	4081	2389	3192	4552	4064	4466	4951	4661	4544	4079	4308	4844	3653	4056	3695	3214	3561	5531	3014	5247	4407	5954	3278	5613	3121	4114
ENSDARG00000008720	1466	1451	2950	2223	2335	2741	1772	2112	560	359	719	633	1109	814	1821	1337	954	1010	1387	2311	988	907	1227	1119	583	988	2200	1869	1020	1240	2169	1870	1367	1611	2407	981	1428	828	1293	965	1128	509	1945	922	2160	904	2351	630	1620
ENSDARG00000008723	978	626	1726	1446	1662	1733	795	1029	81	250	403	396	798	945	1032	863	687	327	867	1005	582	277	740	395	776	796	1713	1257	1131	1279	1553	1553	855	934	1598	606	1299	862	725	641	1553	484	1379	811	1578	813	1441	337	1229
ENSDARG00000008727	209	84	371	277	287	292	113	155	42	50	42	38	102	98	110	62	102	30	111	122	72	43	91	55	126	177	327	267	184	160	270	257	119	132	225	66	190	107	96	73	218	66	224	76	249	105	212	30	188
ENSDARG00000008732	1467	1327	2489	2235	2733	2921	1838	1822	826	760	1423	937	1722	1232	2335	2271	1463	1569	2671	4509	1600	1908	2000	1708	1228	1851	1851	1487	1899	2093	2233	2288	2009	1941	1768	1563	1575	1684	1287	1577	2854	1380	2697	2535	2369	1969	2269	1456	1925
ENSDARG00000008735	4523	4278	6055	5392	6872	8414	4066	4941	2448	2179	3142	3339	3868	4772	5645	5205	3832	3785	3733	4716	3436	3983	3708	3679	2862	3148	5088	4132	4518	5876	5315	5597	4186	4436	5882	3562	4810	3698	3072	3263	6252	2477	6262	3988	7048	3618	6861	3185	4291
ENSDARG00000008740	354	375	694	724	823	937	535	482	770	458	572	689	552	826	1263	1159	455	480	450	578	396	482	539	629	563	561	577	614	857	861	779	872	477	529	579	626	537	653	717	824	1186	371	1054	533	1209	561	999	427	764
ENSDARG00000008748	2769	2929	3917	3198	4339	5205	3234	3635	1634	1407	1548	2166	1948	2822	4313	4164	1855	1685	3353	5529	2169	1784	2513	2669	1162	1508	3340	2963	2590	3303	2829	2821	3011	3150	3561	2426	2950	2510	1804	1991	4312	2628	4542	3236	4010	2338	4324	2076	2620
ENSDARG00000008757	852	846	1044	927	1608	1606	879	1069	691	655	591	907	704	1238	1298	1325	708	595	750	938	766	578	782	769	598	585	893	737	1150	1351	739	918	876	843	965	653	949	859	597	703	2011	970	1489	1113	1350	917	1434	818	867
ENSDARG00000008765	436	535	593	535	865	1103	591	586	458	370	342	498	485	550	932	866	382	361	582	854	433	466	488	558	288	296	481	482	623	714	554	535	579	514	549	451	556	553	389	576	948	461	848	603	702	531	795	477	520
ENSDARG00000008767	686	547	1239	886	656	757	626	771	139	126	247	177	415	321	557	395	403	327	523	719	268	245	384	285	348	480	940	729	419	464	988	771	593	695	1012	363	664	370	316	289	448	223	581	356	792	293	717	183	657
ENSDARG00000008772	1366	1150	1571	1463	980	1076	1134	1383	673	611	823	714	621	947	812	776	671	446	1438	1879	748	837	540	502	933	851	1281	1110	818	1099	1907	1877	1435	1334	1337	518	1331	578	813	976	1080	1024	1019	1363	924	958	883	1012	875
ENSDARG00000008784	433	356	944	742	884	910	494	572	53	130	231	97	377	396	545	488	332	232	377	421	272	181	426	279	272	474	722	589	582	543	750	654	458	535	804	415	567	471	414	363	671	209	782	396	1082	421	941	175	718
ENSDARG00000008785	7212	7016	9532	8421	11779	13233	7689	8094	8060	4647	5948	7106	6485	7868	11225	11310	5993	6976	6460	8960	5477	5758	6993	7306	6022	6614	7766	7599	8889	9785	9214	8218	7153	7425	8209	6131	6898	6162	6452	7237	10118	4166	10643	7172	11845	6181	11303	5231	7390
ENSDARG00000008788	1529	1303	2948	2395	1138	1201	1220	1694	179	175	290	218	652	459	1275	918	904	452	1091	1815	420	401	665	520	461	737	2216	1900	657	668	1922	1430	1829	2062	2314	429	1009	452	738	690	642	245	849	629	1094	420	816	292	1112
ENSDARG00000008790	112	84	271	247	111	126	144	158	14	30	59	29	108	77	93	53	68	42	144	128	42	25	54	31	148	211	210	195	76	91	245	211	112	90	190	37	127	59	95	114	77	25	103	64	178	88	127	41	120
ENSDARG00000008796	0	0	3	3	0	4	5	2	5	0	2	1	3	2	3	2	3	2	4	6	1	2	3	3	1	1	1	3	2	3	3	1	3	2	5	2	5	1	2	1	13	0	3	3	2	4	3	2	2
ENSDARG00000008803	6985	7348	10716	8715	8268	10612	7895	8777	1747	1629	2646	1922	3829	3370	7577	5777	4130	3982	5444	8825	4111	3667	5569	5094	1691	3074	9467	8579	3981	4412	8194	7236	6600	8018	9188	4770	5831	3953	4146	4047	4603	2373	7623	4999	9506	4270	9281	3222	6502
ENSDARG00000008805	349	392	376	372	507	562	420	445	288	181	195	275	279	337	588	586	275	234	368	599	332	225	272	373	101	122	385	339	431	501	265	262	381	376	366	203	353	217	182	194	651	237	626	331	569	269	581	269	275
ENSDARG00000008807	51	51	94	75	56	81	50	60	40	38	22	72	36	85	54	54	25	34	16	36	20	22	28	41	50	40	38	35	89	91	90	59	58	61	101	33	72	41	54	31	109	33	98	28	73	24	60	24	49
ENSDARG00000008808	2049	1940	2806	2501	3273	3600	2079	2294	1417	870	1339	1442	1359	1878	3050	2840	1430	1527	1752	2362	1356	1311	1902	1808	1207	1304	2344	1997	2059	2452	2165	2183	1855	2093	2751	1598	2079	1541	1252	1417	2582	911	2783	1559	3270	1640	3255	1264	2240
ENSDARG00000008811	106	123	135	117	159	203	134	105	53	33	51	76	81	89	146	130	88	57	150	204	74	55	66	80	29	31	144	118	101	199	71	76	95	90	166	91	146	85	41	74	131	91	137	121	134	103	162	76	80
ENSDARG00000008816	3221	2861	4053	3489	4534	5035	3423	3429	2236	1722	2689	2411	2788	3215	4197	4356	2463	2000	2352	3079	2079	2030	2519	2320	3095	3064	3721	3502	3412	3975	3964	3825	3155	2943	4443	2435	3946	2521	2349	2451	3947	2003	3717	3202	4634	2229	4138	1959	3114
ENSDARG00000008818	557	379	885	718	693	779	700	827	74	133	109	161	291	326	443	337	289	136	473	614	222	117	319	147	321	354	999	972	369	423	802	769	671	751	1005	360	715	413	431	371	565	252	609	455	777	364	685	179	592
ENSDARG00000008829	804	807	1165	1032	1536	1758	788	954	890	456	622	636	703	885	1257	1175	680	787	728	887	665	704	651	791	541	939	1203	923	1007	1295	1131	1197	861	853	991	632	942	700	686	738	1321	535	1173	949	1695	803	1470	520	1021
ENSDARG00000008832	488	368	705	644	733	904	427	587	161	163	216	187	390	391	409	487	342	219	365	550	369	222	374	238	325	439	636	569	514	535	627	583	541	520	658	464	564	544	320	384	677	252	701	546	779	493	699	293	510
ENSDARG00000008835	2	4	0	4	16	16	3	2	10	0	6	20	2	9	6	5	1	12	2	3	7	11	3	7	4	3	2	2	3	6	0	2	7	7	5	4	9	6	0	3	11	0	13	5	8	3	10	2	4
ENSDARG00000008840	405	407	429	351	624	760	437	543	337	258	286	348	341	511	632	662	312	247	421	564	394	268	327	356	216	251	411	347	511	619	360	347	432	415	404	274	379	360	250	279	659	340	706	504	657	403	696	376	348
ENSDARG00000008849	34	38	62	42	61	59	25	39	5	6	8	2	23	33	35	23	25	10	17	11	7	6	26	9	31	34	61	46	60	54	59	72	27	21	51	13	57	17	20	16	44	9	28	18	35	24	38	2	37
ENSDARG00000008852	308	340	408	332	448	486	353	331	501	296	252	340	294	290	447	424	277	297	197	254	277	276	281	373	255	268	330	298	370	464	393	362	359	398	392	266	339	267	255	251	615	217	527	308	462	210	429	147	234
ENSDARG00000008858	533	387	516	449	458	568	328	444	124	184	229	81	281	273	263	241	348	119	240	255	238	132	284	159	323	339	561	435	364	388	443	466	349	331	417	199	388	194	195	210	539	250	442	431	394	279	376	187	410
ENSDARG00000008859	694	685	1476	1226	973	1082	687	941	406	366	517	510	668	940	699	632	635	540	549	685	357	563	419	452	834	948	1036	952	841	1094	1327	1386	864	813	1267	353	1059	380	527	551	812	415	671	506	985	348	741	232	603
ENSDARG00000008861	306	354	592	473	715	768	442	486	260	190	289	247	276	279	553	527	232	371	59	141	289	317	212	253	99	202	413	461	390	342	433	257	299	385	414	282	195	165	157	154	259	147	404	241	715	174	645	150	301
ENSDARG00000008866	69	55	69	61	121	132	48	72	20	7	21	27	35	26	80	99	37	42	28	44	37	50	60	50	34	46	62	44	63	69	67	56	54	62	63	75	34	90	48	48	52	28	97	66	108	50	103	34	90
ENSDARG00000008867	2574	2307	2928	2488	4062	4518	2528	2820	2208	1575	1614	2529	1797	2925	3617	3629	1961	1513	2927	4369	2056	1817	2293	2244	1620	1459	2664	2339	2805	3196	2598	2596	2661	2558	2861	2020	2910	2129	1811	1972	3900	2250	3613	2537	3275	2152	3519	1965	2528
ENSDARG00000008880	1207	953	1664	1729	1146	1243	1186	1109	815	297	725	580	790	697	956	863	649	696	724	790	627	707	600	673	1281	2043	1239	1463	790	1032	2157	1885	955	1105	1078	703	1069	700	1239	1153	866	467	931	762	1442	903	1231	705	832
ENSDARG00000008884	1894	1584	2562	1972	2124	2295	1966	2084	599	798	643	873	978	1507	1599	1566	1050	652	1862	2779	978	799	1193	1094	690	806	1807	1635	1460	1778	2045	1999	1626	1684	2229	1133	1834	1315	1004	1301	2072	1304	1949	1685	1701	1200	1621	1001	1492
ENSDARG00000008886	210	289	285	272	520	501	268	265	319	305	264	358	246	427	453	494	268	263	159	228	298	288	274	256	240	187	243	261	435	517	227	251	310	288	265	253	241	286	209	225	534	364	505	338	493	245	473	242	269
ENSDARG00000008890	333	295	313	279	348	409	289	342	419	239	179	314	213	428	357	371	238	223	339	474	255	251	251	301	241	226	311	275	343	412	273	286	326	283	319	264	337	277	199	261	441	286	373	375	356	282	343	285	262
ENSDARG00000008904	1274	1016	2164	1957	1675	1930	1216	1544	278	289	704	478	956	960	950	797	737	539	1117	1249	636	515	751	546	1057	1360	2042	1739	1304	1394	1946	1734	1287	1416	2159	769	1701	870	1034	1103	1154	554	1109	957	1427	754	1235	484	1233
ENSDARG00000008906	182	140	294	261	245	236	159	164	110	64	118	145	156	216	151	188	132	89	127	170	108	73	141	141	168	234	267	221	221	248	238	237	176	215	220	153	187	147	150	152	229	121	197	189	296	159	253	105	185
ENSDARG00000008912	124	96	160	118	122	115	91	118	67	60	48	45	56	78	126	124	64	67	75	146	50	55	83	90	56	94	94	56	109	150	136	151	75	74	145	57	88	66	58	91	138	35	117	82	135	83	130	45	90
ENSDARG00000008920	203	248	224	220	401	496	259	255	388	185	227	296	165	291	411	384	154	179	295	492	219	248	247	324	99	104	220	203	326	375	173	180	278	262	252	178	241	228	165	157	482	287	418	307	439	262	430	213	198
ENSDARG00000008931	166	185	244	215	229	270	161	187	96	80	92	114	115	188	192	209	114	115	154	213	165	88	141	139	131	157	186	165	178	271	227	223	154	190	251	136	198	169	129	135	307	104	235	174	255	166	220	157	146
ENSDARG00000008936	1554	1759	1560	1322	2727	3024	1363	1962	2067	1227	1178	1743	1221	1926	2138	2426	1283	1218	2151	3532	1594	1585	1541	1867	643	565	1480	1170	1733	2493	1188	1234	1837	1666	1656	1278	1809	1549	1003	1187	3112	1829	2551	1990	1892	1688	2343	1986	1244
ENSDARG00000008946	102	135	130	142	249	287	113	152	212	87	124	165	95	201	221	215	114	113	105	105	144	119	141	198	86	67	113	104	211	225	134	128	152	164	124	114	138	135	98	111	233	95	193	195	227	114	269	94	105
ENSDARG00000008947	2421	2131	3729	3126	3657	4113	2559	2734	1238	1102	1397	1280	1851	2042	2766	2393	1802	1609	2578	3662	1483	1548	1868	1632	1774	2294	2997	2739	2370	2948	3000	2636	2084	2328	2748	1647	2203	2029	1929	2036	3280	1360	3371	2092	3967	1985	3767	1323	2640
ENSDARG00000008948	1	3	4	3	2	7	2	1	1	0	1	0	0	1	1	4	2	1	3	3	1	1	0	1	1	0	2	2	7	6	3	3	2	0	5	1	4	0	2	0	4	0	3	4	5	2	3	1	1
ENSDARG00000008953	401	559	490	437	767	771	470	598	304	306	222	347	276	479	731	617	359	356	502	748	403	398	468	541	229	179	504	401	535	723	253	305	513	459	495	460	559	520	272	363	801	536	786	555	624	483	656	462	468
ENSDARG00000008966	1113	1090	1463	1217	1338	1548	1274	1373	439	384	442	422	635	691	1346	972	745	453	721	900	585	537	675	632	648	637	1642	1317	771	894	1372	1329	1013	1088	1064	447	793	515	661	677	850	344	1048	560	1118	589	1257	337	772
ENSDARG00000008969	9996	8984	7663	7315	11913	13114	6200	6516	4469	2714	5192	4534	4993	5449	12759	15681	6671	5682	5665	7361	6145	5465	5273	6042	4372	4603	7626	6968	9112	10293	5090	5889	8034	6438	9504	4704	7692	5988	4547	5127	11727	4946	10748	9423	13903	6480	14515	5985	7812
ENSDARG00000008976	1155	766	2227	1966	2328	2534	1143	1626	516	435	589	494	1116	1064	1573	1024	883	593	953	1067	628	614	865	724	983	1138	2006	2056	1703	1616	1981	1957	1203	1316	1951	668	1674	996	820	941	2214	568	2047	900	1388	1014	1383	406	1308
ENSDARG00000008979	807	658	1198	1020	1135	1290	853	872	371	299	396	388	574	732	910	849	563	430	803	916	470	501	646	687	634	645	962	861	901	992	976	920	811	774	1005	521	902	616	581	611	976	584	986	704	1160	577	1053	390	781
ENSDARG00000008982	4510	3942	3928	3240	8376	9009	4218	5437	2987	2296	3382	3658	4051	5161	5757	5787	3293	3577	7069	9703	4081	4009	3606	3377	2244	2176	5938	4257	5870	7133	3848	4371	4748	4534	6454	4133	7658	4678	3054	3109	6579	3749	6137	4947	5491	5040	6159	4135	4600
ENSDARG00000008983	91	65	233	164	142	162	85	85	22	36	43	25	68	63	77	75	51	29	42	52	45	21	63	45	46	88	184	122	96	82	162	141	96	112	173	45	87	59	63	54	105	13	128	63	147	65	150	27	109
ENSDARG00000008986	225	271	234	174	240	288	224	172	26	37	48	54	75	93	200	193	96	74	95	179	89	58	124	88	30	55	226	209	142	174	140	99	168	185	207	72	138	97	49	57	194	39	248	118	295	101	260	61	164
ENSDARG00000009001	1275	1393	1406	1188	4244	4414	1323	1467	908	663	704	1088	842	1319	2178	2063	967	968	1042	1405	1148	1115	1329	1476	522	628	2442	2086	1918	2315	871	722	1726	1719	2106	1919	1781	2092	1006	1506	2055	1514	2172	1786	3210	2627	3481	1297	1718
ENSDARG00000009014	7948	6376	12400	10541	12755	14608	7053	8974	1026	1000	2245	1162	4099	3214	6765	5099	3913	2460	5361	7905	4027	2354	6575	3877	3259	4969	11296	9804	5848	6164	10322	9903	6535	6808	10120	5060	7995	4974	3755	4564	8320	2865	9968	6402	8520	5351	8059	2743	7992
ENSDARG00000009018	18617	15761	27887	24983	21897	24858	21584	27215	4949	7161	8381	9356	13154	18880	19177	16124	14147	7242	16744	21788	14890	13210	11377	8963	15917	10253	28343	23986	23371	34173	19926	23535	20650	19188	23232	8888	26485	10555	12478	13558	21826	18723	16878	18991	14274	10420	14218	8247	13951
ENSDARG00000009020	510	317	774	626	603	704	362	502	132	128	142	171	284	325	327	261	264	180	305	309	201	156	246	149	265	401	715	580	389	490	692	689	422	379	737	195	513	242	280	276	501	184	508	311	605	257	538	148	430
ENSDARG00000009021	1445	1301	1858	1685	1901	2275	1529	1507	902	647	1145	817	1389	1158	1296	1286	1059	1033	1159	1432	846	1025	1016	962	1035	1221	1544	1388	1277	1517	1792	1833	1362	1220	1753	1043	1549	1192	1215	1328	1636	741	1477	1291	1781	1162	1909	934	1071
ENSDARG00000009023	995	1035	1504	1277	1597	2063	1104	1174	447	402	561	536	759	871	1470	1264	655	538	661	1010	681	571	900	780	558	653	1337	1219	1127	1291	1236	1167	1023	1079	1379	832	1039	811	648	737	1352	559	1508	835	1591	772	1582	514	930
ENSDARG00000009026	1427	1004	2305	2029	1910	2303	1037	1351	231	191	622	317	779	763	1347	869	829	642	1351	1809	663	570	1177	715	678	918	2100	1916	1162	1468	1894	1755	1000	1066	2188	779	1524	981	867	797	1321	645	1645	949	1561	1036	1409	465	1299
ENSDARG00000009031	1598	974	2360	1887	1837	2238	1241	1579	235	299	485	346	909	859	1228	1036	807	378	1143	1557	764	503	820	514	900	974	2060	1869	1284	1470	1967	1834	1100	1223	2147	691	1526	826	771	730	1350	649	1547	879	1449	860	1365	448	1210
ENSDARG00000009040	1325	1002	1555	945	1618	1738	327	470	1114	733	647	888	711	872	752	818	580	716	462	632	461	713	477	489	531	841	669	564	757	722	1025	670	641	570	1277	379	1020	424	316	457	1353	336	1130	386	1119	327	1468	355	554
ENSDARG00000009046	85	77	151	101	154	179	109	107	25	22	40	15	56	49	124	126	90	58	68	97	53	35	54	43	29	42	107	90	109	69	85	86	83	78	92	32	82	46	46	65	125	77	148	95	178	86	140	63	71
ENSDARG00000009074	135	146	187	149	275	259	137	162	97	88	77	119	83	137	168	153	119	71	87	90	107	74	101	88	76	74	143	145	173	199	132	129	160	154	183	88	179	97	84	66	239	163	248	161	231	110	254	70	161
ENSDARG00000009087	73	65	85	63	58	60	23	30	218	132	70	89	40	132	35	40	31	61	31	44	36	37	15	31	158	109	55	58	28	33	85	49	66	81	44	34	53	23	50	73	146	31	52	37	134	43	104	57	71
ENSDARG00000009094	21	23	50	40	26	35	23	26	29	22	26	40	15	43	23	25	23	17	26	35	12	17	17	13	20	23	46	46	33	55	31	31	28	25	42	29	32	25	13	28	36	39	30	14	44	20	33	9	19
ENSDARG00000009106	10849	9594	15626	13620	11013	13103	9537	11307	4137	3142	5236	4406	6959	6513	9384	7599	7374	5873	6808	8534	6093	6633	6450	5535	5901	7482	12415	10370	7008	9256	15295	14292	9790	10541	13998	6255	10110	6056	6548	6532	7920	3735	9563	6337	11682	6180	11185	4716	8572
ENSDARG00000009113	151	199	233	147	189	269	140	188	128	78	105	157	118	197	213	178	110	111	74	112	135	129	95	100	90	100	179	157	163	230	180	162	167	151	209	99	208	122	101	100	212	152	169	172	204	98	196	100	102
ENSDARG00000009121	3	6	4	5	10	22	7	7	0	0	3	0	7	6	10	3	3	3	13	8	5	3	5	1	4	7	12	5	4	3	6	6	5	6	8	3	7	11	4	5	3	11	12	1	6	6	9	8	9
ENSDARG00000009123	118	107	115	125	121	142	105	136	51	44	73	79	73	101	213	218	76	82	173	246	167	40	84	112	83	76	160	162	83	118	111	124	124	105	163	70	239	81	63	64	131	86	116	140	142	56	113	48	63
ENSDARG00000009131	64	49	82	82	86	110	41	56	5	22	20	5	40	30	53	44	49	28	28	28	47	31	31	29	26	61	97	81	52	54	102	89	47	38	78	34	59	41	29	39	57	26	68	52	111	28	82	12	48
ENSDARG00000009133	866	733	1033	878	1467	1765	967	928	544	527	594	737	794	1245	1551	1810	717	534	701	898	707	582	767	529	773	612	858	772	1206	1400	876	894	912	837	1146	843	1150	923	654	680	1455	534	1412	777	1403	857	1530	599	849
ENSDARG00000009134	300	307	380	396	594	745	382	393	482	224	226	356	227	336	545	516	268	320	275	327	286	298	359	393	249	310	401	333	442	521	372	357	371	339	396	325	372	368	308	358	501	214	533	449	706	294	628	255	364
ENSDARG00000009136	1776	1702	2732	2351	2217	2563	1678	1980	1416	1031	1187	1311	1479	1731	1962	1937	1098	1027	859	1178	961	985	974	1088	2005	1796	2346	2027	1914	2459	2422	2539	1574	1648	2241	1090	2076	1098	1361	1394	2040	976	1711	1240	2206	995	1885	776	1313
ENSDARG00000009142	1731	1499	2844	2328	2320	2780	1874	2108	860	640	1240	887	1582	1622	1624	1435	1919	1604	976	1164	859	921	1083	985	1415	1720	2258	1804	1445	1626	2621	2661	1873	1842	2248	1072	1632	1060	1049	1131	1851	722	1838	1149	2716	1020	2344	630	1589
ENSDARG00000009153	2965	2407	5956	5275	1790	2002	2176	3204	4439	1393	669	1659	806	2213	961	877	678	955	1085	1830	914	1777	3157	4199	615	1957	3075	3306	1771	1602	4091	4065	1930	3311	3197	2034	2114	2017	1581	2436	3087	726	2003	1556	3701	647	2786	754	2248
ENSDARG00000009160	1113	810	1245	1101	1451	1876	934	1040	433	391	435	536	632	906	1068	908	783	372	858	1180	519	479	594	569	800	880	1135	1041	1182	1215	1098	1173	1008	921	1579	904	1328	897	691	855	1251	524	1071	976	1679	722	1503	597	983
ENSDARG00000009161	14	22	39	34	6	21	10	13	12	7	4	9	15	13	9	11	11	11	7	17	14	10	6	6	8	16	18	29	7	17	6	8	9	15	14	7	15	13	10	10	20	12	14	32	16	11	30	10	9
ENSDARG00000009169	1201	1163	1497	1261	1720	1831	1286	1457	582	655	593	825	816	1245	1494	1394	809	609	1141	1766	773	724	788	758	556	626	1294	1067	1143	1540	1203	1236	1186	1255	1492	822	1255	869	697	679	1626	877	1621	1118	1366	857	1509	789	930
ENSDARG00000009170	1489	1425	2335	1919	2252	2624	1666	1702	896	600	926	789	1107	1156	2193	1960	967	1051	980	1430	1002	867	1328	1194	876	1044	1783	1902	1325	1576	2096	1832	1416	1460	1902	1184	1296	1094	920	1141	1601	686	1922	1219	2259	1088	2051	718	1584
ENSDARG00000009178	253	246	319	248	431	492	256	270	436	254	230	313	205	346	429	401	222	198	207	355	242	228	227	275	157	194	255	248	357	395	265	262	256	284	318	199	272	243	204	225	562	249	463	288	405	232	471	247	232
ENSDARG00000009194	2622	2045	3486	3168	5538	6370	2893	3458	968	867	1818	1207	2418	2251	3392	3062	2073	1590	1667	2341	1931	1810	2250	1604	2798	2405	3823	3525	2769	3013	3205	3126	2655	2478	3966	2174	3364	2276	1585	1960	4013	1566	4105	2889	3626	2103	3623	1245	2693
ENSDARG00000009196	354	475	504	370	845	814	603	639	1537	999	704	1489	509	1609	970	1095	499	508	452	651	601	626	529	698	654	312	491	393	798	1009	461	557	769	656	463	627	639	699	375	421	2182	1007	1407	996	854	517	875	483	424
ENSDARG00000009208	847	672	1124	956	1320	1447	642	793	361	391	557	504	615	887	993	1040	642	503	950	1131	633	685	609	551	620	620	899	779	867	1128	944	880	799	860	1067	583	994	683	501	592	1141	592	1111	783	1101	633	1069	419	816
ENSDARG00000009209	846	637	1338	1087	855	1245	802	996	222	224	271	194	495	486	678	517	542	322	721	953	405	355	485	342	406	526	1303	1098	558	678	1113	988	775	800	1268	430	844	491	503	518	718	304	820	528	745	544	769	306	761
ENSDARG00000009212	44916	48515	49078	46078	70523	68829	45116	50794	128614	70370	59772	108961	45003	109644	59935	67268	42161	51532	20055	21353	43841	45249	41739	50308	49999	40846	48877	40077	83106	100950	45814	50583	54361	50756	55030	47266	61826	45731	42188	43132	104031	60787	65159	64611	68349	43472	65633	47733	46822
ENSDARG00000009214	1064	903	1125	941	1327	1483	840	1088	575	359	399	477	635	701	966	896	637	448	918	1263	617	620	726	587	543	576	1192	1103	699	838	1159	1237	1014	999	1074	648	934	692	580	620	1046	513	1096	853	1097	658	1100	547	780
ENSDARG00000009215	110	130	200	192	228	269	148	166	206	93	177	192	167	234	200	271	92	106	43	88	97	130	100	124	102	159	147	113	257	269	182	164	180	159	199	146	196	119	95	72	309	146	237	264	246	109	210	99	118
ENSDARG00000009217	429	171	846	685	729	762	206	355	43	51	177	45	312	241	234	185	274	95	180	193	217	119	307	85	287	469	729	563	450	394	657	611	310	263	675	226	480	293	255	213	515	72	499	241	681	344	628	77	540
ENSDARG00000009218	134	104	165	165	163	230	174	148	134	85	102	111	98	138	243	201	108	105	173	220	105	99	138	148	109	118	174	158	127	164	139	163	160	162	156	105	156	141	121	148	156	77	185	116	209	104	206	93	129
ENSDARG00000009242	66	56	84	60	119	157	58	79	61	34	34	48	32	70	117	87	31	27	38	72	29	42	41	52	22	32	77	54	60	99	62	54	55	49	69	26	89	37	44	42	73	24	73	45	84	36	98	40	55
ENSDARG00000009250	4251	4579	4890	4518	8087	8724	3829	4678	9062	5416	5151	8178	4667	8582	6713	7492	4043	4202	3264	4808	4257	4406	3845	4489	3961	3387	3992	3522	7711	9062	4463	4676	4864	4419	5270	3729	5448	4173	3749	4276	10303	5465	7224	6443	7685	4738	7624	4740	4416
ENSDARG00000009252	257	246	273	279	355	382	212	251	468	312	255	644	235	555	374	387	166	199	189	223	279	251	222	228	244	190	261	200	389	480	297	401	299	279	267	168	244	167	179	246	390	201	294	227	315	186	375	156	201
ENSDARG00000009253	961	1021	1254	1055	1716	1987	1232	1320	988	546	631	800	796	938	1837	1765	745	671	1211	2128	934	826	966	1115	554	610	988	954	1021	1277	1048	949	991	1054	1231	839	1020	970	776	914	1677	754	1739	1209	1775	1047	1908	949	941
ENSDARG00000009262	165	104	291	224	235	233	187	206	19	63	49	45	147	146	107	75	120	41	144	141	93	34	125	63	167	152	321	247	186	184	354	379	158	158	239	69	190	90	146	122	223	60	203	131	198	133	173	57	189
ENSDARG00000009266	218	203	370	291	360	395	323	375	278	173	201	392	220	523	441	409	210	185	195	259	232	192	256	294	234	170	242	218	342	438	222	266	290	313	254	240	304	258	191	256	407	182	394	216	336	238	334	211	199
ENSDARG00000009267	285	288	291	271	437	597	262	275	306	171	166	258	171	259	466	424	206	223	335	598	286	285	299	376	181	166	215	238	342	411	221	235	277	311	310	216	245	235	191	204	404	273	439	376	423	266	474	248	286
ENSDARG00000009273	617	705	982	848	841	989	783	911	250	172	388	299	470	431	856	680	493	466	700	1078	442	407	593	500	283	449	870	803	566	619	849	755	703	730	836	530	596	477	428	448	604	253	851	520	1058	443	963	335	670
ENSDARG00000009280	5604	5198	7137	7305	6417	6849	6115	4796	11434	4175	6695	7034	5413	5719	6655	6750	3418	5175	1429	1226	3966	4855	2853	3537	6966	6662	4852	5160	4328	5121	5506	5896	5195	5136	4058	3528	3716	3485	5641	5972	8254	6005	6074	6510	5931	4484	5210	4323	3654
ENSDARG00000009281	1681	1473	3579	2675	1873	2127	1824	2232	256	257	507	303	917	591	1419	901	773	599	1990	2625	678	555	1279	761	463	853	3176	2515	847	888	3049	2380	1491	2094	3274	1082	1614	848	1083	934	788	445	1453	812	1738	807	1828	495	2020
ENSDARG00000009285	38665	41254	42570	40868	55947	52278	39831	43251	135513	66272	57265	110552	41005	95023	51000	59534	39019	48254	12997	12496	39066	43600	31142	39460	46120	38173	42055	36666	72778	82539	43492	47025	48930	43767	48300	40388	53930	37585	35192	38460	99810	58504	54732	59480	56536	34671	51247	37257	35013
ENSDARG00000009299	1004	637	2513	1858	1582	1640	888	1228	40	128	327	141	780	546	757	611	640	250	655	725	472	220	787	301	539	891	1825	1294	933	809	2098	1913	882	1051	1733	546	1064	682	698	609	938	235	1273	534	1487	618	1327	263	1188
ENSDARG00000009311	1383	1530	2136	1785	2189	2359	1477	1499	1709	699	1157	1421	1321	1312	2077	1781	1347	1625	1157	1596	1038	1456	1121	1279	972	1015	1930	1317	1227	1417	1754	1791	1519	1735	1712	1114	1463	956	1085	1106	1619	837	1910	1027	2380	1100	2344	924	1695
ENSDARG00000009313	485	422	588	474	475	539	591	668	248	269	313	536	263	736	569	612	368	270	413	496	313	310	322	289	358	361	594	564	378	509	432	420	530	499	538	395	545	431	261	330	450	218	355	407	513	333	408	307	411
ENSDARG00000009315	1765	1584	2314	2020	2223	2561	1638	1719	845	522	1087	813	1262	1217	1942	1734	1167	1382	1486	2320	1165	1103	1602	1537	913	1329	2048	1770	1299	1718	2004	1963	1478	1586	2102	1410	1537	1590	1203	1323	1714	766	2038	1388	2621	1353	2598	894	1926
ENSDARG00000009336	1540	1617	2652	2002	1828	2343	1480	1876	494	484	645	726	1038	1314	1312	996	1027	697	1693	2255	1106	881	1159	1032	731	864	2130	2030	1079	1395	2040	1792	1511	1648	2249	838	1641	939	1054	1127	1088	766	1342	1133	1567	956	1489	779	1536
ENSDARG00000009341	1315	983	2203	2072	2399	2613	1519	1776	596	389	1271	561	1740	768	1886	1628	892	1002	1823	2723	996	1083	958	782	1361	1907	1793	2016	1165	1365	2413	2101	1386	1365	1575	1112	1301	1232	1314	1382	1812	958	2278	1757	2138	1390	1836	745	1226
ENSDARG00000009342	3238	3061	3516	2864	4167	4882	3455	3544	984	743	1016	1110	1612	1698	3741	3002	2001	1390	3232	5309	2177	2145	2843	2615	963	1019	3138	2552	2552	2970	2583	2433	2899	2685	3171	2515	2722	2860	1708	1922	3227	2069	3750	2690	3810	2426	4003	2078	2609
ENSDARG00000009346	983	973	1462	1199	1734	1950	1228	1188	342	303	529	393	806	622	1655	1353	619	711	632	910	753	672	1170	911	406	579	1311	1251	932	981	1230	1031	954	1098	1354	1044	842	874	604	742	944	392	1388	767	1945	749	1889	472	1197
ENSDARG00000009350	1084	1187	1553	1253	2178	2410	1190	1362	1219	735	928	1185	1043	1541	1828	1937	1001	960	1617	2561	1163	993	1084	1204	793	852	1420	1117	1361	1680	1172	1203	1271	1263	1401	1142	1266	1194	875	1001	2079	1096	1999	1384	1887	1220	2083	1019	1267
ENSDARG00000009351	175	110	393	361	230	298	221	222	23	42	88	22	183	108	120	103	110	53	140	184	73	65	88	55	152	259	250	281	155	197	307	285	166	141	243	93	202	142	138	165	129	83	149	197	258	150	204	76	156
ENSDARG00000009361	27	9	42	35	28	17	19	12	0	1	3	1	10	20	23	32	23	6	20	22	15	8	12	11	30	18	63	55	34	31	30	19	26	31	71	19	61	38	30	17	55	17	43	29	46	35	37	11	32
ENSDARG00000009372	31	7	47	49	26	37	13	24	0	1	2	2	20	7	13	11	6	2	4	4	13	0	5	2	13	19	57	26	21	18	37	43	12	15	31	14	20	16	13	7	16	0	21	4	36	14	42	1	30
ENSDARG00000009386	30	23	62	56	205	221	111	155	36	24	0	38	86	70	156	97	88	144	30	69	90	156	103	111	47	75	62	26	118	88	122	115	42	87	125	86	68	86	50	83	134	71	237	92	189	70	208	54	117
ENSDARG00000009387	669	518	1169	1011	763	935	500	739	152	208	259	170	443	390	538	392	423	288	306	312	333	202	414	335	452	698	941	730	537	554	1140	1087	605	631	1004	361	629	408	447	361	630	232	797	405	755	490	767	234	596
ENSDARG00000009390	384	378	623	433	581	671	325	414	187	219	289	325	299	551	459	424	298	275	429	640	285	255	302	311	267	315	451	392	393	536	461	452	357	389	498	329	388	322	272	256	568	267	519	399	586	341	571	261	336
ENSDARG00000009401	1787	1190	2517	2112	3713	3974	2358	2126	643	679	1525	658	1931	1406	2307	1861	1248	1079	1788	2579	1646	1291	1787	1107	1439	1409	2130	2183	2489	2529	2523	2194	1745	1855	2722	1538	2608	1643	1233	1424	2453	1396	2719	1796	2534	1674	2160	979	1710
ENSDARG00000009402	162	99	244	180	320	258	103	148	143	124	143	258	144	336	251	240	146	80	161	141	165	185	165	127	323	182	253	159	203	274	138	140	123	142	307	109	341	96	104	115	378	163	200	173	289	102	281	74	242
ENSDARG00000009418	1898	1570	3204	2486	2443	2932	1908	2279	456	390	775	480	1271	951	1544	1295	1184	848	1583	2562	862	969	1285	946	970	1489	2512	2299	1243	1372	3284	2927	1705	1915	2619	1053	1748	1130	1117	1249	1426	770	1783	1192	2216	1020	1988	815	1651
ENSDARG00000009430	1271	1156	1205	1048	1033	1254	900	1073	585	490	418	578	575	826	1009	970	663	484	910	1215	659	609	736	740	401	590	951	945	841	927	976	956	1100	1143	1321	632	1032	654	587	690	1031	641	904	916	991	786	1097	832	648
ENSDARG00000009436	675	787	1137	892	1049	1094	792	857	581	308	397	492	521	712	1126	899	491	570	491	731	459	448	626	635	484	591	1092	951	926	955	980	935	723	763	1168	692	851	717	558	605	881	574	829	647	1291	577	1120	421	783
ENSDARG00000009438	288	373	541	534	493	612	404	459	357	189	277	335	301	349	562	563	238	326	305	394	370	234	307	326	235	409	461	461	552	697	408	472	455	497	434	332	431	373	281	379	424	321	577	459	787	355	732	280	338
ENSDARG00000009443	35223	23376	10309	8742	48	45	6522	9989	19469	6603	65	6928	79	8448	110	102	156	207	17251	18065	71	155	70	126	4293	14210	5390	7558	7978	3710	23138	22676	10044	6259	21253	8461	9913	12029	29729	46081	4604	20	6084	64	324	9695	211	6638	15682
ENSDARG00000009447	21591	22908	20350	19221	42076	39427	20548	23002	94387	50091	43453	78009	27626	68252	31410	39799	27161	35372	8586	9033	26771	29763	16287	21881	35520	22286	19299	16331	51523	57794	20864	23694	26633	20946	22488	20983	27588	20330	20437	22643	75521	43367	36715	38239	35751	20610	33000	25987	18315
ENSDARG00000009459	125	51	196	177	106	111	58	108	4	29	27	14	71	80	29	28	69	14	42	46	49	20	41	19	130	154	169	88	86	81	238	283	69	71	108	30	78	30	58	40	134	13	123	45	67	55	71	9	72
ENSDARG00000009466	152	132	197	131	189	230	126	160	45	37	57	57	94	117	166	140	87	74	71	128	83	78	73	69	56	75	170	107	135	170	156	159	135	140	188	121	107	121	71	76	133	82	155	127	192	79	147	75	103
ENSDARG00000009470	249	276	374	294	342	448	238	206	147	73	108	88	164	120	304	268	164	107	143	174	109	95	169	158	75	156	235	292	212	201	259	232	232	278	293	130	159	168	138	176	216	92	302	173	370	148	334	105	169
ENSDARG00000009471	0	2	7	1	7	8	2	4	5	4	3	3	4	14	4	6	3	2	3	0	1	1	2	8	2	3	8	2	3	5	4	3	7	2	2	4	5	1	3	1	10	6	2	0	8	3	6	3	2
ENSDARG00000009472	250	293	436	378	512	541	309	366	285	133	199	255	217	293	472	384	221	229	249	368	188	215	293	288	149	199	359	294	319	416	349	396	275	319	357	268	304	272	248	195	367	163	398	251	509	241	432	216	337
ENSDARG00000009473	1002	942	1576	1350	1131	1374	998	1330	373	413	516	448	680	897	1019	869	651	429	879	1177	527	568	665	588	656	703	1249	1160	929	1099	1197	1161	1058	1096	1279	606	1123	700	626	722	1128	585	1088	829	1187	663	1030	513	895
ENSDARG00000009477	173	150	209	182	297	359	136	188	206	106	171	224	184	185	226	224	213	253	33	27	153	208	122	183	178	158	154	140	140	194	199	168	210	196	240	102	162	87	110	113	316	66	212	100	229	85	180	53	121
ENSDARG00000009480	2960	2683	3962	3328	3528	3942	3494	4040	1474	1087	1237	1512	1748	1904	2860	2614	1470	1469	2666	4636	1776	1638	2064	1892	1487	2048	3214	3141	2029	2282	4068	3587	2798	3309	3079	1824	1890	1609	1608	1547	2095	1199	2560	1778	3125	1544	2935	1639	2088
ENSDARG00000009482	4	6	12	7	12	11	6	11	4	4	9	16	8	11	21	23	4	3	2	4	10	8	7	7	1	3	1	5	7	16	2	3	6	9	5	9	6	7	10	7	40	18	21	16	26	3	18	1	6
ENSDARG00000009484	3736	3432	4753	3934	4478	5616	3997	4546	1320	1227	1176	1755	1946	2679	4154	3499	2487	1418	4443	6172	2222	1735	2458	2495	1538	1488	4214	3763	2782	3590	3970	3835	3432	3526	4370	2341	4146	2558	1957	2244	3745	2788	4197	3284	3347	2610	3714	2434	2915
ENSDARG00000009488	852	926	1151	888	1364	1645	828	795	488	449	484	747	581	991	1282	1104	563	618	728	890	678	600	737	773	601	666	881	840	899	1035	934	973	726	810	945	670	837	722	590	750	1334	540	1224	808	1122	640	1142	461	849
ENSDARG00000009493	327	96	654	478	414	524	131	324	13	33	34	20	147	136	106	90	127	23	163	206	66	32	130	36	157	236	529	411	253	204	606	567	199	225	410	102	281	151	132	125	329	85	374	146	312	157	285	46	297
ENSDARG00000009494	659	646	786	698	823	914	608	600	144	128	237	207	353	376	816	685	332	315	321	643	411	295	628	416	171	259	771	738	495	529	597	546	529	676	754	462	472	368	338	332	564	240	767	406	1050	330	954	264	576
ENSDARG00000009499	2456	1775	4789	3943	4626	4833	2294	3241	631	653	970	808	1749	1895	2919	2038	1651	1349	1535	1713	1363	1085	1607	1262	1573	2174	5205	4154	2763	2833	3768	3303	2267	2481	4195	1323	2939	1737	1509	1573	3234	982	3628	1600	3270	1821	3311	717	2661
ENSDARG00000009505	2792	2263	3355	1959	4811	5071	1342	1478	3396	2068	1615	3900	2107	3579	4302	4412	1836	1683	1263	1744	2096	3093	1678	1910	2388	1938	1570	1277	2440	2389	3254	2720	2188	2051	3406	1354	2713	1357	1531	1930	4905	1938	4019	1722	2777	1175	3264	1232	1569
ENSDARG00000009511	2	0	4	1	2	1	6	9	5	3	0	9	0	7	8	6	1	2	2	0	2	0	1	7	2	1	3	22	0	2	3	2	1	1	1	4	2	3	0	0	1	0	0	4	0	1	3	0	3
ENSDARG00000009524	970	1226	1956	1173	717	822	1078	1255	246	258	341	236	438	472	575	469	419	324	354	415	311	352	311	359	475	506	1161	863	523	713	1286	1185	1006	830	1623	342	827	363	367	378	708	437	640	539	712	386	636	325	532
ENSDARG00000009525	1441	1481	2012	1705	2214	2569	1662	2044	684	555	828	866	1102	1430	2173	1708	1238	1012	1587	2229	1051	1241	1015	990	818	941	1844	1535	1328	1997	1603	1468	1453	1474	2011	899	1668	1039	916	1016	1845	923	2046	1264	2273	1116	2079	863	1546
ENSDARG00000009534	3601	3412	3632	3297	4916	5596	2928	3442	2182	1714	2190	2470	2600	3826	3668	3871	2669	2108	2645	3784	2550	2368	2731	2649	2826	2625	4101	3260	3646	4452	3408	3677	3278	3133	3941	2382	3936	2754	2297	2518	5156	2066	4475	3134	4504	2814	4444	2229	3069
ENSDARG00000009544	2513	2786	3845	2855	6619	5533	1708	1974	4543	3732	3050	6467	2728	7085	3543	5117	2720	2403	1085	1253	2558	2982	1585	1712	3262	1855	2438	1940	4834	5923	2035	2156	2862	2255	4213	1850	4762	1623	1214	1625	8837	3020	4599	2284	3026	1928	3608	1978	2241
ENSDARG00000009549	3454	2409	6613	5546	5641	6497	3459	4565	741	766	1525	857	2451	2250	4009	2750	2141	1477	1938	2458	1547	1274	2559	1580	2107	3103	6445	6256	3603	3446	6041	5316	3162	3370	5242	1899	3877	2266	2093	2032	3887	1107	4661	1930	3463	2279	3552	973	3425
ENSDARG00000009550	707	761	812	714	1166	1147	628	674	1031	729	880	1098	711	1351	1181	1456	669	618	412	526	518	485	491	531	784	575	692	650	1081	1627	770	751	662	602	874	731	984	768	493	506	1523	462	1170	730	1097	534	875	428	547
ENSDARG00000009553	3110	3117	4853	4121	4331	5341	2913	3433	1831	1112	1674	1844	2284	2465	4048	3064	2318	2188	3894	5843	2202	2593	2385	2501	1340	1744	4151	3136	2695	3434	4083	3591	3255	3637	4707	2610	3519	2425	2212	2289	3497	2029	3873	2801	3787	2055	4724	1834	3155
ENSDARG00000009557	216	247	332	246	335	346	241	274	268	208	172	259	202	318	325	327	174	181	195	249	240	210	198	203	136	136	249	252	312	449	252	215	233	235	229	195	230	208	183	214	329	186	319	261	363	217	338	201	209
ENSDARG00000009567	1649	986	3330	2888	2804	3146	1713	2288	342	338	753	339	1716	784	1768	1215	909	601	1543	2036	839	739	1041	625	1133	1698	2832	2771	1473	1627	3013	2712	1502	1490	2543	924	1791	1250	1145	1281	1629	844	2175	1583	1669	1450	1822	643	1565
ENSDARG00000009568	107	129	239	193	190	227	128	172	86	51	112	64	110	102	155	152	105	119	98	140	99	124	118	109	84	96	154	123	129	170	206	186	114	98	192	92	132	95	88	88	166	58	165	108	230	78	230	78	130
ENSDARG00000009585	3284	3123	4975	4109	5187	5726	3606	4094	1874	1548	2003	2092	2615	3170	4456	3808	2563	2197	2902	3989	2454	2424	2559	2440	2288	2677	3981	3643	3586	4162	4489	4117	3438	3642	4219	2396	3532	2740	2456	2664	4459	1883	4598	3081	5519	2787	5134	1957	3237
ENSDARG00000009594	6846	6005	10897	8808	7680	9248	5602	6918	1915	1558	2576	2820	4063	5339	5530	4514	4338	2633	5792	8365	3180	3537	3178	2583	3637	3791	7508	6361	4357	5486	10668	9107	5598	6114	9429	2515	6621	2737	3521	3493	5129	2278	5367	3635	6008	2824	5893	2205	4698
ENSDARG00000009607	932	872	1359	1141	1123	1350	884	1077	346	364	442	507	632	770	949	833	676	475	835	1280	599	593	656	541	494	513	1198	1029	790	1085	1092	982	875	946	1193	597	1062	627	581	612	885	477	1025	711	1045	696	1142	579	771
ENSDARG00000009610	422	381	583	529	614	684	373	431	120	134	204	196	272	398	453	431	295	232	202	300	261	224	318	238	250	295	572	534	417	429	476	458	342	424	517	320	407	347	274	283	439	191	548	313	666	316	625	196	372
ENSDARG00000009612	1247	1620	251	228	422	416	1060	895	1727	954	361	859	679	682	1586	1291	1239	1318	883	674	248	711	1046	997	860	1495	1802	2345	1592	943	1125	1235	466	794	2594	1376	1682	1277	1738	1879	851	147	251	605	2614	854	1527	860	1860
ENSDARG00000009624	86	71	171	128	102	164	119	108	24	26	39	39	40	50	102	92	58	51	96	142	60	51	69	55	45	67	134	107	73	67	148	139	109	69	168	31	99	49	58	58	77	69	94	77	109	51	123	39	98
ENSDARG00000009626	243	132	396	361	265	282	165	210	11	43	58	23	127	107	101	82	116	67	109	115	102	57	142	100	150	236	331	280	207	145	300	285	183	193	255	72	188	96	153	134	183	54	208	102	335	122	242	50	263
ENSDARG00000009629	778	661	1261	1064	658	759	735	896	120	171	215	177	379	314	474	373	371	213	847	1229	298	230	439	324	282	352	1189	1035	388	510	1106	918	659	825	1127	392	753	433	454	459	392	296	619	521	636	396	655	320	665
ENSDARG00000009637	7978	7506	24314	19397	15084	19294	8439	11786	1571	1927	4786	3552	6896	7285	9018	8204	6631	4980	10937	18776	4525	4336	7413	6122	4098	6154	11445	9921	8288	8730	17205	13774	11159	12676	16444	4502	7865	5048	6424	5577	9680	3188	13450	6718	12323	5396	10825	3622	9598
ENSDARG00000009640	2266	2664	2721	2483	4882	5270	2881	2840	4211	2242	2093	3566	1836	3469	5280	5546	1849	2466	1123	1460	2505	2265	2749	3144	1283	1665	2281	2172	3404	3903	2439	2273	2405	2641	2635	3107	2193	2804	1710	1913	4911	2008	4691	2639	4690	2420	5075	2226	2382
ENSDARG00000009653	165	201	195	169	336	420	191	220	324	179	145	204	140	230	375	347	134	185	48	64	159	143	115	154	84	113	197	174	249	343	153	174	176	192	223	170	210	126	81	107	387	102	334	183	350	133	373	120	114
ENSDARG00000009657	753	752	1017	900	971	1084	743	836	1152	623	570	1055	595	1248	875	858	611	644	736	955	535	562	519	624	882	827	972	893	934	1148	988	1005	906	902	1011	528	897	563	614	615	1150	671	977	811	1128	604	915	617	681
ENSDARG00000009673	34	49	36	26	12	9	40	33	38	22	20	4	23	33	31	42	33	42	26	47	38	30	10	6	24	15	50	44	25	22	25	29	50	49	33	24	23	21	17	14	48	18	39	33	22	25	37	30	27
ENSDARG00000009677	1186	1107	2023	1600	1729	1800	1258	1579	467	447	684	590	1017	1031	1309	1107	922	728	1130	1508	714	666	911	720	789	1047	1565	1227	1088	1270	1901	1605	1115	1143	1732	833	1206	857	782	834	1424	574	1516	900	1663	796	1642	518	1216
ENSDARG00000009681	379	375	504	445	535	636	368	430	444	287	203	407	224	440	609	541	260	275	233	301	288	313	373	382	173	197	399	370	401	449	333	272	303	312	432	312	329	269	223	239	557	222	522	314	637	294	677	288	362
ENSDARG00000009685	435	357	573	480	603	701	388	495	168	154	240	219	284	382	467	409	254	209	489	780	307	242	309	330	214	272	457	442	360	527	395	394	334	422	582	313	472	352	293	311	425	281	487	418	622	325	643	246	439
ENSDARG00000009689	1800	1326	2322	2162	2568	3010	1530	1927	700	738	932	891	1389	1609	2122	1809	1197	1002	1466	1886	1273	1288	1274	1235	1168	1147	2072	1864	1633	1831	2233	2100	1685	1699	2273	1155	1850	1437	1157	1259	2258	1004	2230	1476	2202	1211	2166	785	1638
ENSDARG00000009693	805	705	1202	1059	930	1082	847	985	151	162	275	200	479	372	811	585	420	325	705	1043	405	293	647	445	349	458	1108	960	539	619	1036	981	721	910	1099	495	765	490	439	462	645	335	801	507	869	474	914	347	810
ENSDARG00000009702	122	108	146	126	140	181	187	167	91	94	54	223	150	406	241	206	53	56	53	80	104	108	102	85	87	75	106	94	140	166	155	193	224	183	231	170	179	182	68	86	261	52	182	80	182	116	191	78	124
ENSDARG00000009724	7488	6802	8396	7702	9680	10211	6160	7239	3967	3337	2963	4156	4156	5463	7647	7440	4725	4136	5830	9167	4195	3695	5381	5249	3824	4008	7110	6717	6846	8186	6875	6874	6497	6375	7993	5186	7038	5422	4525	4689	8847	3716	8830	5477	9058	5498	9486	4422	5608
ENSDARG00000009727	85	99	99	93	244	205	93	111	181	135	88	196	81	204	172	215	98	100	97	123	80	91	68	113	109	66	99	78	197	231	120	128	97	89	105	77	110	104	79	85	238	105	159	78	116	73	92	62	77
ENSDARG00000009733	107	36	253	218	234	293	88	129	12	22	26	5	70	84	104	53	60	15	29	30	43	26	79	32	57	121	265	222	147	122	175	161	99	69	186	59	131	89	58	56	160	20	192	94	166	87	156	23	150
ENSDARG00000009735	1296	1354	2251	1997	2185	2455	1764	1679	952	616	854	908	1081	1235	1982	1758	1012	1011	832	982	780	850	1129	1177	855	1163	1960	1738	1441	1719	1996	1898	1422	1565	1796	960	1392	1076	996	1122	1845	688	1941	994	2463	1013	2123	623	1448
ENSDARG00000009738	77	29	264	171	132	119	39	78	2	0	10	8	48	25	33	18	44	8	61	57	26	5	40	9	34	67	186	151	46	47	185	144	55	44	175	19	82	24	43	29	76	1	80	19	110	40	95	6	70
ENSDARG00000009740	1806	1924	2549	2168	1855	2167	1518	1844	680	494	610	711	948	1020	2007	1780	873	725	1454	2220	798	736	1025	960	648	876	2084	1817	1172	1351	2189	1902	1616	1769	2450	1248	1820	1176	1142	1177	1484	970	1883	1364	2058	1269	2151	1128	1549
ENSDARG00000009743	37	55	100	83	144	160	54	68	86	46	69	94	68	98	74	95	65	76	41	54	63	65	60	61	69	90	77	53	59	110	91	64	59	72	63	40	54	47	58	53	78	23	97	60	110	71	83	45	47
ENSDARG00000009745	954	893	1366	1064	995	1190	961	1087	405	352	407	404	613	542	1089	859	605	460	757	1073	633	525	611	616	383	458	1099	935	638	874	1116	1041	889	914	1140	532	885	561	579	570	920	567	1040	746	1075	585	1134	432	810
ENSDARG00000009748	137	148	179	179	201	230	158	179	120	120	112	138	109	204	221	174	88	100	175	207	103	101	123	143	89	110	176	147	149	253	132	147	139	162	174	106	141	137	99	119	187	132	240	178	219	146	208	95	165
ENSDARG00000009753	1272	1332	1454	1252	2006	2260	1313	1609	2130	1271	1432	2317	1224	2480	1845	2011	1032	1037	1850	3141	1413	1173	1155	1447	933	939	1344	1090	1736	2504	1342	1235	1573	1420	1578	1172	1703	1306	1099	1205	2586	2046	1896	1856	1619	1298	1754	1519	1233
ENSDARG00000009754	1564	1483	2523	1959	2061	2247	1692	1858	443	443	703	773	978	1648	1818	1416	1226	1043	1485	1647	929	1043	1049	905	1024	1201	2088	1738	1492	1888	2240	1982	1450	1552	2150	715	1604	907	965	1124	1868	629	1777	944	2347	843	2100	568	1307
ENSDARG00000009764	198	167	254	269	289	287	185	231	54	79	98	93	134	194	161	138	128	130	167	197	92	107	148	88	144	175	276	233	215	308	235	208	160	165	294	132	242	144	148	156	223	130	240	154	390	132	315	81	226
ENSDARG00000009771	1464	1502	2306	1936	2744	2886	1670	1929	1219	742	1045	1185	1188	1491	2455	2234	1119	1408	1520	2278	1240	1300	1501	1509	947	1282	1976	1626	1711	2041	2100	1824	1529	1749	2150	1505	1581	1332	1258	1307	1981	717	2464	1288	3238	1354	2860	969	1752
ENSDARG00000009779	2315	2391	3555	3203	4113	3774	2444	2569	9775	4538	3528	8157	2932	7896	4034	5755	2678	3104	819	724	2335	2685	1974	2647	4687	3034	2510	2467	5390	6547	3467	3697	3028	2696	3292	2384	3500	2331	2482	2648	5955	2798	3733	2798	3740	2078	3290	2137	2337
ENSDARG00000009782	2262	1678	3397	3266	4753	5368	2295	2607	317	421	533	439	1256	1322	2711	2307	1171	943	1313	1509	1260	859	2066	1257	1180	1988	2911	3270	2666	1906	2560	2201	1600	1888	2890	1743	2202	2006	1565	1638	2860	709	3966	1986	2665	1736	2523	693	2385
ENSDARG00000009783	1401	1318	2035	1774	1409	1565	1464	1613	784	645	899	641	1100	965	1228	1110	1206	954	946	1339	993	1114	915	905	870	1120	1670	1509	928	1219	1641	1520	1321	1341	1513	931	1163	938	849	1033	1113	634	1403	1036	1741	989	1499	798	1102
ENSDARG00000009796	921	604	2000	1615	1878	2044	950	1121	71	190	378	147	754	531	1110	832	555	350	506	692	602	264	926	442	451	882	1760	1455	974	822	1677	1356	858	1080	1856	875	978	788	741	618	951	219	1389	563	2053	714	1870	263	1516
ENSDARG00000009806	365	380	399	337	556	622	383	385	417	249	266	241	272	317	659	637	251	226	306	479	269	267	341	359	164	200	357	342	467	460	340	330	285	317	387	340	347	342	248	280	690	263	599	343	576	300	547	240	366
ENSDARG00000009822	214	207	133	114	57	82	142	177	24	23	25	50	45	100	37	34	50	41	108	107	67	45	26	25	29	38	181	109	70	100	308	289	171	173	222	26	135	21	49	49	46	61	65	53	73	62	108	77	74
ENSDARG00000009823	1301	1176	2260	1769	1454	1800	1463	1771	250	299	455	283	791	534	1321	876	723	608	1266	1961	746	562	1028	806	410	800	1932	1754	736	999	1709	1382	1130	1394	1764	899	1112	827	918	868	686	407	1341	859	2044	821	1773	550	1301
ENSDARG00000009825	234	238	337	345	609	637	323	333	398	277	342	306	350	395	329	354	277	287	157	158	236	225	220	252	334	309	379	324	476	560	300	345	306	296	341	169	322	191	214	251	639	259	515	420	524	279	507	278	245
ENSDARG00000009830	41324	36608	51582	46396	62162	65341	39010	44691	30618	25776	28368	31495	37574	41289	43978	45908	34161	27351	36219	49220	29160	25436	29412	29930	38058	33330	44921	42970	47180	54897	46735	45849	42369	40440	46965	25988	45352	33024	32906	35897	61676	32667	54011	42295	52280	34214	51163	25536	34062
ENSDARG00000009837	739	667	1021	805	950	1168	795	903	389	301	403	384	485	498	980	868	520	461	805	1145	535	518	695	723	364	421	803	771	630	740	874	804	812	808	899	585	753	584	530	620	1028	532	1031	701	1027	643	1030	533	603
ENSDARG00000009839	126	147	280	203	275	299	142	182	69	45	68	101	106	160	160	182	106	83	17	29	95	64	116	106	120	162	232	177	206	189	254	252	160	179	262	98	193	118	101	101	208	56	243	127	341	135	266	52	159
ENSDARG00000009844	718	795	946	1064	1030	1024	788	935	1411	578	584	1388	530	1468	1167	878	602	538	826	939	609	554	503	840	707	429	1133	876	1406	1962	825	903	949	920	1376	554	1958	502	580	766	1563	739	794	1022	855	547	1056	1059	463
ENSDARG00000009851	516	455	696	562	782	889	477	613	540	328	358	520	419	679	709	575	401	404	306	446	455	448	456	445	347	385	576	458	557	828	591	598	515	509	713	397	608	390	344	352	914	356	903	498	876	420	950	416	549
ENSDARG00000009862	312	292	373	277	345	418	324	335	105	114	102	245	180	328	333	303	139	119	275	418	168	147	277	272	94	103	377	271	223	329	429	410	330	329	380	177	301	189	156	181	283	163	339	261	391	242	436	164	259
ENSDARG00000009864	303	349	511	435	581	697	400	474	465	309	296	404	322	523	572	549	315	314	394	547	326	329	345	428	292	262	398	408	547	522	453	459	361	403	476	301	438	361	360	420	642	290	589	376	592	326	535	300	400
ENSDARG00000009868	1651	1262	2446	2085	2097	2458	1287	1604	338	441	1167	533	1264	1412	1456	1344	1288	1193	1185	1499	1048	1150	1259	923	1371	1556	1904	1688	1606	1832	2136	1927	1347	1473	2030	1132	1687	1299	1219	1344	1652	675	1831	1380	2379	1147	2121	749	1533
ENSDARG00000009870	336	147	681	532	453	477	289	310	11	21	39	18	157	134	191	145	186	31	172	172	118	43	196	65	189	267	642	448	241	263	521	459	251	216	539	166	361	207	168	155	292	68	324	148	520	207	412	39	382
ENSDARG00000009871	728	843	963	754	1318	1474	912	999	829	497	508	846	561	893	1414	1217	592	594	524	863	815	747	793	932	338	405	795	750	889	1052	707	765	814	855	889	799	723	672	493	519	1312	619	1330	887	1291	608	1273	586	701
ENSDARG00000009874	2	1	1	5	3	6	0	3	0	4	3	0	2	5	1	1	1	4	0	5	0	0	1	2	2	2	5	1	8	2	2	3	2	2	0	3	2	1	1	5	5	1	2	7	5	2	4	1	1
ENSDARG00000009881	2035	2005	3417	2792	3421	3816	2047	2335	2241	1426	1954	2401	1916	3029	2886	3073	1851	1969	1731	2295	1748	1867	1936	2000	1816	2062	2260	2180	2953	3520	2603	2435	2193	2164	2736	1780	2257	1955	1506	1737	3154	1666	2898	2101	3317	1787	3323	1403	2224
ENSDARG00000009885	444	300	405	345	589	682	285	326	127	173	153	269	197	380	295	275	275	116	332	461	256	148	262	239	145	174	377	354	454	502	344	324	273	297	529	174	408	206	172	221	561	320	462	402	419	223	449	161	235
ENSDARG00000009886	340	243	439	428	421	419	291	376	222	267	233	407	322	726	327	390	271	155	148	156	284	156	282	262	430	405	403	346	370	554	404	399	448	342	432	278	444	315	295	303	506	300	371	335	378	330	333	244	367
ENSDARG00000009899	211	112	497	336	461	502	159	245	17	40	60	46	182	167	208	170	177	34	58	60	112	47	131	51	165	218	466	322	269	230	363	319	223	234	362	133	260	183	137	128	330	57	351	138	426	158	372	62	311
ENSDARG00000009901	1390	1203	2283	1614	924	1046	1409	1670	217	307	261	334	524	747	817	735	617	287	926	1468	476	454	647	557	777	622	1451	1202	673	842	1769	1520	1185	1112	1864	515	1154	584	543	603	882	480	985	746	692	537	625	440	816
ENSDARG00000009922	452	542	1034	857	681	785	687	636	203	125	272	133	431	180	627	509	371	430	369	690	327	351	416	362	132	352	801	701	298	356	710	485	506	657	651	351	288	309	306	309	256	123	583	283	823	284	685	186	495
ENSDARG00000009930	200	67	324	286	231	253	115	189	5	5	34	6	97	54	74	61	98	28	59	57	52	28	100	26	82	143	374	249	114	108	291	294	123	117	375	84	202	114	96	95	165	19	172	87	234	109	221	33	237
ENSDARG00000009939	1717	1365	1751	1399	2062	2388	1297	1555	1107	1096	1005	974	1173	1432	1910	1635	1084	927	1640	2252	1084	1096	1061	1153	1022	968	1442	1232	1566	2023	1461	1651	1452	1527	1626	1142	1477	1265	1043	1227	2903	1588	2593	2069	2143	1202	2337	1041	1062
ENSDARG00000009941	476	436	1142	902	1007	1084	575	621	95	111	255	129	477	269	668	545	347	301	302	383	346	250	461	356	223	469	889	766	488	425	946	796	466	605	883	359	472	325	374	313	471	132	742	291	1051	324	1033	150	748
ENSDARG00000009942	481	517	525	411	563	662	395	363	238	175	174	184	210	257	596	548	248	239	149	265	253	193	231	229	102	146	454	478	382	471	318	253	364	420	473	232	326	217	112	126	427	177	535	318	737	250	705	141	284
ENSDARG00000009949	663	604	1171	993	910	1073	626	842	330	293	424	527	583	734	697	619	508	377	868	1086	462	466	500	537	471	572	922	651	724	886	1035	1075	706	737	995	446	825	401	545	584	859	427	863	637	850	498	853	438	725
ENSDARG00000009950	3749	3964	4839	4430	6280	6899	3845	3903	5842	3089	3560	5384	3014	5986	5893	6341	3174	3575	2845	3578	3306	3717	3518	4164	3244	3821	4055	3825	5192	5954	4331	3900	4367	4486	4750	3528	4282	3735	3560	3908	6648	3425	5754	4953	6338	3368	5959	3161	4174
ENSDARG00000009953	901	921	1453	1154	1315	1704	1200	1150	315	254	392	323	628	558	1309	1081	617	523	514	663	553	419	846	693	417	698	1410	1202	874	889	1041	983	888	965	1305	726	853	758	505	519	978	473	1333	620	1607	657	1434	414	998
ENSDARG00000009958	475	273	835	665	801	864	412	528	25	78	133	69	300	250	400	288	258	126	221	258	240	142	321	142	201	371	722	721	411	367	662	544	363	395	713	245	475	335	291	254	473	105	603	259	682	266	614	96	500
ENSDARG00000009961	29	14	59	48	32	31	14	25	46	19	9	2	15	11	37	16	14	8	8	13	7	14	6	4	15	30	21	16	19	11	40	41	29	32	39	25	32	17	17	23	20	5	18	12	38	22	35	4	32
ENSDARG00000009978	17065	20919	14295	11490	26218	22365	13169	18505	76115	38602	52125	65020	31914	69059	25447	37417	23961	26871	25021	23240	32742	33008	17501	23991	31141	13884	14886	10747	26502	37374	13119	16273	23479	15825	24618	15723	37658	16334	13845	16149	65601	39153	35745	27070	25886	23721	27436	31018	15944
ENSDARG00000009982	2405	1764	4301	3340	2311	2550	1714	2444	448	646	778	622	1607	1243	1787	1301	1204	537	1623	2168	897	615	1050	741	1113	1152	2527	2204	1249	1483	3670	3296	1725	1793	2605	963	1908	1175	1018	950	1621	940	1685	1138	2001	1309	1995	722	1276
ENSDARG00000010002	909	598	1653	1263	1097	1357	704	1020	37	167	235	90	524	309	613	400	505	209	691	852	391	255	639	243	373	570	1379	1148	522	504	1299	1157	705	755	1205	448	793	572	540	474	596	225	889	533	1018	619	1036	285	981
ENSDARG00000010008	2698	2806	5535	5223	6272	5775	4132	5064	6539	3231	4449	7467	3981	9208	4897	5158	3449	3414	3416	4657	3086	3546	2967	2693	7287	6106	4654	4098	5615	6762	7343	7324	4090	4396	5044	2863	5144	3013	3687	3988	6035	2324	4458	3891	6215	3166	4963	2657	2889
ENSDARG00000010010	698	701	1372	973	909	1070	762	872	363	263	240	318	420	491	768	568	460	445	452	582	328	389	414	456	336	409	1094	836	612	720	997	841	689	729	1054	335	692	329	365	386	666	301	758	375	1025	395	888	238	605
ENSDARG00000010018	544	411	1127	773	688	884	468	673	136	131	164	147	339	328	383	287	294	172	474	502	232	178	391	218	292	466	950	675	381	426	894	828	432	470	846	303	605	305	314	327	481	233	677	403	710	366	645	175	569
ENSDARG00000010021	905	971	1242	1034	1742	1870	1174	1318	823	654	661	1014	833	1214	1656	1542	770	559	1054	1455	888	876	1025	1147	453	476	994	883	1213	1366	1257	1196	1188	1073	1283	938	1120	974	736	839	1889	1045	1811	1213	1406	875	1567	771	999
ENSDARG00000010023	622	359	1442	1119	1114	1230	438	666	15	69	149	71	426	334	400	303	434	171	245	224	208	141	415	136	271	538	1089	695	591	507	1154	1107	562	577	1083	252	641	312	398	363	715	111	872	397	920	293	723	97	782
ENSDARG00000010029	107	58	271	176	160	209	92	125	4	26	35	14	96	50	91	64	84	38	74	80	66	36	76	46	51	99	227	166	97	93	187	193	102	95	194	59	129	64	83	72	83	28	118	72	119	91	146	21	127
ENSDARG00000010031	150	91	308	232	240	236	133	173	10	43	47	27	102	87	122	81	92	46	97	106	94	44	103	49	69	123	303	222	140	169	233	210	115	149	267	64	146	80	83	69	165	47	205	94	339	82	279	24	192
ENSDARG00000010032	474	523	686	564	676	782	464	696	383	245	268	409	327	440	534	492	415	264	746	963	365	346	321	340	280	299	711	450	373	600	557	623	557	527	748	345	745	348	348	420	548	328	473	429	526	388	536	415	430
ENSDARG00000010035	194	170	314	270	388	461	213	242	68	60	61	76	131	174	328	259	153	108	139	161	122	70	164	118	99	150	256	293	225	256	214	156	202	191	263	212	217	194	113	161	261	113	339	167	390	163	339	86	251
ENSDARG00000010042	1494	1052	3449	2567	2051	2034	936	1395	206	684	378	240	1144	1380	597	463	995	444	1066	1332	739	268	931	424	906	1065	2187	1456	1556	1428	3530	3061	1568	1201	2754	611	1738	863	1130	881	2629	772	2121	965	2025	852	1518	408	1163
ENSDARG00000010047	161	141	94	47	397	292	267	326	12	11	91	538	93	768	288	359	270	230	385	493	186	170	141	187	214	71	158	117	248	516	447	514	284	229	452	244	592	393	101	287	605	221	313	229	557	376	565	37	18
ENSDARG00000010051	1437	1524	2020	1804	2366	2543	1568	1653	1768	942	1144	1444	1292	1528	2387	2457	1178	1234	1400	2031	1346	1320	1422	1655	1065	1134	1599	1490	1636	2167	1869	1783	1430	1608	1688	1337	1483	1362	1281	1333	1986	739	2064	1399	2339	1329	2360	1113	1503
ENSDARG00000010052	2270	2313	3884	3389	3008	3527	2396	2706	860	793	1165	1033	1692	1518	2721	2119	1623	1327	1916	2557	1554	1491	1721	1459	1069	1428	2971	2506	1853	2109	3307	3041	2264	2652	3377	1442	2340	1355	1401	1471	2048	889	2662	1638	2983	1426	2876	1057	2161
ENSDARG00000010059	216	120	380	284	433	489	219	287	30	76	70	55	189	224	174	160	195	43	124	143	121	51	163	99	292	242	414	325	293	285	298	322	253	214	398	139	475	229	165	168	406	113	374	253	349	206	312	91	278
ENSDARG00000010070	836	561	1306	1120	1176	1390	595	779	124	237	256	250	439	507	627	609	538	207	588	713	395	245	588	310	513	629	1101	885	754	802	1109	1097	667	670	1077	528	953	661	533	559	853	326	890	617	1145	646	1010	285	831
ENSDARG00000010075	19	15	44	38	38	38	29	47	1	0	12	0	21	13	26	15	17	11	26	40	14	5	13	17	17	14	49	36	17	17	35	43	23	27	39	16	31	31	17	20	30	16	34	26	42	31	39	6	42
ENSDARG00000010078	664	752	797	703	1269	1406	829	871	511	306	371	510	514	542	1386	1216	482	526	258	379	507	465	624	666	217	297	749	794	804	914	711	629	660	748	864	702	610	614	303	390	981	384	1238	571	1437	524	1393	386	623
ENSDARG00000010083	807	721	1984	1576	1386	1506	1100	1238	241	116	447	235	701	366	1097	692	559	529	869	1206	433	435	794	563	315	595	1482	1195	606	852	1554	1186	812	961	1383	517	740	559	619	637	504	299	904	507	1215	555	1226	306	1055
ENSDARG00000010085	308	388	362	340	720	829	355	366	491	275	252	366	282	431	613	604	299	336	329	398	345	355	340	444	244	241	375	316	517	528	320	384	409	323	422	366	353	345	219	281	619	268	718	425	697	380	705	277	336
ENSDARG00000010096	1490	1053	2596	2010	906	1270	1127	1417	190	206	300	216	499	467	769	450	529	369	1370	1805	476	421	653	468	484	638	2031	1475	509	614	1883	1934	887	993	1870	456	1402	509	553	547	702	409	1013	747	870	533	882	416	1140
ENSDARG00000010097	52	51	70	55	48	42	36	51	52	15	22	41	16	53	37	27	37	45	25	41	17	37	44	53	43	53	58	56	65	60	36	40	47	51	49	23	60	41	40	47	92	29	70	35	64	42	74	45	58
ENSDARG00000010098	1672	1277	2661	2100	1894	2257	1486	1710	72	235	257	136	708	603	1262	962	706	283	1313	1743	725	293	1101	553	470	655	1957	1758	999	1005	1900	1568	291	570	2344	868	1372	1043	757	818	1055	395	1699	860	1710	1008	1690	503	1372
ENSDARG00000010108	378	211	613	463	641	754	235	372	13	50	79	40	211	153	274	184	223	93	169	172	180	84	283	126	142	241	680	470	265	247	452	384	294	310	545	263	398	293	220	186	382	92	532	247	589	277	521	112	391
ENSDARG00000010113	4120	4698	4914	4562	7997	8610	5281	5165	10835	5143	5444	8488	4163	7458	8985	9565	3839	5576	2282	2891	4581	5130	4525	6040	3325	3984	4479	3820	8259	9012	3973	4352	5393	5219	5472	5054	5102	5040	3982	4477	11108	5248	8087	7408	8618	4896	8275	4912	4924
ENSDARG00000010124	53	51	136	89	86	93	71	74	21	10	36	27	53	42	82	51	26	57	39	39	43	29	60	38	13	53	81	79	54	41	105	82	56	76	94	45	40	33	52	35	33	9	77	36	122	39	98	21	66
ENSDARG00000010130	916	881	1068	977	1297	1384	817	925	351	432	253	400	316	533	550	401	869	608	501	652	673	631	1011	928	436	698	1120	1039	889	873	537	655	812	791	1025	422	914	373	451	536	1475	346	840	566	1103	466	1143	478	779
ENSDARG00000010132	644	608	1154	931	1093	1145	658	791	120	149	310	162	434	391	697	551	395	323	323	449	333	299	504	413	273	521	919	805	526	603	951	792	574	673	978	446	564	418	408	414	568	226	849	470	1028	422	971	241	705
ENSDARG00000010137	2870	2817	5192	4066	3689	4119	3141	3861	1029	858	1211	1165	1774	1951	2669	2299	1784	1432	2255	3184	1616	1377	2019	1649	1472	2125	4173	3639	2097	2697	4473	3736	2735	3035	4174	1618	2738	1721	1756	1814	2308	1342	3159	1967	3775	1914	3754	1273	2787
ENSDARG00000010144	1029	992	1700	1309	1146	1311	1105	1249	460	232	480	328	700	446	1005	804	620	674	538	820	518	557	665	655	372	693	1269	1124	657	709	1221	1065	859	941	1212	623	705	529	614	588	785	292	1162	673	1688	695	1519	378	902
ENSDARG00000010145	154	117	142	170	69	80	181	246	71	63	87	48	138	98	179	147	92	66	113	132	110	71	104	129	84	104	137	161	218	244	71	117	77	60	181	132	176	183	48	69	204	120	166	169	229	208	228	148	147
ENSDARG00000010146	10	13	45	36	50	47	22	23	38	5	7	79	6	41	88	83	8	14	19	15	9	15	33	36	2	10	15	9	23	31	84	75	7	19	50	38	50	37	34	123	32	5	26	33	95	7	105	10	50
ENSDARG00000010149	37930	39482	45198	39911	56544	67293	45361	43858	49976	23067	26363	38157	29587	32033	61479	59320	27877	37139	8044	9696	29402	32871	32858	37445	25928	29031	35482	34999	42904	44161	42896	38628	36867	39546	40865	34441	31288	27531	23886	25936	50547	21399	53166	37510	64271	27342	60639	24027	35262
ENSDARG00000010154	193	181	223	231	316	344	243	242	317	137	221	282	209	303	271	264	172	167	225	287	174	216	138	199	191	227	213	216	319	389	186	201	256	225	277	142	240	151	128	167	373	193	347	306	346	202	372	154	159
ENSDARG00000010155	1361	1243	1625	1355	1262	1558	1161	1259	589	497	522	850	643	850	1281	1109	692	546	872	1277	622	511	666	656	642	703	1432	1223	911	1141	1092	1115	1162	1128	1520	435	1180	562	461	604	1370	786	1301	905	1375	747	1297	657	901
ENSDARG00000010160	25365	27958	28691	26840	38526	36707	26686	30632	86796	41135	44854	82456	28421	72988	34348	42453	27209	33781	25011	28284	30111	33738	24705	31468	33586	25277	29824	25128	50434	57698	27910	30583	35524	30574	31033	29125	36336	32516	26971	33159	67203	46138	38578	44118	37703	29722	34524	34076	27677
ENSDARG00000010169	270	266	488	339	445	435	243	288	202	233	236	457	208	608	388	465	192	194	290	319	284	197	243	222	361	252	285	223	392	552	357	371	308	284	492	226	469	266	210	212	649	321	448	333	366	263	369	215	253
ENSDARG00000010181	439	339	827	593	742	799	434	523	73	79	173	117	275	232	470	364	260	162	246	382	247	175	317	179	212	356	719	588	390	393	641	578	364	455	674	277	399	271	275	288	443	115	527	268	755	284	617	113	500
ENSDARG00000010183	64	35	89	73	72	105	45	60	5	18	18	9	55	61	52	49	56	19	22	37	33	12	40	19	37	60	75	87	66	77	43	40	31	31	100	32	80	53	28	22	74	20	99	40	126	57	131	13	74
ENSDARG00000010186	285	238	758	615	436	496	365	439	98	88	155	94	225	287	323	287	223	159	283	343	254	280	228	155	193	281	526	464	288	303	684	582	350	338	632	117	414	171	157	202	364	110	387	197	435	162	339	86	340
ENSDARG00000010192	106	93	206	144	161	206	104	112	13	31	39	21	77	62	99	67	64	36	92	124	54	34	67	49	37	85	187	201	98	78	150	105	79	110	185	65	103	59	65	65	52	24	117	51	176	71	161	25	107
ENSDARG00000010194	3334	3402	4814	4306	6489	7191	3738	3644	3699	2343	2497	3432	2627	3876	6825	6315	2449	2772	2074	2786	2518	2693	3741	4113	2312	3056	3872	4006	5017	5237	4621	4377	3343	3757	4363	3628	3285	3527	2854	3379	6037	2138	6309	3609	7078	2950	6758	2228	3766
ENSDARG00000010207	281	193	375	328	317	345	213	254	57	51	74	58	139	160	251	161	151	98	178	199	164	119	165	134	139	209	345	319	224	224	331	304	193	231	342	147	249	163	159	138	229	86	270	170	349	179	348	116	239
ENSDARG00000010231	398	264	861	524	496	427	261	366	55	52	98	189	199	356	448	441	278	161	174	279	162	159	197	187	226	382	492	344	319	273	1135	1022	334	361	812	169	348	185	269	258	384	162	264	275	384	127	248	71	412
ENSDARG00000010238	1232	1227	1815	1573	1885	2095	1559	1554	674	493	693	696	901	924	1681	1587	867	792	885	1357	882	742	1125	990	699	837	1579	1486	1176	1292	1750	1610	1206	1283	1480	1011	1061	914	924	918	1262	566	1516	937	2096	929	1840	613	1215
ENSDARG00000010244	9791	10456	10156	9415	13310	12748	8188	9337	28274	15360	14849	26379	8917	24047	9748	12679	7935	10949	12112	17167	11174	11770	8767	12255	12455	11341	9951	7994	17834	19715	10583	10506	10054	9560	10801	9199	12934	10373	10481	10797	24420	14372	12851	15761	13097	8925	11691	10599	10169
ENSDARG00000010246	4866	4879	6054	5325	7015	8008	5625	6156	2312	2033	2232	2832	3604	4282	6985	6183	3160	2592	5275	8870	3787	3224	4404	4121	1762	2165	5152	4554	4096	5061	5607	5489	4504	5074	5789	4005	4560	3963	3266	3530	6629	3116	6913	3880	5872	3620	6506	3226	4722
ENSDARG00000010248	301	347	508	447	462	572	351	446	122	123	197	198	250	231	408	334	241	193	371	548	270	204	292	220	143	193	446	367	286	342	438	402	313	353	486	280	347	261	221	221	362	129	466	263	520	222	535	186	343
ENSDARG00000010250	2278	2426	3240	3027	3829	4083	2446	2389	3661	2927	2888	3715	2649	4666	3520	4012	2079	1883	2146	3023	2224	2151	2314	2111	1910	1255	2713	2096	3739	4505	1822	2091	2443	2384	3254	2514	3211	2405	1567	1631	5728	2781	4676	2576	4363	1949	4322	1905	2224
ENSDARG00000010252	70	63	93	73	86	73	61	75	36	33	27	69	48	97	64	72	63	51	61	66	34	45	53	37	47	57	82	108	75	100	85	78	67	68	104	57	91	49	60	54	80	24	83	43	113	48	69	38	74
ENSDARG00000010255	192	192	258	242	242	246	273	234	211	170	182	256	165	360	305	377	190	141	203	220	180	144	187	167	198	141	288	239	309	407	150	169	238	234	282	213	289	228	127	155	351	204	286	197	347	156	282	118	220
ENSDARG00000010266	2397	2121	4058	3412	2959	3378	2992	2940	1052	691	1255	1214	1628	1465	2906	2411	1382	1418	1881	2655	1346	1225	1842	1480	1050	1430	2710	2704	1750	1892	3606	3243	2137	2340	2952	1528	1987	1616	1702	1898	2306	1189	2670	2000	2804	1483	2593	957	2399
ENSDARG00000010267	5627	4979	5628	5500	3713	4545	3317	3485	1813	1350	1720	1981	2043	2498	3895	3090	2368	1945	1248	1716	1163	1092	2083	1765	3202	2767	4816	4715	3855	4304	5140	5620	3805	3125	5335	2409	4008	2413	2591	3246	4288	1623	3902	3233	5606	2239	4988	1813	2823
ENSDARG00000010270	103	124	195	192	157	176	131	135	30	45	54	45	65	49	125	106	63	74	77	113	68	57	80	93	53	74	191	129	107	90	136	165	90	130	170	70	96	59	63	57	93	26	167	72	253	79	220	52	118
ENSDARG00000010276	240	224	847	536	528	472	228	211	481	382	154	962	166	831	859	1239	195	197	131	192	283	223	331	257	352	150	500	604	569	724	174	171	541	307	545	347	543	311	162	229	1057	401	591	258	459	249	486	163	300
ENSDARG00000010279	1077	1041	1249	1200	1567	1871	1086	1220	568	515	503	793	665	1008	1537	1262	652	593	611	729	796	758	719	722	544	556	1009	941	1055	1251	1098	1195	1039	1046	1323	734	1190	749	599	659	1412	631	1410	868	1413	674	1438	633	807
ENSDARG00000010280	1203	949	1978	1502	1421	1460	1267	1431	259	265	450	303	723	737	1181	917	710	530	863	1297	685	551	843	590	540	651	1680	1475	966	1116	1423	1246	1014	1183	1508	640	1094	666	670	648	1140	468	1370	683	1439	653	1356	398	1152
ENSDARG00000010281	547	509	869	715	978	1221	686	722	362	220	370	391	445	539	861	811	411	385	352	474	425	411	551	473	360	462	703	738	723	772	829	728	602	629	795	459	576	493	353	371	929	279	1010	491	1094	483	940	346	579
ENSDARG00000010294	362	169	612	487	678	710	314	429	69	96	173	117	505	593	272	255	332	71	241	188	257	92	112	68	634	446	575	466	720	735	518	573	492	399	810	179	883	273	181	180	879	137	853	190	530	180	534	93	351
ENSDARG00000010296	15	15	53	43	34	38	15	34	4	9	17	11	29	13	39	32	26	19	13	16	25	12	35	34	22	36	32	26	14	21	50	51	30	25	26	12	23	20	20	11	24	0	16	5	38	26	35	24	35
ENSDARG00000010300	136	77	283	233	244	268	83	102	7	50	54	23	131	157	139	108	91	40	71	64	67	40	102	55	153	194	215	214	213	222	168	205	121	142	224	104	171	135	108	122	191	88	185	108	298	145	235	36	171
ENSDARG00000010301	891	715	1446	1110	1178	1524	1062	1264	204	206	323	245	542	516	877	675	601	427	1003	1386	467	519	645	467	393	465	1548	1089	645	717	1343	1230	969	945	1503	555	1144	566	511	544	831	402	985	629	1063	640	1068	385	854
ENSDARG00000010312	3234	2612	5627	4632	1394	2899	3560	3466	2259	819	4563	3651	3433	3284	6233	5879	3863	4035	3360	3360	2942	2620	1956	1737	4709	5014	3827	8251	3456	4060	4953	4122	4314	3376	4193	2476	3635	2250	4277	5352	3074	1674	2731	3828	7202	1279	5814	1195	3526
ENSDARG00000010316	1322	1369	1626	1470	2138	2607	1436	1447	1148	668	781	966	1085	961	2391	2053	672	819	767	1229	1077	1038	1700	1735	722	935	1248	1297	1201	1334	1116	1031	1082	1302	981	1318	771	1366	1034	1206	1909	982	1993	1427	1943	1287	2103	858	1399
ENSDARG00000010317	74	67	61	43	65	91	54	64	108	73	49	131	49	138	78	83	51	56	45	69	56	42	49	48	50	66	67	76	88	105	62	75	62	57	78	59	62	62	46	46	67	23	55	52	92	46	76	24	72
ENSDARG00000010318	913	848	863	842	1834	1735	822	871	1185	558	628	876	615	1016	1087	1078	573	620	562	619	709	588	752	935	604	656	957	769	1295	1613	672	875	826	784	1161	804	1296	782	623	682	1636	693	1146	1171	1478	674	1499	578	974
ENSDARG00000010331	111	92	164	127	137	157	75	121	36	21	20	21	57	44	98	97	51	34	46	61	54	42	56	44	39	48	180	164	81	96	81	83	90	89	130	50	93	52	43	33	119	38	136	65	216	62	173	31	92
ENSDARG00000010332	0	1	0	0	1	2	1	0	1	1	0	0	2	1	4	1	2	1	2	2	0	0	0	1	0	1	1	5	3	2	2	0	1	1	1	1	2	1	1	1	4	0	3	7	1	1	3	0	1
ENSDARG00000010347	77	101	212	174	166	166	73	85	44	58	49	127	53	159	123	135	51	57	78	110	103	127	108	87	71	71	139	108	121	150	73	72	69	75	201	60	200	62	60	68	236	91	169	125	153	83	172	78	76
ENSDARG00000010350	117	90	168	131	120	145	92	81	12	17	22	11	57	25	69	53	44	46	51	56	23	24	64	68	37	76	181	108	53	87	135	114	91	89	128	39	81	36	61	63	61	27	117	40	110	40	121	33	108
ENSDARG00000010373	2	1	3	0	1	1	3	3	0	0	0	0	6	0	3	3	0	1	0	1	0	0	1	2	1	7	4	7	8	1	2	3	0	1	0	0	1	1	4	5	4	1	3	1	5	0	1	3	6
ENSDARG00000010376	0	0	0	1	0	1	0	0	0	0	0	0	0	0	1	0	0	0	0	0	0	0	1	0	0	0	1	1	0	0	1	0	1	2	0	0	0	0	1	1	0	0	1	0	0	0	0	0	0
ENSDARG00000010381	2060	2204	3308	2940	2982	3429	2262	2543	1232	914	1364	1182	1739	1701	2862	2409	1520	1413	1713	2580	1575	1458	1818	1746	1425	1832	2645	2507	2072	2537	2860	2664	2208	2497	2646	1729	2064	1716	1651	1760	2393	1154	2786	1675	3452	1636	3347	1269	2187
ENSDARG00000010384	51	31	45	35	35	37	40	42	53	15	18	70	21	63	50	31	23	18	37	30	21	20	13	36	21	22	51	54	32	64	49	39	54	31	59	18	49	49	33	25	52	18	56	39	41	28	34	21	37
ENSDARG00000010385	310	352	562	542	668	802	474	577	179	144	309	181	368	265	536	505	405	433	205	362	367	383	492	503	238	348	429	414	315	310	606	516	351	426	372	419	184	378	369	364	345	208	535	257	904	313	734	283	483
ENSDARG00000010400	866	947	1167	915	1431	1608	1014	991	714	563	628	805	736	977	1252	1221	735	777	829	1093	735	721	732	805	626	755	948	898	1003	1209	999	925	907	919	1061	700	954	763	646	818	1357	702	1317	930	1359	784	1378	639	840
ENSDARG00000010407	159	151	306	261	290	306	175	221	74	56	101	81	135	129	220	170	104	136	188	223	92	99	133	127	103	137	266	209	151	148	330	305	168	174	302	130	182	96	128	131	130	61	201	98	263	109	230	62	170
ENSDARG00000010408	856	676	1332	1023	1155	1269	751	939	133	167	345	216	621	445	683	569	589	344	584	970	391	282	439	322	417	685	1172	1071	692	742	1034	931	679	842	1077	413	685	534	467	473	707	225	992	433	1148	582	1085	362	710
ENSDARG00000010411	1456	1407	2185	1787	1923	2364	1543	1744	568	442	662	627	939	1112	2105	1677	1044	941	1093	1304	868	917	1037	996	701	1079	1747	1464	1384	1453	1509	1465	1407	1480	2001	867	1349	855	807	935	1589	753	1645	1178	2375	863	2171	653	1128
ENSDARG00000010415	89	96	174	157	224	270	105	128	75	103	39	119	90	141	107	120	65	93	93	123	101	105	101	150	56	60	166	171	168	219	165	145	137	115	200	113	188	108	83	121	95	96	84	161	281	74	240	56	103
ENSDARG00000010420	1050	983	1827	1738	960	1111	633	742	190	99	613	242	516	352	809	799	561	496	452	838	707	544	473	423	331	771	1286	1075	656	748	752	615	608	950	1336	588	606	486	394	492	371	300	586	593	1149	412	870	457	814
ENSDARG00000010423	1085	956	569	548	778	1002	616	754	881	547	450	758	412	921	966	1170	369	303	1194	842	360	517	514	495	504	578	364	841	652	770	866	816	833	801	987	551	1385	549	452	517	977	348	772	592	571	493	497	448	648
ENSDARG00000010425	345	232	483	402	527	681	259	411	43	82	195	69	230	238	325	279	252	146	194	314	196	111	311	195	320	437	523	354	394	422	458	490	442	387	528	251	475	272	230	230	462	99	444	274	521	282	500	128	410
ENSDARG00000010432	750	655	751	647	845	1002	666	782	303	239	268	325	429	429	682	617	357	263	627	1025	398	320	386	460	208	257	715	686	533	646	672	585	535	593	652	387	573	460	304	358	663	451	683	593	659	423	668	434	527
ENSDARG00000010434	1464	1341	1583	1294	1677	1885	1215	1317	1539	658	1140	1675	1261	1826	1841	1820	1041	1337	1715	2058	822	708	853	891	1540	1502	1628	1300	2155	2353	1859	1770	1405	1554	2208	1422	2104	1512	1048	1329	1985	1249	1353	1234	2233	1011	1970	664	1177
ENSDARG00000010437	362	191	668	590	595	715	247	362	99	78	149	98	290	308	352	314	234	218	216	256	177	151	268	148	215	376	347	356	443	449	730	642	334	358	526	244	420	282	296	323	593	168	569	226	524	410	458	197	373
ENSDARG00000010442	994	807	1789	1636	785	920	963	1312	294	402	528	353	759	667	615	554	816	434	841	1036	544	568	435	378	719	600	1418	1258	680	929	1372	1291	1036	1068	1222	469	1104	580	617	706	683	512	665	793	787	513	736	464	691
ENSDARG00000010445	382	327	540	465	620	700	333	458	334	187	165	281	233	349	585	591	214	196	274	390	298	170	390	385	240	244	476	482	469	478	438	449	380	469	572	421	515	450	330	331	578	292	589	370	733	429	735	330	387
ENSDARG00000010454	65	62	81	47	173	198	163	213	218	148	78	126	74	223	188	269	111	70	68	118	78	109	134	132	74	109	66	52	75	76	266	226	100	99	126	403	139	369	180	173	188	61	207	79	170	187	196	193	229
ENSDARG00000010472	1984	1645	3353	2969	4016	5204	2931	2798	714	699	2483	734	3563	1672	3484	3238	1935	2205	1579	1885	1705	2265	2501	1374	1734	2776	2323	2552	2608	2915	3370	3045	2194	1977	3017	2268	2483	2743	2267	2942	3346	1477	3235	2892	4010	2479	3322	1299	2879
ENSDARG00000010477	473	333	496	391	257	356	342	454	85	78	109	134	116	165	221	171	185	99	428	525	95	113	144	127	128	168	372	317	156	242	354	403	288	303	449	136	393	201	190	217	194	155	239	293	228	226	271	148	209
ENSDARG00000010478	1160	1227	2565	2191	3314	3632	1957	1431	1436	662	1087	840	1575	1125	3628	2926	936	1378	2237	3109	1248	1395	2268	1629	674	1109	1992	2227	2007	1946	2373	1984	1496	1948	2007	1669	1436	2054	1187	1979	2234	1232	3033	2625	3061	1618	2934	1028	1842
ENSDARG00000010481	4310	4277	5250	4364	8096	8911	4594	5161	4438	2764	2943	4261	3272	4675	7223	6937	2890	3146	3796	5868	3963	3508	4004	4553	2169	2216	4267	3900	4619	5460	4722	4321	4114	4420	4903	3728	4216	3880	3024	3245	6467	3403	6858	4027	5794	3621	6477	3303	4090
ENSDARG00000010482	3	1	45	32	77	74	5	14	18	4	12	52	16	42	67	62	10	13	16	10	15	17	13	19	12	8	8	25	132	184	10	11	2	27	90	63	96	52	39	44	65	30	38	53	187	52	152	36	23
ENSDARG00000010487	712	878	823	641	1231	1455	900	839	592	364	350	457	457	516	1497	1185	402	521	553	946	647	546	785	916	121	214	774	773	730	873	529	473	611	716	769	761	493	633	353	393	925	366	1258	609	1313	562	1448	449	783
ENSDARG00000010514	1	0	0	1	1	0	0	0	0	0	1	0	0	0	3	0	0	0	1	2	1	0	1	0	0	0	0	1	0	4	1	0	0	2	1	2	0	1	0	0	1	0	0	0	0	0	0	0	2
ENSDARG00000010515	216	127	388	344	291	298	158	216	24	62	46	41	158	154	191	160	123	47	78	94	108	43	101	85	169	235	327	292	214	227	310	272	207	159	320	136	273	164	127	135	273	75	279	143	312	169	289	65	176
ENSDARG00000010516	22128	23217	30097	26274	33522	39009	25899	24955	59867	22753	31772	43274	22271	33322	36348	36263	20003	29797	17926	21766	19701	27335	23712	26837	23273	24269	25847	24049	32702	34317	29137	26506	29648	28861	31241	25751	28023	23993	23956	29001	38421	26632	32877	31845	43086	20899	37158	21242	23993
ENSDARG00000010519	3602	2678	7769	6357	3287	3527	2647	3650	1078	764	858	955	1705	2109	2640	1576	1925	1029	3466	4314	837	871	1488	1046	2068	2168	5249	4382	2851	3311	5799	5625	3236	3398	5627	519	4219	688	1770	1793	2919	1152	2813	1644	2448	1037	2156	593	1818
[truncated: 24,460 more rows]
[truncated: 9 more columns]
