# Supplementary material for: Phenotypic impact of individual conserved neuronal microexons and their master regulators in zebrafish
Source: eLife. 2025 Nov 18;13:RP104275. doi: 10.7554/eLife.104275 (PMC12626424; doi:10.7554/eLife.104275)
Supplement: Source data 2. [file elife-104275-data2.zip › raw_data/Fig6/samples.txt]

Run	download_path	SampleName	Sp	outFolder	Round	MIC	Founder	Genotype	SeqType	Concentration	UseIT	PropMapped_transcriptome	Anal_NoRep	Anal_2plusFounders	Anal_FoundReplicates	TechnicalReplicate
Embr_5dpf_Ap1g1_1_DEL_c	/nfs/users/mirimia/projects/SAMPLES/Dre/MIC_KOs/THIRD_ROUND/	Embr_5dpf_Ap1g1_1_DEL_c	Dre	MIC_KO	c	Ap1g1	Ap1g1_1	DEL	SE	44	TRUE	0.827978	1	0	0	0
Embr_5dpf_Ap1g1_1_WT_c	/nfs/users/mirimia/projects/SAMPLES/Dre/MIC_KOs/THIRD_ROUND/	Embr_5dpf_Ap1g1_1_WT_c	Dre	MIC_KO	c	Ap1g1	Ap1g1_1	WT	SE	74.6	TRUE	0.829821	1	0	0	0
Embr_5dpf_Apbb1_1_DEL_c	/nfs/users/mirimia/projects/SAMPLES/Dre/MIC_KOs/THIRD_ROUND/	Embr_5dpf_Apbb1_1_DEL_c	Dre	MIC_KO	c	Apbb1	Apbb1_1	DEL	SE	187	TRUE	0.813235	1	0	0	0
Embr_5dpf_Apbb1_1_WT_c	/nfs/users/mirimia/projects/SAMPLES/Dre/MIC_KOs/THIRD_ROUND/	Embr_5dpf_Apbb1_1_WT_c	Dre	MIC_KO	c	Apbb1	Apbb1_1	WT	SE	71	TRUE	0.830221	1	0	0	0
Embr_5dpf_Asap1b_7_DEL_b	/nfs/users/mirimia/projects/SAMPLES/Dre/MIC_KOs/SECOND_ROUND/	Embr_5dpf_Asap1b_7_DEL_b	Dre	MIC_KO	b	Asap1b	Asap1b_7	DEL	SE	65.8	TRUE	0.838206	1	0	0	0
Embr_5dpf_Asap1b_7_WT_b	/nfs/users/mirimia/projects/SAMPLES/Dre/MIC_KOs/SECOND_ROUND/	Embr_5dpf_Asap1b_7_WT_b	Dre	MIC_KO	b	Asap1b	Asap1b_7	WT	SE	164	TRUE	0.82362	1	0	0	0
Embr_5dpf_Cdon_1_DEL_c	/nfs/users/mirimia/projects/SAMPLES/Dre/MIC_KOs/THIRD_ROUND/	Embr_5dpf_Cdon_1_DEL_c	Dre	MIC_KO	c	Cdon	Cdon_1	DEL	SE	122	TRUE	0.828605	1	0	0	0
Embr_5dpf_Cdon_1_WT_c	/nfs/users/mirimia/projects/SAMPLES/Dre/MIC_KOs/THIRD_ROUND/	Embr_5dpf_Cdon_1_WT_c	Dre	MIC_KO	c	Cdon	Cdon_1	WT	SE	55.6	TRUE	0.817437	1	0	0	0
Embr_5dpf_Evi5b_3_DEL_b	/nfs/users/mirimia/projects/SAMPLES/Dre/MIC_KOs/SECOND_ROUND/	Embr_5dpf_Evi5b_3_DEL_b	Dre	MIC_KO	b	Evi5b	Evi5b_3	DEL	SE	43.4	TRUE	0.864423	0	1	0	0
Embr_5dpf_Evi5b_3_WT_b	/nfs/users/mirimia/projects/SAMPLES/Dre/MIC_KOs/SECOND_ROUND/	Embr_5dpf_Evi5b_3_WT_b	Dre	MIC_KO	b	Evi5b	Evi5b_3	WT	SE	13.2	TRUE	0.826552	0	1	0	0
Embr_5dpf_Evi5b_6_DEL_a	/nfs/users/mirimia/projects/SAMPLES/Dre/MIC_KOs/FIRST_ROUND/	Embr_5dpf_Evi5b_6_DEL_a	Dre	MIC_KO	a	Evi5b	Evi5b_6	DEL	SE	12.9	TRUE	0.890578	0	0	1	0
Embr_5dpf_Evi5b_6_DEL_b	/nfs/users/mirimia/projects/SAMPLES/Dre/MIC_KOs/SECOND_ROUND/	Embr_5dpf_Evi5b_6_DEL_b	Dre	MIC_KO	b	Evi5b	Evi5b_6	DEL	SE	17.5	TRUE	0.846605	1	1	1	0
Embr_5dpf_Evi5b_6_WT_a	/nfs/users/mirimia/projects/SAMPLES/Dre/MIC_KOs/FIRST_ROUND/	Embr_5dpf_Evi5b_6_WT_a	Dre	MIC_KO	a	Evi5b	Evi5b_6	WT	SE	24.5	TRUE	0.872115	0	0	1	0
Embr_5dpf_Evi5b_6_WT_b	/nfs/users/mirimia/projects/SAMPLES/Dre/MIC_KOs/SECOND_ROUND/	Embr_5dpf_Evi5b_6_WT_b	Dre	MIC_KO	b	Evi5b	Evi5b_6	WT	SE	33.6	TRUE	0.843586	1	1	1	0
Embr_5dpf_Gli2b_1_DEL_b	/nfs/users/mirimia/projects/SAMPLES/Dre/MIC_KOs/SECOND_ROUND/	Embr_5dpf_Gli2b_1_DEL_b	Dre	MIC_KO	b	Gli2b	Gli2b_1	DEL	SE	200	TRUE	0.821649	1	0	0	0
Embr_5dpf_Gli2b_1_WT_b	/nfs/users/mirimia/projects/SAMPLES/Dre/MIC_KOs/SECOND_ROUND/	Embr_5dpf_Gli2b_1_WT_b	Dre	MIC_KO	b	Gli2b	Gli2b_1	WT	SE	136	TRUE	0.841166	1	0	0	0
Embr_5dpf_Gli3_7_DEL_a	/nfs/users/mirimia/projects/SAMPLES/Dre/MIC_KOs/FIRST_ROUND/	Embr_5dpf_Gli3_7_DEL_a	Dre	MIC_KO	a	Gli3	Gli3_7	DEL	SE	34.6	TRUE	0.858401	1	1	0	0
Embr_5dpf_Gli3_7_WT_a	/nfs/users/mirimia/projects/SAMPLES/Dre/MIC_KOs/FIRST_ROUND/	Embr_5dpf_Gli3_7_WT_a	Dre	MIC_KO	a	Gli3	Gli3_7	WT	SE	41.2	TRUE	0.878932	1	1	0	0
Embr_5dpf_Gli3_9_DEL_d	/nfs/users/mirimia/projects/SAMPLES/Dre/MIC_KOs/FOURTH_ROUND/	Embr_5dpf_Gli3_9_DEL_d	Dre	MIC_KO	d	Gli3	Gli3_9	DEL	SE	65.6	TRUE	0.801529	0	1	0	0
Embr_5dpf_Gli3_9_WT_d	/nfs/users/mirimia/projects/SAMPLES/Dre/MIC_KOs/FOURTH_ROUND/	Embr_5dpf_Gli3_9_WT_d	Dre	MIC_KO	d	Gli3	Gli3_9	WT	SE	74.2	TRUE	0.794989	0	1	0	0
Embr_5dpf_Itsn1_1_DEL_a	/nfs/users/mirimia/projects/SAMPLES/Dre/MIC_KOs/FIRST_ROUND/	Embr_5dpf_Itsn1_1_DEL_a	Dre	MIC_KO	a	Itsn1	Itsn1_1	DEL	SE	14.2	TRUE	0.869483	1	1	0	0
Embr_5dpf_Itsn1_1_WT_a	/nfs/users/mirimia/projects/SAMPLES/Dre/MIC_KOs/FIRST_ROUND/	Embr_5dpf_Itsn1_1_WT_a	Dre	MIC_KO	a	Itsn1	Itsn1_1	WT	SE	7.8	TRUE	0.861776	1	1	0	0
Embr_5dpf_Itsn1_3_DEL_d	/nfs/users/mirimia/projects/SAMPLES/Dre/MIC_KOs/FOURTH_ROUND/	Embr_5dpf_Itsn1_3_DEL_d	Dre	MIC_KO	d	Itsn1	Itsn1_3	DEL	SE	54.2	TRUE	0.864825	0	1	0	0
Embr_5dpf_Itsn1_3_WT_d	/nfs/users/mirimia/projects/SAMPLES/Dre/MIC_KOs/FOURTH_ROUND/	Embr_5dpf_Itsn1_3_WT_d	Dre	MIC_KO	d	Itsn1	Itsn1_3	WT	SE	62.8	TRUE	0.870679	0	1	0	0
Embr_5dpf_Kif1b_1_DEL_a	/nfs/users/mirimia/projects/SAMPLES/Dre/MIC_KOs/FIRST_ROUND/	Embr_5dpf_Kif1b_1_DEL_a	Dre	MIC_KO	a	Kif1b	Kif1b_1	DEL	SE	36.6	TRUE	0.879973	1	0	0	0
Embr_5dpf_Kif1b_1_WT_a	/nfs/users/mirimia/projects/SAMPLES/Dre/MIC_KOs/FIRST_ROUND/	Embr_5dpf_Kif1b_1_WT_a	Dre	MIC_KO	a	Kif1b	Kif1b_1	WT	SE	122	TRUE	0.878926	1	0	0	0
Embr_5dpf_Madd_1_DEL_c	/nfs/users/mirimia/projects/SAMPLES/Dre/MIC_KOs/THIRD_ROUND/	Embr_5dpf_Madd_1_DEL_c	Dre	MIC_KO	c	Madd	Madd_1	DEL	SE	86	TRUE	0.812759	1	0	0	0
Embr_5dpf_Madd_1_WT_c	/nfs/users/mirimia/projects/SAMPLES/Dre/MIC_KOs/THIRD_ROUND/	Embr_5dpf_Madd_1_WT_c	Dre	MIC_KO	c	Madd	Madd_1	WT	SE	51.6	TRUE	0.813533	1	0	0	0
Embr_5dpf_Mef2ca_1_DEL_b	/nfs/users/mirimia/projects/SAMPLES/Dre/MIC_KOs/SECOND_ROUND/	Embr_5dpf_Mef2ca_1_DEL_b	Dre	MIC_KO	b	Mef2ca	Mef2ca_1	DEL	SE	55	TRUE	0.856494	1	0	0	0
Embr_5dpf_Mef2ca_1_WT_b	/nfs/users/mirimia/projects/SAMPLES/Dre/MIC_KOs/SECOND_ROUND/	Embr_5dpf_Mef2ca_1_WT_b	Dre	MIC_KO	b	Mef2ca	Mef2ca_1	WT	SE	49.8	TRUE	0.846876	1	0	0	0
Embr_5dpf_Reln_2_DEL_c	/nfs/users/mirimia/projects/SAMPLES/Dre/MIC_KOs/THIRD_ROUND/	Embr_5dpf_Reln_2_DEL_c	Dre	MIC_KO	c	Reln	Reln_2	DEL	SE	139	TRUE	0.818199	1	0	0	0
Embr_5dpf_Reln_2_WT_c	/nfs/users/mirimia/projects/SAMPLES/Dre/MIC_KOs/THIRD_ROUND/	Embr_5dpf_Reln_2_WT_c	Dre	MIC_KO	c	Reln	Reln_2	WT	SE	61.6	TRUE	0.822042	1	0	0	0
Embr_5dpf_Shank3a_2_DEL_c	/nfs/users/mirimia/projects/SAMPLES/Dre/MIC_KOs/THIRD_ROUND/	Embr_5dpf_Shank3a_2_DEL_c	Dre	MIC_KO	c	Shank3a	Shank3a_2	DEL	SE	39.2	TRUE	0.834841	1	0	0	0
Embr_5dpf_Shank3a_2_WT_c	/nfs/users/mirimia/projects/SAMPLES/Dre/MIC_KOs/THIRD_ROUND/	Embr_5dpf_Shank3a_2_WT_c	Dre	MIC_KO	c	Shank3a	Shank3a_2	WT	SE	68.6	TRUE	0.835915	1	0	0	0
Embr_5dpf_Shank3b_1_DEL_c	/nfs/users/mirimia/projects/SAMPLES/Dre/MIC_KOs/THIRD_ROUND/	Embr_5dpf_Shank3b_1_DEL_c	Dre	MIC_KO	c	Shank3b	Shank3b_1	DEL	SE	204	TRUE	0.812921	0	0	1	0
Embr_5dpf_Shank3b_1_DEL_d	/nfs/users/mirimia/projects/SAMPLES/Dre/MIC_KOs/FOURTH_ROUND/	Embr_5dpf_Shank3b_1_DEL_d	Dre	MIC_KO	d	Shank3b	Shank3b_1	DEL	SE	49	TRUE	0.874227	1	1	1	0
Embr_5dpf_Shank3b_1_WT_c	/nfs/users/mirimia/projects/SAMPLES/Dre/MIC_KOs/THIRD_ROUND/	Embr_5dpf_Shank3b_1_WT_c	Dre	MIC_KO	c	Shank3b	Shank3b_1	WT	SE	30	TRUE	0.833643	0	0	1	0
Embr_5dpf_Shank3b_1_WT_d	/nfs/users/mirimia/projects/SAMPLES/Dre/MIC_KOs/FOURTH_ROUND/	Embr_5dpf_Shank3b_1_WT_d	Dre	MIC_KO	d	Shank3b	Shank3b_1	WT	SE	26.8	TRUE	0.855997	1	1	1	0
Embr_5dpf_Shank3b_2_DEL_d	/nfs/users/mirimia/projects/SAMPLES/Dre/MIC_KOs/FOURTH_ROUND/	Embr_5dpf_Shank3b_2_DEL_d	Dre	MIC_KO	d	Shank3b	Shank3b_2	DEL	SE	26.4	TRUE	0.83952	0	1	0	0
Embr_5dpf_Shank3b_2_WT_d	/nfs/users/mirimia/projects/SAMPLES/Dre/MIC_KOs/FOURTH_ROUND/	Embr_5dpf_Shank3b_2_WT_d	Dre	MIC_KO	d	Shank3b	Shank3b_2	WT	SE	41.4	TRUE	0.868936	0	1	0	0
Embr_5dpf_Src_1_DEL_b	/nfs/users/mirimia/projects/SAMPLES/Dre/MIC_KOs/SECOND_ROUND/	Embr_5dpf_Src_1_DEL_b	Dre	MIC_KO	b	Src	Src_1	DEL	SE	54	TRUE	0.860561	0	0	1	0
Embr_5dpf_Src_1_DEL_d	/nfs/users/mirimia/projects/SAMPLES/Dre/MIC_KOs/FOURTH_ROUND/	Embr_5dpf_Src_1_DEL_d	Dre	MIC_KO	d	Src	Src_1	DEL	SE	20.8	TRUE	0.867562	1	0	1	0
Embr_5dpf_Src_1_WT_b	/nfs/users/mirimia/projects/SAMPLES/Dre/MIC_KOs/SECOND_ROUND/	Embr_5dpf_Src_1_WT_b	Dre	MIC_KO	b	Src	Src_1	WT	SE	112	TRUE	0.847693	0	0	1	0
Embr_5dpf_Src_1_WT_d	/nfs/users/mirimia/projects/SAMPLES/Dre/MIC_KOs/FOURTH_ROUND/	Embr_5dpf_Src_1_WT_d	Dre	MIC_KO	d	Src	Src_1	WT	SE	9	TRUE	0.869235	1	0	1	0
Embr_5dpf_Vav2_1_DEL_b	/nfs/users/mirimia/projects/SAMPLES/Dre/MIC_KOs/SECOND_ROUND/	Embr_5dpf_Vav2_1_DEL_b	Dre	MIC_KO	b	Vav2	Vav2_1	DEL	SE	180	TRUE	0.857776	0	0	1	0
Embr_5dpf_Vav2_1_DEL_d	/nfs/users/mirimia/projects/SAMPLES/Dre/MIC_KOs/FOURTH_ROUND/	Embr_5dpf_Vav2_1_DEL_d	Dre	MIC_KO	d	Vav2	Vav2_1	DEL	SE	31.8	TRUE	0.868323	1	1	1	0
Embr_5dpf_Vav2_1_WT_b	/nfs/users/mirimia/projects/SAMPLES/Dre/MIC_KOs/SECOND_ROUND/	Embr_5dpf_Vav2_1_WT_b	Dre	MIC_KO	b	Vav2	Vav2_1	WT	SE	176	TRUE	0.849195	0	0	1	0
Embr_5dpf_Vav2_1_WT_d	/nfs/users/mirimia/projects/SAMPLES/Dre/MIC_KOs/FOURTH_ROUND/	Embr_5dpf_Vav2_1_WT_d	Dre	MIC_KO	d	Vav2	Vav2_1	WT	SE	11.3	TRUE	0.867375	1	1	1	0
Embr_5dpf_Vav2_2_DEL_d	/nfs/users/mirimia/projects/SAMPLES/Dre/MIC_KOs/FOURTH_ROUND/	Embr_5dpf_Vav2_2_DEL_d	Dre	MIC_KO	d	Vav2	Vav2_2	DEL	SE	93	TRUE	0.861083	0	1	0	0
Embr_5dpf_Vav2_2_WT_d	/nfs/users/mirimia/projects/SAMPLES/Dre/MIC_KOs/FOURTH_ROUND/	Embr_5dpf_Vav2_2_WT_d	Dre	MIC_KO	d	Vav2	Vav2_2	WT	SE	46.6	TRUE	0.874816	0	1	0	0
Embr_5dpf_Vdac3_5_DEL_a	/nfs/users/mirimia/projects/SAMPLES/Dre/MIC_KOs/FIRST_ROUND/	Embr_5dpf_Vdac3_5_DEL_a	Dre	MIC_KO	a	Vdac3	Vdac3_5	DEL	SE	38	TRUE	0.856815	0	0	1	0
Embr_5dpf_Vdac3_5_DEL_b	/nfs/users/mirimia/projects/SAMPLES/Dre/MIC_KOs/SECOND_ROUND/	Embr_5dpf_Vdac3_5_DEL_b	Dre	MIC_KO	b	Vdac3	Vdac3_5	DEL	SE	138	TRUE	0.848591	1	0	1	1
Embr_5dpf_Vdac3_5_DEL_bd	/nfs/users/mirimia/projects/SAMPLES/Dre/MIC_KOs/FOURTH_ROUND/	Embr_5dpf_Vdac3_5_DEL_bd	Dre	MIC_KO	bd	Vdac3	Vdac3_5	DEL	SE	138	TRUE	0.868787	0	0	0	1
Embr_5dpf_Vdac3_5_WT_a	/nfs/users/mirimia/projects/SAMPLES/Dre/MIC_KOs/FIRST_ROUND/	Embr_5dpf_Vdac3_5_WT_a	Dre	MIC_KO	a	Vdac3	Vdac3_5	WT	SE	81.6	TRUE	0.851773	0	0	1	0
Embr_5dpf_Vdac3_5_WT_b	/nfs/users/mirimia/projects/SAMPLES/Dre/MIC_KOs/SECOND_ROUND/	Embr_5dpf_Vdac3_5_WT_b	Dre	MIC_KO	b	Vdac3	Vdac3_5	WT	SE	76.4	TRUE	0.851567	1	0	1	1
Embr_5dpf_Vdac3_5_WT_bd	/nfs/users/mirimia/projects/SAMPLES/Dre/MIC_KOs/FOURTH_ROUND/	Embr_5dpf_Vdac3_5_WT_bd	Dre	MIC_KO	bd	Vdac3	Vdac3_5	WT	SE	76.4	TRUE	0.870888	0	0	0	1
Embr_5dpf_Vti1a_1_DEL_c	/nfs/users/mirimia/projects/SAMPLES/Dre/MIC_KOs/THIRD_ROUND/	Embr_5dpf_Vti1a_1_DEL_c	Dre	MIC_KO	c	Vti1a	Vti1a_1	DEL	SE	166	TRUE	0.8269	1	0	0	0
Embr_5dpf_Vti1a_1_WT_c	/nfs/users/mirimia/projects/SAMPLES/Dre/MIC_KOs/THIRD_ROUND/	Embr_5dpf_Vti1a_1_WT_c	Dre	MIC_KO	c	Vti1a	Vti1a_1	WT	SE	25.4	TRUE	0.839914	1	0	0	0
