# Supplementary material for: Phenotypic impact of individual conserved neuronal microexons and their master regulators in zebrafish
Source: eLife. 2025 Nov 18;13:RP104275. doi: 10.7554/eLife.104275 (PMC12626424; doi:10.7554/eLife.104275)
Supplement: Source data 2. [file elife-104275-data2.zip › raw_data/Fig5/normed_distance_to_origin-median-itsn1_1.txt]

Genotype	normed_distance_to_origin-median
HET_d	0.921704486795816
DEL_d	0.9155870127918848
HET_d	0.9323363852535764
DEL_d	0.9502935536500943
HET_s	0.923883382999675
HET_d	0.9577283759919306
DEL_d	0.9632981729682228
HET_s	0.955501612252453
HET_d	0.954290995320016
DEL_d	0.9490564077767547
HET_d	0.9639449435110526
DEL_d	0.9761339988579032
DEL_d	0.9618772929261391
HET_d	0.9726247723378839
DEL_d	0.9189909519451325
HET_d	0.9371069384156021
HET_d	0.9536530167614871
DEL_d	0.927143457866186
DEL_s	0.906793285688137
HET_s	0.932749500336736
HET_d	0.8349776407259418
DEL_d	0.8628202764325688
DEL_s	0.960639187836074
DEL_s	0.925360001248857
HET_s	0.902772002021506
DEL_s	0.940256087466168
HET_s	0.956657050035132
DEL_s	0.959389847667831
DEL_s	0.939922536084099
HET_s	0.971928513495248
HET_d	0.9079500269941781
DEL_d	0.9182294412937908
DEL_s	0.940139666805662
DEL_s	0.894153809701501
DEL_d	0.9668052096735245
HET_d	0.9674013686678798
HET_d	0.944267246580557
DEL_d	0.9386425386909573
DEL_s	0.919916714672848
HET_d	0.9229000717532294
DEL_d	0.9346339434534185
