# Supplementary material for: Phenotypic impact of individual conserved neuronal microexons and their master regulators in zebrafish
Source: eLife. 2025 Nov 18;13:RP104275. doi: 10.7554/eLife.104275 (PMC12626424; doi:10.7554/eLife.104275)
Supplement: Source data 2. [file elife-104275-data2.zip › raw_data/Fig5/abs_tg_acceleration-median-zsrrm4_12.txt]

Genotype	abs_tg_acceleration-median
DEL_s	14.5324324332551
HET_d	13.08740742775731
DEL_d	11.627348160090925
HET_s	13.3772270183148
HET_s	9.29990091019949
DEL_d	12.271805139962641
HET_d	10.96360588240794
HET_d	8.783342930477646
DEL_d	9.438149299283586
HET_d	13.892996358026796
DEL_d	14.127105838607614
HET_s	15.7927850247484
DEL_d	11.21597892290858
HET_d	15.562997223413355
HET_s	11.7107976778597
HET_d	14.169375752556713
DEL_d	15.920919272827597
DEL_s	12.6203622812926
HET_d	11.96137447559343
DEL_d	11.21428325611934
DEL_s	11.614266449594
HET_d	11.086275432095622
DEL_d	8.571427255665814
HET_s	9.84315459345184
DEL_d	9.874847087042044
HET_d	9.239315774424421
DEL_d	7.574209806958594
HET_d	6.436571407583734
HET_s	11.8496733086379
HET_d	16.731820544954275
DEL_d	16.777543543040068
HET_d	8.934102462673223
DEL_d	5.83311999506105
DEL_d	12.639740327161297
HET_d	11.550915345565905
HET_s	12.3620243893028
DEL_d	9.71394684220185
HET_d	9.853003125771892
HET_s	6.00278998706753
DEL_d	11.073235772466923
HET_d	8.465447712376594
HET_s	6.98273118703611
DEL_s	11.6084870510911
HET_s	11.8250091450311
DEL_d	9.67505011645073
HET_d	12.527797630864638
HET_s	9.94816847473122
HET_s	9.7624899765095
DEL_d	11.570539909136752
HET_d	11.682632039968638
DEL_s	9.60241305409588
DEL_d	13.497242420930894
HET_d	15.763154716078208
DEL_d	15.023628515887937
HET_d	14.050602319953512
DEL_d	9.47495562952044
HET_d	7.53188542187711
HET_s	7.60183417507464
DEL_s	8.38917822487112
HET_s	13.2169663748189
DEL_s	15.2798642460624
DEL_d	9.92155416298749
HET_d	8.972155631287013
DEL_s	13.6269278584417
DEL_d	9.861649552410363
HET_d	9.322838402481178
HET_d	10.855283978305547
DEL_d	11.264223014621301
DEL_s	12.4767020265449
HET_s	14.6876381491288
DEL_s	4.66096259165594
HET_s	11.9085241934944
HET_s	9.67495879064687
HET_d	13.398690788948732
DEL_d	12.742568851829331
DEL_s	10.9278593645293
DEL_d	10.705090729818064
HET_d	9.571091067345568
HET_d	10.408490131610856
DEL_d	12.322661899509791
DEL_d	9.95954785673717
HET_d	11.657163496640731
HET_s	15.7104402085642
HET_s	12.0355406870565
HET_d	10.156073200424558
DEL_d	12.073241441393126
DEL_d	10.66132225813557
HET_d	10.59922841408567
HET_s	11.8352907405713
HET_d	10.25738934410126
DEL_d	13.075561799291915
DEL_d	8.10951656521669
HET_d	8.568050641223635
DEL_d	10.661305458550322
HET_d	12.399371967130168
DEL_d	14.08902270847547
HET_d	14.378114606675368
HET_s	12.9401078831597
DEL_d	10.53890135518414
HET_d	11.195659266460463
HET_d	14.666323473846845
DEL_d	14.339267969007176
HET_d	12.11336628103621
DEL_d	15.853158709190545
HET_s	17.8134293783723
HET_s	12.3499238754348
HET_d	15.465944866969776
DEL_d	14.520327528805172
HET_s	10.6465508255891
