# Supplementary material for: Phenotypic impact of individual conserved neuronal microexons and their master regulators in zebrafish
Source: eLife. 2025 Nov 18;13:RP104275. doi: 10.7554/eLife.104275 (PMC12626424; doi:10.7554/eLife.104275)
Supplement: Source data 2. [file elife-104275-data2.zip › raw_data/Fig5/abs_normal_acceleration-median-gli2b_1.txt]

Genotype	abs_normal_acceleration-median
HET_d	2.6058289014080964
DEL_d	2.5229162108791385
HET_d	3.2600062160680245
DEL_d	3.7376524110641793
DEL_s	2.32498480536385
DEL_s	1.69228793156275
DEL_d	2.4540766347010585
HET_d	2.1905850825624307
DEL_d	1.7842743096943068
HET_d	2.0371977632966694
HET_d	2.85118377084207
DEL_d	3.108596885731437
HET_s	3.66616248955929
HET_s	1.65708097223839
HET_d	2.1203498553396534
DEL_d	1.9007508202442245
HET_d	2.9272434608727944
DEL_d	2.955887147662078
DEL_s	2.44775176848215
DEL_d	1.7954109846855313
HET_d	1.7523638214201227
DEL_d	3.3610145683737613
HET_d	4.482861168428099
HET_s	3.71815734513121
DEL_d	0.33504985152137745
HET_d	2.0406970490483682
HET_s	2.44299324975217
HET_s	3.02629080882774
HET_d	3.071167919280669
DEL_d	3.530817946364245
HET_d	0.8249384752129632
DEL_d	1.0938141847748237
DEL_d	2.101314519726563
HET_d	2.493332743370508
HET_d	2.7769614700593133
DEL_d	3.2548922373234443
HET_d	2.604552038540831
DEL_d	3.057967588559761
DEL_s	2.7282674486674
HET_s	1.84826769248719
DEL_d	3.4216780584520876
HET_d	4.035592065311782
DEL_d	4.372856855649343
HET_d	3.1921227455953876
HET_s	2.88959024052375
HET_d	2.651466270382468
DEL_d	3.171241396050868
HET_s	3.07223383463405
HET_d	2.5034285476674087
DEL_d	2.470175180451883
HET_d	3.001114219826203
DEL_d	2.4284274437652025
DEL_s	5.27216056790506
HET_d	3.7489789843872368
DEL_d	2.372642416376733
HET_s	2.64293558460118
DEL_s	2.45526280478684
DEL_s	2.78008355888278
DEL_s	3.47703819998493
