# Supplementary material for: Phenotypic impact of individual conserved neuronal microexons and their master regulators in zebrafish
Source: eLife. 2025 Nov 18;13:RP104275. doi: 10.7554/eLife.104275 (PMC12626424; doi:10.7554/eLife.104275)
Supplement: Source data 2. [file elife-104275-data2.zip › raw_data/Fig5/normed_distance_to_origin-frames_in_periphery-kif1b_1.txt]

Genotype	normed_distance_to_origin-frames_in_periphery
DEL_d	9768
HET_d	10521
DEL_s	11033.5
DEL_s	10540.5
HET_s	10017
DEL_d	6978
HET_d	7850
HET_d	7638
DEL_d	7915
DEL_s	12084.5
DEL_s	10910
DEL_d	10145
HET_d	10051
HET_d	14076
DEL_d	13894
DEL_d	8990
HET_d	12057
HET_s	14589.5
HET_d	10860
DEL_d	10932
DEL_s	4702
DEL_s	6173.5
DEL_s	13385
DEL_s	6595
DEL_s	7971.5
HET_d	8654
DEL_d	9333
HET_s	9346
HET_d	4999
DEL_d	5052
DEL_d	9134
HET_d	9902
HET_s	10363
HET_s	2991.5
