# Supplementary material for: Phenotypic impact of individual conserved neuronal microexons and their master regulators in zebrafish
Source: eLife. 2025 Nov 18;13:RP104275. doi: 10.7554/eLife.104275 (PMC12626424; doi:10.7554/eLife.104275)
Supplement: Source data 2. [file elife-104275-data2.zip › raw_data/Fig5/distance_travelled-amax-zsrrm3_17.txt]

Genotype	distance_travelled-amax
HET_s	2450.83096978696
HET_s	2861.37270485689
HET_s	2758.36277116633
HET_s	3066.72401672394
HET_s	3205.08347092638
HET_s	2694.28361103161
HET_s	2137.26402134897
HET_s	1509.969898799
HET_s	1539.99423011799
HET_s	1855.07428507571
HET_s	2895.09440782497
HET_s	1076.09998196517
HET_s	3010.35916348068
HET_s	2357.48327645687
HET_s	1817.52129271634
HET_s	2853.1890261093
HET_s	939.016478135751
HET_s	1653.39574713194
DEL_s	3076.0613707356
DEL_d	2671.904212164201
HET_d	2683.937808466138
HET_s	2203.14088062266
HET_s	2291.86273513294
HET_s	2156.32697632294
HET_s	2649.37437045489
HET_s	2899.71105767704
HET_s	3232.29972199215
DEL_s	2969.99233363531
HET_s	1557.91428650317
HET_s	2513.02055166125
HET_s	1535.53428463313
HET_s	2699.00796583319
HET_s	2350.77471053762
HET_s	2256.48052210669
HET_s	2597.98199963323
DEL_s	2083.4962115673
HET_s	2684.5056210638
DEL_s	2067.66419487512
HET_d	2853.036718971104
DEL_d	2855.694436504679
HET_s	2941.8741869218
DEL_s	3000.37405431975
HET_s	2383.59299164348
HET_d	4188.478517533772
DEL_d	3994.423985189519
DEL_s	2826.50454240799
DEL_s	2101.17654984343
HET_s	1811.1732343017
HET_d	2464.6144470965996
DEL_d	2144.8307771109194
HET_d	1818.817885363695
DEL_d	1667.004377603819
HET_s	2049.77345162138
HET_s	2557.02029720222
