# Supplementary material for: Phenotypic impact of individual conserved neuronal microexons and their master regulators in zebrafish
Source: eLife. 2025 Nov 18;13:RP104275. doi: 10.7554/eLife.104275 (PMC12626424; doi:10.7554/eLife.104275)
Supplement: Source data 2. [file elife-104275-data2.zip › raw_data/Fig5/speed-median-ap1g1_1.txt]

Genotype	speed-median
HET_s	1.84993460069148
HET_s	2.19260734016057
DEL_s	3.31699650069784
DEL_s	2.92380848811974
HET_d	2.8996531069012583
DEL_d	2.617059693265112
HET_s	2.30350834466449
DEL_s	2.78907301696525
HET_d	2.667954788595814
DEL_d	2.527613508177106
HET_s	2.49409908911689
DEL_s	1.44760918564463
DEL_s	2.5434396671779
HET_d	2.7951550341602625
DEL_d	2.6263506289882335
DEL_d	3.187227737311688
HET_d	3.0029582281505736
DEL_d	2.838239946839181
HET_d	2.875731656903077
HET_d	2.007233882572784
DEL_d	1.8905274852504186
DEL_d	1.6447208092292231
HET_d	1.3213872934565734
HET_s	2.20486711598419
DEL_s	1.85961046517264
DEL_d	2.5719456778249885
HET_d	2.455851612563692
HET_d	2.0550130803842745
DEL_d	2.2068820163593768
DEL_s	2.98791617686372
HET_s	2.75913639419369
DEL_d	2.6964612382548414
HET_d	2.694537147997612
