# Supplementary material for: Phenotypic impact of individual conserved neuronal microexons and their master regulators in zebrafish
Source: eLife. 2025 Nov 18;13:RP104275. doi: 10.7554/eLife.104275 (PMC12626424; doi:10.7554/eLife.104275)
Supplement: Source data 2. [file elife-104275-data2.zip › raw_data/Fig5/normed_distance_to_origin-median-gli3_7.txt]

Genotype	normed_distance_to_origin-median
DEL_d	0.9081802161624005
HET_d	0.9126485007685559
HET_s	0.893320326440633
HET_s	0.938339232965865
HET_s	0.919669068543768
DEL_d	0.9668820288218188
HET_d	0.9307214925621023
HET_s	0.939997717116261
HET_s	0.905609506100618
HET_s	0.922851810687554
HET_s	0.942309746242253
HET_d	0.8001018008084223
DEL_d	0.7338417697194161
HET_s	0.904302997032878
DEL_d	0.9151234290276711
HET_d	0.9200148426301442
HET_s	0.893953950840406
DEL_d	0.9145931782911874
HET_d	0.9207157772683146
DEL_d	0.8795305128745519
HET_d	0.8877025717042552
HET_d	0.8803717695405902
DEL_d	0.868175678730542
DEL_s	0.886316902664535
HET_s	0.939558304738579
HET_d	0.8650324186282898
DEL_d	0.9476627985394486
DEL_d	0.9271548955844962
HET_d	0.9188733446025266
HET_s	0.909076741080391
HET_s	0.942636072545853
HET_d	0.9326910747465156
DEL_d	0.9486033974654416
DEL_s	0.968959577024175
HET_d	0.927407986196337
DEL_d	0.9151965087340205
DEL_d	0.9575974570609818
HET_d	0.9556235001922889
DEL_d	0.9460927985024263
HET_d	0.9514112074725652
DEL_s	0.916993369682712
HET_d	0.921909756827458
DEL_d	0.9451376306809778
HET_s	0.941040157953637
DEL_s	0.89836421561499
HET_s	0.902754917973536
DEL_s	0.884102905274152
DEL_s	0.860370542215932
HET_d	0.9369787810329699
DEL_d	0.9428982749151363
HET_s	0.952143055389195
HET_d	0.3116148543562675
DEL_d	0.5337074960808644
DEL_d	0.9190505256794379
HET_d	0.9447515457279163
DEL_s	0.933643439768321
DEL_d	0.9323077566916914
HET_d	0.9028236013000448
HET_s	0.95374388885945
DEL_d	0.9526414910320773
HET_d	0.9579890035626413
DEL_d	0.9130139560619093
HET_d	0.9528910263604853
HET_s	0.929843713077985
HET_d	0.954190304548159
DEL_d	0.9679216050839983
HET_d	0.9146616620122389
DEL_d	0.8489065031875183
HET_d	0.930955349412679
DEL_d	0.909333402077934
DEL_d	0.8927922847204596
HET_d	0.8771404803411063
HET_s	0.86036226763521
HET_d	0.9450486590428053
DEL_d	0.9089451752351358
HET_d	0.881124810082872
DEL_d	0.8843842914706532
HET_s	0.936719738997284
HET_s	0.952719665224668
HET_d	0.9293518554001485
DEL_d	0.8106699405159496
HET_d	0.9403897761390603
DEL_d	0.9080546278328261
HET_d	0.925074249237593
DEL_d	0.9251515530252435
