# Supplementary material for: Phenotypic impact of individual conserved neuronal microexons and their master regulators in zebrafish
Source: eLife. 2025 Nov 18;13:RP104275. doi: 10.7554/eLife.104275 (PMC12626424; doi:10.7554/eLife.104275)
Supplement: Source data 2. [file elife-104275-data2.zip › raw_data/Fig5/abs_normal_acceleration-median-vti1a_1.txt]

Genotype	abs_normal_acceleration-median
DEL_d	2.3888350287620597
HET_d	2.339166737031632
HET_d	2.279041226759433
DEL_d	3.2833734856551295
DEL_d	1.4914892294792486
HET_d	1.3583864810127815
DEL_s	1.93418883353153
HET_s	2.26577859016477
DEL_d	1.321408500221915
HET_d	1.9852193108041427
DEL_s	2.44772481857146
DEL_d	1.6602693349978654
HET_d	3.8553902775459
DEL_d	2.609624993612777
HET_d	3.408692956042811
DEL_d	2.704876444225308
HET_d	2.624191888338927
DEL_d	3.392442158748281
HET_d	3.17870677820288
DEL_d	1.7602194077117868
HET_d	2.5118070857225305
HET_s	2.84809139500036
DEL_d	3.1190804166356134
HET_d	2.9556592645770143
HET_d	2.7925964874322666
DEL_d	5.329586165449082
HET_s	3.56027252991565
HET_d	1.7270772470528475
DEL_d	2.5605558399098443
DEL_s	3.57378443382397
HET_d	4.510637257535573
DEL_d	3.6737730109118263
HET_d	3.847123406930017
DEL_d	3.9620333342859304
HET_d	3.178076992760392
DEL_d	3.555903335344925
DEL_d	0.9729375831195197
HET_d	1.0740986098553176
DEL_d	1.8739427542581801
HET_d	2.160633326817444
DEL_s	2.31850341128791
DEL_d	2.4494244201132926
HET_d	1.7951430379144728
HET_d	2.3385207090254907
DEL_d	2.248273430259838
DEL_d	1.9674555902677544
HET_d	1.9376438517604897
HET_d	2.379599830406762
DEL_d	2.372001854792343
DEL_s	3.19348363668228
HET_d	1.720526473002511
DEL_d	2.19695213324689
HET_s	1.52029508227541
DEL_d	1.9634258481785771
HET_d	2.2149011501477256
HET_s	1.58202464834183
HET_s	1.88460008256307
HET_d	3.080613747901464
DEL_d	3.408627865545758
HET_s	3.61750053160902
HET_s	2.81144616569965
DEL_d	5.152718587901915
HET_d	4.936174405620419
HET_d	4.00721841850391
DEL_d	3.172657468620716
DEL_s	2.12053481757965
DEL_d	3.41330872299197
HET_d	2.202623767652338
DEL_d	0.6487559352195647
HET_d	1.8162870183637134
HET_s	3.17978206482603
HET_d	4.358247667238837
DEL_d	3.7466234352472574
DEL_d	1.625291193279643
HET_d	2.8110312859070805
HET_s	3.27698763351422
DEL_d	2.5336218034993427
HET_d	3.3438795189824777
DEL_d	3.0093697943515814
HET_d	3.472489602207702
DEL_d	2.667421184610742
HET_d	2.989152866620514
DEL_s	3.26635387781241
HET_d	2.32089263111964
DEL_d	2.7276475828870703
DEL_d	3.6272713395972156
HET_d	2.6312507337872333
DEL_s	2.59182143823132
HET_d	2.536733046460455
DEL_d	3.0838445643758647
DEL_d	2.2756246494798167
HET_d	2.7399510142645402
HET_s	3.0701756615107
DEL_d	2.1937278572089136
HET_d	2.8438054420349532
HET_d	2.2831307574006443
DEL_d	1.9823920061674967
