# Supplementary material for: Phenotypic impact of individual conserved neuronal microexons and their master regulators in zebrafish
Source: eLife. 2025 Nov 18;13:RP104275. doi: 10.7554/eLife.104275 (PMC12626424; doi:10.7554/eLife.104275)
Supplement: Source data 2. [file elife-104275-data2.zip › raw_data/Fig5/polarization_order_parameter-median-shank3a_2-GROUPS.txt]

Genotype	polarization_order_parameter-median
HET_DEL	0.9699514589858267
HET_DEL	0.9637501615655573
HET_DEL	0.9474075767623341
HET_HET	0.970701580038801
HET_DEL	0.961071944494793
DEL_DEL	0.9553827326641987
HET_DEL	0.9519774175008988
DEL_DEL	0.925560287595143
HET_DEL	0.9318542612741708
DEL_DEL	0.9741657988837799
DEL_DEL	0.9163948647117255
HET_DEL	0.9483921075778332
HET_DEL	0.950048812455957
HET_DEL	0.9793287974971097
HET_DEL	0.9021934314803748
DEL_DEL	0.9740239540140732
HET_DEL	0.977330693362211
HET_DEL	0.9779436605600558
HET_DEL	0.8788767771694438
HET_DEL	0.9665598987343029
HET_HET	0.9650439819936345
HET_DEL	0.9175280960084069
HET_DEL	0.9341421860446855
HET_DEL	0.922885808417953
HET_HET	0.9275899254125124
HET_HET	0.942408558051441
HET_DEL	0.8880956950938033
HET_HET	0.9415248895692843
DEL_DEL	0.9089804151999186
HET_DEL	0.9576326669882311
HET_DEL	0.9675577881425819
DEL_DEL	0.9438596926012437
HET_DEL	0.9586566529501651
HET_DEL	0.9448230284821123
HET_DEL	0.9720399089931424
HET_DEL	0.9367167325020104
DEL_DEL	0.885210794427766
HET_DEL	0.9612318554489419
HET_DEL	0.9732620060834166
HET_DEL	0.9544301957950292
HET_HET	0.9722924540528657
HET_DEL	0.9549980078116564
HET_DEL	0.9567213649401491
DEL_DEL	0.9821787513321394
HET_HET	0.9456164086462281
HET_DEL	0.9440340611326027
HET_HET	0.9479876172168298
DEL_DEL	0.9692574150202813
HET_HET	0.9571732546912519
DEL_DEL	0.9555056032740092
HET_HET	0.9337874029326902
DEL_DEL	0.913140208640884
HET_HET	0.9391508920690466
HET_DEL	0.9409749419062452
HET_DEL	0.9198391986285318
HET_HET	0.9545064390742738
HET_HET	0.9218050825353219
HET_DEL	0.9057864185659866
HET_DEL	0.9549688363256811
HET_DEL	0.935570012060702
HET_HET	0.87317047357371
DEL_DEL	0.9399612665122141
DEL_DEL	0.9226015073333742
DEL_DEL	0.956860495172313
HET_HET	0.9642873925776213
