# Supplementary material for: Phenotypic impact of individual conserved neuronal microexons and their master regulators in zebrafish
Source: eLife. 2025 Nov 18;13:RP104275. doi: 10.7554/eLife.104275 (PMC12626424; doi:10.7554/eLife.104275)
Supplement: Source data 2. [file elife-104275-data2.zip › raw_data/Fig5/normed_distance_to_origin-frames_in_periphery-cdon_1.txt]

Genotype	normed_distance_to_origin-frames_in_periphery
HET_s	16157
HET_s	15610
HET_s	8533
DEL_d	6230
HET_d	6155
DEL_d	16998
HET_d	16992
HET_d	11170
DEL_d	10972
HET_d	11949
DEL_d	11472
DEL_d	6491
HET_d	5201
DEL_s	11319
HET_s	8792.5
DEL_s	3901.5
HET_s	10571.5
HET_d	8317
DEL_d	8748
HET_s	8786
HET_s	6915.5
DEL_s	16219
DEL_s	15684.5
DEL_s	15421.5
HET_d	16572
DEL_d	16725
DEL_s	13496
HET_s	15572
HET_s	16789
HET_s	14320.5
DEL_s	13612.5
