# Supplementary material for: Phenotypic impact of individual conserved neuronal microexons and their master regulators in zebrafish
Source: eLife. 2025 Nov 18;13:RP104275. doi: 10.7554/eLife.104275 (PMC12626424; doi:10.7554/eLife.104275)
Supplement: Source data 2. [file elife-104275-data2.zip › raw_data/Fig5/abs_tg_acceleration-median-reln_2.txt]

Genotype	abs_tg_acceleration-median
HET_s	8.67728408961491
DEL_s	10.1394817114152
HET_s	8.19109267107967
DEL_s	9.81324438495818
DEL_d	8.65362805270356
HET_d	9.376895177008564
DEL_d	10.742472648538143
HET_d	11.26224271431732
HET_d	10.802843130272748
DEL_d	9.691149252679491
DEL_d	10.396204885597097
HET_d	13.459833555513745
DEL_d	10.60463987948371
HET_d	9.994497119766178
HET_s	10.0845861857617
DEL_d	6.24584010034916
HET_d	5.654834990959838
HET_s	15.4420109974467
DEL_s	8.75585244281478
DEL_d	11.022381610625727
HET_d	12.603682984088199
HET_d	5.190578842779524
DEL_d	6.03396243228244
HET_d	10.28642813518734
DEL_d	9.59542766789103
HET_d	11.286554459494608
DEL_d	13.587152270565763
HET_d	12.22732451692463
DEL_d	15.915179073757454
DEL_d	11.534416858614303
HET_d	10.69802808598305
DEL_s	8.48251667832231
DEL_s	16.5016094218526
DEL_s	10.7352778355561
DEL_s	18.187678128384
HET_s	20.5661743754369
HET_d	11.437338400862979
DEL_d	12.930696651258375
HET_s	7.08542483054187
DEL_d	16.344077394039978
HET_d	16.63539083177661
HET_s	19.6426582522884
HET_s	14.7032083982733
DEL_s	7.65473340145352
DEL_d	9.239985097289434
HET_d	8.701100656898273
HET_d	7.23550083668783
DEL_d	6.877138361753474
