# Supplementary material for: Phenotypic impact of individual conserved neuronal microexons and their master regulators in zebrafish
Source: eLife. 2025 Nov 18;13:RP104275. doi: 10.7554/eLife.104275 (PMC12626424; doi:10.7554/eLife.104275)
Supplement: Source data 2. [file elife-104275-data2.zip › raw_data/Fig5/normed_distance_to_origin-frames_in_periphery-vav2_1.txt]

Genotype	normed_distance_to_origin-frames_in_periphery
HET_d	9556
DEL_d	9585
HET_d	11140
DEL_d	11224
HET_s	10917
HET_d	16366
DEL_d	16289
HET_s	15326
DEL_d	15534
HET_d	15236
DEL_s	12671
DEL_d	14379
HET_d	14338
DEL_d	13215
HET_d	13067
HET_s	9366
DEL_d	12942
HET_d	14120
HET_d	13789
DEL_d	13370
DEL_d	14872
HET_d	15623
HET_d	16153
DEL_d	15141
HET_s	12712
DEL_s	13335
HET_s	15003
HET_s	14474.5
DEL_d	14662
HET_d	13986
HET_d	11839
DEL_d	12767
HET_d	10327
DEL_d	7759
HET_d	8976
DEL_d	8986
DEL_s	12926.5
DEL_s	9207.5
DEL_s	13368.5
DEL_d	13182
HET_d	13330
HET_d	9693
DEL_d	9552
DEL_d	13791
HET_d	14000
HET_s	13739.5
HET_s	12898.5
HET_s	12835.5
HET_d	8893
DEL_d	12007
HET_d	10258
DEL_d	9501
HET_d	8721
DEL_d	10743
HET_s	14532.5
DEL_d	11748
HET_d	11530
HET_d	8411
DEL_d	8157
DEL_s	10607.5
DEL_d	13728
HET_d	12234
DEL_s	8106.5
HET_d	11139
DEL_d	10746
DEL_d	12758
HET_d	13370
HET_s	13053
DEL_d	14499
HET_d	14166
DEL_d	13043
HET_d	12989
HET_s	8054
HET_d	12457
DEL_d	12754
DEL_s	13088
DEL_d	15924
HET_d	16756
HET_s	8389
HET_s	14533.5
HET_s	14848.5
HET_d	8479
DEL_d	8319
HET_s	14080.5
DEL_d	7431
HET_d	10039
HET_d	10593
DEL_d	9401
HET_d	13204
DEL_d	12901
DEL_d	8821
HET_d	7342
DEL_d	11936
HET_d	11764
DEL_d	12840
HET_d	12347
HET_d	15000
DEL_d	14660
HET_d	9558
DEL_d	9998
