# Supplementary material for: Phenotypic impact of individual conserved neuronal microexons and their master regulators in zebrafish
Source: eLife. 2025 Nov 18;13:RP104275. doi: 10.7554/eLife.104275 (PMC12626424; doi:10.7554/eLife.104275)
Supplement: Source data 2. [file elife-104275-data2.zip › raw_data/Fig5/nb_angle_degrees-ratio_in_front-vav2_1-NB.txt]

Genotype	nb_angle_degrees-ratio_in_front
HET_d	0.3990443382598066
DEL_d	0.586176241804645
HET_d	0.574174908323147
DEL_d	0.3963773752639182
HET_s	0.7294143793754861
HET_s	0.26330703411490164
HET_d	0.5191132348038671
DEL_d	0.4852205800644516
HET_s	0.3252583620402267
HET_s	0.6571841315701744
DEL_d	0.5116124013779308
HET_d	0.46582953661517945
DEL_s	0.28814312701411265
DEL_s	0.6939104344927214
DEL_d	0.5733970441160129
HET_d	0.4114346038448716
DEL_d	0.5877875319479943
HET_d	0.39609956661851314
HET_s	0.7174686076230692
HET_s	0.2869207689743305
DEL_d	0.5434492721413491
HET_d	0.4493832648072008
HET_d	0.43732636959662186
DEL_d	0.5563395932881431
DEL_d	0.30458939882209135
HET_d	0.6921880208912101
HET_d	0.444438270918991
DEL_d	0.5384487165240582
HET_s	0.6273474830536726
HET_s	0.364207134126014
DEL_s	0.654572730303367
DEL_s	0.3304811645738415
HET_s	0.5623402600288921
HET_s	0.4209912212468052
HET_s	0.5775086120680075
HET_s	0.4068229803311479
DEL_d	0.5437190404630712
HET_d	0.44666074008223133
HET_d	0.3818202022446939
DEL_d	0.5963995999555506
HET_d	0.4452716968552061
DEL_d	0.5195577286365152
HET_d	0.24858317590843426
DEL_d	0.7479164351594622
DEL_s	0.5173352594732749
DEL_s	0.45486400800934423
DEL_s	0.32803644849427716
DEL_s	0.6442382486942994
DEL_s	0.5622846982998111
DEL_s	0.4313812645849539
DEL_d	0.2796421824647183
HET_d	0.7081897988665408
HET_d	0.35642849205467275
DEL_d	0.6061784642738082
DEL_d	0.2444716079564396
HET_d	0.7368596510723414
HET_s	0.6720191132348039
HET_s	0.3180353372596955
HET_s	0.5228914323813757
HET_s	0.4648294254917213
HET_s	0.4404933881542394
HET_s	0.5328925436159573
HET_d	0.5912879208800977
DEL_d	0.39737748638737636
HET_d	0.6117346371819091
DEL_d	0.3879875541726859
HET_d	0.549061006778531
DEL_d	0.4264918324258251
HET_s	0.4399377708634293
HET_s	0.5610623402600289
DEL_d	0.43865985109456607
HET_d	0.5540060006667408
HET_d	0.46088454272696966
DEL_d	0.5472830314479387
DEL_s	0.5917879764418269
DEL_s	0.41599066562951437
DEL_d	0.3637626402933659
HET_d	0.6219024336037338
DEL_s	0.4487720857873097
DEL_s	0.5487831981331259
HET_d	0.41826869652183574
DEL_d	0.574563840426714
DEL_d	0.7092454717190799
HET_d	0.29636626291810203
HET_s	0.5347816424047116
HET_s	0.45199466607400823
DEL_d	0.5677297477497499
HET_d	0.43254806089565506
DEL_d	0.6639626625180576
HET_d	0.3292032448049783
HET_s	0.43488165351705743
HET_s	0.5322813645960662
HET_d	0.6594621624624958
DEL_d	0.3235359484387154
DEL_s	0.37181909101011223
DEL_s	0.6063451494610512
DEL_d	0.49283253694854984
HET_d	0.49955550616735195
HET_s	0.5952883653739305
HET_s	0.40587843093677073
HET_s	0.3187576397377486
HET_s	0.666240693410379
HET_s	0.6539059895543949
HET_s	0.3111456828536504
HET_d	0.4956661851316813
DEL_d	0.4719875500222321
HET_s	0.5019446605178353
HET_s	0.4789976664073786
DEL_d	0.5428380931214579
HET_d	0.49411045671741305
HET_d	0.5187798644293811
DEL_d	0.45810645627291924
HET_d	0.3180353372596955
DEL_d	0.6622402489165463
DEL_d	0.4695521724636071
HET_d	0.4897210801200133
DEL_d	0.6236804089343261
HET_d	0.35298366485165017
DEL_d	0.32798088676519616
HET_d	0.6591287920880098
HET_d	0.5211690187798644
DEL_d	0.44093788198688744
HET_d	0.4852761417935326
DEL_d	0.5046671852428047
