# Supplementary material for: Phenotypic impact of individual conserved neuronal microexons and their master regulators in zebrafish
Source: eLife. 2025 Nov 18;13:RP104275. doi: 10.7554/eLife.104275 (PMC12626424; doi:10.7554/eLife.104275)
Supplement: Source data 2. [file elife-104275-data2.zip › raw_data/Fig5/nb_angle_degrees-ratio_in_front-vti1a_1-NB.txt]

Genotype	nb_angle_degrees-ratio_in_front
DEL_d	0.4405489498833204
HET_d	0.5530614512723636
HET_d	0.45038337593065897
DEL_d	0.5461162351372375
DEL_d	0.6662962551394599
HET_d	0.32270252250250026
DEL_s	0.4143793754861651
DEL_s	0.5786198466496277
HET_s	0.32553617068563173
HET_s	0.6703522613623736
DEL_d	0.40015557284142683
HET_d	0.5906211801311256
DEL_s	0.6410712301366819
DEL_s	0.34342704744971664
DEL_d	0.5190576730747861
HET_d	0.4389376597399711
DEL_d	0.5019446605178353
HET_d	0.4832203578175353
DEL_d	0.3745971774641627
HET_d	0.6142349149905545
DEL_d	0.43938215357261917
HET_d	0.5611179019891099
DEL_d	0.3313701522391377
HET_d	0.6577397488609845
HET_s	0.33109234359373263
HET_s	0.6513501500166685
DEL_d	0.549783309256584
HET_d	0.4377708634292699
HET_d	0.7615290587843093
DEL_d	0.23241471274586065
HET_s	0.5601733525947328
HET_s	0.40748972108012
HET_d	0.7247471941326814
DEL_d	0.2906434048227581
DEL_s	0.39454383820424493
DEL_s	0.6070118902100233
HET_d	0.5315035003889321
DEL_d	0.46444049338815424
HET_d	0.5595066118457607
DEL_d	0.4278253139237693
HET_d	0.5216690743415935
DEL_d	0.4587176352928103
DEL_d	0.54956106234026
HET_d	0.4419935548394266
DEL_d	0.4524947216357373
HET_d	0.5328369818868763
DEL_s	0.3708189798866541
DEL_s	0.6279586620735638
DEL_d	0.3816535170574508
HET_d	0.6144571619068785
HET_d	0.506278475386154
DEL_d	0.48116457384153793
DEL_d	0.3882653628180909
HET_d	0.6199577730858984
HET_d	0.4708300922324703
DEL_d	0.5475052783642627
DEL_s	0.7004111567951995
DEL_s	0.2974774974997222
HET_d	0.47077453050338924
DEL_d	0.5261140126680742
HET_s	0.48994332703633736
HET_s	0.48160906767418604
DEL_d	0.5788420935659517
HET_d	0.4202689187687521
HET_s	0.42004667185242806
HET_s	0.555339482164685
HET_s	0.5271141237915324
HET_s	0.48227580842315815
HET_d	0.7057450827869763
DEL_d	0.30192243582620293
HET_s	0.7041337926436271
HET_s	0.3077008556506278
HET_s	0.5068896544060452
HET_s	0.5093343704856095
DEL_d	0.5129458828758751
HET_d	0.4743304811645738
HET_d	0.5243360373374819
DEL_d	0.4908323147016335
DEL_s	0.7765862873652628
DEL_s	0.23813757084120457
DEL_d	0.4226236798221234
HET_d	0.5748193440800444
DEL_d	0.41032336926325147
HET_d	0.5845649516612957
HET_s	0.5360595621735749
HET_s	0.44638293143682634
HET_d	0.4812756972997
DEL_d	0.5107789754417158
DEL_d	0.567785309478831
HET_d	0.4462718079786643
HET_s	0.4481609067674186
HET_s	0.5331703522613623
DEL_d	0.28108678742082455
HET_d	0.7087454161573509
DEL_d	0.2309701077897544
HET_d	0.7599177686409601
DEL_d	0.641626847427492
HET_d	0.36831870207800865
DEL_s	0.605122791421269
DEL_s	0.3956550727858651
HET_d	0.5145016112901434
DEL_d	0.5148905433937104
DEL_d	0.4337148572063563
HET_d	0.57984220468941
DEL_s	0.5326702966996333
DEL_s	0.4709412156906323
HET_d	0.5020002222469163
DEL_d	0.5115012779197688
DEL_d	0.3850983442604734
HET_d	0.6207356372930326
HET_s	0.5394488276475163
HET_s	0.4482720302255806
DEL_d	0.6675186131792421
HET_d	0.32053561506834094
HET_d	0.6945771752416935
DEL_d	0.3029225469496611
