# Supplementary material for: Phenotypic impact of individual conserved neuronal microexons and their master regulators in zebrafish
Source: eLife. 2025 Nov 18;13:RP104275. doi: 10.7554/eLife.104275 (PMC12626424; doi:10.7554/eLife.104275)
Supplement: Source data 2. [file elife-104275-data2.zip › raw_data/Fig5/normed_distance_to_origin-frames_in_periphery-evi5b_6.txt]

Genotype	normed_distance_to_origin-frames_in_periphery
DEL_s	13120.5
HET_d	13690
DEL_d	13808
DEL_d	13180
HET_d	13759
DEL_s	14156
DEL_s	12150
DEL_d	14749
HET_d	13708
DEL_d	16770
HET_d	16960
DEL_d	15110
HET_d	14933
DEL_d	12899
HET_d	13714
HET_s	14181.5
DEL_d	14579
HET_d	14651
HET_d	7610
DEL_d	7603
DEL_d	7661
HET_d	7123
DEL_s	11575.5
DEL_d	12682
HET_d	12305
HET_d	14754
DEL_d	15033
HET_d	13460
DEL_d	13376
HET_d	11537
DEL_d	11215
DEL_d	9188
HET_d	11445
DEL_d	14224
HET_d	14637
HET_s	13018
HET_s	9577
DEL_d	9684
HET_d	8662
DEL_s	11399
DEL_s	8957
HET_d	10945
DEL_d	11075
HET_d	15231
DEL_d	15177
HET_s	14887
HET_d	13517
DEL_d	13142
DEL_s	13993.5
HET_d	16219
DEL_d	16482
DEL_s	13839
DEL_d	12462
HET_d	12934
HET_d	10546
DEL_d	11899
HET_s	14153
DEL_d	9273
HET_d	10139
HET_d	12167
DEL_d	12532
HET_d	13806
DEL_d	13069
HET_s	11498
DEL_d	9524
HET_d	9197
DEL_s	8810
