# Supplementary material for: Phenotypic impact of individual conserved neuronal microexons and their master regulators in zebrafish
Source: eLife. 2025 Nov 18;13:RP104275. doi: 10.7554/eLife.104275 (PMC12626424; doi:10.7554/eLife.104275)
Supplement: Source data 2. [file elife-104275-data2.zip › raw_data/Fig5/mean_distance_to_center_of_group-median-cdon_1-GROUPS.txt]

Genotype	mean_distance_to_center_of_group-median
HET_HET	1.0892186338382215
HET_HET	0.836707012350292
HET_HET	2.751049419430362
HET_DEL	0.905807461403912
HET_DEL	0.7838529716617955
HET_DEL	0.4901497385630933
HET_DEL	0.7942888316698894
HET_DEL	0.9687441742193101
DEL_DEL	0.9526739998795632
HET_HET	0.9889099385647239
DEL_DEL	0.6610809354460895
HET_HET	0.8508195006472236
HET_DEL	1.0772932454779243
HET_HET	0.9799093714204758
HET_HET	1.1040121871196105
DEL_DEL	0.4755317612408953
DEL_DEL	0.600131439481384
DEL_DEL	0.6839019513908612
HET_DEL	0.6773791717444284
DEL_DEL	0.6856040035824602
HET_HET	0.8797761854400934
HET_HET	0.6989131100001724
HET_HET	0.6353520911087016
DEL_DEL	0.9402402569942105
