# Supplementary material for: Phenotypic impact of individual conserved neuronal microexons and their master regulators in zebrafish
Source: eLife. 2025 Nov 18;13:RP104275. doi: 10.7554/eLife.104275 (PMC12626424; doi:10.7554/eLife.104275)
Supplement: Source data 2. [file elife-104275-data2.zip › raw_data/Fig5/nb_angle_degrees-ratio_in_front-asap1b_7-NB.txt]

Genotype	nb_angle_degrees-ratio_in_front
HET_d	0.623735970663407
DEL_d	0.3653739304367152
HET_s	0.6696855206134015
HET_s	0.314590510056673
DEL_s	0.2395821757973108
DEL_s	0.7375819535503945
DEL_s	0.746582953661518
DEL_s	0.22424713857095233
HET_s	0.24419379931103455
HET_s	0.7615846205133904
HET_d	0.4223802644738304
DEL_d	0.5780642293588176
DEL_d	0.39859984442715857
HET_d	0.5814534948327592
DEL_s	0.42088009778864316
DEL_s	0.5792310256695188
DEL_d	0.7394154906100678
HET_d	0.2606956328480942
HET_d	0.654294921657962
DEL_d	0.32253583731525726
DEL_s	0.5289476608512057
DEL_s	0.4528836537393044
HET_s	0.33298144238248695
HET_s	0.6672963662629181
HET_d	0.5685631736859651
DEL_d	0.4054339371041227
DEL_s	0.5498388709856651
DEL_s	0.43254806089565506
HET_s	0.37931992443604845
HET_s	0.598233137015224
HET_d	0.6251805756195132
DEL_d	0.35998444271585733
DEL_d	0.5177241915768419
HET_d	0.48499833314812757
HET_s	0.24158239804422713
HET_s	0.7418046449605512
DEL_s	0.5240026669629959
DEL_s	0.46777419713301477
HET_d	0.27564173797088565
DEL_d	0.7383042560284476
DEL_s	0.6120124458273142
DEL_s	0.37804200466718524
HET_s	0.6599066562951439
HET_s	0.32320257806422936
