# Supplementary material for: Phenotypic impact of individual conserved neuronal microexons and their master regulators in zebrafish
Source: eLife. 2025 Nov 18;13:RP104275. doi: 10.7554/eLife.104275 (PMC12626424; doi:10.7554/eLife.104275)
Supplement: Source data 2. [file elife-104275-data2.zip › raw_data/Fig5/abs_tg_acceleration-median-shank3b_1.txt]

Genotype	abs_tg_acceleration-median
HET_s	8.20743136845627
DEL_s	14.7252318420898
HET_d	9.786520573111147
DEL_d	10.554484931787004
DEL_s	9.62107336174833
DEL_d	12.861120447939406
HET_d	13.755075240394707
HET_d	9.403981803673172
DEL_d	12.276089804965602
DEL_s	10.3103697699529
HET_s	11.8948076799605
HET_s	11.2363266271032
HET_s	10.5079013430947
HET_s	4.77063715701286
DEL_s	9.24067345463559
DEL_d	3.905409884024267
HET_d	5.982061855307322
HET_d	8.670816022235776
DEL_d	7.614498782477454
DEL_s	5.81324324147395
HET_d	7.460475470430733
DEL_d	8.591697150199543
HET_s	9.90198932332338
DEL_d	7.413689283184378
HET_d	8.20144976294517
HET_s	11.2586842425038
HET_s	11.1522641561779
DEL_s	9.95864631898776
HET_s	19.6672186111025
DEL_d	10.253456465575942
HET_d	10.194151770237308
DEL_s	10.7473733549903
DEL_d	17.502609564366942
HET_d	14.737620940630663
HET_s	11.1021483356074
DEL_d	13.402598765512149
HET_d	13.071937638210937
HET_s	12.3713449019841
HET_d	14.515487821482214
DEL_d	15.968448235002366
HET_s	8.58979239273471
