# Supplementary material for: Phenotypic impact of individual conserved neuronal microexons and their master regulators in zebrafish
Source: eLife. 2025 Nov 18;13:RP104275. doi: 10.7554/eLife.104275 (PMC12626424; doi:10.7554/eLife.104275)
Supplement: Source data 2. [file elife-104275-data2.zip › raw_data/Fig5/abs_normal_acceleration-median-shank3a_2.txt]

Genotype	abs_normal_acceleration-median
HET_d	1.8311487668925532
DEL_d	1.3380469903100847
HET_d	1.2062387514966788
DEL_d	1.3183459850113977
HET_d	1.2368808501382746
DEL_d	1.5952499327041507
HET_s	2.20656296636145
HET_d	1.0742083075261182
DEL_d	1.2653015787753896
DEL_s	1.54469930333736
HET_d	1.3362718833005829
DEL_d	1.4783107700917881
DEL_s	2.15190616833436
DEL_d	0.8678812010355557
HET_d	0.7847618190625599
DEL_s	1.89297394199676
DEL_s	1.00010023847251
HET_d	3.0748039613148697
DEL_d	2.8068203922126447
HET_d	3.2312048043281516
DEL_d	1.6352733384036802
DEL_d	2.3083655101878033
HET_d	2.367163949106149
DEL_d	2.1554674670100162
HET_d	2.7625337805660877
DEL_s	1.98297513961418
DEL_d	1.9973969438713075
HET_d	1.7337623120290946
HET_d	1.7223839171013304
DEL_d	1.464887983391563
DEL_d	1.0019148966400793
HET_d	0.8677389740735686
HET_d	1.3036051379956488
DEL_d	1.662715754701069
HET_s	1.75542230988255
DEL_d	1.111139987216367
HET_d	1.6741482247513593
HET_d	2.2879390740795476
DEL_d	2.219590749543758
HET_d	1.743491265248883
DEL_d	2.5548663792831308
HET_s	3.6137818062894
HET_s	3.93476163583185
HET_d	1.1420703647932928
DEL_d	1.3817310030996754
HET_s	2.5918577892585
DEL_s	2.78752552698585
DEL_d	3.9053963896489883
HET_d	3.2708935484586674
HET_d	2.4290960913276987
DEL_d	2.7037648799738756
DEL_s	3.55428165056592
HET_d	1.8520431103489026
DEL_d	1.7330134632302256
DEL_d	1.4380350462424052
HET_d	1.4113638733488312
HET_d	1.817744905094668
DEL_d	1.8473364623997859
DEL_d	2.4702259752288667
HET_d	2.240345377706217
DEL_s	1.21064706370029
DEL_d	1.9937436744099637
HET_d	1.914717949164463
HET_d	2.4387972493938106
DEL_d	2.79969240548469
HET_d	1.7349543083649672
DEL_d	1.8609413588635457
HET_s	3.54646855842468
HET_d	1.4543934044759919
DEL_d	2.161644582989084
DEL_d	2.949126961598329
HET_d	3.493437229409049
DEL_s	3.95063577886931
HET_s	2.72040462849754
DEL_d	2.111395643037974
HET_d	2.704671654745068
HET_s	2.40327328991676
DEL_s	2.49068099308937
HET_s	4.39026250713288
DEL_s	2.09629199529463
HET_s	3.08779321928132
DEL_s	2.80069263227275
HET_s	2.37340172977215
DEL_d	2.842807388520124
HET_d	2.020426414289669
DEL_d	2.2909807177807107
HET_d	1.5523868056396637
HET_s	1.94939666737329
HET_s	1.33350873315585
DEL_d	1.3449088377079528
HET_d	1.4746917419575012
DEL_d	2.750286581919496
HET_d	2.8098231062768506
DEL_d	1.7705090128961254
HET_d	2.2830989947412146
HET_s	2.20131073668161
DEL_s	2.30939989013693
DEL_s	2.7117953706177
DEL_s	1.31627557053664
HET_s	1.80209002262129
