# Supplementary material for: Phenotypic impact of individual conserved neuronal microexons and their master regulators in zebrafish
Source: eLife. 2025 Nov 18;13:RP104275. doi: 10.7554/eLife.104275 (PMC12626424; doi:10.7554/eLife.104275)
Supplement: Source data 2. [file elife-104275-data2.zip › raw_data/Fig5/abs_tg_acceleration-median-evi5b_6.txt]

Genotype	abs_tg_acceleration-median
DEL_s	11.4545296333523
HET_d	8.199201301575965
DEL_d	7.674362446463423
DEL_d	9.435631837795654
HET_d	10.623151851874503
DEL_s	13.5524221123785
DEL_s	10.9927576241912
DEL_d	13.17801062614857
HET_d	16.70633569181795
DEL_d	5.68490635993653
HET_d	6.494987083520947
DEL_d	9.413211689546
HET_d	10.27446452674542
DEL_d	18.934003291688086
HET_d	14.58015022096519
HET_s	8.16689988494055
DEL_d	9.082703257107756
HET_d	8.842512838959465
HET_d	6.009460204694387
DEL_d	6.34003507169676
DEL_d	12.568276966012892
HET_d	10.796988233238027
DEL_s	11.7195286417384
DEL_d	12.897044958541237
HET_d	16.045942138829993
HET_d	7.536455331351318
DEL_d	8.310102659342602
HET_d	9.047448242019087
DEL_d	9.685690436509198
HET_d	14.651485737999462
DEL_d	13.515024896069091
DEL_d	12.520819086456628
HET_d	15.964758065535786
DEL_d	13.31233907066705
HET_d	13.325929101848224
HET_s	14.5916666116032
HET_s	15.9973913850755
DEL_d	18.44639340440414
HET_d	19.409534435554736
DEL_s	9.41811167398715
DEL_s	17.9784608776491
HET_d	12.733488700357892
DEL_d	14.824543633903813
HET_d	12.295155451660287
DEL_d	10.731789513187282
HET_s	17.5887747092554
HET_d	17.364869060319307
DEL_d	14.758417897502127
DEL_s	11.4108478913788
HET_d	12.009042512845545
DEL_d	12.977797685130309
DEL_s	23.0522504167789
DEL_d	16.798665854327655
HET_d	17.485170314356186
HET_d	17.637281571961083
DEL_d	16.315624760615023
HET_s	9.81474460090473
DEL_d	21.899801350964502
HET_d	23.467731932913217
HET_d	17.809812920457063
DEL_d	18.789938876906422
HET_d	16.657103794778276
DEL_d	20.167163574822162
HET_s	22.6541137276851
DEL_d	13.821444797215422
HET_d	15.735536846311529
DEL_s	17.0503257411476
