# Supplementary material for: Phenotypic impact of individual conserved neuronal microexons and their master regulators in zebrafish
Source: eLife. 2025 Nov 18;13:RP104275. doi: 10.7554/eLife.104275 (PMC12626424; doi:10.7554/eLife.104275)
Supplement: Source data 2. [file elife-104275-data2.zip › raw_data/Fig5/distance_travelled-amax-itsn1_1.txt]

Genotype	distance_travelled-amax
HET_d	2176.657315335264
DEL_d	2078.190549398489
HET_d	2409.0476792491622
DEL_d	2026.9926920289483
HET_s	2196.7355626047
HET_d	1900.4745093319593
DEL_d	1849.6908529566674
HET_s	1846.50094942653
HET_d	2108.768642450103
DEL_d	2162.138533603599
HET_d	2071.740212425506
DEL_d	2236.505373200768
DEL_d	868.5665472846731
HET_d	860.8825320798974
DEL_d	2712.9249361785232
HET_d	2789.541792119069
HET_d	2365.6271274163432
DEL_d	2421.028992852836
DEL_s	2436.7994941092
HET_s	2367.84555368592
HET_d	1662.268367108596
DEL_d	1919.6175954741886
DEL_s	1074.00283475527
DEL_s	1865.01544050981
HET_s	1789.73684061165
DEL_s	1862.56668479989
HET_s	2413.9041210962
DEL_s	1897.86006826703
DEL_s	1639.98086189539
HET_s	2443.72917601709
HET_d	1762.1930143507823
DEL_d	1824.8072856956255
DEL_s	1842.43490279083
DEL_s	2210.89410385619
DEL_d	1922.575663378368
HET_d	1969.0305493433186
HET_d	2403.906245381155
DEL_d	2276.1300472664293
DEL_s	2153.89995312805
HET_d	2490.7506559911826
DEL_d	2385.5897841934775
