# Supplementary material for: Phenotypic impact of individual conserved neuronal microexons and their master regulators in zebrafish
Source: eLife. 2025 Nov 18;13:RP104275. doi: 10.7554/eLife.104275 (PMC12626424; doi:10.7554/eLife.104275)
Supplement: Source data 2. [file elife-104275-data2.zip › raw_data/Fig5/normed_distance_to_origin-median-shank3a_2.txt]

Genotype	normed_distance_to_origin-median
HET_d	0.8315415879386651
DEL_d	0.832198757237528
HET_d	0.8619146353180929
DEL_d	0.856580370914383
HET_d	0.9017431180174305
DEL_d	0.8981721326801742
HET_s	0.859956648835938
HET_d	0.7251123023011063
DEL_d	0.7684692045017496
DEL_s	0.717394720938744
HET_d	0.8837198497742929
DEL_d	0.8528765680057091
DEL_s	0.649300384155718
DEL_d	0.8173630253146935
HET_d	0.8266127286084659
DEL_s	0.882329104084351
DEL_s	0.839192724927133
HET_d	0.9284927565697225
DEL_d	0.9218425663960775
HET_d	0.8861521079432801
DEL_d	0.8674079088157371
DEL_d	0.8932859747799619
HET_d	0.8881216539050775
DEL_d	0.866189918372676
HET_d	0.8912157833907574
DEL_s	0.828457441776901
DEL_d	0.7426642744016554
HET_d	0.7408424914301708
HET_d	0.8341748864095906
DEL_d	0.8247146335288263
DEL_d	0.8316502197138786
HET_d	0.8204624796811425
HET_d	0.8449637809792518
DEL_d	0.8280685937548552
HET_s	0.888903631307635
DEL_d	0.8559771995261805
HET_d	0.8770399726840359
HET_d	0.9422638877632037
DEL_d	0.9020573023593472
HET_d	0.9039477824952185
DEL_d	0.9078267701412781
HET_s	0.952426549474725
HET_s	0.924035250404731
HET_d	0.865709851193958
DEL_d	0.8744329828333586
HET_s	0.936922901892724
DEL_s	0.942720989947305
DEL_d	0.9210206571311521
HET_d	0.9124761415897427
HET_d	0.8876982442140195
DEL_d	0.9063529490627165
DEL_s	0.929882912231526
HET_d	0.9375885466199507
DEL_d	0.9449581140029839
DEL_d	0.8711884876534631
HET_d	0.864536406768418
HET_d	0.9332426684634311
DEL_d	0.92151124764941
DEL_d	0.9049114216751171
HET_d	0.9274323713271742
DEL_s	0.821465255233142
DEL_d	0.9649772806303281
HET_d	0.942222559066491
HET_d	0.8938414397242651
DEL_d	0.8929925893581141
HET_d	0.9398013404201135
DEL_d	0.9428651394102925
HET_s	0.940926484911794
HET_d	0.9008457867169763
DEL_d	0.9130569681910014
DEL_d	0.890928941261751
HET_d	0.8890114742528648
DEL_s	0.843401426582884
HET_s	0.93877867382577
DEL_d	0.9133958960049431
HET_d	0.936324984658988
HET_s	0.849800461357993
DEL_s	0.925723975690472
HET_s	0.892834045150566
DEL_s	0.885134261717021
HET_s	0.909542250540756
DEL_s	0.9128562236989
HET_s	0.899102854852342
DEL_d	0.9504320083175062
HET_d	0.9316938676424509
DEL_d	0.8962525604404379
HET_d	0.8898801606062108
HET_s	0.865388015726368
HET_s	0.780314118088373
DEL_d	0.8849637985560327
HET_d	0.8888011121480451
DEL_d	0.9618439380710473
HET_d	0.9512865040463585
DEL_d	0.882810517932474
HET_d	0.9221507299956544
HET_s	0.87073013529453
DEL_s	0.895492027109138
DEL_s	0.908206447823728
DEL_s	0.818272326560833
HET_s	0.858772512598839
