# Supplementary material for: Phenotypic impact of individual conserved neuronal microexons and their master regulators in zebrafish
Source: eLife. 2025 Nov 18;13:RP104275. doi: 10.7554/eLife.104275 (PMC12626424; doi:10.7554/eLife.104275)
Supplement: Source data 2. [file elife-104275-data2.zip › raw_data/Fig5/speed-median-evi5b_6.txt]

Genotype	speed-median
DEL_s	3.51395047095285
HET_d	2.1328444081280855
DEL_d	2.340555571190179
DEL_d	2.6341976874829713
HET_d	2.8956717833899317
DEL_s	3.86662574297275
DEL_s	3.46266349965781
DEL_d	4.164802958325739
HET_d	4.259575236662101
DEL_d	1.5518565492194583
HET_d	1.6936225167128074
DEL_d	2.934541977381497
HET_d	2.909326812862627
DEL_d	4.851475393017763
HET_d	4.5433166701168135
HET_s	2.41584696957818
DEL_d	2.826782817692569
HET_d	2.9136559425327144
HET_d	2.1156055079916065
DEL_d	2.173115456820705
DEL_d	3.7318890246603624
HET_d	3.5366803094503325
DEL_s	3.43722891204989
DEL_d	3.7121340947131602
HET_d	4.26212817852492
HET_d	2.3689426339668365
DEL_d	2.5924184526125957
HET_d	2.6622233024322712
DEL_d	2.904153880358681
HET_d	4.302888330092268
DEL_d	4.260670963851489
DEL_d	3.5317413673708424
HET_d	4.303940238718239
DEL_d	4.1837220849397685
HET_d	4.183333365517435
HET_s	4.51665637678109
HET_s	4.50490727196394
DEL_d	5.104584207681992
HET_d	4.990073467839634
DEL_s	2.85469942752497
DEL_s	4.99004904165931
HET_d	3.7656227164408564
DEL_d	3.6487108216354773
HET_d	3.2812356144088133
DEL_d	3.0462760413877135
HET_s	4.6876757016014
HET_d	4.779225767746553
DEL_d	4.484811315527761
DEL_s	3.21922431696992
HET_d	3.146498962528976
DEL_d	3.13721114074176
DEL_s	6.70376651574471
DEL_d	4.613933043713543
HET_d	4.5943200292187445
HET_d	4.707340205635529
DEL_d	4.659864959387196
HET_s	2.56166689776544
DEL_d	5.654132855995989
HET_d	5.734162265399547
HET_d	4.538180202158188
DEL_d	4.684144130383569
HET_d	3.7632738358438815
DEL_d	4.337925650655045
HET_s	5.0243694306799
DEL_d	4.003257376887348
HET_d	4.288568092098668
DEL_s	4.84108051564563
