# Supplementary material for: Phenotypic impact of individual conserved neuronal microexons and their master regulators in zebrafish
Source: eLife. 2025 Nov 18;13:RP104275. doi: 10.7554/eLife.104275 (PMC12626424; doi:10.7554/eLife.104275)
Supplement: Source data 2. [file elife-104275-data2.zip › raw_data/Fig5/normed_distance_to_origin-frames_in_periphery-mef2ca_2.txt]

Genotype	normed_distance_to_origin-frames_in_periphery
DEL_d	5830
HET_d	4966
DEL_d	15081
HET_d	14702
DEL_s	15000
HET_d	8708
DEL_d	9582
DEL_d	14745
HET_d	10111
DEL_s	17085
HET_d	13793
DEL_d	14891
DEL_d	17998
HET_d	17998
HET_d	7677
DEL_d	7883
HET_d	14141
DEL_d	15902
HET_d	13182
DEL_d	13269
DEL_d	7155
HET_d	7585
DEL_d	8216
HET_d	5891
DEL_s	15663.5
DEL_d	8822
HET_d	8213
DEL_d	11233
HET_d	11306
DEL_s	7638
HET_s	13593.5
DEL_s	9922.5
DEL_s	15798
DEL_d	15585
HET_d	15529
HET_s	12915.5
DEL_d	12069
HET_d	11949
HET_d	16318
DEL_d	15865
HET_s	14549
HET_d	10950
DEL_d	10669
HET_s	11585
HET_d	4919
DEL_d	5461
HET_s	6375
HET_s	11780
HET_s	11523.5
HET_s	12661
DEL_d	7662
HET_d	8056
