# Supplementary material for: Phenotypic impact of individual conserved neuronal microexons and their master regulators in zebrafish
Source: eLife. 2025 Nov 18;13:RP104275. doi: 10.7554/eLife.104275 (PMC12626424; doi:10.7554/eLife.104275)
Supplement: Source data 2. [file elife-104275-data2.zip › raw_data/Fig5/speed-median-src_1.txt]

Genotype	speed-median
DEL_s	3.83533579968356
DEL_s	4.71497126432332
DEL_s	2.89456298393167
DEL_d	4.015771809721651
HET_d	3.9434996610537594
HET_d	4.035618492741199
DEL_d	4.036057631184116
DEL_s	3.68556353037458
HET_s	2.6969719414552
HET_d	3.137371309228833
DEL_d	3.2701292253854684
DEL_s	2.88413228590063
HET_d	3.414913950106528
DEL_d	3.6569195790065194
DEL_s	4.59062750879053
HET_s	4.06478783520864
DEL_s	4.84614852208643
DEL_s	1.77426494610814
HET_s	3.28251775214023
HET_s	1.95859157938921
DEL_d	3.423438296558892
HET_d	3.1343893247988612
DEL_d	3.4024318105792606
HET_d	3.6429783645581586
HET_s	3.39901181916428
HET_s	2.67579564547567
DEL_d	3.4684528645750827
HET_d	3.2398780424165423
HET_d	3.862382186221219
DEL_d	3.5920400119937916
HET_s	2.74779725046538
