# Supplementary material for: Phenotypic impact of individual conserved neuronal microexons and their master regulators in zebrafish
Source: eLife. 2025 Nov 18;13:RP104275. doi: 10.7554/eLife.104275 (PMC12626424; doi:10.7554/eLife.104275)
Supplement: Source data 2. [file elife-104275-data2.zip › raw_data/Fig5/speed-median-kif1b_1.txt]

Genotype	speed-median
DEL_d	2.608622021141539
HET_d	2.6469184861303137
DEL_s	3.53439304030901
DEL_s	3.56984678298606
HET_s	3.05854235764867
DEL_d	4.175201096704833
HET_d	4.154293905299964
HET_d	3.2733097373991225
DEL_d	3.5187256834918457
DEL_s	3.83827156859341
DEL_s	4.08488534907508
DEL_d	3.280750173107688
HET_d	3.189588088547998
HET_d	3.725963785129352
DEL_d	3.202103845788117
DEL_d	3.6971000384900305
HET_d	3.144530551389783
HET_s	1.18840751480638
HET_d	2.3874336005865553
DEL_d	2.3256052548460446
DEL_s	2.19147896256676
DEL_s	2.11653541819133
DEL_s	3.02299496721929
DEL_s	3.77471730064494
DEL_s	2.20537995466057
HET_d	2.276800766579856
DEL_d	2.291562708025936
HET_s	2.93992554048816
HET_d	4.025773389454572
DEL_d	4.373676426992091
DEL_d	4.697653341288866
HET_d	4.830131608938046
HET_s	4.09283708571242
HET_s	5.08966989892488
