# Supplementary material for: Phenotypic impact of individual conserved neuronal microexons and their master regulators in zebrafish
Source: eLife. 2025 Nov 18;13:RP104275. doi: 10.7554/eLife.104275 (PMC12626424; doi:10.7554/eLife.104275)
Supplement: Source data 2. [file elife-104275-data2.zip › raw_data/Fig5/abs_normal_acceleration-median-reln_2.txt]

Genotype	abs_normal_acceleration-median
HET_s	2.06150070624348
DEL_s	2.06093996690518
HET_s	2.35743156096604
DEL_s	2.30523152228362
DEL_d	1.4453640307329685
HET_d	1.785641054277949
DEL_d	1.7555304237323743
HET_d	1.7213034794493354
HET_d	2.256718670391913
DEL_d	1.6018634711239734
DEL_d	2.3124367176454523
HET_d	2.848133553413428
DEL_d	2.2751271531369692
HET_d	1.9953289711649005
HET_s	2.04905117367824
DEL_d	1.5511558100969594
HET_d	1.3460805925297543
HET_s	2.91854942104867
DEL_s	1.53503367941391
DEL_d	2.2805628149924027
HET_d	2.428533953567488
HET_d	0.8925529551439901
DEL_d	1.0193014717386513
HET_d	1.84230351218178
DEL_d	2.45138506533212
HET_d	2.864388955897482
DEL_d	2.759128392812881
HET_d	2.8948759172422704
DEL_d	2.5975146360778005
DEL_d	3.5617960301915783
HET_d	2.67785124377784
DEL_s	1.86833385106464
DEL_s	4.04003676965601
DEL_s	2.1957162590441
DEL_s	3.57720261943339
HET_s	3.59441909175792
HET_d	2.498856978690164
DEL_d	3.966165017620555
HET_s	2.00144206997034
DEL_d	3.2881264818937437
HET_d	3.526894467621221
HET_s	3.67377579065171
HET_s	1.48909261068092
DEL_s	1.56932565975271
DEL_d	2.082055746083326
HET_d	1.8266552828989215
HET_d	2.420483648295617
DEL_d	2.4060484084070586
