# Supplementary material for: Phenotypic impact of individual conserved neuronal microexons and their master regulators in zebrafish
Source: eLife. 2025 Nov 18;13:RP104275. doi: 10.7554/eLife.104275 (PMC12626424; doi:10.7554/eLife.104275)
Supplement: Source data 2. [file elife-104275-data2.zip › raw_data/Fig5/polarization_order_parameter-median-zsrrm4_12-GROUPS.txt]

Genotype	polarization_order_parameter-median
DEL_DEL	0.9622864426604021
HET_DEL	0.873032038971583
HET_HET	0.9709724018666636
HET_HET	0.8864030294884109
HET_DEL	0.9018791571426119
HET_DEL	0.8556502533436554
HET_DEL	0.9098438993327151
HET_HET	0.9429213654677442
HET_DEL	0.8223107618555162
HET_HET	0.9407363454558444
HET_DEL	0.9689345153717869
DEL_DEL	0.9561887910100806
HET_DEL	0.9265996011510669
DEL_DEL	0.95675950296207
HET_DEL	0.8804541903482253
HET_HET	0.9333005427629135
HET_DEL	0.947048189765897
HET_DEL	0.846434598309268
HET_HET	0.938007264081056
HET_DEL	0.9673200761259435
HET_DEL	0.8599465691800245
HET_DEL	0.9809514145863739
HET_HET	0.9619327242028493
HET_DEL	0.9624635042739547
HET_HET	0.8704257414469617
HET_DEL	0.9524312602169173
HET_HET	0.9141652423550554
DEL_DEL	0.9478479688390342
HET_HET	0.9114244414773434
HET_DEL	0.9537421712406274
HET_HET	0.9326498399357905
HET_HET	0.9301426393315968
HET_DEL	0.9561957358871678
DEL_DEL	0.9284947870596425
HET_DEL	0.9469434669920365
HET_DEL	0.9628154622572225
HET_DEL	0.9444428025330414
HET_HET	0.95028512536424
DEL_DEL	0.9726605147039279
HET_HET	0.9644802582173704
DEL_DEL	0.9624940368203225
HET_DEL	0.9225643718949395
DEL_DEL	0.9406581835814897
HET_DEL	0.9404271243115101
HET_DEL	0.9627667302322116
DEL_DEL	0.944950381348701
HET_HET	0.9672898081463828
DEL_DEL	0.8602081127962049
HET_HET	0.9194254800330532
HET_HET	0.9200281874203061
HET_DEL	0.91606143920688
DEL_DEL	0.9228686390053806
HET_DEL	0.9431993509676804
HET_DEL	0.946084645334128
HET_DEL	0.944816826711519
HET_HET	0.9601108879557856
HET_HET	0.9698982618845746
HET_DEL	0.9525768115452055
HET_DEL	0.9563685583986667
HET_HET	0.9238246753619923
HET_DEL	0.9527774807299116
HET_DEL	0.9061848613258285
HET_DEL	0.9407959117616508
HET_DEL	0.9428015710947658
HET_HET	0.9701240619414111
HET_DEL	0.9436898818729561
HET_DEL	0.9710991879155371
HET_DEL	0.9654884620580289
HET_HET	0.9563975395823737
HET_HET	0.9596132833706856
HET_DEL	0.9726337609160012
HET_HET	0.9521771280523713
