# Supplementary material for: Phenotypic impact of individual conserved neuronal microexons and their master regulators in zebrafish
Source: eLife. 2025 Nov 18;13:RP104275. doi: 10.7554/eLife.104275 (PMC12626424; doi:10.7554/eLife.104275)
Supplement: Source data 2. [file elife-104275-data2.zip › raw_data/Fig5/polarization_order_parameter-median-gli3_7-GROUPS.txt]

Genotype	polarization_order_parameter-median
HET_DEL	0.9539492098765925
HET_HET	0.9926020798212956
HET_HET	0.9740749139825398
HET_HET	0.9563589852601702
HET_DEL	0.8954623400603283
HET_HET	0.9862637659425986
HET_HET	0.9556091133248397
HET_HET	0.9678355055889496
HET_HET	0.9482707472426474
HET_DEL	0.8579884884099094
HET_HET	0.9094912546081673
HET_DEL	0.9048336664694923
HET_HET	0.9810733838793765
HET_DEL	0.9524157320665494
HET_DEL	0.9734971960110134
HET_DEL	0.9229886102091944
DEL_DEL	0.9536484268660621
HET_HET	0.9683796425584366
HET_DEL	0.8601810506981153
HET_DEL	0.9458017529344951
HET_HET	0.8857315026454393
HET_HET	0.9627374607881022
HET_DEL	0.8656389105994787
DEL_DEL	0.6810247316881417
HET_DEL	0.9009714737403063
HET_DEL	0.8451051770774485
HET_DEL	0.9017036072857038
DEL_DEL	0.779384949385779
HET_DEL	0.8291876549414292
HET_HET	0.8975349311599812
DEL_DEL	0.9377702462469859
HET_HET	0.9604906578430258
DEL_DEL	0.8325470804119742
DEL_DEL	0.8298145512097947
HET_DEL	0.8958932085274371
HET_HET	0.7631160422310144
HET_DEL	0.7052630407987104
HET_DEL	0.8783750057724942
DEL_DEL	0.8124600510630455
HET_DEL	0.901923959536433
HET_HET	0.8317974654879119
HET_DEL	0.7871523596848231
HET_DEL	0.7339789029042574
HET_HET	0.8717874590600584
HET_DEL	0.8012515593313718
HET_DEL	0.8417999860935632
HET_DEL	0.9177245100112212
HET_DEL	0.9239734736427432
HET_HET	0.7444850154081615
HET_DEL	0.8321747682083396
HET_DEL	0.939424384934545
HET_HET	0.8148225430810765
HET_HET	0.9361244444983678
HET_DEL	0.8731331046911655
HET_DEL	0.945968954918049
HET_DEL	0.9691076428323875
