# Supplementary material for: Phenotypic impact of individual conserved neuronal microexons and their master regulators in zebrafish
Source: eLife. 2025 Nov 18;13:RP104275. doi: 10.7554/eLife.104275 (PMC12626424; doi:10.7554/eLife.104275)
Supplement: Source data 2. [file elife-104275-data2.zip › raw_data/Fig5/nb_angle_degrees-ratio_in_front-mef2ca_2-NB.txt]

Genotype	nb_angle_degrees-ratio_in_front
DEL_d	0.5708412045782865
HET_d	0.42571396821869095
DEL_d	0.29431047894210466
HET_d	0.7113012556950772
DEL_s	0.4191021224580509
DEL_s	0.5881209023224803
HET_d	0.39315479497721967
DEL_d	0.5876764084898322
DEL_d	0.42771419046560727
HET_d	0.5479497721969108
DEL_s	0.4127680853428159
DEL_s	0.635959551061229
HET_d	0.37587509723302587
DEL_d	0.6194021557950884
DEL_d	0.4452716968552061
HET_d	0.5971774641626847
HET_d	0.6225691743527059
DEL_d	0.36215135015001665
HET_d	0.6177353039226581
DEL_d	0.3809867763084787
HET_d	0.5478386487387488
DEL_d	0.432048005333926
DEL_d	0.5287809756639626
HET_d	0.4791087898655406
DEL_d	0.7364151572396933
HET_d	0.27697521946882986
DEL_s	0.3414268252028003
DEL_s	0.7200244471607956
DEL_d	0.6951883542615847
HET_d	0.30947883098122014
DEL_d	0.5357817535281698
HET_d	0.4909434381597955
DEL_s	0.648405378375375
DEL_s	0.3630958995443938
HET_s	0.3869874430492277
HET_s	0.6352372485831759
DEL_s	0.41182353594843873
DEL_s	0.5882320257806423
DEL_s	0.6222913657073008
DEL_s	0.3593732636959662
DEL_d	0.7290254472719191
HET_d	0.26925213912656965
HET_s	0.5087787531947994
HET_s	0.5145016112901434
DEL_d	0.333259251027892
HET_d	0.6707967551950217
HET_d	0.7048005333925992
DEL_d	0.33381486831870205
HET_s	0.802811423491499
HET_s	0.21657961995777308
HET_d	0.30231136792977
DEL_d	0.6988554283809312
HET_s	0.5276141793532615
HET_s	0.4946105122791421
HET_d	0.524669407711968
DEL_d	0.4766085120568952
HET_s	0.7828647627514168
HET_s	0.2371374597177464
HET_s	0.3470385598399822
HET_s	0.6406822980331148
HET_s	0.29481053450383377
HET_s	0.715968440937882
HET_s	0.7639737748638737
HET_s	0.2351372374708301
DEL_d	0.31020113345927325
HET_d	0.6874097121902434
