# Supplementary material for: Phenotypic impact of individual conserved neuronal microexons and their master regulators in zebrafish
Source: eLife. 2025 Nov 18;13:RP104275. doi: 10.7554/eLife.104275 (PMC12626424; doi:10.7554/eLife.104275)
Supplement: Source data 2. [file elife-104275-data2.zip › raw_data/Fig5/normed_distance_to_origin-frames_in_periphery-madd_1.txt]

Genotype	normed_distance_to_origin-frames_in_periphery
DEL_d	9972
HET_d	9692
DEL_d	13444
HET_d	14243
DEL_d	11497
HET_d	10267
HET_s	14478
HET_s	12622.5
HET_s	9746
DEL_d	12258
HET_d	12957
DEL_d	13751
HET_d	15543
HET_d	11725
DEL_d	12098
DEL_d	7440
HET_d	8854
DEL_s	9771
HET_s	9041
DEL_s	11640
HET_s	14839
DEL_d	12391
HET_d	12094
HET_d	11539
DEL_d	13334
DEL_d	11158
HET_d	11755
HET_d	13292
DEL_d	14524
DEL_d	10997
HET_d	11782
