# Supplementary material for: Phenotypic impact of individual conserved neuronal microexons and their master regulators in zebrafish
Source: eLife. 2025 Nov 18;13:RP104275. doi: 10.7554/eLife.104275 (PMC12626424; doi:10.7554/eLife.104275)
Supplement: Source data 2. [file elife-104275-data2.zip › raw_data/Fig5/normed_distance_to_origin-frames_in_periphery-shank3a_2.txt]

Genotype	normed_distance_to_origin-frames_in_periphery
HET_d	10504
DEL_d	10472
HET_d	11486
DEL_d	11373
HET_d	13002
DEL_d	12767
HET_s	11359.5
HET_d	6277
DEL_d	7736
DEL_s	6225.5
HET_d	13213
DEL_d	11960
DEL_s	3735
DEL_d	9643
HET_d	9802
DEL_s	13436.5
DEL_s	10876.5
HET_d	14528
DEL_d	14847
HET_d	13502
DEL_d	11963
DEL_d	13689
HET_d	13588
DEL_d	12246
HET_d	12847
DEL_s	10130
DEL_d	6950
HET_d	7168
HET_d	10615
DEL_d	10243
DEL_d	9971
HET_d	9952
HET_d	10486
DEL_d	10036
HET_s	12608.5
DEL_d	11456
HET_d	12154
HET_d	13702
DEL_d	12821
HET_d	12841
DEL_d	12862
HET_s	16227
HET_s	14930
HET_d	11302
DEL_d	11774
HET_s	14952
DEL_s	14819
DEL_d	14127
HET_d	14002
HET_d	12806
DEL_d	13597
DEL_s	14692.5
HET_d	16046
DEL_d	15946
DEL_d	12251
HET_d	11863
HET_d	15271
DEL_d	14865
DEL_d	13809
HET_d	15571
DEL_s	9706
DEL_d	16863
HET_d	15719
HET_d	13620
DEL_d	13488
HET_d	15388
DEL_d	15482
HET_s	16059
HET_d	14350
DEL_d	14286
DEL_d	13312
HET_d	13115
DEL_s	11078.5
HET_s	15397.5
DEL_d	14351
HET_d	14568
HET_s	10918
DEL_s	15199.5
HET_s	13165
DEL_s	12288.5
HET_s	12793
DEL_s	13416.5
HET_s	12777.5
DEL_d	14745
HET_d	14363
DEL_d	13096
HET_d	12858
HET_s	11174
HET_s	8388
DEL_d	11578
HET_d	12199
DEL_d	15096
HET_d	14837
DEL_d	12771
HET_d	13602
HET_s	12286
DEL_s	13604.5
DEL_s	14020.5
DEL_s	9837.5
HET_s	11851
