# Supplementary material for: Phenotypic impact of individual conserved neuronal microexons and their master regulators in zebrafish
Source: eLife. 2025 Nov 18;13:RP104275. doi: 10.7554/eLife.104275 (PMC12626424; doi:10.7554/eLife.104275)
Supplement: Source data 2. [file elife-104275-data2.zip › raw_data/Fig5/speed-median-reln_2.txt]

Genotype	speed-median
HET_s	2.63590366369078
DEL_s	3.0673601921192
HET_s	2.39113198511673
DEL_s	2.54831181482754
DEL_d	2.4507923505641096
HET_d	2.5386602627610317
DEL_d	2.8388693642093257
HET_d	2.9427922358247796
HET_d	2.963665551969708
DEL_d	2.701859275627073
DEL_d	2.5810662969436953
HET_d	3.0736094183373615
DEL_d	2.923334539641618
HET_d	3.041643939685514
HET_s	2.77095401791919
DEL_d	1.7455482141444683
HET_d	1.7956052534104379
HET_s	3.58123614860152
DEL_s	2.56443471433967
DEL_d	2.792501822942347
HET_d	3.2587449842507725
HET_d	1.6305240382266621
DEL_d	1.8137626970282346
HET_d	2.839500736848636
DEL_d	2.7550910062463707
HET_d	3.488408331118773
DEL_d	3.5056086213350603
HET_d	3.697795277142501
DEL_d	4.257148226081236
DEL_d	3.3145464482793683
HET_d	3.237889255715636
DEL_s	2.53702246521944
DEL_s	3.7054016464181
DEL_s	2.99267943961852
DEL_s	4.29354150716942
HET_s	6.07567097661659
HET_d	2.709971227020811
DEL_d	2.774855972801136
HET_s	2.1201433376403
DEL_d	3.643454306935354
HET_d	3.799876698881191
HET_s	4.17378516594147
HET_s	3.57271536385489
DEL_s	2.14729513101025
DEL_d	2.7816028359425125
HET_d	2.6239602687090935
HET_d	1.9454222963350256
DEL_d	1.9474246162385063
