# Supplementary material for: Phenotypic impact of individual conserved neuronal microexons and their master regulators in zebrafish
Source: eLife. 2025 Nov 18;13:RP104275. doi: 10.7554/eLife.104275 (PMC12626424; doi:10.7554/eLife.104275)
Supplement: Source data 2. [file elife-104275-data2.zip › raw_data/Fig5/mean_distance_to_center_of_group-median-ap1g1_1-GROUPS.txt]

Genotype	mean_distance_to_center_of_group-median
HET_HET	0.5728708290735232
HET_HET	0.7042823381611936
DEL_DEL	0.7885822213737691
DEL_DEL	0.6940092091595116
HET_DEL	0.8563452304129573
HET_HET	0.7361947409556393
DEL_DEL	0.8072206861072755
HET_DEL	0.7954994320213867
HET_HET	0.7738542731369086
DEL_DEL	0.4686896410883822
DEL_DEL	0.8380251741619966
HET_DEL	0.9765726832577576
HET_DEL	1.1492623096527597
HET_DEL	0.786230956749802
HET_DEL	0.763218779942299
HET_DEL	0.7187782528842919
HET_HET	0.6440315395913356
DEL_DEL	0.8355301628927896
HET_DEL	0.6865633274681457
HET_DEL	0.5960295768027686
DEL_DEL	0.7117975738143142
HET_HET	0.7967641588361825
HET_DEL	0.8183306629479309
