# Supplementary material for: Phenotypic impact of individual conserved neuronal microexons and their master regulators in zebrafish
Source: eLife. 2025 Nov 18;13:RP104275. doi: 10.7554/eLife.104275 (PMC12626424; doi:10.7554/eLife.104275)
Supplement: Source data 2. [file elife-104275-data2.zip › raw_data/Fig5/polarization_order_parameter-median-vdac3_5-GROUPS.txt]

Genotype	polarization_order_parameter-median
HET_DEL	0.9545667636474207
HET_HET	0.9563836235886158
HET_DEL	0.934360134486359
HET_HET	0.9621685642161956
HET_DEL	0.9736687656868959
HET_DEL	0.9704686961922431
HET_DEL	0.9439550594328707
HET_DEL	0.970689218038683
HET_HET	0.9773617236672056
HET_DEL	0.97731440573759
HET_HET	0.9621536788862011
DEL_DEL	0.9208223333548801
HET_DEL	0.9381477551331221
HET_HET	0.9244698494599092
HET_DEL	0.9447215395284112
HET_DEL	0.9489951937123661
DEL_DEL	0.9639678417914801
HET_HET	0.9560486097716262
HET_DEL	0.9512636058392288
HET_DEL	0.9436380631295169
HET_DEL	0.9175496563063027
DEL_DEL	0.9681452286245958
HET_DEL	0.934857012433272
DEL_DEL	0.9481574003216291
HET_DEL	0.9277412162786124
HET_HET	0.96792638300396
HET_DEL	0.9398607665071689
HET_DEL	0.8545248740631937
HET_DEL	0.9541542425796892
HET_DEL	0.9603202481135442
DEL_DEL	0.9391948528231513
HET_HET	0.9702649743906
HET_HET	0.8768341119487966
DEL_DEL	0.9389013137965605
HET_HET	0.9388543593313805
HET_DEL	0.955928741641658
HET_DEL	0.9522144906071526
HET_DEL	0.9514773083435928
HET_HET	0.9567604803210242
DEL_DEL	0.9454096847677894
HET_HET	0.9555047323516389
HET_DEL	0.8984351444677581
DEL_DEL	0.9674249533179302
HET_DEL	0.9672430653854269
HET_DEL	0.9568188588993229
DEL_DEL	0.9629697194498279
HET_DEL	0.9692414761523518
DEL_DEL	0.968807492472465
HET_DEL	0.9559591726466299
DEL_DEL	0.9406879822714417
HET_DEL	0.9711645247949986
HET_DEL	0.9697718727126012
DEL_DEL	0.974009565793609
HET_DEL	0.9601471364570499
HET_DEL	0.9735938447887482
HET_DEL	0.9045971886989236
HET_DEL	0.9505490726576775
DEL_DEL	0.9455171674847995
DEL_DEL	0.9504339656161986
HET_DEL	0.9605799180712098
