# Supplementary material for: Phenotypic impact of individual conserved neuronal microexons and their master regulators in zebrafish
Source: eLife. 2025 Nov 18;13:RP104275. doi: 10.7554/eLife.104275 (PMC12626424; doi:10.7554/eLife.104275)
Supplement: Source data 2. [file elife-104275-data2.zip › raw_data/Fig5/normed_distance_to_origin-frames_in_periphery-ap1g1_1.txt]

Genotype	normed_distance_to_origin-frames_in_periphery
HET_s	13499.5
HET_s	13746.5
DEL_s	11170.5
DEL_s	9419.5
HET_d	15997
DEL_d	16129
HET_s	8876
DEL_s	11311.5
HET_d	7870
DEL_d	8078
HET_s	12800.5
DEL_s	15172
DEL_s	10365.5
HET_d	13041
DEL_d	12552
DEL_d	10983
HET_d	11671
DEL_d	12882
HET_d	13013
HET_d	9930
DEL_d	9146
DEL_d	13039
HET_d	12015
HET_s	14780
DEL_s	11679.5
DEL_d	15203
HET_d	14299
HET_d	15033
DEL_d	14895
DEL_s	12811.5
HET_s	13753
DEL_d	11095
HET_d	11328
