# Supplementary material for: Phenotypic impact of individual conserved neuronal microexons and their master regulators in zebrafish
Source: eLife. 2025 Nov 18;13:RP104275. doi: 10.7554/eLife.104275 (PMC12626424; doi:10.7554/eLife.104275)
Supplement: Source data 2. [file elife-104275-data2.zip › raw_data/Fig5/polarization_order_parameter-median-evi5b_6-GROUPS.txt]

Genotype	polarization_order_parameter-median
DEL_DEL	0.9481642227576725
HET_DEL	0.8799273524025727
HET_DEL	0.8906502012092126
DEL_DEL	0.947217231426539
DEL_DEL	0.974719576189399
HET_DEL	0.9657611834416244
HET_DEL	0.8765167129297278
HET_DEL	0.9480347472838629
HET_DEL	0.9794871407666967
HET_HET	0.916483709949337
HET_DEL	0.9606286152879895
HET_DEL	0.8695617525341542
HET_DEL	0.9657656206904695
DEL_DEL	0.9566756986826558
HET_DEL	0.9527053638736858
HET_DEL	0.8834512380831314
HET_DEL	0.8965831805104125
HET_DEL	0.9581299144467852
HET_DEL	0.9168688151654368
HET_DEL	0.9714179497412598
HET_HET	0.9675022085911138
HET_HET	0.9737490516580872
HET_DEL	0.9771277682408394
DEL_DEL	0.9354387162101423
DEL_DEL	0.9781509399899242
HET_DEL	0.9486435745073833
HET_DEL	0.9510614576033254
HET_HET	0.977956772412899
HET_DEL	0.9573249796970282
DEL_DEL	0.9659864678215817
HET_DEL	0.9247740936464643
DEL_DEL	0.979367824220509
HET_DEL	0.9673458047595664
HET_DEL	0.9757441285736735
HET_HET	0.8993658747004072
HET_DEL	0.9825900110463774
HET_DEL	0.9766077373043569
HET_DEL	0.9467904245835828
HET_HET	0.9556817757713697
HET_DEL	0.9585633528429327
DEL_DEL	0.9701002513063945
