# Supplementary material for: Phenotypic impact of individual conserved neuronal microexons and their master regulators in zebrafish
Source: eLife. 2025 Nov 18;13:RP104275. doi: 10.7554/eLife.104275 (PMC12626424; doi:10.7554/eLife.104275)
Supplement: Source data 2. [file elife-104275-data2.zip › raw_data/Fig5/nb_angle_degrees-ratio_in_front-gli2b_1-NB.txt]

Genotype	nb_angle_degrees-ratio_in_front
HET_d	0.4573841537948661
DEL_d	0.5425047227469719
HET_d	0.5911767974219357
DEL_d	0.40004444938326483
DEL_s	0.4619402155795088
DEL_s	0.5301700188909879
DEL_s	0.8032559173241471
DEL_s	0.19113234803867096
DEL_d	0.6005111679075453
HET_d	0.4105456161795755
DEL_d	0.2994777197466385
HET_d	0.7006334037115235
HET_d	0.6351816868540949
DEL_d	0.3563173685965107
HET_s	0.5580064451605734
HET_s	0.4604956106234026
HET_s	0.40026669629958883
HET_s	0.6012890321146794
HET_d	0.4913879319924436
DEL_d	0.5240026669629959
HET_d	0.6556284031559062
DEL_d	0.3574286031781309
DEL_s	0.5038337593065896
DEL_s	0.5041115679519946
DEL_d	0.31292365818424267
HET_d	0.679297699744416
DEL_d	0.6965218357595289
HET_d	0.30958995443938214
HET_s	0.512279142126903
HET_s	0.4626069563284809
DEL_d	0.5813423713745972
HET_d	0.48988776530725636
HET_s	0.4668296477386376
HET_s	0.5210023335926214
HET_s	0.4642738082009112
HET_s	0.5148905433937104
HET_d	0.5175575063895989
DEL_d	0.46221802422491387
HET_d	0.654572730303367
DEL_d	0.371976647206005
DEL_d	0.6027336370707856
HET_d	0.4178797644182687
HET_d	0.6755750638959884
DEL_d	0.3463718190910101
HET_d	0.6964107123013669
DEL_d	0.3265918435381709
DEL_s	0.46205133903767087
DEL_s	0.5841204578286476
HET_s	0.5215023891543504
HET_s	0.5157239693299256
DEL_d	0.4931659073230359
HET_d	0.5413379264362707
DEL_d	0.37737526391821313
HET_d	0.6529614401600178
HET_s	0.34892765862873654
HET_s	0.6574063784864985
HET_d	0.5315590621180131
DEL_d	0.49349927769752194
HET_s	0.5601733525947328
HET_s	0.43115901766862985
HET_d	0.4869985553950439
DEL_d	0.5187798644293811
HET_d	0.3142015779531059
DEL_d	0.7202466940771197
DEL_s	0.47738637626402936
DEL_s	0.49599955550616737
HET_d	0.4049894432714746
DEL_d	0.5856206245138349
HET_s	0.4106011779086565
HET_s	0.5930658962106901
DEL_s	0.38909878875430604
DEL_s	0.6040115568396488
DEL_s	0.3709856650738971
DEL_s	0.6411823535948439
DEL_s	0.5646182909212135
DEL_s	0.4343260362262474
