# Supplementary material for: Phenotypic impact of individual conserved neuronal microexons and their master regulators in zebrafish
Source: eLife. 2025 Nov 18;13:RP104275. doi: 10.7554/eLife.104275 (PMC12626424; doi:10.7554/eLife.104275)
Supplement: Source data 2. [file elife-104275-data2.zip › raw_data/Fig5/abs_tg_acceleration-median-kif1b_1.txt]

Genotype	abs_tg_acceleration-median
DEL_d	9.302916823548419
HET_d	8.781307247393226
DEL_s	13.2854180008162
DEL_s	13.5014423014851
HET_s	10.8497647933756
DEL_d	16.360160412395572
HET_d	15.508490059315882
HET_d	11.91551400220531
DEL_d	13.550734402968317
DEL_s	16.109126796428
DEL_s	17.0933642350782
DEL_d	12.622781247638002
HET_d	12.198372526936122
HET_d	15.371356715336683
DEL_d	12.099934037933034
DEL_d	14.881279125133645
HET_d	13.623674938079034
HET_s	4.49071907679628
HET_d	8.432516313519406
DEL_d	8.194370471366536
DEL_s	7.90800584370997
DEL_s	6.96342072388388
DEL_s	12.561302075023
DEL_s	16.6914033733074
DEL_s	7.1685860530667
HET_d	6.578920824017619
DEL_d	7.655630481212135
HET_s	10.1463354964861
HET_d	15.766690808519716
DEL_d	17.169997522183355
DEL_d	18.465266353301125
HET_d	18.82339372789316
HET_s	14.9385357111312
HET_s	20.5404350959379
