# Supplementary material for: Phenotypic impact of individual conserved neuronal microexons and their master regulators in zebrafish
Source: eLife. 2025 Nov 18;13:RP104275. doi: 10.7554/eLife.104275 (PMC12626424; doi:10.7554/eLife.104275)
Supplement: Source data 2. [file elife-104275-data2.zip › raw_data/Fig5/polarization_order_parameter-median-zsrrm3_17-GROUPS.txt]

Genotype	polarization_order_parameter-median
WT_HET	0.8624448144552079
WT_HET	0.9811192490762302
HET_HET	0.9529681327860764
WT_HET	0.9219598511011113
WT_HET	0.9704169217900378
WT_HET	0.9638365524004704
HET_HET	0.969494784555347
HET_HET	0.9702181909254441
WT_HET	0.9664766314866131
HET_HET	0.9682226263709193
HET_HET	0.9788963800673034
WT_HET	0.9182397554944934
HET_HET	0.970895117411533
WT_HET	0.9551160714377369
WT_WT	0.9583906071406918
HET_HET	0.9479297004161755
HET_HET	0.9524440192728436
HET_HET	0.9158961260971623
WT_HET	0.9659827469766047
WT_HET	0.9615651974407493
HET_HET	0.8971180112959318
WT_HET	0.874514248831041
HET_HET	0.9548495364405336
HET_HET	0.8518101042085944
WT_HET	0.8884699882540219
HET_HET	0.9699348490515667
HET_HET	0.967879779943192
WT_WT	0.972054082528732
HET_HET	0.9692684849921157
WT_HET	0.9727604265379115
WT_HET	0.8742194057527082
HET_HET	0.9667727931607872
HET_HET	0.8782542852686576
WT_HET	0.7132298313398612
HET_HET	0.9063209875745049
WT_DEL	0.6557835965020355
DEL_DEL	0.7330060122422599
HET_DEL	0.9348406690360909
WT_HET	0.8497255496393104
HET_HET	0.9632131114001591
WT_HET	0.7765634217678126
HET_HET	0.949557439803387
HET_HET	0.8868282984163522
HET_HET	0.9785965546157676
WT_HET	0.954926185489772
WT_HET	0.9179096407766272
WT_HET	0.9066343411805007
WT_HET	0.9511614950167457
HET_HET	0.9826006986844367
WT_WT	0.967374737074405
WT_HET	0.9665062742858647
HET_HET	0.9800714435238542
WT_HET	0.9497870653263913
DEL_DEL	0.7634035403199839
WT_HET	0.9674918215532471
HET_HET	0.9448926419872116
WT_HET	0.9365205868495861
HET_HET	0.950124981323989
HET_HET	0.7190555727202925
HET_HET	0.8715351853066198
WT_WT	0.9658255454807394
WT_HET	0.9598757721804136
HET_HET	0.9492762491654735
HET_HET	0.9434506781839083
HET_HET	0.8975221575385408
WT_WT	0.9567427998957048
WT_HET	0.9074411676278299
WT_HET	0.9575690247573792
DEL_DEL	0.7218595117733628
WT_HET	0.8905309615113317
WT_HET	0.9456093560584315
HET_HET	0.9738551610475663
WT_DEL	0.7386995850734783
DEL_DEL	0.6945888828925298
HET_DEL	0.9763738986922929
HET_HET	0.9578641291425448
DEL_DEL	0.7055676110970777
WT_HET	0.7196021099300316
HET_HET	0.9639870347272621
HET_DEL	0.957227967838588
DEL_DEL	0.7400831893792201
DEL_DEL	0.74769368773194
HET_HET	0.810922519184522
HET_DEL	0.9285777300404452
HET_DEL	0.9384802301189011
HET_HET	0.9599988079379845
HET_HET	0.9752036180246958
WT_HET	0.9687064665705204
