# Supplementary material for: Phenotypic impact of individual conserved neuronal microexons and their master regulators in zebrafish
Source: eLife. 2025 Nov 18;13:RP104275. doi: 10.7554/eLife.104275 (PMC12626424; doi:10.7554/eLife.104275)
Supplement: Source data 2. [file elife-104275-data2.zip › raw_data/Fig5/abs_normal_acceleration-median-cdon_1.txt]

Genotype	abs_normal_acceleration-median
HET_s	2.49781631267897
HET_s	2.60815737455199
HET_s	0.925186093542129
DEL_d	0.6455604316493145
HET_d	0.6706632980248594
DEL_d	3.490536403866667
HET_d	3.2790339092034952
HET_d	1.0597790220468588
DEL_d	0.8644148738163728
HET_d	1.7309515910722093
DEL_d	1.4718916269396982
DEL_d	1.03034019037604
HET_d	0.6923062974900548
DEL_s	1.61051004944363
HET_s	1.65709099747961
DEL_s	0.541671046249768
HET_s	2.14695001061851
HET_d	0.7452190771967964
DEL_d	0.8271510471246029
HET_s	1.88865222249129
HET_s	1.63071056605462
DEL_s	2.68680046411386
DEL_s	3.16723218831213
DEL_s	2.51184489637587
HET_d	2.4284333591479843
DEL_d	2.600793615298598
DEL_s	1.92814965292203
HET_s	2.14756800800003
HET_s	3.01111103052714
HET_s	2.62774184760782
DEL_s	2.2826048273237
