# Supplementary material for: Phenotypic impact of individual conserved neuronal microexons and their master regulators in zebrafish
Source: eLife. 2025 Nov 18;13:RP104275. doi: 10.7554/eLife.104275 (PMC12626424; doi:10.7554/eLife.104275)
Supplement: Source data 2. [file elife-104275-data2.zip › raw_data/Fig5/distance_travelled-amax-gli3_7.txt]

Genotype	distance_travelled-amax
DEL_d	2041.0892513998938
HET_d	2036.6814504668387
HET_s	3553.00651393771
HET_s	2414.3545299163
HET_s	2419.25511765872
DEL_d	2510.9042357776357
HET_d	2741.2595284599793
HET_s	3852.61030103637
HET_s	2590.04764551201
HET_s	2546.04260155602
HET_s	2605.9503230574
HET_d	2497.6632643829735
DEL_d	2256.0907648099483
HET_s	1820.1795482615
DEL_d	1940.1120892693984
HET_d	2200.035206972499
HET_s	2967.86137930373
DEL_d	2291.694854982976
HET_d	2404.1098152590007
DEL_d	2650.7951851508415
HET_d	2771.1705157716615
HET_d	2348.5468266422076
DEL_d	2499.33042698509
DEL_s	2814.58909904717
HET_s	3001.11085781454
HET_d	2273.3320124339393
DEL_d	2173.6317797167203
DEL_d	2466.6888653225637
HET_d	2328.8920844459026
HET_s	2191.85161054589
HET_s	3918.7098814097
HET_d	3211.462771403622
DEL_d	2571.4447347948762
DEL_s	1906.79253540057
HET_d	2980.7058716314255
DEL_d	2817.1230066121816
DEL_d	1808.2502987262924
HET_d	2196.656430525771
DEL_d	2280.952454250196
HET_d	2578.506432188551
DEL_s	3271.50729792849
HET_d	3426.300345824476
DEL_d	3109.246654621913
HET_s	2400.81569025455
DEL_s	3110.37782902318
HET_s	3204.86281306736
DEL_s	3960.88306002873
DEL_s	2378.20993791989
HET_d	2759.5085258577233
DEL_d	3060.399935913652
HET_s	2685.71050084124
HET_d	338.45853892193765
DEL_d	2550.8851293852667
DEL_d	2691.9618775826893
HET_d	2738.245749548189
DEL_s	2776.59336005754
DEL_d	3040.53873886063
HET_d	3274.3792243715225
HET_s	2026.95868659565
DEL_d	1836.9227432163777
HET_d	1650.7919159922483
DEL_d	2888.0839526737755
HET_d	2579.6042377527156
HET_s	3444.4108342933
HET_d	2393.2412080786253
DEL_d	2549.3252314710653
HET_d	2774.512766419647
DEL_d	3212.0558264307406
HET_d	3925.046486120584
DEL_d	3954.140165530393
DEL_d	2913.9493940892826
HET_d	2642.419843299688
HET_s	2482.16910151061
HET_d	2826.516440264075
DEL_d	2622.3396289495454
HET_d	2951.7763847824417
DEL_d	2959.7741286314945
HET_s	2580.53866661718
HET_s	1780.1792053205
HET_d	3341.9806476768326
DEL_d	1969.6055202999007
HET_d	2145.093121016049
DEL_d	2465.7264940180676
HET_d	2805.755593396147
DEL_d	2816.319476776432
