# Supplementary material for: Phenotypic impact of individual conserved neuronal microexons and their master regulators in zebrafish
Source: eLife. 2025 Nov 18;13:RP104275. doi: 10.7554/eLife.104275 (PMC12626424; doi:10.7554/eLife.104275)
Supplement: Source data 2. [file elife-104275-data2.zip › raw_data/Fig5/nb_angle_degrees-ratio_in_front-madd_1-NB.txt]

Genotype	nb_angle_degrees-ratio_in_front
DEL_d	0.5285031670185576
HET_d	0.44832759195466165
DEL_d	0.6018446494054895
HET_d	0.3635959551061229
DEL_d	0.3933770418935437
HET_d	0.6043449272141349
HET_s	0.5665629514390488
HET_s	0.40626736304033784
HET_s	0.481497944216024
HET_s	0.4790532281364596
HET_s	0.38620957884209356
HET_s	0.5981220135570618
DEL_d	0.5736748527614179
HET_d	0.3994332703633737
DEL_d	0.598788754306034
HET_d	0.395043893765974
HET_d	0.6657406378486499
DEL_d	0.358150905656184
DEL_d	0.5417268585398377
HET_d	0.4302144682742527
DEL_s	0.6352928103122569
DEL_s	0.339482164684965
HET_s	0.38487609734414935
HET_s	0.5935103900433382
DEL_s	0.376764084898322
DEL_s	0.6101233470385599
HET_s	0.47249694410490056
HET_s	0.4916101789087676
DEL_d	0.4296588509834426
HET_d	0.5570063340371152
HET_d	0.4907767529725525
DEL_d	0.47316368485387267
DEL_d	0.42304700522280253
HET_d	0.5383375930658962
HET_d	0.5376708523169241
DEL_d	0.4334370485609512
DEL_d	0.5674519391043449
HET_d	0.41193465940660073
