# Supplementary material for: Phenotypic impact of individual conserved neuronal microexons and their master regulators in zebrafish
Source: eLife. 2025 Nov 18;13:RP104275. doi: 10.7554/eLife.104275 (PMC12626424; doi:10.7554/eLife.104275)
Supplement: Source data 2. [file elife-104275-data2.zip › raw_data/Fig5/normed_distance_to_origin-median-ap1g1_1.txt]

Genotype	normed_distance_to_origin-median
HET_s	0.902480499353248
HET_s	0.903252603760381
DEL_s	0.844238033372661
DEL_s	0.812602535560333
HET_d	0.9227212995136187
DEL_d	0.921344119915501
HET_s	0.796718502740463
DEL_s	0.843679617148638
HET_d	0.7640020675340943
DEL_d	0.7762147617848196
HET_s	0.894028547282484
DEL_s	0.934757793625201
DEL_s	0.829866113301148
HET_d	0.8863168223033797
DEL_d	0.8702790230812145
DEL_d	0.8373247831181748
HET_d	0.8543341622080577
DEL_d	0.8682883956666873
HET_d	0.8739367665371602
HET_d	0.8204091716187281
DEL_d	0.8029294286427227
DEL_d	0.8937604793164677
HET_d	0.8756856412696528
HET_s	0.911615468393699
DEL_s	0.861384074975545
DEL_d	0.9242585466472891
HET_d	0.9021821532992178
HET_d	0.9199192041167712
DEL_d	0.9238796413819474
DEL_s	0.869262793347497
HET_s	0.895145909486508
DEL_d	0.8549895423333006
HET_d	0.8689614978091234
