# Supplementary material for: Phenotypic impact of individual conserved neuronal microexons and their master regulators in zebrafish
Source: eLife. 2025 Nov 18;13:RP104275. doi: 10.7554/eLife.104275 (PMC12626424; doi:10.7554/eLife.104275)
Supplement: Source data 2. [file elife-104275-data2.zip › raw_data/Fig5/mean_distance_to_center_of_group-median-asap1b_7-GROUPS.txt]

Genotype	mean_distance_to_center_of_group-median
HET_DEL	0.8393136716179143
HET_HET	0.7358589027565989
DEL_DEL	0.9771378731581972
DEL_DEL	1.0359412845950964
HET_HET	1.20418417054861
HET_DEL	0.9194881863420508
HET_DEL	0.9473676710998966
DEL_DEL	0.8799719169372653
HET_DEL	0.8032186486551564
HET_DEL	0.8818750388804835
DEL_DEL	0.7491006883871368
HET_HET	0.8957150033773662
HET_DEL	0.8182231861611965
DEL_DEL	0.8480976905755526
HET_HET	0.9976816881269597
HET_DEL	0.7420818969845859
HET_DEL	0.8322308488317933
HET_HET	1.012111263953103
DEL_DEL	0.7921715967260373
HET_DEL	0.8715513459613504
DEL_DEL	0.9001997536638513
HET_HET	1.4078588262997793
