# Supplementary material for: Phenotypic impact of individual conserved neuronal microexons and their master regulators in zebrafish
Source: eLife. 2025 Nov 18;13:RP104275. doi: 10.7554/eLife.104275 (PMC12626424; doi:10.7554/eLife.104275)
Supplement: Source data 2. [file elife-104275-data2.zip › raw_data/Fig5/abs_normal_acceleration-median-vdac3_5.txt]

Genotype	abs_normal_acceleration-median
DEL_d	1.258549852927736
HET_d	0.8896209796276542
HET_s	1.83149881223993
HET_d	1.7618560397381309
DEL_d	1.725746758319897
HET_s	1.25193899457749
HET_d	1.0404474837256
DEL_d	1.2271173308968821
HET_d	1.1762896718785552
DEL_d	1.0734010271861747
HET_d	0.85317624249172
DEL_d	0.9897954910226031
DEL_d	1.2417609435267338
HET_d	1.5185558472235314
HET_s	1.40251896659534
DEL_d	1.240465237212688
HET_d	1.5509831329363997
HET_s	2.00408238435183
DEL_s	1.12727915327173
HET_d	0.9371810152592659
DEL_d	0.6907147383566907
HET_s	0.938613617501535
HET_d	0.7899836682287329
DEL_d	0.7000722649138824
DEL_d	1.0678961915306755
HET_d	1.0706201872378451
DEL_s	1.13183829825907
HET_s	1.33824777012945
HET_d	1.3471384406118796
DEL_d	1.1841683738976228
HET_d	0.7642471450438899
DEL_d	0.648017502370713
DEL_d	0.7418463562086919
HET_d	0.5315204821434867
DEL_s	1.48878716264383
DEL_d	3.162957516125708
HET_d	2.2463121362247307
DEL_s	1.40312145775897
HET_d	1.7391793879023747
DEL_d	1.880939417615997
HET_s	1.94617642066254
HET_d	2.0125916164510063
DEL_d	1.7109843328020922
DEL_d	0.9984756009954945
HET_d	0.9469591446640475
DEL_d	1.2669844500437684
HET_d	0.8276067679205923
HET_d	1.5426355886805343
DEL_d	1.1766176702748874
DEL_s	3.25097922982814
HET_s	2.21216265621001
HET_s	2.44918405180621
DEL_s	1.24566905932617
HET_s	1.25726771659641
HET_d	1.5084536359849452
DEL_d	1.5615670856516455
HET_d	2.186052637861172
DEL_d	1.9969055197484216
DEL_d	2.295057826293709
HET_d	2.5067629231047848
HET_s	1.48623044539087
DEL_s	2.30134077964406
HET_s	1.72937944001263
HET_d	1.3313266161117538
DEL_d	1.5578788756177901
DEL_s	1.18851756661107
HET_d	1.9955809113792342
DEL_d	1.9429863201428392
HET_d	1.9691374268027175
DEL_d	2.110001639373414
DEL_s	2.16269261953498
HET_d	1.734133730240341
DEL_d	1.7465274951671366
DEL_s	1.39272438654324
HET_d	1.4398601720254538
DEL_d	1.5111749222034065
DEL_s	1.90032734120304
DEL_d	1.457878417363454
HET_d	1.1935703793191212
HET_d	2.6893099259876108
DEL_d	2.038351358572891
DEL_s	1.32165126040585
DEL_d	1.513428057451636
HET_d	1.6875077114186368
DEL_d	1.8661956826453756
HET_d	1.545897375391456
HET_d	2.3419830275281726
DEL_d	1.5994414380054691
HET_d	1.9380185457652117
DEL_d	1.9449255195446398
DEL_s	2.30487028411456
DEL_s	1.4907566708645
HET_d	2.1804294968270597
DEL_d	2.1695384522881564
