# Supplementary material for: Phenotypic impact of individual conserved neuronal microexons and their master regulators in zebrafish
Source: eLife. 2025 Nov 18;13:RP104275. doi: 10.7554/eLife.104275 (PMC12626424; doi:10.7554/eLife.104275)
Supplement: Source data 2. [file elife-104275-data2.zip › raw_data/Fig5/abs_tg_acceleration-median-itsn1_1.txt]

Genotype	abs_tg_acceleration-median
HET_d	10.731188753213672
DEL_d	9.97125602005363
HET_d	12.54759593367232
DEL_d	9.98707087792119
HET_s	10.7381291587191
HET_d	9.542645450314694
DEL_d	10.582856209312995
HET_s	10.0551294780896
HET_d	11.483742788588097
DEL_d	11.842460022236448
HET_d	11.003470322475584
DEL_d	12.421556260819361
DEL_d	4.473387702623619
HET_d	3.974528587099046
DEL_d	15.438668470070473
HET_d	16.029948930654847
HET_d	14.115692248729289
DEL_d	13.046504335080552
DEL_s	13.395885861499
HET_s	12.8681885806769
HET_d	6.617243596204533
DEL_d	8.344234388465019
DEL_s	4.76126486796565
DEL_s	8.5645363128513
HET_s	8.16727187430842
DEL_s	8.65860260339957
HET_s	12.0380872148015
DEL_s	9.63706507699512
DEL_s	8.26205665522572
HET_s	13.9752213089722
HET_d	9.04325024414793
DEL_d	9.00673538050351
DEL_s	8.81490050096847
DEL_s	10.7013127275429
DEL_d	9.89983189128036
HET_d	9.74060594622409
HET_d	13.249322506532021
DEL_d	12.61112919490781
DEL_s	12.1976291657663
HET_d	12.923480063609777
DEL_d	13.363794073392892
