# Supplementary material for: Phenotypic impact of individual conserved neuronal microexons and their master regulators in zebrafish
Source: eLife. 2025 Nov 18;13:RP104275. doi: 10.7554/eLife.104275 (PMC12626424; doi:10.7554/eLife.104275)
Supplement: Source data 2. [file elife-104275-data2.zip › raw_data/Fig5/speed-median-vav2_1.txt]

Genotype	speed-median
HET_d	3.5694458368452393
DEL_d	3.8057268488100413
HET_d	2.7239444648206343
DEL_d	3.002211746055143
HET_s	2.79823196735987
HET_d	2.777048105855668
DEL_d	2.63479266661034
HET_s	3.85549262867059
DEL_d	3.031575003066415
HET_d	2.7411182060032333
DEL_s	3.44717578609302
DEL_d	3.562093692907074
HET_d	3.4909459359356863
DEL_d	3.296792212442786
HET_d	3.129761051013859
HET_s	2.9209035826151
DEL_d	3.6528391090571155
HET_d	3.4603429616265995
HET_d	4.153844090816546
DEL_d	3.7124492743528794
DEL_d	3.059481544925034
HET_d	2.7935148590468817
HET_d	3.2218047871182067
DEL_d	3.20762722333571
HET_s	3.40375943672621
DEL_s	3.6013017731028
HET_s	3.14730531428234
HET_s	3.02590124015344
DEL_d	3.175525229034963
HET_d	3.2040526967949368
HET_d	4.068333714230279
DEL_d	4.013202681924951
HET_d	3.1488471615104707
DEL_d	2.678483698989284
HET_d	4.3633275460270475
DEL_d	4.487954995965453
DEL_s	3.3865064040767
DEL_s	2.62669456416205
DEL_s	2.71256273271421
DEL_d	2.7971477558680795
HET_d	2.645099296113643
HET_d	3.291644769078381
DEL_d	3.022109537695962
DEL_d	2.8579976146441544
HET_d	3.0451492554958874
HET_s	2.87970419164692
HET_s	2.87392125810209
HET_s	4.19012463100083
HET_d	3.377029087724204
DEL_d	3.818688134038647
HET_d	3.2278852957651
DEL_d	3.876938819695707
HET_d	2.9424137744661856
DEL_d	2.716498750780289
HET_s	2.61954910674288
DEL_d	3.870892293513952
HET_d	4.038253139564336
HET_d	3.217612392790884
DEL_d	3.056845088584814
DEL_s	3.38151541077842
DEL_d	2.778329802650553
HET_d	2.801952566949252
DEL_s	2.67048867966878
HET_d	2.9901086666911025
DEL_d	2.9953030459768826
DEL_d	3.101612247827671
HET_d	3.413899031859933
HET_s	3.32721719951838
DEL_d	2.1280927663437046
HET_d	2.160442299707015
DEL_d	3.2600426638390028
HET_d	3.0746577212979362
HET_s	1.35343018937931
HET_d	2.8311726690361443
DEL_d	3.040645914299735
DEL_s	3.92441163146686
DEL_d	3.157725229337481
HET_d	3.3299454415183503
HET_s	3.40148893449462
HET_s	3.81143202477573
HET_s	3.60343999053515
HET_d	2.747734589083704
DEL_d	2.896088971055706
HET_s	2.51979112605409
DEL_d	1.3238920175513211
HET_d	2.085626413710444
HET_d	3.0832655201093857
DEL_d	2.873167872092904
HET_d	2.793460234426299
DEL_d	2.8302365231597966
DEL_d	2.0522140901249193
HET_d	1.474857857497492
DEL_d	4.188857975147922
HET_d	4.073233420169158
DEL_d	3.5783942674556695
HET_d	3.569863300419084
HET_d	2.6945637493334296
DEL_d	2.96006771878358
HET_d	2.628930970372302
DEL_d	2.6519857073791515
