# Supplementary material for: Phenotypic impact of individual conserved neuronal microexons and their master regulators in zebrafish
Source: eLife. 2025 Nov 18;13:RP104275. doi: 10.7554/eLife.104275 (PMC12626424; doi:10.7554/eLife.104275)
Supplement: Source data 2. [file elife-104275-data2.zip › raw_data/Fig5/speed-median-itsn1_1.txt]

Genotype	speed-median
HET_d	2.998137481067893
DEL_d	2.7602430192138785
HET_d	3.4244991614743836
DEL_d	2.746083529311327
HET_s	3.07368146755801
HET_d	2.5124382962370175
DEL_d	2.56167655434536
HET_s	2.62247370207108
HET_d	3.03447078122298
DEL_d	3.0746337743298007
HET_d	2.802673286294113
DEL_d	3.143714394781898
DEL_d	1.1393538283690001
HET_d	1.1122155788172996
DEL_d	3.938834314202938
HET_d	3.9733836920737486
HET_d	3.412611999956913
DEL_d	3.450050835898166
DEL_s	3.49781800264907
HET_s	3.47197576552603
HET_d	2.1506640790326323
DEL_d	2.5214401754905253
DEL_s	1.38935665526595
DEL_s	2.46975282610494
HET_s	2.34563138569532
DEL_s	2.40135433492152
HET_s	3.4273694468331
DEL_s	2.43081845080919
DEL_s	2.28496678074123
HET_s	3.60779610580056
HET_d	2.5152979950112755
DEL_d	2.6226010034605034
DEL_s	2.5199523183965
DEL_s	3.08815305285308
DEL_d	2.6413087417786802
HET_d	2.698474057174199
HET_d	3.389884521892255
DEL_d	3.2601473848306237
DEL_s	2.96972677263442
HET_d	3.422811964469516
DEL_d	3.2867308843798098
