# Supplementary material for: Phenotypic impact of individual conserved neuronal microexons and their master regulators in zebrafish
Source: eLife. 2025 Nov 18;13:RP104275. doi: 10.7554/eLife.104275 (PMC12626424; doi:10.7554/eLife.104275)
Supplement: Source data 2. [file elife-104275-data2.zip › raw_data/Fig5/nb_angle_degrees-ratio_in_front-zsrrm4_12-NB.txt]

Genotype	nb_angle_degrees-ratio_in_front
DEL_s	0.5912323591510168
DEL_s	0.40165573952661404
HET_d	0.3748749861095677
DEL_d	0.6259028780975664
HET_s	0.34348260917879764
HET_s	0.6497944216024003
HET_s	0.5026669629958884
HET_s	0.4820535615068341
DEL_d	0.4066007334148239
HET_d	0.6044560506722969
HET_d	0.5602844760528948
DEL_d	0.4357150794532726
HET_d	0.5388376486276253
DEL_d	0.4512168018668741
HET_s	0.49844427158573174
HET_s	0.46994110456717414
DEL_d	0.5498388709856651
HET_d	0.44304922769196575
HET_s	0.40576730747860873
HET_s	0.5708412045782865
HET_d	0.8600955661740194
DEL_d	0.11717968663184798
DEL_s	0.2826980775641738
DEL_s	0.6930770085565062
HET_d	0.4349372152461385
DEL_d	0.5483387043004778
DEL_s	0.27486387376375154
DEL_s	0.697299699966663
HET_d	0.6181797977553062
DEL_d	0.3610956772974775
HET_s	0.567896432936993
HET_s	0.40032225802866983
DEL_d	0.7434159351039005
HET_d	0.2536392932548061
DEL_d	0.5959551061229026
HET_d	0.4216024002666963
HET_s	0.5291699077675297
HET_s	0.42849205467274143
HET_d	0.7455272808089788
DEL_d	0.23041449049894433
HET_d	0.31514612734748304
DEL_d	0.6609067674186021
DEL_d	0.1074008223135904
HET_d	0.8820980108900989
HET_s	0.314868318702078
HET_s	0.6521280142238026
DEL_d	0.7915323924880542
HET_d	0.17863095899544393
HET_s	0.6261806867429714
HET_s	0.3511501277919769
DEL_d	0.15773974886098455
HET_d	0.8244249361040116
HET_s	0.43054783864873875
HET_s	0.5377264140460051
DEL_s	0.25891765751750195
DEL_s	0.728636515168352
HET_s	0.6091787976441827
HET_s	0.3477608623180353
DEL_d	0.42010223358150905
HET_d	0.5507278586509612
HET_s	0.3194799422158018
HET_s	0.6514057117457496
HET_s	0.5907878653183687
HET_s	0.3760417824202689
DEL_d	0.26941882431381264
HET_d	0.703800422269141
DEL_s	0.6631847983109235
DEL_s	0.30520057784198246
DEL_d	0.7015223913768196
HET_d	0.27758639848872096
DEL_d	0.5074452716968552
HET_d	0.48188687631959104
DEL_d	0.21824647183020335
HET_d	0.7664740526725192
HET_s	0.23563729303255918
HET_s	0.7706411823535948
DEL_s	0.13979331036781864
DEL_s	0.8473719302144683
HET_s	0.23063673741526836
HET_s	0.7424158239804423
DEL_s	0.29019891099011
DEL_s	0.6895210578953217
DEL_d	0.6225136126236248
HET_d	0.3414823869318813
DEL_s	0.33775975108345374
DEL_s	0.641737970885654
DEL_d	0.39393265918435383
HET_d	0.5990110012223581
HET_d	0.43860428936548507
DEL_d	0.5362818090898989
DEL_s	0.5727858650961218
DEL_s	0.4309367707523058
HET_s	0.6096232914768308
HET_s	0.401322369152128
DEL_s	0.6761862429158796
DEL_s	0.30197799755528393
HET_s	0.28164240471163465
HET_s	0.7041893543727081
HET_s	0.5890654517168574
HET_s	0.40471163462606957
HET_d	0.38004222691410156
DEL_d	0.6062340260028892
DEL_s	0.33092565840648963
DEL_s	0.6500166685187243
DEL_d	0.259139904433826
HET_d	0.7428047560840093
HET_d	0.6221246805200578
DEL_d	0.36687409712190244
DEL_d	0.5952883653739305
HET_d	0.39050952936600547
HET_s	0.4414379375486165
HET_s	0.5375041671296811
HET_s	0.6004000444493832
HET_s	0.39593288143127015
HET_d	0.6957439715523948
DEL_d	0.29214357150794534
DEL_d	0.7026891876875209
HET_d	0.2784198244249361
HET_s	0.5783420380042227
HET_s	0.4108789865540616
HET_d	0.6265140571174574
DEL_d	0.3727080786754084
DEL_d	0.5902878097566396
HET_d	0.4282142460273364
DEL_d	0.4944438270918991
HET_d	0.49472163573730416
DEL_d	0.4177686409601067
HET_d	0.5322258028669852
HET_s	0.2889209912212468
HET_s	0.7086898544282698
DEL_d	0.2943660406711857
HET_d	0.6807978664296033
HET_d	0.4945549505500611
DEL_d	0.4848316479608845
HET_d	0.6083453717079675
DEL_d	0.3783753750416713
HET_s	0.20624513834870542
HET_s	0.7927547505278364
HET_s	0.5964551616846316
HET_s	0.3822091343482609
HET_d	0.783975997333037
DEL_d	0.19596621846871876
HET_s	0.6072896988554284
HET_s	0.38976552950327814
