# Supplementary material for: Phenotypic impact of individual conserved neuronal microexons and their master regulators in zebrafish
Source: eLife. 2025 Nov 18;13:RP104275. doi: 10.7554/eLife.104275 (PMC12626424; doi:10.7554/eLife.104275)
Supplement: Source data 2. [file elife-104275-data2.zip › raw_data/Fig5/speed-median-cdon_1.txt]

Genotype	speed-median
HET_s	2.88119942390756
HET_s	2.92047489565135
HET_s	2.88494762638142
DEL_d	2.0644411337578585
HET_d	2.2982296153839172
DEL_d	2.9719632366032083
HET_d	2.744383713810162
HET_d	1.7967410640241575
DEL_d	1.8476923776299543
HET_d	2.595903359443886
DEL_d	2.662800265732054
DEL_d	3.3880366652552656
HET_d	2.8480483165041086
DEL_s	3.04575291921637
HET_s	3.63658756892305
DEL_s	2.17382759828388
HET_s	4.47746271839991
HET_d	2.601510687565231
DEL_d	2.7704239047210955
HET_s	4.03064368887557
HET_s	3.30430609285639
DEL_s	1.85491543278132
DEL_s	2.17533474628737
DEL_s	2.31997095140944
HET_d	2.4104921082544175
DEL_d	2.6182020243186432
DEL_s	1.7958659020883
HET_s	2.17224915325369
HET_s	2.46328880391012
HET_s	2.58414898759889
DEL_s	3.29162062736088
