# Supplementary material for: Phenotypic impact of individual conserved neuronal microexons and their master regulators in zebrafish
Source: eLife. 2025 Nov 18;13:RP104275. doi: 10.7554/eLife.104275 (PMC12626424; doi:10.7554/eLife.104275)
Supplement: Source data 2. [file elife-104275-data2.zip › raw_data/Fig5/distance_travelled-amax-evi5b_6.txt]

Genotype	distance_travelled-amax
DEL_s	2432.87396116906
HET_d	1785.3367222013278
DEL_d	1897.7102299950611
DEL_d	1880.8179487530467
HET_d	2023.8477099989782
DEL_s	2649.042470718
DEL_s	2382.81315989763
DEL_d	2727.8245599097886
HET_d	2840.0867181136864
DEL_d	1280.6995317351066
HET_d	1317.152521495983
DEL_d	2119.69875849813
HET_d	2136.7518788807624
DEL_d	3158.2958485536014
HET_d	2997.4106640774085
HET_s	1692.23831782049
DEL_d	2013.8481342772134
HET_d	2051.998904772827
HET_d	1497.0931854986354
DEL_d	1576.5714459506314
DEL_d	2537.1219043356787
HET_d	2434.961006422804
DEL_s	2357.00296744128
DEL_d	2528.795910908728
HET_d	2873.5338468556356
HET_d	1732.272326694045
DEL_d	1836.4594772365158
HET_d	1937.9179440986923
DEL_d	2025.027953049634
HET_d	2881.6041690764346
DEL_d	2892.495668449863
DEL_d	2421.554374332046
HET_d	2928.935867685651
DEL_d	2767.918606334255
HET_d	2768.0201131284
HET_s	2974.10339897469
HET_s	2976.89590712076
DEL_d	3293.538091003945
HET_d	3255.932060535399
DEL_s	1992.22911968954
DEL_s	3249.21939182993
HET_d	2598.508978715838
DEL_d	2520.71216921055
HET_d	2350.7684850698915
DEL_d	2230.722525846463
HET_s	3463.01351332925
HET_d	3247.5700853025337
DEL_d	3109.8817745438423
DEL_s	2199.57888797435
HET_d	2287.185751042619
DEL_d	2312.9919517386465
DEL_s	4454.45151177644
DEL_d	3123.783825158498
HET_d	3117.998796845943
HET_d	3207.9066946109697
DEL_d	3169.482936407281
HET_s	1881.2546285323
DEL_d	3755.8278027013375
HET_d	3764.5026820236853
HET_d	3077.285695278441
DEL_d	3115.6793668396635
HET_d	2708.257782946939
DEL_d	3042.2311513242375
HET_s	3395.26940954333
DEL_d	2679.8015284535404
HET_d	2890.909466192062
DEL_s	3227.3155338059
