# Supplementary material for: Phenotypic impact of individual conserved neuronal microexons and their master regulators in zebrafish
Source: eLife. 2025 Nov 18;13:RP104275. doi: 10.7554/eLife.104275 (PMC12626424; doi:10.7554/eLife.104275)
Supplement: Source data 2. [file elife-104275-data2.zip › raw_data/Fig5/abs_normal_acceleration-median-vav2_1.txt]

Genotype	abs_normal_acceleration-median
HET_d	1.953878591877448
DEL_d	2.4462500814046577
HET_d	1.1641183818835632
DEL_d	1.7430014324369019
HET_s	1.58850064527022
HET_d	2.690687173862937
DEL_d	1.97258355715153
HET_s	2.83590994131073
DEL_d	2.9730014295316614
HET_d	2.0219539304703256
DEL_s	2.82009521789209
DEL_d	3.1573266327970084
HET_d	2.4605188952070502
DEL_d	1.9046078499903054
HET_d	1.6990888598471994
HET_s	1.4761268453468
DEL_d	2.789827100276504
HET_d	4.090459219729728
HET_d	3.538655236422147
DEL_d	2.03255245596854
DEL_d	2.8371519168164046
HET_d	2.9751632999815385
HET_d	3.486946650729788
DEL_d	2.6356661533070427
HET_s	3.33855693038654
DEL_s	2.92719660011825
HET_s	3.02586455850319
HET_s	2.95552482978788
DEL_d	3.6714058138029806
HET_d	2.853960295855071
HET_d	2.331366770397559
DEL_d	2.482502506622735
HET_d	1.5835801242654544
DEL_d	1.0534202767469805
HET_d	1.7650272905395359
DEL_d	2.15236846318958
DEL_s	2.23313161573412
DEL_s	1.17592096971975
DEL_s	1.75422195158383
DEL_d	1.903485846418035
HET_d	1.616936596631067
HET_d	1.3143693896767474
DEL_d	1.27821838793129
DEL_d	1.481978204009831
HET_d	2.4335474655608538
HET_s	1.95455384481094
HET_s	2.30192892111455
HET_s	2.82816674791448
HET_d	1.2514697476391992
DEL_d	2.007100396183877
HET_d	1.1733643054937863
DEL_d	1.5258810292939495
HET_d	1.0536586776976566
DEL_d	1.2972576224022552
HET_s	1.85267890432395
DEL_d	2.595700824125038
HET_d	1.8827768172107116
HET_d	1.6352001785832189
DEL_d	1.3271592444193838
DEL_s	1.78417331059031
DEL_d	2.7227030386689774
HET_d	1.6111689874890034
DEL_s	1.17609950960858
HET_d	1.3616822591941677
DEL_d	1.3584995325529268
DEL_d	1.9335975494306559
HET_d	2.8123512428171225
HET_s	3.02895771384422
DEL_d	1.1011063981066405
HET_d	1.425319552006934
DEL_d	2.118913996374914
HET_d	2.3278810392536613
HET_s	0.602183919799251
HET_d	1.2969662102770845
DEL_d	1.026961272774126
DEL_s	2.62827337954762
DEL_d	2.167498527175967
HET_d	2.9103768627168414
HET_s	1.46835777281347
HET_s	2.34495703754155
HET_s	2.29347082830068
HET_d	0.8120660490047381
DEL_d	0.9177464481880022
HET_s	1.75944873001408
DEL_d	0.6879597702804792
HET_d	1.072350132125502
HET_d	1.8923753133894086
DEL_d	1.2748160594562923
HET_d	1.0964471777404177
DEL_d	1.1505994921263354
DEL_d	0.6551695843268797
HET_d	0.4059982396778185
DEL_d	2.4565484202341556
HET_d	1.8923857948603118
DEL_d	1.9054906354686403
HET_d	2.2039831348328343
HET_d	1.8920142856396067
DEL_d	1.6428256209147418
HET_d	1.0750090839053752
DEL_d	1.1179678490567786
