# Supplementary material for: Phenotypic impact of individual conserved neuronal microexons and their master regulators in zebrafish
Source: eLife. 2025 Nov 18;13:RP104275. doi: 10.7554/eLife.104275 (PMC12626424; doi:10.7554/eLife.104275)
Supplement: Source data 2. [file elife-104275-data2.zip › raw_data/Fig5/normed_distance_to_origin-frames_in_periphery-zsrrm4_12.txt]

Genotype	normed_distance_to_origin-frames_in_periphery
DEL_s	12316
HET_d	15936
DEL_d	14433
HET_s	14511
HET_s	15423.5
DEL_d	14177
HET_d	14082
HET_d	13170
DEL_d	12708
HET_d	15019
DEL_d	14946
HET_s	16754
DEL_d	16477
HET_d	16270
HET_s	14241
HET_d	8380
DEL_d	8682
DEL_s	13378.5
HET_d	13762
DEL_d	14217
DEL_s	14108
HET_d	13738
DEL_d	14034
HET_s	14039.5
DEL_d	12728
HET_d	12522
DEL_d	16778
HET_d	16461
HET_s	11529
HET_d	10682
DEL_d	10077
HET_d	12123
DEL_d	12428
DEL_d	14284
HET_d	14241
HET_s	11678
DEL_d	10204
HET_d	10720
HET_s	8297.5
DEL_d	11873
HET_d	10063
HET_s	12443.5
DEL_s	13723
HET_s	10049
DEL_d	4371
HET_d	4909
HET_s	12700.5
HET_s	13895.5
DEL_d	7218
HET_d	7631
DEL_s	9381.5
DEL_d	9039
HET_d	8806
DEL_d	10006
HET_d	10304
DEL_d	8466
HET_d	8397
HET_s	12561.5
DEL_s	4681.5
HET_s	10611.5
DEL_s	9012.5
DEL_d	11983
HET_d	12007
DEL_s	11480.5
DEL_d	10695
HET_d	10829
HET_d	11367
DEL_d	11499
DEL_s	13181.5
HET_s	9104.5
DEL_s	6929.5
HET_s	11714.5
HET_s	12618
HET_d	15009
DEL_d	14398
DEL_s	16694.5
DEL_d	11248
HET_d	11381
HET_d	14722
DEL_d	14543
DEL_d	13901
HET_d	13966
HET_s	14979.5
HET_s	13668.5
HET_d	11793
DEL_d	11640
DEL_d	12187
HET_d	12588
HET_s	17097
HET_d	15898
DEL_d	15880
DEL_d	14422
HET_d	13781
DEL_d	11761
HET_d	11927
DEL_d	11416
HET_d	10589
HET_s	11662
DEL_d	15518
HET_d	14832
HET_d	13470
DEL_d	13954
HET_d	14333
DEL_d	14668
HET_s	11371
HET_s	14853
HET_d	11535
DEL_d	11277
HET_s	12813.5
