# Supplementary material for: Phenotypic impact of individual conserved neuronal microexons and their master regulators in zebrafish
Source: eLife. 2025 Nov 18;13:RP104275. doi: 10.7554/eLife.104275 (PMC12626424; doi:10.7554/eLife.104275)
Supplement: Source data 2. [file elife-104275-data2.zip › raw_data/Fig5/distance_travelled-amax-asap1b_7.txt]

Genotype	distance_travelled-amax
HET_d	2347.927857191169
DEL_d	2145.306568938916
HET_s	2261.46308364824
DEL_s	2680.16709068526
DEL_s	2505.47921843514
HET_s	2753.58337118106
HET_d	2823.4953994688817
DEL_d	2789.915946180135
DEL_d	2880.561000062601
HET_d	2693.9469078970956
DEL_s	2635.26204241211
DEL_d	2922.508500559248
HET_d	2814.3091702655133
HET_d	2113.7068051013807
DEL_d	2297.49426583585
DEL_s	1938.07402790364
HET_s	2484.18936827957
HET_d	2218.4245246545565
DEL_d	1889.1871094928963
DEL_s	2039.65295633292
HET_s	2248.91205803199
HET_d	2918.3573283715427
DEL_d	2652.1839791476127
DEL_d	2323.126990970579
HET_d	2469.7501413123455
HET_s	3094.06486486222
DEL_s	3034.13905654802
HET_d	2497.220129635443
DEL_d	2420.383852370107
DEL_s	2561.97364787282
HET_s	3057.29514183401
