# Supplementary material for: Phenotypic impact of individual conserved neuronal microexons and their master regulators in zebrafish
Source: eLife. 2025 Nov 18;13:RP104275. doi: 10.7554/eLife.104275 (PMC12626424; doi:10.7554/eLife.104275)
Supplement: Source data 2. [file elife-104275-data2.zip › raw_data/Fig5/distance_travelled-amax-kif1b_1.txt]

Genotype	distance_travelled-amax
DEL_d	1845.9616366100868
HET_d	1845.9926717866017
DEL_s	2634.80127490206
DEL_s	2552.86703755663
HET_s	2323.29534361425
DEL_d	3001.3173654592088
HET_d	2947.9888251526863
HET_d	2310.0699807866395
DEL_d	2527.7301494600697
DEL_s	2706.79657232967
DEL_s	2810.35053554816
DEL_d	2487.7132351184973
HET_d	2422.87310199372
HET_d	2548.9289939382043
DEL_d	2303.6148572119846
DEL_d	2667.7223166438425
HET_d	2403.689225380317
HET_s	980.648818310563
HET_d	1847.3031984115346
DEL_d	1742.4824660382055
DEL_s	1800.52874891881
DEL_s	1620.41816338536
DEL_s	2276.14561680474
DEL_s	2759.91298181438
DEL_s	1758.74438708232
HET_d	1686.3925546822868
DEL_d	1667.0653064743183
HET_s	2155.44876772805
HET_d	2809.053766921946
DEL_d	3060.820449769992
DEL_d	3238.664008887854
HET_d	3229.5941391426677
HET_s	2805.95764189092
HET_s	3509.3902124913
