# Supplementary material for: Phenotypic impact of individual conserved neuronal microexons and their master regulators in zebrafish
Source: eLife. 2025 Nov 18;13:RP104275. doi: 10.7554/eLife.104275 (PMC12626424; doi:10.7554/eLife.104275)
Supplement: Source data 2. [file elife-104275-data2.zip › raw_data/Fig5/polarization_order_parameter-median-apbb1_1-GROUPS.txt]

Genotype	polarization_order_parameter-median
HET_HET	0.9616797763510583
HET_HET	0.939358931044689
DEL_DEL	0.9544591132451649
HET_DEL	0.9512053701476894
HET_DEL	0.9418041941450033
HET_DEL	0.8548516847173089
HET_HET	0.9131971412524893
DEL_DEL	0.9405476647306045
HET_DEL	0.9373221246066348
DEL_DEL	0.8088715270009911
HET_HET	0.9490348714542471
HET_DEL	0.908086053942597
HET_DEL	0.946967322154435
HET_DEL	0.8982346411235569
DEL_DEL	0.9299021896890389
