# Supplementary material for: Phenotypic impact of individual conserved neuronal microexons and their master regulators in zebrafish
Source: eLife. 2025 Nov 18;13:RP104275. doi: 10.7554/eLife.104275 (PMC12626424; doi:10.7554/eLife.104275)
Supplement: Source data 2. [file elife-104275-data2.zip › raw_data/Fig5/normed_distance_to_origin-median-zsrrm4_12.txt]

Genotype	normed_distance_to_origin-median
DEL_s	0.87948863779303
HET_d	0.9662281600103579
DEL_d	0.9313437674318644
HET_s	0.929553123497653
HET_s	0.942259821749125
DEL_d	0.9428303117352078
HET_d	0.936996859034678
HET_d	0.9515348941859914
DEL_d	0.9476871834139512
HET_d	0.9406478971993936
DEL_d	0.9469392130743681
HET_s	0.953631159581769
DEL_d	0.9714238278032203
HET_d	0.9572825149991996
HET_s	0.903377300310061
HET_d	0.7865853142522672
DEL_d	0.7915849632077252
DEL_s	0.90606472629834
HET_d	0.9203784278235556
DEL_d	0.9223745807894446
DEL_s	0.923030379736401
HET_d	0.8979925066371008
DEL_d	0.9059269575760862
HET_s	0.908559452241064
DEL_d	0.8961117858706709
HET_d	0.8879620077755916
DEL_d	0.969624842895233
HET_d	0.9626592684415622
HET_s	0.872378642533941
HET_d	0.8498848507753562
DEL_d	0.8338844507083483
HET_d	0.8770707650322486
DEL_d	0.8850610816524571
DEL_d	0.9307389962124486
HET_d	0.9184821593431807
HET_s	0.862830237186701
DEL_d	0.8286899370100522
HET_d	0.8356625903139683
HET_s	0.783049230879086
DEL_d	0.8810089711236325
HET_d	0.825111114040599
HET_s	0.901491870975259
DEL_s	0.917843330732291
HET_s	0.828291221059253
DEL_d	0.639831083133998
HET_d	0.6545404048712271
HET_s	0.89269099356723
HET_s	0.91409006215297
DEL_d	0.7539227887088498
HET_d	0.765310295141739
DEL_s	0.812630155253664
DEL_d	0.8010473721091718
HET_d	0.7943931609224123
DEL_d	0.8291842664539193
HET_d	0.8396821648839046
DEL_d	0.7859990362956191
HET_d	0.7793908171444589
HET_s	0.899161602830266
DEL_s	0.646114265720905
HET_s	0.83950211622303
DEL_s	0.799886248844829
DEL_d	0.8806582735610285
HET_d	0.8755902659418668
DEL_s	0.859639041777064
DEL_d	0.8621580556458537
HET_d	0.862502816093058
HET_d	0.8597235143858126
DEL_d	0.8681594532478472
DEL_s	0.913383898888104
HET_s	0.80354283633974
DEL_s	0.716567660823575
HET_s	0.891166579262531
HET_s	0.896777581059787
HET_d	0.9268649541462084
DEL_d	0.9150625156446851
DEL_s	0.957264685525754
DEL_d	0.8574844730256415
HET_d	0.8622574052557707
HET_d	0.9264493427551215
DEL_d	0.9255879966655687
DEL_d	0.9186311791629194
HET_d	0.9177639395825273
HET_s	0.924283709980921
HET_s	0.919122495503188
HET_d	0.8656354304254059
DEL_d	0.8662885938324963
DEL_d	0.8713768421705459
HET_d	0.8805751671616205
HET_s	0.942978014977815
HET_d	0.9451926375774784
DEL_d	0.9423491072210015
DEL_d	0.9394573371747927
HET_d	0.9196250053725221
DEL_d	0.8852801263963299
HET_d	0.8835534893208158
DEL_d	0.8602210624529534
HET_d	0.848442945624871
HET_s	0.868131040532206
DEL_d	0.9401506350794857
HET_d	0.929714602529127
HET_d	0.9103924635099676
DEL_d	0.9338484069475537
HET_d	0.9126176127073072
DEL_d	0.9271305229457327
HET_s	0.86539442870293
HET_s	0.932247161955278
HET_d	0.8712402075716841
DEL_d	0.8716967442610473
HET_s	0.879949177924843
