# Supplementary material for: Phenotypic impact of individual conserved neuronal microexons and their master regulators in zebrafish
Source: eLife. 2025 Nov 18;13:RP104275. doi: 10.7554/eLife.104275 (PMC12626424; doi:10.7554/eLife.104275)
Supplement: Source data 2. [file elife-104275-data2.zip › raw_data/Fig5/speed-median-zsrrm3_17.txt]

Genotype	speed-median
HET_s	3.42978263569414
HET_s	4.28532844773113
HET_s	3.96781789979851
HET_s	4.53287378105015
HET_s	4.76382110844399
HET_s	3.85225459396633
HET_s	2.93649851814422
HET_s	2.11374898083827
HET_s	2.15240103606303
HET_s	2.58799788880963
HET_s	4.10227364446978
HET_s	1.03713094564293
HET_s	4.44646881351103
HET_s	3.39939341720916
HET_s	2.4463451418577
HET_s	4.22393215535591
HET_s	0.945784078907157
HET_s	2.05466662251894
DEL_s	4.41859633667445
DEL_d	3.848272262372702
HET_d	3.8158341067215398
HET_s	3.13832173805727
HET_s	3.22062112792879
HET_s	3.06413924652588
HET_s	3.87944112263234
HET_s	4.35984086113046
HET_s	4.62828507857399
DEL_s	4.21952909109751
HET_s	2.23394928610301
HET_s	3.50941796635985
HET_s	1.54609343146964
HET_s	3.47355435645329
HET_s	3.2359600611835
HET_s	2.71244010525693
HET_s	3.40886284683173
DEL_s	2.61000923656956
HET_s	3.87908085986097
DEL_s	2.69423861502049
HET_d	4.226118097851237
DEL_d	4.219682568615809
HET_s	4.28159708878316
DEL_s	4.4300755141724
HET_s	3.23730205419743
HET_d	6.295073052676847
DEL_d	5.751170564167384
DEL_s	4.33966323665948
DEL_s	2.98398337788939
HET_s	2.04664945144822
HET_d	3.466476401222067
DEL_d	3.10288597432126
HET_d	2.6374268765125093
DEL_d	2.2548757415890948
HET_s	2.79680565696568
HET_s	3.73570116270996
