# Supplementary material for: Phenotypic impact of individual conserved neuronal microexons and their master regulators in zebrafish
Source: eLife. 2025 Nov 18;13:RP104275. doi: 10.7554/eLife.104275 (PMC12626424; doi:10.7554/eLife.104275)
Supplement: Source data 2. [file elife-104275-data2.zip › raw_data/Fig5/polarization_order_parameter-median-vav2_1-GROUPS.txt]

Genotype	polarization_order_parameter-median
HET_DEL	0.9491557811595456
HET_DEL	0.9467713608552473
HET_HET	0.9386287158190418
HET_DEL	0.9447196297017394
HET_HET	0.971938643283419
HET_DEL	0.9065744342373777
DEL_DEL	0.9404293916456894
HET_DEL	0.9548458655776593
HET_DEL	0.9639866684434495
HET_HET	0.9489853080628436
HET_DEL	0.9442992013171807
HET_DEL	0.9670664285004347
HET_DEL	0.9591729960140034
HET_DEL	0.9479854926457607
HET_HET	0.9133420137720442
DEL_DEL	0.9413214573546835
HET_HET	0.9562687085251607
HET_HET	0.940393383476152
HET_DEL	0.9354684131957572
HET_DEL	0.9673926535892198
HET_DEL	0.9038918059054117
HET_DEL	0.9754181758331407
DEL_DEL	0.8929871929891237
DEL_DEL	0.9331467681449543
DEL_DEL	0.9381953624885842
HET_DEL	0.9517175948743581
HET_DEL	0.943830867521395
HET_DEL	0.9679636704857293
HET_HET	0.9306575603065841
HET_HET	0.9352242781788191
HET_HET	0.9498568509788246
HET_DEL	0.8629667777102845
HET_DEL	0.9506837818876743
HET_DEL	0.7700285628018528
HET_HET	0.9496952476513295
HET_DEL	0.9607305882399972
HET_DEL	0.9490468465833061
DEL_DEL	0.9623834176180163
HET_DEL	0.9073788214252925
DEL_DEL	0.9480208859395678
HET_DEL	0.9579789268645631
HET_DEL	0.9683908791083795
HET_HET	0.9391249377527542
HET_DEL	0.9576158374968419
HET_DEL	0.9588562826441818
HET_HET	0.8718019260390371
HET_DEL	0.9618214143420036
DEL_DEL	0.9509184073026637
HET_DEL	0.9443990947335429
HET_HET	0.9597882450426937
HET_HET	0.9686702789996511
HET_HET	0.9556480716063985
HET_DEL	0.9405237192123401
HET_HET	0.9101489772206144
HET_DEL	0.8565169075347735
HET_DEL	0.9393492554123914
HET_DEL	0.964967097768936
HET_DEL	0.9068883500582053
HET_DEL	0.969638404923378
HET_DEL	0.9401101324060863
HET_DEL	0.9522455219350174
HET_DEL	0.9528879743636165
