# Supplementary material for: Phenotypic impact of individual conserved neuronal microexons and their master regulators in zebrafish
Source: eLife. 2025 Nov 18;13:RP104275. doi: 10.7554/eLife.104275 (PMC12626424; doi:10.7554/eLife.104275)
Supplement: Source data 2. [file elife-104275-data2.zip › raw_data/Fig5/mean_distance_to_center_of_group-median-evi5b_6-GROUPS.txt]

Genotype	mean_distance_to_center_of_group-median
DEL_DEL	0.8284393676355343
HET_DEL	0.7176891998713038
HET_DEL	0.8528033554079644
DEL_DEL	0.794714264620059
DEL_DEL	0.730497469538184
HET_DEL	0.8072077151233588
HET_DEL	0.4883117524085936
HET_DEL	0.6944251541460709
HET_DEL	0.7736647631760367
HET_HET	0.7471953610237838
HET_DEL	0.5449422636559869
HET_DEL	0.7323030315793568
HET_DEL	0.805156745326314
DEL_DEL	0.7111171195366844
HET_DEL	0.7732971267109501
HET_DEL	0.609348085397542
HET_DEL	0.671043409624849
HET_DEL	0.8803570020620503
HET_DEL	1.3532184379490269
HET_DEL	0.6690113935790377
HET_HET	0.7428597907884241
HET_HET	0.7013254804833617
HET_DEL	1.0022287635029445
DEL_DEL	0.623494483925118
DEL_DEL	0.8861929433708045
HET_DEL	0.8319302436401539
HET_DEL	0.6133169369624922
HET_HET	0.6834080585068003
HET_DEL	0.9838051011856551
DEL_DEL	0.554329922779195
HET_DEL	0.6502921434715403
DEL_DEL	1.0010195122801915
HET_DEL	0.8862515055164235
HET_DEL	0.7935316760390492
HET_HET	0.6408032168230683
HET_DEL	0.8457107176950356
HET_DEL	0.7944877269996358
HET_DEL	0.8852344281485209
HET_HET	1.105144477230966
HET_DEL	0.7930922960543388
DEL_DEL	0.8963053762823785
