# Supplementary material for: Phenotypic impact of individual conserved neuronal microexons and their master regulators in zebrafish
Source: eLife. 2025 Nov 18;13:RP104275. doi: 10.7554/eLife.104275 (PMC12626424; doi:10.7554/eLife.104275)
Supplement: Source data 2. [file elife-104275-data2.zip › raw_data/Fig5/mean_distance_to_center_of_group-median-itsn1_1-GROUPS.txt]

Genotype	mean_distance_to_center_of_group-median
HET_DEL	0.6216271613832215
HET_DEL	0.9502835482706002
HET_HET	0.738714869418045
HET_DEL	0.7939688738353994
HET_HET	0.7611871815082749
HET_DEL	0.7446404192708211
HET_DEL	0.7876992823320171
HET_DEL	0.48448924678706395
HET_DEL	0.7389008342253776
HET_DEL	0.7699074951467306
DEL_DEL	0.8608922153301222
HET_HET	0.9029110687892532
HET_DEL	0.7228314519163813
DEL_DEL	0.4804112520506505
DEL_DEL	0.6803065294797559
HET_HET	0.6767804041881534
DEL_DEL	0.6745164261760634
HET_HET	0.6742914135543793
DEL_DEL	0.682370697357332
DEL_DEL	0.7792395906456935
HET_HET	1.0367919365197693
HET_DEL	0.7692683334916707
DEL_DEL	0.6598300559308459
DEL_DEL	0.815665478018015
HET_DEL	0.6462692103202925
HET_DEL	0.8933072656231297
DEL_DEL	0.7740483857237566
HET_DEL	0.762771210564136
