# Supplementary material for: Phenotypic impact of individual conserved neuronal microexons and their master regulators in zebrafish
Source: eLife. 2025 Nov 18;13:RP104275. doi: 10.7554/eLife.104275 (PMC12626424; doi:10.7554/eLife.104275)
Supplement: Source data 2. [file elife-104275-data2.zip › raw_data/Fig5/abs_normal_acceleration-median-zsrrm4_12.txt]

Genotype	abs_normal_acceleration-median
DEL_s	2.43982590552261
HET_d	3.548106804008014
DEL_d	2.24989895756251
HET_s	3.10084465691904
HET_s	2.61447812126808
DEL_d	3.673657433839663
HET_d	2.6600245599705996
HET_d	2.078378966276139
DEL_d	1.8372601966778328
HET_d	3.943140057445877
DEL_d	3.8158284859273692
HET_s	4.50530592700684
DEL_d	3.763077814835351
HET_d	5.042777563442636
HET_s	2.59866941880684
HET_d	2.0618854251188647
DEL_d	2.109553548553905
DEL_s	3.08381755693719
HET_d	3.0245224348766597
DEL_d	2.5642108640137984
DEL_s	3.24978964828434
HET_d	2.6816998363104427
DEL_d	1.6648437630801665
HET_s	2.17890876304797
DEL_d	2.285646108641532
HET_d	1.7772393993079982
DEL_d	2.2313735354223256
HET_d	1.9158701617170775
HET_s	3.05522249628546
HET_d	2.75476703414423
DEL_d	2.5241886702111502
HET_d	1.5475894920485636
DEL_d	1.2806846379862922
DEL_d	2.8515744808100623
HET_d	3.467627607932223
HET_s	1.87173355967262
DEL_d	1.9510104517535891
HET_d	1.397099743844258
HET_s	0.934321850837142
DEL_d	1.751507934434516
HET_d	1.1200427672547648
HET_s	1.62767179516731
DEL_s	2.42493629366296
HET_s	2.05300687961654
DEL_d	1.0541884633969731
HET_d	1.7646701328236105
HET_s	1.93056196525685
HET_s	1.97145811063203
DEL_d	1.5104985610109867
HET_d	1.9306668067321255
DEL_s	1.69284138716488
DEL_d	2.065259893033474
HET_d	2.409985725532639
DEL_d	2.9336077476455755
HET_d	2.3777181532733294
DEL_d	0.9034173484616771
HET_d	1.2025733334159685
HET_s	1.962184333452
DEL_s	1.06423535896545
HET_s	2.38650015968559
DEL_s	2.26631677884469
DEL_d	1.9179050561206636
HET_d	1.5587499109145262
DEL_s	2.40503368564513
DEL_d	1.7966897712751662
HET_d	1.7378328228399638
HET_d	1.5885535928481669
DEL_d	1.6728961952418158
DEL_s	2.6922454708533
HET_s	2.33812098934989
DEL_s	0.949566360119211
HET_s	2.96616557651759
HET_s	3.04187050514623
HET_d	3.7268144604611795
DEL_d	2.9638545443491404
DEL_s	3.22125458462782
DEL_d	1.8885481434587705
HET_d	2.0532514896322622
HET_d	2.95061185964755
DEL_d	3.2195688030915264
DEL_d	2.6222998204725583
HET_d	3.1252613572147316
HET_s	3.80933137906465
HET_s	2.28977524549785
HET_d	2.329375640760823
DEL_d	2.660321980682255
DEL_d	2.1312743133003558
HET_d	2.036355690546633
HET_s	3.36002831716503
HET_d	2.982816104791567
DEL_d	3.308619700415971
DEL_d	2.312329899192317
HET_d	1.9302422034623006
DEL_d	2.19311765865565
HET_d	2.812506234608235
DEL_d	2.332196853859074
HET_d	3.1041324358358073
HET_s	2.0533453651738
DEL_d	2.6621592528429288
HET_d	2.855359750272543
HET_d	2.4659209027070457
DEL_d	3.3178498865633994
HET_d	2.3204612814082566
DEL_d	4.230479195317807
HET_s	2.6058208697447
HET_s	2.78689998764213
HET_d	2.385080139519436
DEL_d	1.604571260487409
HET_s	2.22953693112567
