# Supplementary material for: Phenotypic impact of individual conserved neuronal microexons and their master regulators in zebrafish
Source: eLife. 2025 Nov 18;13:RP104275. doi: 10.7554/eLife.104275 (PMC12626424; doi:10.7554/eLife.104275)
Supplement: Source data 2. [file elife-104275-data2.zip › raw_data/Fig5/mean_distance_to_center_of_group-median-vdac3_5-GROUPS.txt]

Genotype	mean_distance_to_center_of_group-median
HET_DEL	0.779736735851455
HET_HET	0.7410637168635144
HET_DEL	1.0498052418020611
HET_HET	0.7507575926457841
HET_DEL	0.7082825959069026
HET_DEL	0.8732540856350088
HET_DEL	0.6811534878252495
HET_DEL	0.8097534921630296
HET_HET	0.8144465402560894
HET_DEL	0.8368756740399248
HET_HET	0.8747953206741579
DEL_DEL	0.7390766303513153
HET_DEL	0.5490291144295723
HET_HET	0.7423511443339481
HET_DEL	0.7488209966644048
HET_DEL	0.813540217073655
DEL_DEL	0.6681326000108987
HET_HET	0.73192040500891
HET_DEL	0.7555466842712285
HET_DEL	0.7028128469285772
HET_DEL	0.6571625642324037
DEL_DEL	0.8626279834256849
HET_DEL	0.6951050267048583
DEL_DEL	0.6612482314530013
HET_DEL	0.6331133265516291
HET_HET	0.675729216894669
HET_DEL	0.7474768924006575
HET_DEL	0.7011662167296587
HET_DEL	0.7391655664603893
HET_DEL	0.7412402133837506
DEL_DEL	0.9980331067016567
HET_HET	0.6551055203417901
HET_HET	0.5894672016037767
DEL_DEL	0.737738485193923
HET_HET	0.6911136970865533
HET_DEL	0.7131377961090243
HET_DEL	0.8077047247886187
HET_DEL	0.7877179516815684
HET_HET	0.7755090917271515
DEL_DEL	0.5245994239663876
HET_HET	0.6817489606950492
HET_DEL	0.6079376275499743
DEL_DEL	0.6567442838780269
HET_DEL	0.8549437966584669
HET_DEL	0.6935689635312361
DEL_DEL	0.7909218779749775
HET_DEL	0.8314216197141975
DEL_DEL	0.6823403303769031
HET_DEL	0.6952873674764424
DEL_DEL	0.7544047858897496
HET_DEL	0.8094969587356121
HET_DEL	0.8781311262596465
DEL_DEL	0.8042350889173031
HET_DEL	0.9652471417322587
HET_DEL	0.7620801817114888
HET_DEL	0.5702817100294556
HET_DEL	0.7528088339219526
DEL_DEL	0.6430287533399904
DEL_DEL	0.7243287737348483
HET_DEL	0.7167044395535986
