# Supplementary material for: Phenotypic impact of individual conserved neuronal microexons and their master regulators in zebrafish
Source: eLife. 2025 Nov 18;13:RP104275. doi: 10.7554/eLife.104275 (PMC12626424; doi:10.7554/eLife.104275)
Supplement: Source data 2. [file elife-104275-data2.zip › raw_data/Fig5/abs_normal_acceleration-median-src_1.txt]

Genotype	abs_normal_acceleration-median
DEL_s	2.41465163378742
DEL_s	3.24520718392762
DEL_s	1.20530472378549
DEL_d	2.662542426231013
HET_d	2.6257417001002947
HET_d	2.396496870376068
DEL_d	2.4609562319566622
DEL_s	2.91563761884484
HET_s	2.22789788468574
HET_d	1.5416206483289228
DEL_d	1.6698204294502346
DEL_s	1.65722913252947
HET_d	2.550708239364991
DEL_d	2.204595684871798
DEL_s	2.33063326221401
HET_s	1.97030818123793
DEL_s	2.5998515801206
DEL_s	0.72942398579765
HET_s	2.66280627921235
HET_s	1.63606076825161
DEL_d	2.5604196593444404
HET_d	2.2184825391835465
DEL_d	1.9199179985135109
HET_d	2.185224765513033
HET_s	1.83457316886394
HET_s	1.95524411858638
DEL_d	2.381482229445842
HET_d	2.4700551922627105
HET_d	2.7994889301772776
DEL_d	2.476393610186062
HET_s	2.28877737207193
