# Supplementary material for: Phenotypic impact of individual conserved neuronal microexons and their master regulators in zebrafish
Source: eLife. 2025 Nov 18;13:RP104275. doi: 10.7554/eLife.104275 (PMC12626424; doi:10.7554/eLife.104275)
Supplement: Source data 2. [file elife-104275-data2.zip › raw_data/Fig5/abs_normal_acceleration-median-madd_1.txt]

Genotype	abs_normal_acceleration-median
DEL_d	0.8952642658129075
HET_d	0.791047868528663
DEL_d	2.2653595815431107
HET_d	3.488048701108711
DEL_d	1.4665616699684494
HET_d	1.256566465379254
HET_s	3.34487077712097
HET_s	2.23752707661055
HET_s	2.0189088110836
DEL_d	2.1784725523425514
HET_d	2.4252954831901112
DEL_d	1.9252069808763446
HET_d	2.84736611548871
HET_d	1.2352735567473614
DEL_d	1.1487655562277859
DEL_d	1.654197504866955
HET_d	1.2548982270233382
DEL_s	1.25487646864021
HET_s	0.74376554824918
DEL_s	1.33040405748152
HET_s	2.34865928398183
DEL_d	1.5650707308602203
HET_d	1.9431591296965633
HET_d	2.8338259205380463
DEL_d	2.397817968265412
DEL_d	1.8746141102178897
HET_d	1.6643547893172248
HET_d	2.269146752768318
DEL_d	2.548221307671195
DEL_d	1.647904225330994
HET_d	2.2326026853798457
