# Supplementary material for: Phenotypic impact of individual conserved neuronal microexons and their master regulators in zebrafish
Source: eLife. 2025 Nov 18;13:RP104275. doi: 10.7554/eLife.104275 (PMC12626424; doi:10.7554/eLife.104275)
Supplement: Source data 2. [file elife-104275-data2.zip › raw_data/Fig5/nb_angle_degrees-ratio_in_front-shank3a_2-NB.txt]

Genotype	nb_angle_degrees-ratio_in_front
HET_d	0.5021669074341594
DEL_d	0.4832203578175353
HET_d	0.25536170685631737
DEL_d	0.7265251694632737
HET_d	0.2544171574619402
DEL_d	0.7365262806978553
HET_s	0.36320702300255586
HET_s	0.6206800755639515
HET_d	0.7080231136792977
DEL_d	0.30114457161906877
DEL_s	0.6430714523835982
DEL_s	0.34620513390376706
HET_d	0.4029892210245583
DEL_d	0.5904544949438827
DEL_s	0.7329703300366708
DEL_s	0.25419491054561616
DEL_d	0.44582731414601623
HET_d	0.5523391487943105
DEL_s	0.37793088120902324
DEL_s	0.5996221802422491
DEL_s	0.6567951994666074
DEL_s	0.33375930658962105
HET_d	0.6334592732525837
DEL_d	0.33553728192021337
HET_d	0.2203578175352817
DEL_d	0.784309367707523
DEL_d	0.5898433159239915
HET_d	0.4079342149127681
DEL_d	0.6101233470385599
HET_d	0.36398488720968997
DEL_s	0.5012779197688632
DEL_s	0.4777753083675964
DEL_d	0.5962884764973886
HET_d	0.3994888320924547
HET_d	0.4739415490610068
DEL_d	0.5200022224691633
DEL_d	0.33375930658962105
HET_d	0.6592954772752528
HET_d	0.17885320591176798
DEL_d	0.8103678186465163
HET_s	0.3877653072563618
HET_s	0.6215135015001667
DEL_d	0.4841649072119124
HET_d	0.4932214690521169
HET_d	0.284087120791199
DEL_d	0.7022446938548728
HET_d	0.6081231247916435
DEL_d	0.3817646405156128
HET_s	0.5006667407489721
HET_s	0.4926102900322258
HET_s	0.3173685965107234
HET_s	0.6629069896655184
HET_d	0.5738970996777419
DEL_d	0.4044893877097455
HET_s	0.6635737304144905
HET_s	0.32864762751416826
DEL_s	0.4421046782975886
DEL_s	0.5463384820535615
DEL_d	0.2703078119791088
HET_d	0.7081897988665408
HET_d	0.43327036337370817
DEL_d	0.5570063340371152
DEL_s	0.47866429603289257
DEL_s	0.506000666740749
HET_d	0.4974997221913546
DEL_d	0.4870541171241249
DEL_d	0.2856428492054673
HET_d	0.7018002000222247
HET_d	0.33314812756972995
DEL_d	0.6462384709412157
DEL_d	0.5943993777086343
HET_d	0.3864873874874986
DEL_s	0.444493832648072
DEL_s	0.5388376486276253
DEL_d	0.6003444827203023
HET_d	0.39048783198133125
HET_d	0.6742415823980442
DEL_d	0.3165907323035893
HET_d	0.45839586459896614
DEL_d	0.5138680451336779
HET_s	0.5584509389932215
HET_s	0.42499166574063785
HET_d	0.4190465607289699
DEL_d	0.5702855872874764
DEL_d	0.47960884542726967
HET_d	0.5133903767085232
DEL_s	0.5375597288587621
DEL_s	0.46216246249583287
HET_s	0.3982109123235915
HET_s	0.5547283031447938
DEL_d	0.5507834203800422
HET_d	0.432159128792088
HET_s	0.42560284476052895
HET_s	0.5397266362929214
DEL_s	0.5223913768196466
DEL_s	0.47049672185798425
HET_s	0.7033003667074119
HET_s	0.29858873208134235
DEL_s	0.47894210467829756
DEL_s	0.5068340926769641
HET_s	0.4141571285698411
HET_s	0.5725080564507168
DEL_s	0.6066785198355373
DEL_s	0.3623735970663407
HET_s	0.3635403933770419
HET_s	0.6370152239137682
DEL_d	0.27019668852094675
HET_d	0.7182464718302034
DEL_d	0.314757195243916
HET_d	0.6806311812423602
HET_s	0.39293254806089567
HET_s	0.592676964107123
HET_s	0.4530503389265474
HET_s	0.5158906545171685
DEL_d	0.6450716746305145
HET_d	0.34820535615068343
DEL_d	0.46999666629625514
HET_d	0.5216690743415935
DEL_d	0.5113345927325258
HET_d	0.48249805533948215
HET_s	0.6194577175241693
HET_s	0.3475386154017113
DEL_s	0.5415601733525948
DEL_s	0.45260584509389934
DEL_s	0.5325591732414713
DEL_s	0.45955106122902545
DEL_s	0.48788754306034005
DEL_s	0.5110012223580398
HET_s	0.6024002666962995
HET_s	0.3880986776308479
