# Supplementary material for: Phenotypic impact of individual conserved neuronal microexons and their master regulators in zebrafish
Source: eLife. 2025 Nov 18;13:RP104275. doi: 10.7554/eLife.104275 (PMC12626424; doi:10.7554/eLife.104275)
Supplement: Source data 2. [file elife-104275-data2.zip › raw_data/Fig5/distance_travelled-amax-src_1.txt]

Genotype	distance_travelled-amax
DEL_s	2583.93149852551
DEL_s	3212.3709949984
DEL_s	2088.48023963306
DEL_d	2769.8277216497145
HET_d	2752.1684527216726
HET_d	2778.7882014109023
DEL_d	2786.1975508820747
DEL_s	2664.77227344472
HET_s	2043.96529527046
HET_d	2209.11191387274
DEL_d	2257.5831111801517
DEL_s	2109.21796660961
HET_d	2553.658072942326
DEL_d	2583.729285184981
DEL_s	3194.71753336302
HET_s	2791.78131232899
DEL_s	3281.10488310489
DEL_s	1350.27493358782
HET_s	2361.17454113103
HET_s	1443.67010849014
DEL_d	2404.875469343243
HET_d	2203.730264717272
DEL_d	2423.527873649813
HET_d	2543.9737273714754
HET_s	2446.63887469526
HET_s	1990.23416394397
DEL_d	2387.0645740504992
HET_d	2296.7762618425077
HET_d	2758.518542216808
DEL_d	2585.3084476863887
HET_s	2061.14039232856
