# Supplementary material for: Phenotypic impact of individual conserved neuronal microexons and their master regulators in zebrafish
Source: eLife. 2025 Nov 18;13:RP104275. doi: 10.7554/eLife.104275 (PMC12626424; doi:10.7554/eLife.104275)
Supplement: Source data 2. [file elife-104275-data2.zip › raw_data/Fig5/speed-median-mef2ca_2.txt]

Genotype	speed-median
DEL_d	2.2685951464811023
HET_d	2.128076157967632
DEL_d	3.767975765737844
HET_d	3.4434487029986247
DEL_s	2.43922367404246
HET_d	2.377729648081642
DEL_d	2.5435983368668054
DEL_d	2.6982739539558667
HET_d	2.4864152230187493
DEL_s	1.68937603655404
HET_d	3.637639818945548
DEL_d	3.6559019599376663
DEL_d	1.9961754048463383
HET_d	2.0655573541577974
HET_d	2.5715267351284066
DEL_d	2.4198949678867265
HET_d	2.889753043830379
DEL_d	3.450858703135
HET_d	3.5942635866367576
DEL_d	3.2884935652115024
DEL_d	4.223342768966189
HET_d	3.8094313674859164
DEL_d	5.971651796736828
HET_d	5.99305216432115
DEL_s	2.70511818563392
DEL_d	5.131182773726222
HET_d	5.069188425438822
DEL_d	3.473835631988063
HET_d	3.675273668573274
DEL_s	3.50697800503619
HET_s	3.13247739789793
DEL_s	3.58831184201738
DEL_s	4.22282596792065
DEL_d	5.441762379645603
HET_d	6.055818040675577
HET_s	4.19459799981291
DEL_d	4.785376809896779
HET_d	4.6950281805402225
HET_d	2.895046592359333
DEL_d	3.3565603925441274
HET_s	4.5892405363895
HET_d	2.638761615618205
DEL_d	2.515644310792604
HET_s	2.52865780270138
HET_d	4.821093134850981
DEL_d	4.610250156750458
HET_s	4.41980629951745
HET_s	2.33790843300588
HET_s	2.65967739340998
HET_s	3.18484571829929
DEL_d	2.507950822710514
HET_d	2.615967112051556
