# Supplementary material for: Phenotypic impact of individual conserved neuronal microexons and their master regulators in zebrafish
Source: eLife. 2025 Nov 18;13:RP104275. doi: 10.7554/eLife.104275 (PMC12626424; doi:10.7554/eLife.104275)
Supplement: Source data 2. [file elife-104275-data2.zip › raw_data/Fig5/mean_distance_to_center_of_group-median-reln_2-GROUPS.txt]

Genotype	mean_distance_to_center_of_group-median
HET_HET	0.7082443453478853
DEL_DEL	0.8216986239024593
HET_HET	0.5361689244061121
DEL_DEL	0.7015628875210356
HET_DEL	0.6433434045713831
HET_DEL	0.7458102313194119
HET_DEL	0.657160856217818
HET_DEL	0.9178609036571295
HET_DEL	0.7398696051473541
HET_HET	0.6491500191579447
HET_DEL	0.5894388271142896
HET_HET	1.4421255302701996
DEL_DEL	0.8207603289625327
HET_DEL	0.7812293227023712
HET_DEL	0.6505311223961265
HET_DEL	0.812151791020568
HET_DEL	0.8754360802979622
HET_DEL	0.8904189917527134
HET_DEL	0.786421228445527
DEL_DEL	0.6619199970521528
DEL_DEL	0.8414980133282699
DEL_DEL	0.6937374558947647
DEL_DEL	2.7189961307537573
HET_HET	0.8025644995589831
HET_DEL	0.6576086657713629
HET_HET	0.5834904773069064
HET_DEL	0.7880127703155799
HET_HET	1.1719057353379583
HET_HET	1.1616106923306877
DEL_DEL	0.7267224779684971
HET_DEL	0.6937148847387125
HET_DEL	0.5398891370662611
