# Supplementary material for: Phenotypic impact of individual conserved neuronal microexons and their master regulators in zebrafish
Source: eLife. 2025 Nov 18;13:RP104275. doi: 10.7554/eLife.104275 (PMC12626424; doi:10.7554/eLife.104275)
Supplement: Source data 2. [file elife-104275-data2.zip › raw_data/Fig5/normed_distance_to_origin-median-evi5b_6.txt]

Genotype	normed_distance_to_origin-median
DEL_s	0.904784223744409
HET_d	0.9403166194426883
DEL_d	0.9402677325032656
DEL_d	0.901800633493705
HET_d	0.9021102804538041
DEL_s	0.894634555037167
DEL_s	0.885836592650052
DEL_d	0.9104128385877063
HET_d	0.8841755674321011
DEL_d	0.9652616387530375
HET_d	0.9718126915821791
DEL_d	0.9300401622013843
HET_d	0.9300158019693273
DEL_d	0.8850029876894309
HET_d	0.9032659043674965
HET_s	0.925671577867766
DEL_d	0.9212245806900138
HET_d	0.9230839504359439
HET_d	0.7511331797562609
DEL_d	0.7525636242772233
DEL_d	0.7648433682764441
HET_d	0.7450693468819296
DEL_s	0.869532840851603
DEL_d	0.8845200341835782
HET_d	0.8830991301241444
HET_d	0.9354689375000025
DEL_d	0.938211144278666
HET_d	0.9177697691200561
DEL_d	0.9291402794037852
HET_d	0.8622354603429105
DEL_d	0.8545160391537849
DEL_d	0.8057968388255863
HET_d	0.8675682116985199
DEL_d	0.9032168934129104
HET_d	0.9164644615760354
HET_s	0.882542975114014
HET_s	0.811179032681941
DEL_d	0.8116424047836
HET_d	0.7938800267557049
DEL_s	0.867569437400082
DEL_s	0.800143485321872
HET_d	0.8499640548379666
DEL_d	0.8468324504290665
HET_d	0.9405896412136088
DEL_d	0.9415540904503361
HET_s	0.917006104912045
HET_d	0.908530644860292
DEL_d	0.8964657414608384
DEL_s	0.913620675492725
HET_d	0.94862270642667
DEL_d	0.9463741574868921
DEL_s	0.89459281925086
DEL_d	0.8727992376619913
HET_d	0.8842286521848184
HET_d	0.8280539256951598
DEL_d	0.8507479096149339
HET_s	0.93598503629222
DEL_d	0.8051466914712961
HET_d	0.8219336649688751
HET_d	0.845270202332778
DEL_d	0.8560772428204997
HET_d	0.9049615386191592
DEL_d	0.8856911604994815
HET_s	0.856027533579445
DEL_d	0.8100692781743244
HET_d	0.8039526844412614
DEL_s	0.79589020742965
