# Supplementary material for: Phenotypic impact of individual conserved neuronal microexons and their master regulators in zebrafish
Source: eLife. 2025 Nov 18;13:RP104275. doi: 10.7554/eLife.104275 (PMC12626424; doi:10.7554/eLife.104275)
Supplement: Source data 2. [file elife-104275-data2.zip › raw_data/Fig5/nb_angle_degrees-ratio_in_front-src_1-NB.txt]

Genotype	nb_angle_degrees-ratio_in_front
DEL_s	0.5471719079897767
DEL_s	0.4474386042893655
DEL_s	0.33798199799977774
DEL_s	0.6684631625736193
DEL_s	0.5879542171352372
DEL_s	0.38432048005333924
DEL_d	0.6146794088232026
HET_d	0.38626514057117456
HET_d	0.4190465607289699
DEL_d	0.574119346594066
DEL_s	0.44710523391487944
DEL_s	0.5528947660851206
HET_s	0.6164018224247139
HET_s	0.35776197355261696
HET_d	0.32814757195243915
DEL_d	0.6890765640626736
DEL_s	0.5372819202133571
DEL_s	0.43104789421046785
HET_d	0.3754306034003778
DEL_d	0.6082898099788866
DEL_s	0.5326147349705522
DEL_s	0.4703300366707412
HET_s	0.6204578286476276
HET_s	0.38670963440382267
DEL_s	0.18590954550505612
DEL_s	0.8185353928214246
DEL_s	0.648349816646294
DEL_s	0.34131570174463827
HET_s	0.554622783121143
HET_s	0.4289764830155112
HET_s	0.623402600288921
HET_s	0.48433159239915546
DEL_d	0.5399488832092455
HET_d	0.4407156350705634
DEL_d	0.4551061229025447
HET_d	0.5441160128903212
HET_s	0.549894432714746
HET_s	0.45816201800200024
HET_s	0.39804422713634846
HET_s	0.5957328592065785
DEL_d	0.3940993443715968
HET_d	0.5967885320591176
HET_d	0.598455383931548
DEL_d	0.38682075786198467
HET_s	0.691521280142238
HET_s	0.2994221580175575
