# Supplementary material for: Phenotypic impact of individual conserved neuronal microexons and their master regulators in zebrafish
Source: eLife. 2025 Nov 18;13:RP104275. doi: 10.7554/eLife.104275 (PMC12626424; doi:10.7554/eLife.104275)
Supplement: Source data 2. [file elife-104275-data2.zip › raw_data/Fig5/abs_tg_acceleration-median-vav2_1.txt]

Genotype	abs_tg_acceleration-median
HET_d	13.774478732801526
DEL_d	14.992915606364718
HET_d	9.584620714106357
DEL_d	11.756876958139149
HET_s	9.4504125907942
HET_d	10.047515977876355
DEL_d	9.71426795311326
HET_s	14.3126414106046
DEL_d	10.892441511300458
HET_d	9.46090166750772
DEL_s	13.4990905321998
DEL_d	13.336955309124889
HET_d	12.567944137142273
DEL_d	10.60926097468812
HET_d	10.619494822439908
HET_s	10.3075792003194
DEL_d	13.561067691964329
HET_d	14.497231010640203
HET_d	14.130177379696317
DEL_d	12.649485460068378
DEL_d	11.58009859483068
HET_d	10.651635373428842
HET_d	12.754370297526226
DEL_d	11.544411653799413
HET_s	13.4506093516254
DEL_s	13.3065778290528
HET_s	11.8776311845065
HET_s	11.749930092927
DEL_d	12.235216281557895
HET_d	12.527848116331747
HET_d	15.74161106644624
DEL_d	14.892779972058182
HET_d	11.016633654166199
DEL_d	8.060728287089876
HET_d	16.515206099279048
DEL_d	16.851919104934694
DEL_s	12.5095855761459
DEL_s	8.8671021940598
DEL_s	9.11435525950597
DEL_d	10.038071966449717
HET_d	9.520876861207837
HET_d	11.48357822442351
DEL_d	10.274048834953978
DEL_d	9.409877145077674
HET_d	11.452839993160413
HET_s	11.6817524770877
HET_s	11.4350450596481
HET_s	16.8380349559783
HET_d	12.62424265779195
DEL_d	15.51503914911401
HET_d	12.298746849599901
DEL_d	15.448345068496726
HET_d	9.68272146114803
DEL_d	9.217500659544111
HET_s	8.31873292908882
DEL_d	14.564823190354677
HET_d	14.237532931634698
HET_d	10.440189626037608
DEL_d	9.96079030223206
DEL_s	12.1422812044024
DEL_d	10.114660750887957
HET_d	8.842236473495884
DEL_s	8.48902949008685
HET_d	10.012389931870278
DEL_d	10.441457920785128
DEL_d	10.86892999583665
HET_d	12.36490334641152
HET_s	12.4038832297479
DEL_d	6.710219407511018
HET_d	7.996600574872522
DEL_d	13.948596538593861
HET_d	13.965212457521266
HET_s	3.85655750239117
HET_d	10.115713360837061
DEL_d	10.360611869619307
DEL_s	17.3301075504812
DEL_d	12.429986128051045
HET_d	13.906064870588818
HET_s	14.3065352401158
HET_s	16.4818986626407
HET_s	15.6025456782936
HET_d	8.518253541518279
DEL_d	10.234222452665007
HET_s	9.43624741064663
DEL_d	3.3728191784744364
HET_d	6.752177247216222
HET_d	11.754941111471698
DEL_d	10.04776318857075
HET_d	11.282572895030171
DEL_d	11.39018419803432
DEL_d	7.483976443512404
HET_d	3.820692053089288
DEL_d	15.518050864795233
HET_d	15.184682939999181
DEL_d	13.66840612027125
HET_d	13.920662070554194
HET_d	9.567292150637776
DEL_d	10.032173714123653
HET_d	8.633460551643218
DEL_d	9.080491158505968
