# Supplementary material for: Phenotypic impact of individual conserved neuronal microexons and their master regulators in zebrafish
Source: eLife. 2025 Nov 18;13:RP104275. doi: 10.7554/eLife.104275 (PMC12626424; doi:10.7554/eLife.104275)
Supplement: Source data 2. [file elife-104275-data2.zip › raw_data/Fig5/nb_angle_degrees-ratio_in_front-ap1g1_1-NB.txt]

Genotype	nb_angle_degrees-ratio_in_front
HET_s	0.4681075675075008
HET_s	0.5209467718635404
HET_s	0.6314590510056673
HET_s	0.3638182020224469
DEL_s	0.7107456384042672
DEL_s	0.2745860651183465
DEL_s	0.401155683964885
DEL_s	0.5815646182909212
HET_d	0.3893982330388398
DEL_d	0.5718968774308256
HET_s	0.2957550838982109
HET_s	0.7030225580620069
DEL_s	0.5488387598622069
DEL_s	0.4272141349038782
HET_d	0.3477608623180353
DEL_d	0.6263473719302145
HET_s	0.5525613957106346
HET_s	0.4121569063229248
DEL_s	0.48844316035115015
DEL_s	0.5174463829314369
DEL_s	0.6276808534281587
DEL_s	0.35848427603067007
HET_d	0.4399377708634293
DEL_d	0.530781197910879
DEL_d	0.38565396155128345
HET_d	0.5911212356928548
DEL_d	0.3007000777864207
HET_d	0.6840204467163018
HET_d	0.4487720857873097
DEL_d	0.5379486609623292
DEL_d	0.5418935437270808
HET_d	0.4516057339704412
HET_s	0.500166685187243
HET_s	0.4862206911879098
DEL_s	0.42204689409934437
DEL_s	0.5472274697188576
DEL_d	0.6219579953328147
HET_d	0.36192910323369265
HET_d	0.4848316479608845
DEL_d	0.5108900988998778
DEL_s	0.5056117346371819
DEL_s	0.4839982220246694
HET_s	0.6594621624624958
HET_s	0.32825869541060115
DEL_d	0.54956106234026
HET_d	0.44160462273585954
