# Supplementary material for: Phenotypic impact of individual conserved neuronal microexons and their master regulators in zebrafish
Source: eLife. 2025 Nov 18;13:RP104275. doi: 10.7554/eLife.104275 (PMC12626424; doi:10.7554/eLife.104275)
Supplement: Source data 2. [file elife-104275-data2.zip › raw_data/Fig5/speed-median-madd_1.txt]

Genotype	speed-median
DEL_d	2.0917335031737982
HET_d	1.9451572708512552
DEL_d	3.788920191546464
HET_d	4.099031388083876
DEL_d	3.546589852270766
HET_d	3.1598715441010308
HET_s	3.55352350798168
HET_s	3.83738748428236
HET_s	4.12517308277274
DEL_d	3.4594788363233686
HET_d	3.3679898254025056
DEL_d	3.6478165547569223
HET_d	3.769856003779853
HET_d	2.3902191592401634
DEL_d	2.58274375587072
DEL_d	4.132782467045972
HET_d	3.615049980946252
DEL_s	3.08783414639037
HET_s	2.16764514419606
DEL_s	3.28942062039343
HET_s	3.41962136418585
DEL_d	2.7599067839117444
HET_d	2.8526467520467396
HET_d	3.7407884968643614
DEL_d	3.166051597932041
DEL_d	3.4291607516997495
HET_d	3.6476458199730803
HET_d	3.5593042248622337
DEL_d	3.3747320825203477
DEL_d	4.0343013620797326
HET_d	4.156831395951237
