# Supplementary material for: Phenotypic impact of individual conserved neuronal microexons and their master regulators in zebrafish
Source: eLife. 2025 Nov 18;13:RP104275. doi: 10.7554/eLife.104275 (PMC12626424; doi:10.7554/eLife.104275)
Supplement: Source data 2. [file elife-104275-data2.zip › raw_data/Fig5/distance_travelled-amax-ap1g1_1.txt]

Genotype	distance_travelled-amax
HET_s	1464.09858982792
HET_s	1600.27267621321
DEL_s	2357.22807547105
DEL_s	2085.69129190254
HET_d	2086.0472868181823
DEL_d	1907.0907491678547
HET_s	1735.48857602912
DEL_s	1967.10642950555
HET_d	1895.3273702890087
DEL_d	1795.9183335977264
HET_s	1868.18844562124
DEL_s	1176.70946145914
DEL_s	1909.38504203269
HET_d	1953.3226106452587
DEL_d	1890.7062905033472
DEL_d	2312.5580936530373
HET_d	2169.6328844080513
DEL_d	2023.662912904601
HET_d	2036.430707277174
HET_d	1597.3958943975692
DEL_d	1558.5079370002643
DEL_d	1380.3547634776305
HET_d	1031.0883782578485
HET_s	1690.64375723267
DEL_s	1460.330098963
DEL_d	1889.028780380977
HET_d	1903.824453677239
HET_d	1528.1904159407302
DEL_d	1651.041870737197
DEL_s	2115.47560891479
HET_s	1969.00196512936
DEL_d	1961.2593042658382
HET_d	1981.064019482307
