# Supplementary material for: Phenotypic impact of individual conserved neuronal microexons and their master regulators in zebrafish
Source: eLife. 2025 Nov 18;13:RP104275. doi: 10.7554/eLife.104275 (PMC12626424; doi:10.7554/eLife.104275)
Supplement: Source data 2. [file elife-104275-data2.zip › raw_data/Fig5/normed_distance_to_origin-median-mef2ca_2.txt]

Genotype	normed_distance_to_origin-median
DEL_d	0.7383832895991931
HET_d	0.7116773707248896
DEL_d	0.9103979445217414
HET_d	0.899321196899424
DEL_s	0.910936568170397
HET_d	0.7944809246701836
DEL_d	0.8120192723110915
DEL_d	0.9339684873855917
HET_d	0.8247326647706121
DEL_s	0.971706324189899
HET_d	0.8854468877028494
DEL_d	0.9061771119644451
DEL_d	0.9794189136260543
HET_d	0.976588960627328
HET_d	0.7749556291091646
DEL_d	0.7792932567181713
HET_d	0.9229433428974707
DEL_d	0.9775225615026955
HET_d	0.8690625548898354
DEL_d	0.8604714041063293
DEL_d	0.7607734177502141
HET_d	0.7641969224949869
DEL_d	0.7873507681406176
HET_d	0.7494931792564854
DEL_s	0.950238398102424
DEL_d	0.797053558294341
HET_d	0.784955408917775
DEL_d	0.8449798225337881
HET_d	0.8433047253038743
DEL_s	0.781357606950686
HET_s	0.887232721355402
DEL_s	0.819679981943088
DEL_s	0.950120104575948
DEL_d	0.9377077323051715
HET_d	0.940701113927248
HET_s	0.862919043997035
DEL_d	0.8551057190312796
HET_d	0.8568526365676534
HET_d	0.9553093473386561
DEL_d	0.955383301036498
HET_s	0.90052315013956
HET_d	0.8352418707037008
DEL_d	0.8315950569276889
HET_s	0.861036887969284
HET_d	0.7180428600800286
DEL_d	0.7318943453840723
HET_s	0.733989420893089
HET_s	0.869449416026015
HET_s	0.854487454566202
HET_s	0.866419802561242
DEL_d	0.770302600963834
HET_d	0.7803933106113703
