# Supplementary material for: Phenotypic impact of individual conserved neuronal microexons and their master regulators in zebrafish
Source: eLife. 2025 Nov 18;13:RP104275. doi: 10.7554/eLife.104275 (PMC12626424; doi:10.7554/eLife.104275)
Supplement: Source data 2. [file elife-104275-data2.zip › raw_data/Fig5/normed_distance_to_origin-median-shank3b_1.txt]

Genotype	normed_distance_to_origin-median
HET_s	0.827857585271487
DEL_s	0.921608859177883
HET_d	0.8726201929853529
DEL_d	0.8661152289472216
DEL_s	0.921209726994678
DEL_d	0.8548439837774494
HET_d	0.8530416456127274
HET_d	0.8499754816193792
DEL_d	0.8681592931994799
DEL_s	0.915202738065696
HET_s	0.907239217008919
HET_s	0.925108093118209
HET_s	0.91313292455496
HET_s	0.866333045350894
DEL_s	0.922009386173388
DEL_d	0.7977718391693382
HET_d	0.8239935386180014
HET_d	0.9189924495914377
DEL_d	0.9011399936568034
DEL_s	0.913988932746209
HET_d	0.9448738191989636
DEL_d	0.9519667420249921
HET_s	0.94023996763063
DEL_d	0.9403357049782798
HET_d	0.9352670513716765
HET_s	0.915600746643006
HET_s	0.930137682823558
DEL_s	0.897422931010029
HET_s	0.861110041769301
DEL_d	0.8613078867073476
HET_d	0.8536546313496356
DEL_s	0.83006499489982
DEL_d	0.8997018004106431
HET_d	0.9147070816423666
HET_s	0.866034264047376
DEL_d	0.9253861185723955
HET_d	0.9193010833765238
HET_s	0.886350355781391
HET_d	0.9012056244240418
DEL_d	0.8837038555892186
HET_s	0.945289692812205
