# Supplementary material for: Phenotypic impact of individual conserved neuronal microexons and their master regulators in zebrafish
Source: eLife. 2025 Nov 18;13:RP104275. doi: 10.7554/eLife.104275 (PMC12626424; doi:10.7554/eLife.104275)
Supplement: Source data 2. [file elife-104275-data2.zip › raw_data/Fig5/abs_normal_acceleration-median-asap1b_7.txt]

Genotype	abs_normal_acceleration-median
HET_d	2.175019100112178
DEL_d	1.6822568792729249
HET_s	3.12017471038267
DEL_s	1.80330968845724
DEL_s	1.26500787887719
HET_s	1.25443529833834
HET_d	2.7087671912513716
DEL_d	2.2132953691079544
DEL_d	2.159498654922175
HET_d	1.8777939818399103
DEL_s	1.5489064845896
DEL_d	2.06574894198717
HET_d	1.9223127143322536
HET_d	2.029192743154249
DEL_d	2.6962898147410144
DEL_s	1.45513533624966
HET_s	2.1423344420841
HET_d	2.0986412339705476
DEL_d	1.095588315591581
DEL_s	2.71641289304222
HET_s	1.83380261971582
HET_d	3.517795131986488
DEL_d	2.0094959152683054
DEL_d	2.4907019987020855
HET_d	2.5705725039464777
HET_s	2.11346540941302
DEL_s	2.39828903768892
HET_d	2.6187039344840306
DEL_d	2.2235170136483395
DEL_s	2.72344618294337
HET_s	2.59082183778518
