# Supplementary material for: Phenotypic impact of individual conserved neuronal microexons and their master regulators in zebrafish
Source: eLife. 2025 Nov 18;13:RP104275. doi: 10.7554/eLife.104275 (PMC12626424; doi:10.7554/eLife.104275)
Supplement: Source data 2. [file elife-104275-data2.zip › raw_data/Fig5/abs_normal_acceleration-median-shank3b_1.txt]

Genotype	abs_normal_acceleration-median
HET_s	0.969972932315851
DEL_s	3.33222376442203
HET_d	1.680743828547992
DEL_d	1.7069246250223147
DEL_s	1.827751868715
DEL_d	2.4764520136476067
HET_d	2.3846436867731162
HET_d	1.5303827705613982
DEL_d	2.1696851490866953
DEL_s	2.31794540934383
HET_s	2.30142372904053
HET_s	1.97566196422645
HET_s	1.761348474809
HET_s	0.774375640846067
DEL_s	1.64620595999731
DEL_d	0.5477406996943086
HET_d	0.7238656692127993
HET_d	2.0345963827288784
DEL_d	1.3145098555161385
DEL_s	1.20656217680634
HET_d	1.7148867632997717
DEL_d	2.1701065405002726
HET_s	1.81535496652975
DEL_d	1.6794216023556237
HET_d	1.9426636947225489
HET_s	2.001460977501
HET_s	2.56104215463683
DEL_s	1.71515933049469
HET_s	2.03154067142574
DEL_d	1.6421228893673454
HET_d	1.44737068409311
DEL_s	1.50892977692173
DEL_d	4.079681770778348
HET_d	3.55109949564624
HET_s	1.19666381123025
DEL_d	2.267592674155808
HET_d	2.197143511363652
HET_s	1.51820276615438
HET_d	2.395096809210867
DEL_d	2.042217567575912
HET_s	1.97128043189028
