# Supplementary material for: Phenotypic impact of individual conserved neuronal microexons and their master regulators in zebrafish
Source: eLife. 2025 Nov 18;13:RP104275. doi: 10.7554/eLife.104275 (PMC12626424; doi:10.7554/eLife.104275)
Supplement: Source data 2. [file elife-104275-data2.zip › raw_data/Fig5/abs_tg_acceleration-median-shank3a_2.txt]

Genotype	abs_tg_acceleration-median
HET_d	10.027444383034915
DEL_d	8.825892657748138
HET_d	7.560204604612732
DEL_d	7.032302002113079
HET_d	8.10082670032491
DEL_d	7.719401431471161
HET_s	12.1057593978681
HET_d	8.637186566094345
DEL_d	10.332670485267608
DEL_s	10.1418616186485
HET_d	9.258218007105356
DEL_d	10.062630190703794
DEL_s	17.7947150559429
DEL_d	5.279268530690526
HET_d	4.533366730531842
DEL_s	10.9647576797073
DEL_s	6.14074995582253
HET_d	13.995616253589048
DEL_d	17.287321167808905
HET_d	19.47011727017005
DEL_d	15.437864197430416
DEL_d	14.13747378824215
HET_d	14.593911999337973
DEL_d	11.771012316339739
HET_d	13.989582471209683
DEL_s	14.1673513725532
DEL_d	15.967422830570897
HET_d	15.087067321912256
HET_d	14.317719507217786
DEL_d	13.222003592448003
DEL_d	4.257510694530334
HET_d	4.231884927539376
HET_d	8.995453164377405
DEL_d	9.303105370123525
HET_s	9.9866978232681
DEL_d	6.2756509255858495
HET_d	8.534561988875895
HET_d	9.703502119026343
DEL_d	10.088133422464828
HET_d	8.797928333397973
DEL_d	11.097787895740016
HET_s	11.3459624326222
HET_s	14.6629404956964
HET_d	6.3204699636208685
DEL_d	7.772048527383681
HET_s	10.7496436272999
DEL_s	10.7416911621319
DEL_d	15.755002050196964
HET_d	14.598905105347146
HET_d	14.061245218214285
DEL_d	13.566195975476159
DEL_s	14.0996118148753
HET_d	7.476003560646742
DEL_d	6.912685865903847
DEL_d	7.882375280529845
HET_d	7.522257923716595
HET_d	8.597200343149137
DEL_d	8.467955282530035
DEL_d	10.117461507221787
HET_d	9.531255737350893
DEL_s	6.85963281512386
DEL_d	8.883597622740586
HET_d	10.513246498372798
HET_d	14.836950780877446
DEL_d	14.972416685918335
HET_d	7.203901026587604
DEL_d	7.44045433391163
HET_s	14.4144087587163
HET_d	8.953850981317647
DEL_d	9.848353002102264
DEL_d	16.892293771341365
HET_d	17.677613646237297
DEL_s	23.235074862735
HET_s	11.7450852331419
DEL_d	9.166389932526613
HET_d	10.921642406644168
HET_s	16.6001890625921
DEL_s	10.9847506284892
HET_s	19.5515117113125
DEL_s	12.3847929655328
HET_s	15.4427165371179
DEL_s	11.5133968727719
HET_s	9.21585064827865
DEL_d	10.237462274734774
HET_d	9.919652131886082
DEL_d	11.310334154311072
HET_d	8.33575773397521
HET_s	10.9419465070616
HET_s	11.3187733094631
DEL_d	8.171355251098056
HET_d	8.847450906953235
DEL_d	12.767620627608903
HET_d	13.2280699076981
DEL_d	11.817864685705697
HET_d	11.797790959006278
HET_s	13.5141082296367
DEL_s	13.5391960909652
DEL_s	14.5082881028877
DEL_s	10.2747939768913
HET_s	15.083709737785
