# Supplementary material for: Phenotypic impact of individual conserved neuronal microexons and their master regulators in zebrafish
Source: eLife. 2025 Nov 18;13:RP104275. doi: 10.7554/eLife.104275 (PMC12626424; doi:10.7554/eLife.104275)
Supplement: Source data 2. [file elife-104275-data2.zip › raw_data/Fig5/abs_tg_acceleration-median-mef2ca_2.txt]

Genotype	abs_tg_acceleration-median
DEL_d	7.202146977212214
HET_d	5.975738969435286
DEL_d	13.104792878905382
HET_d	11.812793107095697
DEL_s	8.03242200512383
HET_d	7.857587126082684
DEL_d	8.334654310712327
DEL_d	11.152350472592014
HET_d	6.87399091124393
DEL_s	7.38049847747833
HET_d	13.458999389402338
DEL_d	13.676703297035797
DEL_d	9.569040912530818
HET_d	9.64442836243039
HET_d	8.15009851371882
DEL_d	6.771732625889985
HET_d	11.18252554057614
DEL_d	15.636281089994487
HET_d	14.79963916721632
DEL_d	12.73112182559706
DEL_d	18.21801055027355
HET_d	13.373758270197946
DEL_d	22.989487760086
HET_d	25.78180406773189
DEL_s	10.8612940759761
DEL_d	18.731652919627514
HET_d	20.18974674441454
DEL_d	11.930920732528968
HET_d	12.659295674072473
DEL_s	11.7620297484388
HET_s	12.6301671124156
DEL_s	12.7918996847316
DEL_s	17.7103393301714
DEL_d	21.125130732553934
HET_d	28.27073487323228
HET_s	15.9214517567219
DEL_d	20.327371142411685
HET_d	18.3109851720697
HET_d	12.631547195500977
DEL_d	14.47210401977389
HET_s	20.541162143093
HET_d	8.812311231733839
DEL_d	7.835744661480145
HET_s	9.34724917148103
HET_d	20.799384994849042
DEL_d	19.505799881576525
HET_s	20.839674664841
HET_s	7.2157220246037
HET_s	8.98503511580329
HET_s	10.0948271748914
DEL_d	6.602327098352136
HET_d	6.892224500122511
