# Supplementary material for: Phenotypic impact of individual conserved neuronal microexons and their master regulators in zebrafish
Source: eLife. 2025 Nov 18;13:RP104275. doi: 10.7554/eLife.104275 (PMC12626424; doi:10.7554/eLife.104275)
Supplement: Source data 2. [file elife-104275-data2.zip › raw_data/Fig5/nb_angle_degrees-ratio_in_front-shank3b_1-NB.txt]

Genotype	nb_angle_degrees-ratio_in_front
HET_s	0.3652628069785532
HET_s	0.6396821869096566
DEL_s	0.5937326369596622
DEL_s	0.4006000666740749
HET_d	0.6562395821757974
DEL_d	0.33725969552172463
DEL_s	0.5642293588176464
DEL_s	0.4488276475163907
DEL_d	0.407267474163796
HET_d	0.5631736859651072
HET_d	0.5893432603622625
DEL_d	0.4113790421157906
DEL_s	0.53689298810979
DEL_s	0.4744971663518169
HET_s	0.5594510501166796
HET_s	0.4419935548394266
HET_s	0.6151239026558506
HET_s	0.38748749861095677
HET_s	0.4081564618290921
HET_s	0.5873430381153462
HET_s	0.4981664629403267
HET_s	0.49761084564951663
DEL_s	0.5795088343149238
DEL_s	0.4156572952550283
DEL_d	0.4349927769752195
HET_d	0.5234470496721858
HET_d	0.44571619068785423
DEL_d	0.5278919879986665
DEL_s	0.5333925991776864
DEL_s	0.4673297033003667
HET_d	0.660628958773197
DEL_d	0.33853761529058785
HET_s	0.28542060228914323
HET_s	0.7062921473555147
DEL_d	0.5726191799088788
HET_d	0.4224913879319924
HET_s	0.7380820091121235
HET_s	0.2669185465051672
HET_s	0.48910990110012226
HET_s	0.5
DEL_s	0.5775641737970886
DEL_s	0.4110456717413046
HET_s	0.475052783642627
HET_s	0.5445605067229692
DEL_d	0.549338815423936
HET_d	0.45338370930103344
DEL_s	0.6304033781531281
DEL_s	0.3753750416712968
DEL_d	0.3940993443715968
HET_d	0.5971774641626847
HET_s	0.4617735303922658
HET_s	0.5341149016557395
DEL_d	0.5361151239026558
HET_d	0.4579397710856762
HET_s	0.5201689076564062
HET_s	0.47816424047116346
HET_d	0.6919657739748861
DEL_d	0.30120013334814977
HET_s	0.46994110456717414
HET_s	0.5206689632181354
