# Supplementary material for: Phenotypic impact of individual conserved neuronal microexons and their master regulators in zebrafish
Source: eLife. 2025 Nov 18;13:RP104275. doi: 10.7554/eLife.104275 (PMC12626424; doi:10.7554/eLife.104275)
Supplement: Source data 2. [file elife-104275-data2.zip › raw_data/Fig5/mean_distance_to_center_of_group-median-src_1-GROUPS.txt]

Genotype	mean_distance_to_center_of_group-median
DEL_DEL	0.734608002879956
DEL_DEL	0.8635302021579367
DEL_DEL	1.0267594116540395
HET_DEL	0.8210198440472984
HET_DEL	0.8821858006995472
DEL_DEL	0.8649795207971858
HET_HET	0.8224276807185236
HET_DEL	0.8547630033713742
DEL_DEL	0.9411610414637691
HET_DEL	1.2168056714211337
DEL_DEL	1.027234207260052
HET_HET	0.8587609425419792
DEL_DEL	1.1316897367824166
DEL_DEL	0.8672352469129084
HET_HET	0.7564369644603491
HET_HET	8.514284505406728
HET_DEL	0.7683999745879304
HET_DEL	1.1000331502930665
HET_HET	0.9265469623802272
HET_HET	0.7583137359808535
HET_DEL	0.8847021205501016
HET_DEL	0.9972115315518741
HET_HET	0.7064145610405341
