# Supplementary material for: Phenotypic impact of individual conserved neuronal microexons and their master regulators in zebrafish
Source: eLife. 2025 Nov 18;13:RP104275. doi: 10.7554/eLife.104275 (PMC12626424; doi:10.7554/eLife.104275)
Supplement: Source data 2. [file elife-104275-data2.zip › raw_data/Fig5/normed_distance_to_origin-frames_in_periphery-itsn1_1.txt]

Genotype	normed_distance_to_origin-frames_in_periphery
HET_d	14140
DEL_d	14130
HET_d	15601
DEL_d	16002
HET_s	14667
HET_d	16481
DEL_d	16505
HET_s	16004.5
HET_d	16354
DEL_d	16041
HET_d	16428
DEL_d	16568
DEL_d	17545
HET_d	17574
DEL_d	15276
HET_d	15635
HET_d	15446
DEL_d	15107
DEL_s	13838.5
HET_s	13495
HET_d	10221
DEL_d	11004
DEL_s	15707
DEL_s	13541.5
HET_s	13151.5
DEL_s	14592
HET_s	15572
DEL_s	16299
DEL_s	15205.5
HET_s	17166.5
HET_d	14126
DEL_d	13971
DEL_s	14137.5
DEL_s	13754.5
DEL_d	16881
HET_d	16759
HET_d	14676
DEL_d	14648
DEL_s	13761.5
HET_d	14175
DEL_d	14513
