# Supplementary material for: Phenotypic impact of individual conserved neuronal microexons and their master regulators in zebrafish
Source: eLife. 2025 Nov 18;13:RP104275. doi: 10.7554/eLife.104275 (PMC12626424; doi:10.7554/eLife.104275)
Supplement: Source data 2. [file elife-104275-data2.zip › raw_data/Fig5/normed_distance_to_origin-frames_in_periphery-gli3_7.txt]

Genotype	normed_distance_to_origin-frames_in_periphery
DEL_d	13789
HET_d	13866
HET_s	15093
HET_s	16258.5
HET_s	14903.5
DEL_d	15786
HET_d	14645
HET_s	16770
HET_s	13830
HET_s	15423
HET_s	15520.5
HET_d	9002
DEL_d	7432
HET_s	12851
DEL_d	13989
HET_d	13983
HET_s	14318.5
DEL_d	13244
HET_d	14322
DEL_d	13294
HET_d	13454
HET_d	12026
DEL_d	11450
DEL_s	12502
HET_s	15510.5
HET_d	11303
DEL_d	13565
DEL_d	14467
HET_d	14466
HET_s	13322.5
HET_s	15077.5
HET_d	15933
DEL_d	15943
DEL_s	15501
HET_d	14199
DEL_d	13540
DEL_d	15676
HET_d	16104
DEL_d	15535
HET_d	15880
DEL_s	13432
HET_d	13409
DEL_d	14803
HET_s	15384.5
DEL_s	13624
HET_s	13539.5
DEL_s	12635.5
DEL_s	10975.5
HET_d	15821
DEL_d	16172
HET_s	16022.5
HET_d	0
DEL_d	4228
DEL_d	13991
HET_d	16080
DEL_s	15542.5
DEL_d	14150
HET_d	12781
HET_s	16586.5
DEL_d	17015
HET_d	17123
DEL_d	13504
HET_d	16141
HET_s	14727.5
HET_d	15671
DEL_d	16876
HET_d	13758
DEL_d	11200
HET_d	15523
DEL_d	14544
DEL_d	13691
HET_d	12851
HET_s	11476.5
HET_d	15591
DEL_d	14247
HET_d	12940
DEL_d	12788
HET_s	15604.5
HET_s	14876.5
HET_d	16282
DEL_d	9391
HET_d	14066
DEL_d	13360
HET_d	14494
DEL_d	14457
