# Supplementary material for: Phenotypic impact of individual conserved neuronal microexons and their master regulators in zebrafish
Source: eLife. 2025 Nov 18;13:RP104275. doi: 10.7554/eLife.104275 (PMC12626424; doi:10.7554/eLife.104275)
Supplement: Source data 2. [file elife-104275-data2.zip › raw_data/Fig5/speed-median-asap1b_7.txt]

Genotype	speed-median
HET_d	3.185137002330106
DEL_d	2.8904307374939266
HET_s	3.10433277355833
DEL_s	3.85279604768793
DEL_s	3.53460246898196
HET_s	3.78536762734059
HET_d	4.111095144258322
DEL_d	4.043146302100995
DEL_d	4.319522391595907
HET_d	3.960030150711641
DEL_s	3.8637138201669
DEL_d	4.35159199993141
HET_d	4.08482497891209
HET_d	2.965283216608028
DEL_d	3.3445319596632586
DEL_s	2.66557959184406
HET_s	3.55440053424525
HET_d	2.924126025054786
DEL_d	2.0297125589718554
DEL_s	2.7446070058335
HET_s	3.02938582461381
HET_d	4.299589871093163
DEL_d	3.799265108145819
DEL_d	3.321968349288961
HET_d	3.4722043948325285
HET_s	4.53104529291449
DEL_s	4.56392511670097
HET_d	3.675688382345848
DEL_d	3.493517994907765
DEL_s	3.72571393164635
HET_s	4.38528615098124
