# Supplementary material for: Phenotypic impact of individual conserved neuronal microexons and their master regulators in zebrafish
Source: eLife. 2025 Nov 18;13:RP104275. doi: 10.7554/eLife.104275 (PMC12626424; doi:10.7554/eLife.104275)
Supplement: Source data 2. [file elife-104275-data2.zip › raw_data/Fig5/normed_distance_to_origin-frames_in_periphery-vti1a_1.txt]

Genotype	normed_distance_to_origin-frames_in_periphery
DEL_d	13001
HET_d	13499
HET_d	13496
DEL_d	14680
DEL_d	8890
HET_d	8575
DEL_s	10578.5
HET_s	14385
DEL_d	8935
HET_d	10417
DEL_s	14675
DEL_d	14163
HET_d	15119
DEL_d	14467
HET_d	13564
DEL_d	16317
HET_d	15618
DEL_d	16053
HET_d	15758
DEL_d	13404
HET_d	13903
HET_s	14137
DEL_d	16625
HET_d	16667
HET_d	17164
DEL_d	17310
HET_s	12712.5
HET_d	13523
DEL_d	13768
DEL_s	16095
HET_d	16416
DEL_d	16612
HET_d	16296
DEL_d	16527
HET_d	16242
DEL_d	16100
DEL_d	11084
HET_d	10945
DEL_d	14605
HET_d	14793
DEL_s	12789
DEL_d	14212
HET_d	13157
HET_d	13987
DEL_d	13644
DEL_d	14576
HET_d	14475
HET_d	11415
DEL_d	10967
DEL_s	12997.5
HET_d	9881
DEL_d	9875
HET_s	13339.5
DEL_d	11828
HET_d	12117
HET_s	10288.5
HET_s	11091
HET_d	12945
DEL_d	11704
HET_s	14946
HET_s	14642.5
DEL_d	16861
HET_d	16719
HET_d	16244
DEL_d	15641
DEL_s	11292
DEL_d	13183
HET_d	13204
DEL_d	12701
HET_d	14101
HET_s	13957
HET_d	16417
DEL_d	16081
DEL_d	12660
HET_d	14414
HET_s	13120
DEL_d	12980
HET_d	13536
DEL_d	13779
HET_d	13860
DEL_d	12635
HET_d	12707
DEL_s	14765
HET_d	17014
DEL_d	17192
DEL_d	15229
HET_d	14350
DEL_s	13141
HET_d	11115
DEL_d	11953
DEL_d	15312
HET_d	15400
HET_s	14576.5
DEL_d	12782
HET_d	12327
HET_d	12051
DEL_d	11199
