# Supplementary material for: Phenotypic impact of individual conserved neuronal microexons and their master regulators in zebrafish
Source: eLife. 2025 Nov 18;13:RP104275. doi: 10.7554/eLife.104275 (PMC12626424; doi:10.7554/eLife.104275)
Supplement: Source data 2. [file elife-104275-data2.zip › raw_data/Fig5/speed-median-shank3b_1.txt]

Genotype	speed-median
HET_s	2.68912264037741
DEL_s	3.77119332902924
HET_d	2.7996564064495058
DEL_d	3.092390681702499
DEL_s	2.49943362230537
DEL_d	3.7271559350498267
HET_d	3.547686284575005
HET_d	2.688175720056193
DEL_d	3.094690616750462
DEL_s	2.67316405892857
HET_s	3.0697844316446
HET_s	2.72438564191766
HET_s	2.62968092378186
HET_s	1.62846728388475
DEL_s	2.57040319995974
DEL_d	1.5471091319670682
HET_d	1.8825490585107865
HET_d	2.3847838018406593
DEL_d	2.148021791047621
DEL_s	1.62303905077611
HET_d	2.135541438885282
DEL_d	2.1361723484903448
HET_s	2.58621140614553
DEL_d	2.1544489030603575
HET_d	2.318530257579689
HET_s	2.89711842275898
HET_s	2.84339299649885
DEL_s	2.65692279975115
HET_s	4.42033629272152
DEL_d	2.765081720962913
HET_d	2.8121406557336757
DEL_s	2.90112470145381
DEL_d	4.376304586759355
HET_d	4.096586041851192
HET_s	3.08493275161478
DEL_d	3.4038679116763375
HET_d	3.5439676119217314
HET_s	3.07572503137892
HET_d	3.7919788360570754
DEL_d	3.8400980421805966
HET_s	2.41956919705633
