# Supplementary material for: Phenotypic impact of individual conserved neuronal microexons and their master regulators in zebrafish
Source: eLife. 2025 Nov 18;13:RP104275. doi: 10.7554/eLife.104275 (PMC12626424; doi:10.7554/eLife.104275)
Supplement: Source data 2. [file elife-104275-data2.zip › raw_data/Fig5/distance_travelled-amax-vdac3_5.txt]

Genotype	distance_travelled-amax
DEL_d	1692.7714650764235
HET_d	1840.902334749048
HET_s	2020.68301504979
HET_d	1903.4332263895913
DEL_d	2072.3396515568666
HET_s	1890.06393299739
HET_d	1900.508879722467
DEL_d	1916.0633186756295
HET_d	2421.983310779004
DEL_d	2399.9919406228414
HET_d	1533.1104653802292
DEL_d	1514.61293604662
DEL_d	2271.033557813353
HET_d	2287.751880544811
HET_s	2371.16430172694
DEL_d	2396.171456740505
HET_d	2383.536811458886
HET_s	2689.07998221862
DEL_s	1577.42781557835
HET_d	1013.9105894728426
DEL_d	1006.5613568252747
HET_s	1211.95047834773
HET_d	1534.9487830320718
DEL_d	1454.7039345368228
DEL_d	1991.7935720111566
HET_d	1932.0062590665814
DEL_s	1897.53547310439
HET_s	1758.78474169916
HET_d	1689.7716458695604
DEL_d	1523.674211801061
HET_d	1467.6772410978663
DEL_d	1415.3106406975241
DEL_d	1222.4452323984344
HET_d	1161.023957944219
DEL_s	2363.2981260226
DEL_d	1910.9670089278961
HET_d	1880.9502424843884
DEL_s	1850.66292979658
HET_d	1549.041409116998
DEL_d	1708.630654302465
HET_s	1994.66340534958
HET_d	2017.4344453994495
DEL_d	1962.9018574959273
DEL_d	1243.453335558308
HET_d	1316.2573470832183
DEL_d	1883.655627887994
HET_d	1864.6631616615605
HET_d	1858.6288984454002
DEL_d	1861.3014362771326
DEL_s	3151.59732538825
HET_s	2245.35055327705
HET_s	1645.68687034146
DEL_s	1730.93427529556
HET_s	1460.15252901217
HET_d	1683.9149875279606
DEL_d	1689.9283354064794
HET_d	1997.079516040122
DEL_d	1984.8743637349176
DEL_d	2315.3941727351366
HET_d	2378.3292510838246
HET_s	1921.44547812204
DEL_s	1853.3878457786
HET_s	2046.82455335328
HET_d	1173.6798399808272
DEL_d	1324.1330582143762
DEL_s	1723.76876070786
HET_d	2479.87527494746
DEL_d	2486.44490417341
HET_d	2205.8780923363297
DEL_d	2241.9920840053737
DEL_s	2463.73242641076
HET_d	2467.5415073273257
DEL_d	2458.53595381562
DEL_s	1907.74321870803
HET_d	1950.4015495450847
DEL_d	1973.4743233191732
DEL_s	2013.81518081404
DEL_d	2213.6956004702356
HET_d	2213.2910303598096
HET_d	3033.8567003143608
DEL_d	2863.077060675907
DEL_s	2545.51965927713
DEL_d	2576.711211497843
HET_d	2515.396839553567
DEL_d	2283.2765063642482
HET_d	2246.240566948865
HET_d	1666.6168294107997
DEL_d	1513.6408763278212
HET_d	2152.583518357324
DEL_d	2196.872545201236
DEL_s	2068.71297581736
DEL_s	1938.25485539173
HET_d	2564.2612388564894
DEL_d	2357.3980698333935
