# Supplementary material for: Phenotypic impact of individual conserved neuronal microexons and their master regulators in zebrafish
Source: eLife. 2025 Nov 18;13:RP104275. doi: 10.7554/eLife.104275 (PMC12626424; doi:10.7554/eLife.104275)
Supplement: Source data 2. [file elife-104275-data2.zip › raw_data/Fig5/Social-Data_for_Heatmaps.tab]

FOUNDER	abs_normal_acceleration-median-delta_SAME	abs_normal_acceleration-median-delta_DIFF	abs_tg_acceleration-median-delta_SAME	abs_tg_acceleration-median-delta_DIFF	distance_travelled-amax-delta_SAME	distance_travelled-amax-delta_DIFF	mean_distance_to_center_of_group-median-delta_HM	mean_distance_to_center_of_group-median-delta_HD	nb_angle_degrees-ratio_in_front-delta_SAME	nb_angle_degrees-ratio_in_front-delta_DIFF	normed_distance_to_origin-frames_in_periphery-delta_SAME	normed_distance_to_origin-frames_in_periphery-delta_DIFF	normed_distance_to_origin-median-delta_SAME	normed_distance_to_origin-median-delta_DIFF	polarization_order_parameter-median-delta_HM	polarization_order_parameter-median-delta_HD	speed-median-delta_SAME	speed-median-delta_DIFF
ap1g1_1	-5.522	-9.519	24.042	1.796	12.913	-2.022	8.94	8.67	-0.304	17.540	-16.964	1.596	-6.075	-0.629	0.89	1.06	19.183	-3.208
apbb1_1	-6.228	21.156	-12.009	-8.643	-7.329	-4.110	10.49	2.86	0.872	-3.683	-0.494	9.068	0.605	2.738	-0.73	-0.95	-9.260	-5.913
asap1b_7	-15.273	-0.736	3.071	-3.567	-2.176	-3.084	-16.48	-12.43	-0.142	-28.702	-12.904	-0.797	-2.876	-0.427	4.09	2.03	1.503	-4.951
cdon_1	5.927	-2.784	-29.892	6.462	-23.758	2.532	-14.57	-26.45	0.415	-15.315	8.566	-1.773	8.387	-0.740	1.14	-4.67	-25.078	2.516
evi5b_6	-17.268	4.457	-23.374	-6.271	-18.246	-7.487	8.98	9.14	-0.242	6.881	-10.570	-3.737	-1.556	-0.884	-0.69	0.46	-22.102	-6.341
gli2b_1	-10.311	-4.846	-5.134	5.504	-12.589	-1.466	8.80	6.84	-0.499	-7.223	3.298	-2.624	-0.085	-1.120	0.31	1.50	-6.829	3.808
gli3_7	30.510	7.046	13.357	-9.933	8.171	-3.459	21.48	82.28	-0.606	-9.217	-10.958	-2.325	-3.739	-1.081	-5.88	-12.83	7.222	-7.308
itsn1_1	-26.414	-7.902	-22.594	-3.817	-18.273	-1.451	1.68	-9.01	-1.160	-15.997	-6.495	-2.083	-0.445	-0.604	0.86	-0.96	-24.023	-7.939
itsn1_3	34.081	0.369	10.093	14.444	8.213	10.650	4.66	8.87	0.483	-6.971	15.565	3.640	5.406	1.577	-0.41	0.16	10.969	2.794
kif1b_1	-6.689	-11.544	18.329	1.345	8.997	3.788	-2.70	3.39	-0.967	-38.333	4.962	-7.438	1.497	-1.930	1.00	2.36	13.441	4.971
madd_1	-42.212	-15.498	-4.343	-3.568	-2.452	-2.438	4.55	49.08	0.816	6.230	-15.180	3.367	-4.541	0.281	0.04	-0.56	-10.270	-3.987
mef2ca_2	9.682	21.334	-0.458	3.609	0.889	1.369	2.03	-9.44	-1.000	-9.167	20.297	2.519	7.071	1.160	0.83	-1.11	-1.678	0.232
reln_2	-3.667	-1.822	-19.509	-2.326	-9.883	-4.059	-1.67	2.37	-1.082	1.738	5.422	1.452	1.627	1.895	-0.46	-1.05	-12.390	-5.926
shank3a_2	-10.445	2.321	-4.898	5.521	3.189	2.243	-7.64	-1.48	0.283	7.784	-3.835	-2.242	-1.176	0.347	0.67	-0.18	4.046	1.135
shank3b_1	-9.417	4.872	-10.497	7.267	-4.159	9.287	8.19	-3.34	0.360	-26.953	0.258	-5.581	0.546	-1.942	-1.54	-1.93	-4.562	9.444
src_1	16.969	-0.493	30.925	-8.920	21.456	-1.765	6.91	9.05	0.361	22.819	-12.795	-1.234	-5.216	-0.022	-0.48	0.40	26.915	0.028
vav2_1	-12.565	4.252	4.154	-4.284	7.206	-0.812	-2.75	0.58	-0.223	7.758	-4.457	3.698	-3.298	0.252	0.55	-0.40	8.777	-1.867
vdac3_5	-10.063	-1.215	-1.217	2.967	-1.788	2.541	1.55	-0.75	0.569	16.860	-0.434	4.483	0.295	0.703	-0.36	-0.76	-4.645	2.749
vti1a_1	-11.517	-2.416	12.551	4.126	16.710	-0.751	0.82	9.56	1.740	-13.697	-6.362	-0.892	-2.074	-1.083	0.83	2.16	16.949	-2.398
zsrrm3_17	8.839	-19.311	7.407	9.918	15.670	-0.447	25.73	89.11	-1.155	-61.736	-23.720	-6.375	-6.814	-1.998	-1.71	-23.23	19.445	0.832
zsrrm4_12	2.582	-5.387	-1.925	0.178	-1.455	1.946	4.98	4.86	0.102	-19.135	-2.710	-0.751	-2.060	0.192	0.32	0.63	-4.104	-0.450
