# Supplementary material for: Phenotypic impact of individual conserved neuronal microexons and their master regulators in zebrafish
Source: eLife. 2025 Nov 18;13:RP104275. doi: 10.7554/eLife.104275 (PMC12626424; doi:10.7554/eLife.104275)
Supplement: Source data 2. [file elife-104275-data2.zip › raw_data/Fig5/nb_angle_degrees-ratio_in_front-itsn1_1-NB.txt]

Genotype	nb_angle_degrees-ratio_in_front
HET_d	0.6656295143904878
DEL_d	0.32675852872541394
HET_d	0.3893210356706301
DEL_d	0.6065118346482943
HET_s	0.4926102900322258
HET_s	0.4744416046227359
HET_d	0.5403723256460128
DEL_d	0.4666851903306474
HET_s	0.45455050561173466
HET_s	0.5475052783642627
HET_d	0.7277475275030559
DEL_d	0.2567507500833426
HET_d	0.691132348038671
DEL_d	0.31003444827203025
DEL_d	0.6379042115790643
HET_d	0.4037670852316924
DEL_d	0.4743304811645738
HET_d	0.5181686854094899
HET_d	0.41399044338259805
DEL_d	0.5838426491832426
DEL_s	0.7231914657184132
DEL_s	0.26541837981998
HET_s	0.7384709412156907
HET_s	0.26797421935770643
HET_d	0.5425602844760529
DEL_d	0.45966218468718745
DEL_s	0.5691187909767752
DEL_s	0.432103567063007
DEL_s	0.5843982664740527
DEL_s	0.41043449272141347
HET_s	0.4081564618290921
HET_s	0.5978997666407379
DEL_s	0.5254472719191021
DEL_s	0.44421602400266696
HET_s	0.25936215135015
HET_s	0.7388598733192577
DEL_s	0.4716079564396044
DEL_s	0.5266140682298033
DEL_s	0.3308145349483276
DEL_s	0.6646294032670297
HET_s	0.4838870985665074
HET_s	0.5003333703744861
HET_d	0.5585620624513835
DEL_d	0.43721524613845986
DEL_s	0.4946105122791421
DEL_s	0.4759417713079231
DEL_s	0.7235898860794665
DEL_s	0.26079466518477357
DEL_d	0.43182575841760196
HET_d	0.5251694632736971
HET_d	0.5460051116790755
DEL_d	0.4557728636515168
DEL_s	0.4578286476275142
DEL_s	0.5263362595843982
HET_d	0.605233914879431
DEL_d	0.36337370818979886
