# Supplementary material for: Phenotypic impact of individual conserved neuronal microexons and their master regulators in zebrafish
Source: eLife. 2025 Nov 18;13:RP104275. doi: 10.7554/eLife.104275 (PMC12626424; doi:10.7554/eLife.104275)
Supplement: Source data 2. [file elife-104275-data2.zip › raw_data/Fig5/abs_normal_acceleration-median-evi5b_6.txt]

Genotype	abs_normal_acceleration-median
DEL_s	3.18756748043742
HET_d	2.2805183416345995
DEL_d	2.144368224257386
DEL_d	2.229438263068957
HET_d	2.23440398001077
DEL_s	3.49177636299304
DEL_s	2.18020860913337
DEL_d	3.708629643713336
HET_d	3.4888078192027163
DEL_d	2.0109869749867153
HET_d	2.3786607963157653
DEL_d	2.4852505930838764
HET_d	2.9641440524939657
DEL_d	3.2763729471525855
HET_d	2.7144775467878643
HET_s	2.14474923037493
DEL_d	2.752536517601995
HET_d	2.653538941788076
HET_d	1.0821457618427714
DEL_d	1.2857205394998714
DEL_d	1.7729302179419366
HET_d	1.2742396103677245
DEL_s	2.6663738661176
DEL_d	2.8556447086211727
HET_d	4.070128612993876
HET_d	2.3887968753867854
DEL_d	2.79921284686041
HET_d	2.6178270392830427
DEL_d	3.490986863559524
HET_d	2.8102423076165968
DEL_d	3.442293061866767
DEL_d	2.608417685326384
HET_d	4.0576531303290455
DEL_d	3.6606423478853927
HET_d	3.682919791391577
HET_s	3.78808226950314
HET_s	3.03384880305266
DEL_d	2.7046024155141635
HET_d	2.2384074874723865
DEL_s	2.28058480692808
DEL_s	2.82184903486788
HET_d	2.6286164145447213
DEL_d	2.538004693414412
HET_d	3.28327492611706
DEL_d	3.3932803125918025
HET_s	4.66832049678837
HET_d	4.924045478785313
DEL_d	3.8243519306523868
DEL_s	2.58069030934826
HET_d	4.06098520421973
DEL_d	4.079015167087868
DEL_s	6.13446392300561
DEL_d	3.4893895996603836
HET_d	3.5575786664771014
HET_d	2.8104088697137706
DEL_d	3.2051534098525947
HET_s	2.56357406392341
DEL_d	3.4776666281590307
HET_d	3.694526617708085
HET_d	2.462688791072087
DEL_d	2.7853884755115272
HET_d	2.688235947412576
DEL_d	3.4838947618080334
HET_s	4.18499702086128
DEL_d	2.1950282074880687
HET_d	2.657619107979527
DEL_s	2.94032804433859
