# Supplementary material for: Phenotypic impact of individual conserved neuronal microexons and their master regulators in zebrafish
Source: eLife. 2025 Nov 18;13:RP104275. doi: 10.7554/eLife.104275 (PMC12626424; doi:10.7554/eLife.104275)
Supplement: Source data 2. [file elife-104275-data2.zip › raw_data/Fig5/mean_distance_to_center_of_group-median-gli3_7-GROUPS.txt]

Genotype	mean_distance_to_center_of_group-median
HET_DEL	0.6791081636526825
HET_HET	0.8823753095815623
HET_HET	1.0655000401383257
HET_HET	0.8632931789864848
HET_DEL	1.7128865410474448
HET_HET	1.0415300903960891
HET_HET	1.053843920926291
HET_HET	0.9309390884677808
HET_HET	0.9614991947809759
HET_DEL	1.7932847642970193
HET_HET	0.7689956150346537
HET_DEL	0.8760134963368065
HET_HET	0.9243634139841574
HET_DEL	0.8332253205957014
HET_DEL	0.9000341500683875
HET_DEL	1.1578389611990991
DEL_DEL	0.9481333753665029
HET_HET	1.0107649324322823
HET_DEL	0.9833990824414067
HET_DEL	0.730063323939979
HET_HET	1.0382684702918998
HET_HET	2.430125747729416
HET_DEL	1.2557586568560413
DEL_DEL	1.3902726765918494
HET_DEL	1.1823883757136868
HET_DEL	0.7259736034055619
HET_DEL	0.9413579796774416
DEL_DEL	6.916939887449086
HET_DEL	2.8116931676516064
HET_HET	0.8533260234237245
DEL_DEL	1.004339169005334
HET_HET	0.8915543189026164
DEL_DEL	6.663767199499957
DEL_DEL	5.5647322080035915
HET_DEL	1.6465350980662343
HET_HET	2.3034994982274855
HET_DEL	4.171451308287285
HET_DEL	1.6974533078155627
DEL_DEL	7.166575719283909
HET_DEL	1.9792903290088981
HET_HET	0.5989411225396752
HET_DEL	1.032759303874501
HET_DEL	8.528219238463933
HET_HET	3.189736319017496
HET_DEL	2.3549643316126545
HET_DEL	2.1053498705755658
HET_DEL	2.711974863466823
HET_DEL	1.3001796297274306
HET_HET	8.254827636028537
HET_DEL	3.4542423804341413
HET_DEL	1.0505825341464368
HET_HET	2.4058360821486247
HET_HET	0.7648493928184121
HET_DEL	8.378236749862065
HET_DEL	1.0446009229860422
HET_DEL	0.9012462679660582
