# Supplementary material for: Phenotypic impact of individual conserved neuronal microexons and their master regulators in zebrafish
Source: eLife. 2025 Nov 18;13:RP104275. doi: 10.7554/eLife.104275 (PMC12626424; doi:10.7554/eLife.104275)
Supplement: Source data 2. [file elife-104275-data2.zip › raw_data/Fig5/distance_travelled-amax-shank3a_2.txt]

Genotype	distance_travelled-amax
HET_d	2159.5873129296638
DEL_d	2050.1529833557474
HET_d	1767.4574154758513
DEL_d	1707.7192185739034
HET_d	1693.170347304652
DEL_d	1645.331154914698
HET_s	2520.11029966885
HET_d	2005.1740990612632
DEL_d	2297.9325101511404
DEL_s	2139.32583432318
HET_d	1754.3392884501818
DEL_d	1943.5454130661594
DEL_s	2931.61654613166
DEL_d	1642.8185043114975
HET_d	1573.2321189714498
DEL_s	2382.027681907
DEL_s	1554.59247432268
HET_d	2831.64633890995
DEL_d	3195.350867029181
HET_d	3014.1101278175947
DEL_d	2650.543029287147
DEL_d	2695.8852934687566
HET_d	2705.712235127342
DEL_d	2149.796089904761
HET_d	2420.212977349373
DEL_s	2573.96767479963
DEL_d	2741.225454277211
HET_d	2785.5482954741196
HET_d	2448.5686476880683
DEL_d	2458.193641074961
DEL_d	1296.0688481046138
HET_d	1256.017033966235
HET_d	2042.0914319400254
DEL_d	2050.5018698500444
HET_s	2023.21106459143
DEL_d	1654.1516247198858
HET_d	1815.2114692100724
HET_d	1964.4855589495844
DEL_d	2131.3204567883954
HET_d	2018.4128006585947
DEL_d	1995.4219423537259
HET_s	2115.5090084318
HET_s	2785.13101380947
HET_d	1677.1609671457975
DEL_d	2056.0496596374032
HET_s	2091.4877445236
DEL_s	2211.37067821731
DEL_d	2772.78849775369
HET_d	2817.4547722757356
HET_d	2852.529571794785
DEL_d	2782.24177196947
DEL_s	2664.5879190563
HET_d	1645.8142276324754
DEL_d	1580.965596749499
DEL_d	1773.577158938543
HET_d	1802.4168975879008
HET_d	1941.7525158635076
DEL_d	1953.5056808236707
DEL_d	1953.1823233656883
HET_d	1885.2043503744108
DEL_s	1632.9485782187
DEL_d	1796.7966105860087
HET_d	2047.6999050217914
HET_d	2617.807027078816
DEL_d	2631.1661666937566
HET_d	1627.5174230998184
DEL_d	1642.3117766175574
HET_s	2557.5626681331
HET_d	1968.85156565326
DEL_d	1895.6495586054389
DEL_d	2962.8736532787343
HET_d	3071.3170695053373
DEL_s	3941.88441438872
HET_s	2307.24484966568
DEL_d	2145.037426635627
HET_d	2206.8928171122916
HET_s	3139.63013381703
DEL_s	2272.80227445652
HET_s	3415.87144005877
DEL_s	2383.39867590982
HET_s	2797.92285696335
DEL_s	2487.78444276341
HET_s	1919.94633688296
DEL_d	1999.6209760687352
HET_d	1885.6997928874725
DEL_d	2291.3385138450617
HET_d	1890.5228292583743
HET_s	2124.87243049504
HET_s	2177.26908549172
DEL_d	1707.4282394013885
HET_d	1751.5958745650541
DEL_d	2357.0454310639975
HET_d	2443.425691988745
DEL_d	2291.0870801841047
HET_d	2264.1032046531554
HET_s	2280.71235756059
DEL_s	2478.98146625758
DEL_s	2634.48721384357
DEL_s	1971.28791704503
HET_s	2695.23828935847
