# Supplementary material for: Phenotypic impact of individual conserved neuronal microexons and their master regulators in zebrafish
Source: eLife. 2025 Nov 18;13:RP104275. doi: 10.7554/eLife.104275 (PMC12626424; doi:10.7554/eLife.104275)
Supplement: Source data 2. [file elife-104275-data2.zip › raw_data/Fig5/abs_normal_acceleration-median-mef2ca_2.txt]

Genotype	abs_normal_acceleration-median
DEL_d	0.654823423325236
HET_d	0.5751149102203046
DEL_d	1.7366762089800707
HET_d	1.4523826210128714
DEL_s	1.42058096232468
HET_d	0.7339981081881
DEL_d	1.1386170039494161
DEL_d	2.2757438715086913
HET_d	0.6727586482132891
DEL_s	1.97377799097199
HET_d	2.24236847471844
DEL_d	2.686157084301149
DEL_d	2.6279481569489342
HET_d	2.7747927265092485
HET_d	0.8545607021629602
DEL_d	0.7480978929160459
HET_d	2.3735889426807733
DEL_d	3.860523379929238
HET_d	1.7902419137091488
DEL_d	1.158567157857787
DEL_d	2.3083274161600063
HET_d	1.4128663388888703
DEL_d	2.673951653142253
HET_d	3.1720739429052354
DEL_s	2.78656043945624
DEL_d	2.6666029963817084
HET_d	2.461877115107463
DEL_d	1.973679280901468
HET_d	2.0878167646153027
DEL_s	1.18541027211185
HET_s	1.97436363064013
DEL_s	1.35118551246727
DEL_s	3.44194124006268
DEL_d	4.091424035597456
HET_d	4.156270180803588
HET_s	1.91391113592893
DEL_d	2.605514154132371
HET_d	2.368778637116918
HET_d	2.241747858709969
DEL_d	2.6205302835634043
HET_s	2.41745172563232
HET_d	0.9198798136059987
DEL_d	0.94552343749715
HET_s	0.94485177007661
HET_d	1.5961378272888873
DEL_d	1.2824563606479942
HET_s	1.67887763238651
HET_s	1.24082729154058
HET_s	1.38652694077997
HET_s	1.35006043774829
DEL_d	0.5082574889175191
HET_d	0.6209301359423544
