# Supplementary material for: Phenotypic impact of individual conserved neuronal microexons and their master regulators in zebrafish
Source: eLife. 2025 Nov 18;13:RP104275. doi: 10.7554/eLife.104275 (PMC12626424; doi:10.7554/eLife.104275)
Supplement: Source data 2. [file elife-104275-data2.zip › raw_data/Fig5/normed_distance_to_origin-median-vav2_1.txt]

Genotype	normed_distance_to_origin-median
HET_d	0.8101755137208972
DEL_d	0.8119196457066675
HET_d	0.851697177510014
DEL_d	0.8621892793991328
HET_s	0.839250464760617
HET_d	0.946493137846559
DEL_d	0.9401856979687568
HET_s	0.913253659087492
DEL_d	0.9275383368731656
HET_d	0.918721685692071
DEL_s	0.873990096048545
DEL_d	0.8979586111499216
HET_d	0.8922091632520204
DEL_d	0.8849042536747145
HET_d	0.8785413581182612
HET_s	0.809386151586973
DEL_d	0.881647273651327
HET_d	0.9135299901803566
HET_d	0.8949098147137788
DEL_d	0.8814976580326503
DEL_d	0.9061925809169686
HET_d	0.918436073150932
HET_d	0.9307390117571519
DEL_d	0.9189029095776651
HET_s	0.900368574515876
DEL_s	0.878573242495597
HET_s	0.925049863065811
HET_s	0.90668935931227
DEL_d	0.9189473420814852
HET_d	0.899240026976502
HET_d	0.8534668428651444
DEL_d	0.8742198831741512
HET_d	0.8270094230968382
DEL_d	0.7660668984364991
HET_d	0.7995640828859111
DEL_d	0.7997453797282198
DEL_s	0.875953129930773
DEL_s	0.806249708899014
DEL_s	0.904698871004283
DEL_d	0.8877816678835901
HET_d	0.8889626348892268
HET_d	0.817242228014964
DEL_d	0.8153390321781147
DEL_d	0.8938772750327334
HET_d	0.8919314517842973
HET_s	0.894500936526512
HET_s	0.913222449225547
HET_s	0.881761991885242
HET_d	0.7976046988184635
DEL_d	0.8749778202349636
HET_d	0.8301359139047696
DEL_d	0.8088967464135259
HET_d	0.7906955831963383
DEL_d	0.8438923382891751
HET_s	0.908391118179068
DEL_d	0.8483461457198715
HET_d	0.8513260988275255
HET_d	0.7853425210716058
DEL_d	0.7797983243584963
DEL_s	0.836635801792343
DEL_d	0.9398839316305183
HET_d	0.8858520989328874
DEL_s	0.778309974802053
HET_d	0.8391688216932731
DEL_d	0.8392580696598422
DEL_d	0.8733787120830576
HET_d	0.8898808828676528
HET_s	0.916672729243662
DEL_d	0.9089518369583341
HET_d	0.9049371863691208
DEL_d	0.9009388176367877
HET_d	0.8971617765429276
HET_s	0.782847320412679
HET_d	0.871832923701722
DEL_d	0.8861412559140095
DEL_s	0.873906886271182
DEL_d	0.9249518244185351
HET_d	0.9482448968167994
HET_s	0.786832088233851
HET_s	0.900771188426174
HET_s	0.914548789407252
HET_d	0.7837516030940428
DEL_d	0.7842924535202147
HET_s	0.91431556988633
DEL_d	0.7465524451842357
HET_d	0.8258788190131101
HET_d	0.8390570023234178
DEL_d	0.8115325438146808
HET_d	0.8836165329319587
DEL_d	0.8694979018166371
DEL_d	0.7962640485306864
HET_d	0.7625823621096648
DEL_d	0.8602815098238201
HET_d	0.8532020799978215
DEL_d	0.9047822808121067
HET_d	0.8728975006223418
HET_d	0.9242447613360965
DEL_d	0.9119249441077961
HET_d	0.8139288503745885
DEL_d	0.8275526193646416
