# Supplementary material for: Phenotypic impact of individual conserved neuronal microexons and their master regulators in zebrafish
Source: eLife. 2025 Nov 18;13:RP104275. doi: 10.7554/eLife.104275 (PMC12626424; doi:10.7554/eLife.104275)
Supplement: Source data 2. [file elife-104275-data2.zip › raw_data/Fig5/normed_distance_to_origin-frames_in_periphery-apbb1_1.txt]

Genotype	normed_distance_to_origin-frames_in_periphery
HET_s	12750.5
HET_s	10717.5
DEL_s	11530.5
HET_d	12738
DEL_d	12866
HET_d	14896
DEL_d	13835
DEL_d	14791
HET_d	15549
HET_s	15818
DEL_s	14480
DEL_d	9170
HET_d	7297
DEL_s	7313.5
HET_s	7270
HET_d	10920
DEL_d	12009
HET_d	3489
DEL_d	3297
HET_d	10041
DEL_d	9543
DEL_s	11822.5
