# Supplementary material for: Phenotypic impact of individual conserved neuronal microexons and their master regulators in zebrafish
Source: eLife. 2025 Nov 18;13:RP104275. doi: 10.7554/eLife.104275 (PMC12626424; doi:10.7554/eLife.104275)
Supplement: Source data 2. [file elife-104275-data2.zip › raw_data/Fig5/abs_normal_acceleration-median-kif1b_1.txt]

Genotype	abs_normal_acceleration-median
DEL_d	1.459675346001502
HET_d	1.6399311586275749
DEL_s	1.48847565752145
DEL_s	2.06118091960863
HET_s	1.24036330192253
DEL_d	1.597552604651213
HET_d	1.9618267259306563
HET_d	1.2516851497768284
DEL_d	1.4472295887129705
DEL_s	2.12036366979201
DEL_s	1.71563659404746
DEL_d	1.7712915275688863
HET_d	1.4831206144448008
HET_d	2.9054388753528135
DEL_d	1.5887370228329574
DEL_d	2.298052053667144
HET_d	2.146460882131578
HET_s	0.963319980906376
HET_d	0.9511553901294433
DEL_d	0.8449594726417288
DEL_s	0.718587045183954
DEL_s	0.946340252245262
DEL_s	1.11582776414009
DEL_s	1.54793335782563
DEL_s	0.748474200051822
HET_d	0.8685022538454086
DEL_d	1.1956136155845285
HET_s	1.59520066970376
HET_d	2.0537819009189278
DEL_d	2.5000449565730545
DEL_d	1.9711621245770337
HET_d	2.321343745932294
HET_s	1.66344823176501
HET_s	2.50430102976872
