# Supplementary material for: Phenotypic impact of individual conserved neuronal microexons and their master regulators in zebrafish
Source: eLife. 2025 Nov 18;13:RP104275. doi: 10.7554/eLife.104275 (PMC12626424; doi:10.7554/eLife.104275)
Supplement: Source data 2. [file elife-104275-data2.zip › raw_data/Fig5/mean_distance_to_center_of_group-median-gli2b_1-GROUPS.txt]

Genotype	mean_distance_to_center_of_group-median
HET_DEL	0.9668529279370086
HET_DEL	1.0558810083329189
DEL_DEL	0.7621332929899145
DEL_DEL	0.8672104394775428
HET_DEL	0.7622267701874076
HET_DEL	0.7667481095702342
HET_DEL	0.8398816226582266
HET_HET	0.7447285979617082
HET_HET	1.7242926531139995
HET_DEL	0.6706173434115673
HET_DEL	0.8735801383951165
DEL_DEL	0.8688494807767899
HET_DEL	0.9220424935934243
HET_DEL	1.0533507443456376
HET_HET	1.2483199259982034
HET_DEL	8.601915679829677
HET_HET	0.6631175296480872
HET_HET	0.7981261125800563
HET_DEL	0.7144304600796343
HET_DEL	0.70677151218579
HET_DEL	0.7050856306103328
HET_DEL	0.969966483754874
HET_DEL	0.8865632171328356
DEL_DEL	0.6868287669374221
HET_HET	0.6498536303364224
HET_DEL	0.9028608920212163
HET_DEL	0.9779861960604461
HET_HET	0.8085899956598073
HET_DEL	1.6925302754001161
HET_HET	4.59443223268612
HET_DEL	0.8223795216145092
HET_DEL	0.6918215091373958
DEL_DEL	6.804154665665747
HET_DEL	1.318002703167863
HET_HET	1.9873254190497283
DEL_DEL	0.8754816057177832
DEL_DEL	0.8084836493387746
DEL_DEL	0.9726589903251004
