# Supplementary material for: Phenotypic impact of individual conserved neuronal microexons and their master regulators in zebrafish
Source: eLife. 2025 Nov 18;13:RP104275. doi: 10.7554/eLife.104275 (PMC12626424; doi:10.7554/eLife.104275)
Supplement: Source data 2. [file elife-104275-data2.zip › raw_data/Fig5/nb_angle_degrees-ratio_in_front-reln_2-NB.txt]

Genotype	nb_angle_degrees-ratio_in_front
HET_s	0.35715079453272586
HET_s	0.6216801866874098
DEL_s	0.4473274808312035
DEL_s	0.5189465496166241
HET_s	0.43327036337370817
HET_s	0.5438937659739971
DEL_s	0.42088009778864316
DEL_s	0.555506167351928
DEL_d	0.4303255917324147
HET_d	0.5145571730192243
DEL_d	0.5704522724747194
HET_d	0.3963218135348372
HET_d	0.5546171796866318
DEL_d	0.42771419046560727
DEL_d	0.7219135459495499
HET_d	0.25336148460940106
DEL_d	0.7030781197910879
HET_d	0.28603178130903434
HET_s	0.29103233692632513
HET_s	0.6895210578953217
DEL_d	0.41037893099233247
HET_d	0.5611179019891099
HET_s	0.2493610401155684
HET_s	0.7443049227691966
DEL_s	0.5767307478608734
DEL_s	0.38359817757528614
DEL_d	0.5518946549616625
HET_d	0.43132570285587285
HET_d	0.500166685187243
DEL_d	0.4398822091343483
HET_d	0.4049338815423936
DEL_d	0.5665629514390488
HET_d	0.6843538170907879
DEL_d	0.2730303367040782
HET_d	0.7253583731525725
DEL_d	0.259195466162907
DEL_d	0.4655517279697744
HET_d	0.5012779197688632
DEL_s	0.43621513501500164
DEL_s	0.5400044449383264
DEL_s	0.5816757417490832
DEL_s	0.3820980108900989
DEL_s	0.6641293477053006
DEL_s	0.30758544040011115
DEL_s	0.46227358595399487
DEL_s	0.5009445493943772
HET_s	0.5050005556172908
HET_s	0.48166462940326704
HET_d	0.4049894432714746
DEL_d	0.5903426791277259
HET_s	0.505778419824425
HET_s	0.4652739193243694
DEL_d	0.3671519057673075
HET_d	0.6079008778753194
HET_s	0.48510945660628957
HET_s	0.475163907100789
HET_s	0.3278142015779531
HET_s	0.6707411934659406
DEL_s	0.3739859984442716
DEL_s	0.6216246249583287
DEL_d	0.5488943215912879
HET_d	0.4178797644182687
HET_d	0.4612734748305367
DEL_d	0.5128347594177131
