# Supplementary material for: Phenotypic impact of individual conserved neuronal microexons and their master regulators in zebrafish
Source: eLife. 2025 Nov 18;13:RP104275. doi: 10.7554/eLife.104275 (PMC12626424; doi:10.7554/eLife.104275)
Supplement: Source data 2. [file elife-104275-data2.zip › raw_data/Fig5/normed_distance_to_origin-frames_in_periphery-gli2b_1.txt]

Genotype	normed_distance_to_origin-frames_in_periphery
HET_d	12195
DEL_d	12933
HET_d	15993
DEL_d	15608
DEL_s	15605.5
DEL_s	11685
DEL_d	15801
HET_d	14944
DEL_d	12893
HET_d	12844
HET_d	15169
DEL_d	14525
HET_s	16511
HET_s	10734
HET_d	12007
DEL_d	12170
HET_d	15842
DEL_d	15456
DEL_s	16176.5
DEL_d	10957
HET_d	11039
DEL_d	13776
HET_d	14262
HET_s	14060
DEL_d	5852
HET_d	14968
HET_s	15514.5
HET_s	15535.5
HET_d	15557
DEL_d	15585
HET_d	6824
DEL_d	7554
DEL_d	14771
HET_d	14889
HET_d	16907
DEL_d	16411
HET_d	17243
DEL_d	17358
DEL_s	17544
HET_s	16759
DEL_d	16694
HET_d	16707
DEL_d	15492
HET_d	16070
HET_s	14747
HET_d	16815
DEL_d	16787
HET_s	14712
HET_d	12161
DEL_d	12931
HET_d	16194
DEL_d	16189
DEL_s	15171
HET_d	15857
DEL_d	13871
HET_s	13400.5
DEL_s	9164
DEL_s	15328.5
DEL_s	14755.5
