# Supplementary material for: Phenotypic impact of individual conserved neuronal microexons and their master regulators in zebrafish
Source: eLife. 2025 Nov 18;13:RP104275. doi: 10.7554/eLife.104275 (PMC12626424; doi:10.7554/eLife.104275)
Supplement: Source data 2. [file elife-104275-data2.zip › raw_data/Fig5/nb_angle_degrees-ratio_in_front-apbb1_1-NB.txt]

Genotype	nb_angle_degrees-ratio_in_front
HET_s	0.4169352150238915
HET_s	0.5770641182353595
HET_s	0.4932770307811979
HET_s	0.4856650738970997
DEL_s	0.672519168796533
DEL_s	0.3173685965107234
HET_d	0.35581731303478165
DEL_d	0.6394599399933326
HET_d	0.6436826314034892
DEL_d	0.3464829425491721
DEL_d	0.48383153683742636
HET_d	0.5023335926214024
HET_s	0.44854983887098565
HET_s	0.5228358706522948
DEL_s	0.5325591732414713
DEL_s	0.43804867207467496
DEL_d	0.5758417601955773
HET_d	0.40715635070563394
DEL_s	0.48922102455828426
DEL_s	0.49411045671741305
HET_s	0.49683298144238247
HET_s	0.47960884542726967
HET_d	0.4711079008778753
DEL_d	0.5341149016557395
HET_d	0.7252472496944105
DEL_d	0.24924991665740637
HET_d	0.5375597288587621
DEL_d	0.4216024002666963
DEL_s	0.40710078897655294
DEL_s	0.5817868652072452
