# Supplementary material for: Phenotypic impact of individual conserved neuronal microexons and their master regulators in zebrafish
Source: eLife. 2025 Nov 18;13:RP104275. doi: 10.7554/eLife.104275 (PMC12626424; doi:10.7554/eLife.104275)
Supplement: Source data 2. [file elife-104275-data2.zip › raw_data/Fig5/speed-median-gli2b_1.txt]

Genotype	speed-median
HET_d	4.05465453584501
DEL_d	3.9279854656180344
HET_d	3.096703711541283
DEL_d	3.773681963785089
DEL_s	2.89888902893795
DEL_s	3.45994958207055
DEL_d	2.1317492243969243
HET_d	2.4768034033267377
DEL_d	2.80983982646572
HET_d	2.681013163555569
HET_d	3.486074661056099
DEL_d	3.5814308067897462
HET_s	3.28157473869841
HET_s	3.45556692001694
HET_d	2.7508833218132143
DEL_d	2.7134884600659657
HET_d	2.8480750163035373
DEL_d	3.0674727327429947
DEL_s	2.46447499340443
DEL_d	3.2195962366187487
HET_d	3.1467113931650443
DEL_d	3.8524030666619966
HET_d	4.3562151237911255
HET_s	3.50800263159681
DEL_d	0.5663134277417134
HET_d	3.9906230761889128
HET_s	2.60295013716659
HET_s	3.39413569786658
HET_d	3.3485032613444545
DEL_d	3.538214676968752
HET_d	1.5182041449522186
DEL_d	1.9244439990788837
DEL_d	2.3450240585749316
HET_d	2.3164859892044123
HET_d	2.4680549043561584
DEL_d	2.9929538823070283
HET_d	2.7177910052356644
DEL_d	3.2776932735376
DEL_s	2.2521359529239
HET_s	1.80405907150329
DEL_d	3.5374036306718786
HET_d	3.394430883131925
DEL_d	4.48142939387912
HET_d	3.6318759985380327
HET_s	3.56751422770493
HET_d	2.9013962276615297
DEL_d	3.010707973493871
HET_s	4.67905440793656
HET_d	3.4706850696555556
DEL_d	3.3304026719978292
HET_d	2.714283166001187
DEL_d	2.1160078924641184
DEL_s	5.0415562798162
HET_d	3.6642578968991106
DEL_d	3.556099116567565
HET_s	4.08924619371481
DEL_s	3.71659065325342
DEL_s	2.97945515742098
DEL_s	3.80570983856564
