# Supplementary material for: Phenotypic impact of individual conserved neuronal microexons and their master regulators in zebrafish
Source: eLife. 2025 Nov 18;13:RP104275. doi: 10.7554/eLife.104275 (PMC12626424; doi:10.7554/eLife.104275)
Supplement: Source data 2. [file elife-104275-data2.zip › raw_data/Fig5/normed_distance_to_origin-median-zsrrm3_17.txt]

Genotype	normed_distance_to_origin-median
HET_s	0.934655033277885
HET_s	0.875759348053896
HET_s	0.893997585760505
HET_s	0.883396680343957
HET_s	0.879501249503202
HET_s	0.801459422432086
HET_s	0.880628790454257
HET_s	0.90120630161801
HET_s	0.809519503962963
HET_s	0.954363970096655
HET_s	0.897487488707108
HET_s	0.888077193940191
HET_s	0.911333058752281
HET_s	0.910061576649812
HET_s	0.91325859657913
HET_s	0.90062073476343
HET_s	0.773136065568237
HET_s	0.893023646437084
DEL_s	0.82055859375828
DEL_d	0.7488556000672579
HET_d	0.7751707420044383
HET_s	0.928950924423915
HET_s	0.929270605023285
HET_s	0.709466365177846
HET_s	0.854709069406636
HET_s	0.906149280137592
HET_s	0.790507209547447
DEL_s	0.777226866169783
HET_s	0.948101976087963
HET_s	0.872556543157174
HET_s	0.945340235914932
HET_s	0.918556650048135
HET_s	0.755092948487371
HET_s	0.82251662857034
HET_s	0.686037285480387
DEL_s	0.613015364446927
HET_s	0.872492939200133
DEL_s	0.496716993675037
HET_d	0.8901815417683098
DEL_d	0.8927367857748635
HET_s	0.879920011666516
DEL_s	0.875685921242025
HET_s	0.863620489572619
HET_d	0.8730972517780817
DEL_d	0.8344266326465324
DEL_s	0.953026437262449
DEL_s	0.919557318427836
HET_s	0.854900865870111
HET_d	0.835822606479963
DEL_d	0.8190753666689696
HET_d	0.7448819676224385
DEL_d	0.7507618049260174
HET_s	0.802723078823689
HET_s	0.762553287121026
