# Supplementary material for: Phenotypic impact of individual conserved neuronal microexons and their master regulators in zebrafish
Source: eLife. 2025 Nov 18;13:RP104275. doi: 10.7554/eLife.104275 (PMC12626424; doi:10.7554/eLife.104275)
Supplement: Source data 2. [file elife-104275-data2.zip › raw_data/Fig5/polarization_order_parameter-median-vti1a_1-GROUPS.txt]

Genotype	polarization_order_parameter-median
HET_DEL	0.9123597509706669
HET_DEL	0.9409097206698416
HET_DEL	0.950540670033968
DEL_DEL	0.9674728664660148
HET_HET	0.9674610125378429
HET_DEL	0.9666563205796896
DEL_DEL	0.9775665086114884
HET_DEL	0.8945590675673563
HET_DEL	0.9013928749867272
HET_DEL	0.9380648379216643
HET_DEL	0.853082915945373
HET_DEL	0.9765960459212688
HET_HET	0.8970526996085029
HET_DEL	0.7785715078487693
HET_DEL	0.9642528587359965
HET_HET	0.9409844530339133
HET_DEL	0.9742560880207354
DEL_DEL	0.9506122740225555
HET_DEL	0.9068520604869847
HET_DEL	0.9116515055129012
HET_DEL	0.7907079935827906
HET_DEL	0.9441232086122784
HET_DEL	0.9246262875623305
DEL_DEL	0.959877132609404
HET_DEL	0.8783862349375281
HET_DEL	0.9368428422137922
HET_DEL	0.9281551018545857
HET_DEL	0.9603236723246034
DEL_DEL	0.9483492781257905
HET_DEL	0.9551300298429003
HET_HET	0.8728750084744965
HET_DEL	0.9408362456727055
HET_HET	0.9290342760861248
HET_HET	0.9666644684677507
HET_DEL	0.9571852153880879
HET_HET	0.9511384664997538
HET_HET	0.881103143877606
HET_DEL	0.8965881888836608
HET_DEL	0.908249774450977
DEL_DEL	0.9311105894909744
HET_DEL	0.9436174785125215
HET_DEL	0.9094579339013626
HET_HET	0.8417927035522116
HET_DEL	0.8129768031809125
HET_DEL	0.9269813277731556
HET_HET	0.9424471769628702
HET_DEL	0.9702365074897001
HET_DEL	0.9708097479098654
HET_DEL	0.9393138502110745
DEL_DEL	0.9260501966543566
HET_DEL	0.8528032534062271
HET_DEL	0.9096000542906639
DEL_DEL	0.9240883459357556
HET_DEL	0.9575367762920033
HET_DEL	0.8909907678410802
HET_HET	0.9187522993051007
HET_DEL	0.9385515590054586
HET_DEL	0.964879227521603
