# Supplementary material for: Phenotypic impact of individual conserved neuronal microexons and their master regulators in zebrafish
Source: eLife. 2025 Nov 18;13:RP104275. doi: 10.7554/eLife.104275 (PMC12626424; doi:10.7554/eLife.104275)
Supplement: Source data 2. [file elife-104275-data2.zip › raw_data/Fig5/speed-median-zsrrm4_12.txt]

Genotype	speed-median
DEL_s	3.80265900471608
HET_d	3.0354031761735163
DEL_d	3.0028692239832857
HET_s	3.51493255808722
HET_s	2.37791006752083
DEL_d	3.2901611077916977
HET_d	2.7516920286146798
HET_d	2.135388415990332
DEL_d	2.462359456457936
HET_d	3.8172450388806105
DEL_d	3.639743888932564
HET_s	4.12417514009197
DEL_d	3.0806440706752003
HET_d	4.076958028992063
HET_s	3.41811246679676
HET_d	4.275106240568532
DEL_d	4.411617775410998
DEL_s	3.60448026897047
HET_d	3.2456101994142292
DEL_d	3.2257376373933955
DEL_s	3.33292472953684
HET_d	3.3528914266873038
DEL_d	2.5635041687336173
HET_s	2.80798971026823
DEL_d	2.7411531733916537
HET_d	2.713399621347353
DEL_d	1.8271161374132647
HET_d	1.753600741445407
HET_s	3.61473289736795
HET_d	4.321720707402605
DEL_d	4.210627010384471
HET_d	2.46203522261833
DEL_d	1.802464192287307
DEL_d	3.811862922833153
HET_d	3.9126131394305195
HET_s	3.42767068910123
DEL_d	2.8434781916751684
HET_d	2.8777250199158324
HET_s	1.98328717478123
DEL_d	3.093911390111101
HET_d	2.572259622083002
HET_s	2.16026826824317
DEL_s	3.0999430841454
HET_s	3.25837479067786
DEL_d	3.097066832187673
HET_d	3.6513940688480737
HET_s	2.88476843211507
HET_s	2.76355470557875
DEL_d	3.291552288342082
HET_d	3.328942732515811
DEL_s	2.89255932415741
DEL_d	3.772080665591962
HET_d	3.894768863551038
DEL_d	3.918132949448756
HET_d	3.7182826974839136
DEL_d	2.8953662598370187
HET_d	2.542517282147483
HET_s	2.22299406630266
DEL_s	2.70335500839942
HET_s	3.77273340128709
DEL_s	4.11592096673842
DEL_d	2.7099338743336947
HET_d	2.3789781267960906
DEL_s	3.72545672212298
DEL_d	2.6836136457961817
HET_d	2.551056772077449
HET_d	3.1091640556187157
DEL_d	3.041665756223539
DEL_s	3.1076053211719
HET_s	3.69205295614302
DEL_s	1.53506125090874
HET_s	3.14304201686016
HET_s	2.83522665701258
HET_d	3.4911985791660305
DEL_d	3.42638942222617
DEL_s	2.74387405484581
DEL_d	2.9301896802519503
HET_d	2.6742474571670396
HET_d	2.9531640562141033
DEL_d	3.1947188844161425
DEL_d	2.829564142735122
HET_d	2.8901570597120445
HET_s	3.99583452809305
HET_s	3.22356727378469
HET_d	3.1079710900472723
DEL_d	3.380096837137499
DEL_d	2.915674608039409
HET_d	2.9570856894625486
HET_s	3.1592270075767
HET_d	2.9724790534524415
DEL_d	3.4901244152855293
DEL_d	2.2378906460592622
HET_d	2.279503534295878
DEL_d	2.936159072906298
HET_d	3.2352798686076096
DEL_d	3.711031654081138
HET_d	3.9947776953640473
HET_s	3.31276307231079
DEL_d	2.8265905275402443
HET_d	3.0227018203810045
HET_d	3.836282238425344
DEL_d	3.760211493301803
HET_d	3.5897093816091994
DEL_d	4.096893522165388
HET_s	4.27928215843218
HET_s	3.35892154257736
HET_d	3.9114749090725742
DEL_d	3.951850669165443
HET_s	3.15808094319375
