# Supplementary material for: Phenotypic impact of individual conserved neuronal microexons and their master regulators in zebrafish
Source: eLife. 2025 Nov 18;13:RP104275. doi: 10.7554/eLife.104275 (PMC12626424; doi:10.7554/eLife.104275)
Supplement: Source data 2. [file elife-104275-data2.zip › raw_data/Fig5/distance_travelled-amax-reln_2.txt]

Genotype	distance_travelled-amax
HET_s	1876.35083233513
DEL_s	2098.27033195443
HET_s	1710.00965653815
DEL_s	1844.50045678588
DEL_d	1848.538280112756
HET_d	1826.1778749257683
DEL_d	2069.9114261066106
HET_d	2248.248186060267
HET_d	1989.3059237634445
DEL_d	1910.0984211709683
DEL_d	1949.6212762776086
HET_d	2256.731092688148
DEL_d	2070.967582936489
HET_d	2102.9497993285204
HET_s	2000.30178912582
DEL_d	1321.1441416809766
HET_d	1349.297022302404
HET_s	2452.67025786038
DEL_s	1945.33569307506
DEL_d	2083.662109705448
HET_d	2338.0835554690375
HET_d	1248.602337711022
DEL_d	1353.3128998496306
HET_d	2136.0083657780465
DEL_d	1981.1871156818127
HET_d	2385.6572005427934
DEL_d	2420.3198556799125
HET_d	2617.3311861564944
DEL_d	2921.5013433772638
DEL_d	2263.6041816451907
HET_d	2245.9337235110656
DEL_s	1817.77059949891
DEL_s	2676.8538131131
DEL_s	2066.73816580063
DEL_s	2948.8461477187
HET_s	3865.92733219336
HET_d	1980.2240369262454
DEL_d	2002.6793229524314
HET_s	1568.3041369519
DEL_d	2503.248683033596
HET_d	2628.3344430921647
HET_s	2890.55937741724
HET_s	2809.10385716116
DEL_s	1612.02334273691
DEL_d	2062.3425122423355
HET_d	1994.0255530903892
HET_d	1467.2760111676828
DEL_d	1447.2810683395635
