# Supplementary material for: Phenotypic impact of individual conserved neuronal microexons and their master regulators in zebrafish
Source: eLife. 2025 Nov 18;13:RP104275. doi: 10.7554/eLife.104275 (PMC12626424; doi:10.7554/eLife.104275)
Supplement: Source data 2. [file elife-104275-data2.zip › raw_data/Fig5/abs_normal_acceleration-median-zsrrm3_17.txt]

Genotype	abs_normal_acceleration-median
HET_s	3.29339903748789
HET_s	2.66303031141727
HET_s	2.71980928886888
HET_s	3.53034855629856
HET_s	3.10137643751512
HET_s	2.49168636402604
HET_s	1.94877927333115
HET_s	1.23109386328209
HET_s	1.4017033413409
HET_s	2.22369657307642
HET_s	3.38178564315649
HET_s	0.765893425354538
HET_s	3.22048979968851
HET_s	2.15467216403038
HET_s	1.42621033608778
HET_s	2.84918162413533
HET_s	0.458775290014041
HET_s	1.37170932957403
DEL_s	2.82197283834345
DEL_d	2.061583749068731
HET_d	2.5550644235408164
HET_s	2.75409978018129
HET_s	3.35082257070749
HET_s	1.27718493201014
HET_s	2.28127815620614
HET_s	2.99370534611324
HET_s	1.86944430695856
DEL_s	2.07302230815747
HET_s	2.04000253178812
HET_s	1.97364274678361
HET_s	1.46746584919247
HET_s	2.49881779483027
HET_s	1.21900792046911
HET_s	1.07142390665799
HET_s	1.6271701027817
DEL_s	1.05227310357552
HET_s	2.12722776767748
DEL_s	4.08047532330335
HET_d	2.2380430751715314
DEL_d	2.6830777633344183
HET_s	2.74087476373226
DEL_s	2.29229735595808
HET_s	2.08935907060527
HET_d	4.647868729598951
DEL_d	3.554211729186117
DEL_s	3.53848219881474
DEL_s	1.91921878857302
HET_s	1.50886636806362
HET_d	2.6481058104771766
DEL_d	1.506434118288447
HET_d	1.656668650097075
DEL_d	0.8631923340012821
HET_s	1.01990854718647
HET_s	1.50676610956235
