# Supplementary material for: Phenotypic impact of individual conserved neuronal microexons and their master regulators in zebrafish
Source: eLife. 2025 Nov 18;13:RP104275. doi: 10.7554/eLife.104275 (PMC12626424; doi:10.7554/eLife.104275)
Supplement: Source data 2. [file elife-104275-data2.zip › raw_data/Fig5/normed_distance_to_origin-frames_in_periphery-src_1.txt]

Genotype	normed_distance_to_origin-frames_in_periphery
DEL_s	13002.5
DEL_s	13226
DEL_s	9928.5
DEL_d	13844
HET_d	13641
HET_d	12869
DEL_d	12179
DEL_s	13661.5
HET_s	14336
HET_d	12975
DEL_d	13569
DEL_s	12433.5
HET_d	13099
DEL_d	11535
DEL_s	7014
HET_s	8237.5
DEL_s	11987
DEL_s	13064.5
HET_s	16056
HET_s	15214.5
DEL_d	12841
HET_d	14120
DEL_d	11420
HET_d	12586
HET_s	11642
HET_s	14584
DEL_d	14912
HET_d	15381
HET_d	13807
DEL_d	13633
HET_s	14793.5
