# Supplementary material for: Phenotypic impact of individual conserved neuronal microexons and their master regulators in zebrafish
Source: eLife. 2025 Nov 18;13:RP104275. doi: 10.7554/eLife.104275 (PMC12626424; doi:10.7554/eLife.104275)
Supplement: Source data 2. [file elife-104275-data2.zip › raw_data/Fig5/abs_normal_acceleration-median-ap1g1_1.txt]

Genotype	abs_normal_acceleration-median
HET_s	1.91394665908398
HET_s	1.37588946122338
DEL_s	1.91880365334498
DEL_s	1.87732100518978
HET_d	2.495664977911467
DEL_d	2.047200094082858
HET_s	1.10095130592864
DEL_s	1.48800623529981
HET_d	1.2132655707922564
DEL_d	1.3532997374185471
HET_s	1.55432206282247
DEL_s	1.59285149787787
DEL_s	1.25391980869185
HET_d	1.9526053457220054
DEL_d	1.4062618855225
DEL_d	1.611658206698872
HET_d	1.3087767744357768
DEL_d	1.4777640282902471
HET_d	1.9264378350104667
HET_d	0.9734192676990423
DEL_d	0.8884029406327943
DEL_d	0.9564473262299962
HET_d	0.7461822576435471
HET_s	1.81777099116036
DEL_s	0.859699432836108
DEL_d	2.7060139959707215
HET_d	1.846753817264271
HET_d	1.851465941485055
DEL_d	1.8194868714815244
DEL_s	2.22033576425919
HET_s	2.06660282751923
DEL_d	1.465119030971784
HET_d	1.4056798495134823
