# Supplementary material for: Phenotypic impact of individual conserved neuronal microexons and their master regulators in zebrafish
Source: eLife. 2025 Nov 18;13:RP104275. doi: 10.7554/eLife.104275 (PMC12626424; doi:10.7554/eLife.104275)
Supplement: Source data 2. [file elife-104275-data2.zip › raw_data/Fig5/normed_distance_to_origin-median-vdac3_5.txt]

Genotype	normed_distance_to_origin-median
DEL_d	0.7442453817664036
HET_d	0.7587171566823
HET_s	0.9150558544366
HET_d	0.9386344508030802
DEL_d	0.9297191912861267
HET_s	0.833805721862542
HET_d	0.8215132838594632
DEL_d	0.8192963113260253
HET_d	0.7419735989936538
DEL_d	0.7426024282227415
HET_d	0.7267627910722969
DEL_d	0.733080028995402
DEL_d	0.789090884674841
HET_d	0.7734546996111804
HET_s	0.746306549354301
DEL_d	0.7639325248896927
HET_d	0.7920589290638067
HET_s	0.825653420795779
DEL_s	0.810782758771352
HET_d	0.8399661452972405
DEL_d	0.8466912032914757
HET_s	0.879075416966375
HET_d	0.8280885497004914
DEL_d	0.8227319474337208
DEL_d	0.7710714210677031
HET_d	0.759479886435682
DEL_s	0.836039389657439
HET_s	0.886922274691194
HET_d	0.899841797957846
DEL_d	0.89691470806767
HET_d	0.7569742347799814
DEL_d	0.756297856051994
DEL_d	0.5898025922868689
HET_d	0.5840287336024681
DEL_s	0.838281445507792
DEL_d	0.9373953131253935
HET_d	0.9433820503062698
DEL_s	0.881720075727631
HET_d	0.9688702484792499
DEL_d	0.9615908528216277
HET_s	0.940630864924215
HET_d	0.9250021473981798
DEL_d	0.9244255687746392
DEL_d	0.9274970091907196
HET_d	0.938448196619131
DEL_d	0.8268154795044305
HET_d	0.8340037890644993
HET_d	0.8980413037504325
DEL_d	0.8969243937083584
DEL_s	0.854199569132898
HET_s	0.88109329840379
HET_s	0.943902738448648
DEL_s	0.904205103999623
HET_s	0.926030585831985
HET_d	0.938091082850899
DEL_d	0.9279031564873659
HET_d	0.90676750787494
DEL_d	0.9120773033100773
DEL_d	0.8711035800068693
HET_d	0.8792097824080575
HET_s	0.864498740828961
DEL_s	0.895606363510378
HET_s	0.863564623578876
HET_d	0.9566543483394654
DEL_d	0.9520933671140837
DEL_s	0.899783398475729
HET_d	0.8620095550678328
DEL_d	0.8766209863622509
HET_d	0.8458403050040184
DEL_d	0.851542904961158
DEL_s	0.833363270085262
HET_d	0.8184157940170285
DEL_d	0.8225034259707193
DEL_s	0.8958350133641
HET_d	0.8996446206510311
DEL_d	0.9030990865824111
DEL_s	0.904719623961917
DEL_d	0.8539040218859338
HET_d	0.8351965589563783
HET_d	0.849490120348884
DEL_d	0.8402591608936928
DEL_s	0.80098557377582
DEL_d	0.7602102737924016
HET_d	0.7535290973382329
DEL_d	0.9011542022331964
HET_d	0.8896257319769925
HET_d	0.9573573223454108
DEL_d	0.9537703607637247
HET_d	0.9105799623593553
DEL_d	0.9080971717998132
DEL_s	0.897434053085893
DEL_s	0.883758618180664
HET_d	0.8406114214428742
DEL_d	0.853592788102874
