# Supplementary material for: Phenotypic impact of individual conserved neuronal microexons and their master regulators in zebrafish
Source: eLife. 2025 Nov 18;13:RP104275. doi: 10.7554/eLife.104275 (PMC12626424; doi:10.7554/eLife.104275)
Supplement: Source data 2. [file elife-104275-data2.zip › raw_data/Fig5/abs_tg_acceleration-median-gli2b_1.txt]

Genotype	abs_tg_acceleration-median
HET_d	14.781534564649592
DEL_d	15.958699798773702
HET_d	10.531105692379821
DEL_d	13.8222660460651
DEL_s	9.77856236501539
DEL_s	11.3645789522117
DEL_d	8.742445590907643
HET_d	9.234773267913779
DEL_d	9.989172564511737
HET_d	9.548452328326603
HET_d	11.90214801095458
DEL_d	14.512836355710784
HET_s	11.9407929751939
HET_s	11.9035453064325
HET_d	9.32970943454693
DEL_d	9.324180201534345
HET_d	10.823315329342918
DEL_d	11.113189986712527
DEL_s	10.1016717678964
DEL_d	11.968500315412339
HET_d	10.755014941709696
DEL_d	15.389984518953733
HET_d	18.847860955345144
HET_s	14.3387058212552
DEL_d	2.196801922229003
HET_d	14.898630939417217
HET_s	8.50332448044011
HET_s	11.2412948646569
HET_d	12.216128708487837
DEL_d	12.76472203276188
HET_d	4.641044857907999
DEL_d	6.540688668755846
DEL_d	8.392752002097984
HET_d	9.00920627282451
HET_d	10.545949458028737
DEL_d	12.61467386931232
HET_d	10.048352394127573
DEL_d	10.868860169053528
DEL_s	7.72619397793372
HET_s	7.49883542955963
DEL_d	13.877077548961665
HET_d	14.266786614094777
DEL_d	16.488910788555344
HET_d	14.11907833453628
HET_s	13.5221958150199
HET_d	11.673717614528893
DEL_d	13.220884956169094
HET_s	19.8580984224286
HET_d	13.977094703583127
DEL_d	12.354453069814042
HET_d	12.2757772572262
DEL_d	8.666982474814153
DEL_s	22.5090628806812
HET_d	17.59075418961484
DEL_d	15.07351135109427
HET_s	18.1737593981851
DEL_s	12.717604348945
DEL_s	11.2920998670938
DEL_s	14.2301815843128
