# Supplementary material for: Phenotypic impact of individual conserved neuronal microexons and their master regulators in zebrafish
Source: eLife. 2025 Nov 18;13:RP104275. doi: 10.7554/eLife.104275 (PMC12626424; doi:10.7554/eLife.104275)
Supplement: Source data 2. [file elife-104275-data2.zip › raw_data/Fig5/distance_travelled-amax-mef2ca_2.txt]

Genotype	distance_travelled-amax
DEL_d	1698.1864219144738
HET_d	1644.2780403010222
DEL_d	2547.186741497824
HET_d	2376.7414969275505
DEL_s	1765.76203162393
HET_d	1776.5978504276566
DEL_d	1839.2872048812192
DEL_d	1919.3956510867076
HET_d	1838.0443763551016
DEL_s	1261.05389074015
HET_d	2586.904348820443
DEL_d	2553.376060344863
DEL_d	1356.7444416779952
HET_d	1442.2465461567006
HET_d	1875.587978325352
DEL_d	1798.6581194764537
HET_d	2077.848674330186
DEL_d	2350.3375000744536
HET_d	2524.9851866346644
DEL_d	2409.7930803627482
DEL_d	2873.1694700780567
HET_d	2645.8878969454727
DEL_d	3911.2051590459887
HET_d	3977.7564434273345
DEL_s	2048.041039651
DEL_d	3361.8562506346134
HET_d	3414.7928847596486
DEL_d	2473.0029771098625
HET_d	2601.5802819573346
DEL_s	2449.92681896911
HET_s	2251.31084159078
DEL_s	2554.62343084094
DEL_s	2845.50722853929
DEL_d	3592.874977652026
HET_d	3938.8064751203465
HET_s	2920.99228431081
DEL_d	3295.7271082370225
HET_d	3205.137980423957
HET_d	2087.1058352046834
DEL_d	2383.2986833413906
HET_s	3146.38064395652
HET_d	1966.9618352483171
DEL_d	1812.3680305989628
HET_s	1995.38273010546
HET_d	3774.691725124369
DEL_d	3654.305191793426
HET_s	3303.84742593809
HET_s	1688.248290563
HET_s	1889.6277917532
HET_s	2206.3156284072
DEL_d	1836.744517964419
HET_d	1853.614979164621
