# Supplementary material for: Phenotypic impact of individual conserved neuronal microexons and their master regulators in zebrafish
Source: eLife. 2025 Nov 18;13:RP104275. doi: 10.7554/eLife.104275 (PMC12626424; doi:10.7554/eLife.104275)
Supplement: Source data 2. [file elife-104275-data2.zip › raw_data/Fig5/mean_distance_to_center_of_group-median-kif1b_1-GROUPS.txt]

Genotype	mean_distance_to_center_of_group-median
HET_DEL	0.8306616146339403
DEL_DEL	1.1556097164388262
DEL_DEL	0.8457071254010293
HET_HET	0.9444376008748723
HET_DEL	1.2639277552204755
HET_DEL	0.8539585361883744
DEL_DEL	1.0239194348568357
DEL_DEL	0.9774708706306143
HET_DEL	0.825226572668185
HET_DEL	0.8713379169534692
HET_DEL	2.649420451559543
HET_HET	0.5716703790240932
HET_DEL	0.9614760898359238
DEL_DEL	1.3085749411233651
DEL_DEL	0.7833811178953061
DEL_DEL	0.8842761589444454
DEL_DEL	1.2562002883899863
DEL_DEL	0.8910369390692665
HET_DEL	0.8762891851083454
HET_HET	0.8144214031554441
HET_DEL	1.2673578607577294
HET_DEL	0.9967682573903334
HET_HET	1.0913849697324802
HET_HET	1.376161550886263
