# Supplementary material for: Phenotypic impact of individual conserved neuronal microexons and their master regulators in zebrafish
Source: eLife. 2025 Nov 18;13:RP104275. doi: 10.7554/eLife.104275 (PMC12626424; doi:10.7554/eLife.104275)
Supplement: Source data 2. [file elife-104275-data2.zip › raw_data/Fig5/speed-median-vti1a_1.txt]

Genotype	speed-median
DEL_d	3.0765537667496674
HET_d	2.981153824756011
HET_d	3.420520807897651
DEL_d	3.394940203003727
DEL_d	2.7987320906103066
HET_d	2.7667971519493326
DEL_s	3.97882037670423
HET_s	3.3760314457234
DEL_d	3.5641767524562766
HET_d	3.580870287122011
DEL_s	4.58511794948445
DEL_d	2.442132266218704
HET_d	3.0449822274322007
DEL_d	3.2633321311204773
HET_d	3.716891621861783
DEL_d	2.764643407189298
HET_d	2.791230596476789
DEL_d	2.615303035130279
HET_d	2.4580190159745463
DEL_d	3.7714549762731533
HET_d	3.9404596675448484
HET_s	2.82138118277396
DEL_d	2.5880523512543023
HET_d	2.1347766888173343
HET_d	3.5903246252132877
DEL_d	3.9874988749043467
HET_s	3.57111608574053
HET_d	3.6440631466565407
DEL_d	3.776179083632151
DEL_s	4.1283503401503
HET_d	3.89185866460875
DEL_d	3.771258938371986
HET_d	3.266752986726299
DEL_d	3.5300251734497405
HET_d	2.673734012772215
DEL_d	2.951394274477626
DEL_d	2.259846809160348
HET_d	2.264239449904257
DEL_d	2.2725677055869884
HET_d	2.19328265403305
DEL_s	3.26755345690724
DEL_d	2.9384857932229966
HET_d	2.6945969099782863
HET_d	2.953378685743407
DEL_d	3.14276996537903
DEL_d	2.853414458183361
HET_d	2.677608802100136
HET_d	3.4847390209630125
DEL_d	3.4666488978943404
DEL_s	4.19213721158115
HET_d	3.1480727336614285
DEL_d	3.288300069997766
HET_s	1.89886637527784
DEL_d	3.0928918831299725
HET_d	3.1685539394241093
HET_s	3.23818118852883
HET_s	3.71265421862098
HET_d	4.0990682297229295
DEL_d	4.692206329525799
HET_s	3.18494265606071
HET_s	2.80368802587985
DEL_d	3.673116265338335
HET_d	4.070199613295587
HET_d	3.4045091524311486
DEL_d	2.9822831013706326
DEL_s	3.69210575077314
DEL_d	3.4761079400690407
HET_d	3.0842423230722127
DEL_d	1.4517193654363676
HET_d	2.096429925688894
HET_s	2.97290499955045
HET_d	3.5026493280030264
DEL_d	2.884175754708203
DEL_d	3.002849713557293
HET_d	3.053244193909294
HET_s	3.75935389667824
DEL_d	4.47713174027443
HET_d	4.6531999169456375
DEL_d	4.7606046164611255
HET_d	4.544842322062923
DEL_d	3.091090611664276
HET_d	3.2810096809251625
DEL_s	3.13083799968492
HET_d	1.9536999471344125
DEL_d	2.0604879945485046
DEL_d	2.922372707435108
HET_d	2.909340580165188
DEL_s	3.09303110920221
HET_d	4.4118997796874275
DEL_d	4.129999414253561
DEL_d	2.525190007636543
HET_d	2.644527967967872
HET_s	2.92566913185878
DEL_d	3.3731240068990154
HET_d	3.615490603302896
HET_d	3.6447019488904804
DEL_d	3.7004420272009297
