# Supplementary material for: Phenotypic impact of individual conserved neuronal microexons and their master regulators in zebrafish
Source: eLife. 2025 Nov 18;13:RP104275. doi: 10.7554/eLife.104275 (PMC12626424; doi:10.7554/eLife.104275)
Supplement: Source data 2. [file elife-104275-data2.zip › raw_data/Fig5/abs_tg_acceleration-median-vti1a_1.txt]

Genotype	abs_tg_acceleration-median
DEL_d	11.119578064543074
HET_d	11.220392968743838
HET_d	12.908775052699973
DEL_d	13.404683357700035
DEL_d	9.378214055828643
HET_d	9.557757381084922
DEL_s	13.896116088135
HET_s	12.1028658802398
DEL_d	12.34628946921934
HET_d	13.287527464799068
DEL_s	15.7689448963554
DEL_d	8.067310211272009
HET_d	10.764164474500426
DEL_d	11.87337571436014
HET_d	14.183051620126266
DEL_d	9.279133195310171
HET_d	8.634813123286921
DEL_d	9.390881198860226
HET_d	9.56785802127413
DEL_d	13.858547118847916
HET_d	13.783972138500637
HET_s	11.5867377126534
DEL_d	10.040197612062638
HET_d	9.121063423035167
HET_d	11.489859040314062
DEL_d	15.03980203651864
HET_s	12.2981332978418
HET_d	11.492319029222203
DEL_d	15.347314003306764
DEL_s	14.8547456465721
HET_d	13.849857729028658
DEL_d	12.928969530585443
HET_d	12.052771990946448
DEL_d	13.129888726183683
HET_d	10.389061617049082
DEL_d	11.438693763787152
DEL_d	7.105273129096202
HET_d	7.843709493616414
DEL_d	8.668933263188343
HET_d	8.469247843671232
DEL_s	12.9461841268772
DEL_d	11.909951051398714
HET_d	10.35563323621101
HET_d	11.552964070332692
DEL_d	11.030001397308972
DEL_d	11.442143885808946
HET_d	11.329960243740313
HET_d	13.351990833922937
DEL_d	12.742255387930769
DEL_s	19.2167141091733
HET_d	11.827512662089543
DEL_d	12.628129598561072
HET_s	6.71933493679184
DEL_d	12.623341142771466
HET_d	13.47845899270147
HET_s	12.5880730571987
HET_s	14.9334711784314
HET_d	17.33326801028089
DEL_d	22.49300468003311
HET_s	11.4731422274469
HET_s	9.8720227030754
DEL_d	14.629033800349122
HET_d	13.428742092438078
HET_d	15.071259685226334
DEL_d	12.589705502034263
DEL_s	13.7789932644996
DEL_d	13.45022928476208
HET_d	12.483849082285435
DEL_d	4.29068701929645
HET_d	8.73094007988363
HET_s	12.1314434824172
HET_d	14.675197295057822
DEL_d	11.754950274180018
DEL_d	12.33711898190898
HET_d	13.293676679559614
HET_s	15.1130311382699
DEL_d	18.370864693343304
HET_d	20.189522630566422
DEL_d	20.58441099306259
HET_d	18.329622351885845
DEL_d	10.858586282971736
HET_d	11.221660241829456
DEL_s	11.6103552995767
HET_d	6.989100987020127
DEL_d	7.463756584112074
DEL_d	10.56966437381153
HET_d	10.967502656478004
DEL_s	11.4228343550173
HET_d	15.27230491504838
DEL_d	15.979938999808425
DEL_d	10.586774405378234
HET_d	10.292985423132265
HET_s	11.5828293511499
DEL_d	13.259044391222057
HET_d	14.26150620501312
HET_d	14.820091433623233
DEL_d	14.17810055531231
