# Supplementary material for: Phenotypic impact of individual conserved neuronal microexons and their master regulators in zebrafish
Source: eLife. 2025 Nov 18;13:RP104275. doi: 10.7554/eLife.104275 (PMC12626424; doi:10.7554/eLife.104275)
Supplement: Source data 2. [file elife-104275-data2.zip › raw_data/Fig5/nb_angle_degrees-ratio_in_front-vdac3_5-NB.txt]

Genotype	nb_angle_degrees-ratio_in_front
DEL_d	0.7049116568507612
HET_d	0.27636404044893875
HET_s	0.36198466496277365
HET_s	0.6025113901544616
HET_d	0.5272252472496944
DEL_d	0.4619402155795088
HET_s	0.17718635403933772
HET_s	0.7931436826314034
HET_d	0.2771974663851539
DEL_d	0.7113568174241582
HET_d	0.6556839648849873
DEL_d	0.327203022558062
HET_d	0.30825647294143793
DEL_d	0.6743527058562062
DEL_d	0.4177130792310257
HET_d	0.555728414268252
HET_s	0.3432603622624736
HET_s	0.6365151683520391
DEL_d	0.3665407267474164
HET_d	0.6286254028225359
HET_s	0.31442382486942994
HET_s	0.6699633292588065
DEL_s	0.6375708412045783
DEL_s	0.351816868540949
HET_d	0.6460717857539726
DEL_d	0.3235915101677964
HET_s	0.5256139571063452
HET_s	0.4896099566618513
HET_d	0.4391043449272141
DEL_d	0.561951327925325
DEL_d	0.6889654406045116
HET_d	0.27008556506278475
DEL_s	0.4903322591399044
DEL_s	0.47605289476608514
HET_s	0.4783309256584065
HET_s	0.5109456606289587
HET_d	0.24608289809978887
DEL_d	0.7524724969441049
HET_d	0.5224859636444494
DEL_d	0.44093612763355383
DEL_d	0.4399377708634293
HET_d	0.5230581175686188
DEL_s	0.8001444604956106
DEL_s	0.1840204467163018
DEL_d	0.24891654628292031
HET_d	0.7269696632959217
DEL_s	0.4143793754861651
DEL_s	0.5810090010001111
HET_d	0.4232136904100456
DEL_d	0.5459495499499945
HET_s	0.40748972108012
HET_s	0.5611734637181909
HET_d	0.6530532866588876
DEL_d	0.316719453242207
DEL_d	0.6088454272696966
HET_d	0.3745971774641627
DEL_d	0.6506834092676964
HET_d	0.3078675408378709
HET_d	0.629903322591399
DEL_d	0.370430047783087
DEL_s	0.5571174574952773
DEL_s	0.41193465940660073
HET_s	0.43570793509668815
HET_s	0.5441715746194021
HET_s	0.46516279586620735
HET_s	0.5190021113457051
DEL_s	0.5110012223580398
DEL_s	0.45582842538059787
HET_s	0.738164036452545
HET_s	0.23902655850650073
HET_d	0.3234803867096344
DEL_d	0.6486831870207801
HET_d	0.6454606067340816
DEL_d	0.3485387265251695
DEL_d	0.5050561173463718
HET_d	0.46227358595399487
HET_s	0.41443493721524616
HET_s	0.5568396488498722
DEL_s	0.40076675186131794
DEL_s	0.5775641737970886
HET_s	0.6994110456717413
HET_s	0.2643071452383598
HET_d	0.46755195021669077
DEL_d	0.5381709078786532
DEL_s	0.4232136904100456
DEL_s	0.5637293032559173
HET_d	0.2503055895099455
DEL_d	0.728747638626514
HET_d	0.47610845649516614
DEL_d	0.5072230247805312
DEL_s	0.6923547060784532
DEL_s	0.29558839871096787
HET_d	0.6416824091565729
DEL_d	0.3313145905100567
DEL_s	0.26886320702300254
DEL_s	0.7148572063562618
HET_d	0.40904544949438826
DEL_d	0.5594510501166796
DEL_s	0.29158795421713524
DEL_s	0.6833537059673297
DEL_d	0.6997444160462274
HET_d	0.28303144793865986
HET_d	0.36337370818979886
DEL_d	0.6241249027669741
DEL_s	0.5032225802866985
DEL_s	0.4856095121680187
DEL_d	0.38676519613290367
HET_d	0.5854539393265918
DEL_d	0.4635515057228581
HET_d	0.49822202466940774
HET_d	0.4044138084384902
DEL_d	0.5861359719828785
HET_d	0.32675852872541394
DEL_d	0.636070674519391
DEL_s	0.41182353594843873
DEL_s	0.549505500611179
DEL_s	0.24958328703189242
DEL_s	0.7380264473830426
HET_d	0.27358595399488833
DEL_d	0.7047449716635181
