# Supplementary material for: Phenotypic impact of individual conserved neuronal microexons and their master regulators in zebrafish
Source: eLife. 2025 Nov 18;13:RP104275. doi: 10.7554/eLife.104275 (PMC12626424; doi:10.7554/eLife.104275)
Supplement: Source data 2. [file elife-104275-data2.zip › raw_data/Fig5/normed_distance_to_origin-frames_in_periphery-zsrrm3_17.txt]

Genotype	normed_distance_to_origin-frames_in_periphery
HET_s	15435.5
HET_s	12612.5
HET_s	12826
HET_s	12245
HET_s	12934
HET_s	9065
HET_s	11928
HET_s	12658
HET_s	9351
HET_s	16786
HET_s	14013.5
HET_s	14258.5
HET_s	14262.5
HET_s	14583.5
HET_s	13660
HET_s	13518
HET_s	7879
HET_s	12524
DEL_s	9595.5
DEL_d	7683
HET_d	8394
HET_s	15042
HET_s	14592.5
HET_s	5609.5
HET_s	10973
HET_s	13176
HET_s	8543
DEL_s	8230
HET_s	14495
HET_s	11329
HET_s	15456.5
HET_s	13847
HET_s	7282
HET_s	9616
HET_s	5042
DEL_s	4370
HET_s	11629.5
DEL_s	2955.5
HET_d	12271
DEL_d	12010
HET_s	12580.5
DEL_s	11581
HET_s	11667.5
HET_d	11815
DEL_d	10378
DEL_s	15018
DEL_s	13456.5
HET_s	10728
HET_d	10133
DEL_d	9487
HET_d	7214
DEL_d	7464
HET_s	9133.5
HET_s	7516
