# Supplementary material for: Phenotypic impact of individual conserved neuronal microexons and their master regulators in zebrafish
Source: eLife. 2025 Nov 18;13:RP104275. doi: 10.7554/eLife.104275 (PMC12626424; doi:10.7554/eLife.104275)
Supplement: Source data 2. [file elife-104275-data2.zip › raw_data/Fig5/distance_travelled-amax-gli2b_1.txt]

Genotype	distance_travelled-amax
HET_d	2861.801859552626
DEL_d	2817.2089595284324
HET_d	2183.9074543644315
DEL_d	2486.329242706009
DEL_s	2056.40338815029
DEL_s	2316.58646420474
DEL_d	1705.1444246199903
HET_d	1978.0271103983698
DEL_d	2069.8534222149788
HET_d	2014.9465599739551
HET_d	2424.1835451701104
DEL_d	2514.6612836589147
HET_s	2285.84746774829
HET_s	2550.18646990084
HET_d	1978.418914930736
DEL_d	1948.9667966028853
HET_d	2018.091672640359
DEL_d	2157.66823216454
DEL_s	1930.67708811572
DEL_d	2400.980619618395
HET_d	2480.6472412678972
DEL_d	2758.1013642450835
HET_d	2991.8669575411313
HET_s	2525.99880108647
DEL_d	557.3159869338552
HET_d	2635.9339739081843
HET_s	1827.9409196918
HET_s	2341.90769362656
HET_d	2311.4234559860224
DEL_d	2426.846002469948
HET_d	1203.363011308008
DEL_d	1446.211208982935
DEL_d	1784.1384906753995
HET_d	1923.7655227713863
HET_d	1759.9559287046004
DEL_d	2092.555980545718
HET_d	1931.5592924898551
DEL_d	2161.4506208114017
DEL_s	1530.93578318637
HET_s	1436.07675101128
DEL_d	2745.094061526337
HET_d	2560.5236004883473
DEL_d	3198.543108862701
HET_d	2747.403785682412
HET_s	2537.43114033815
HET_d	2216.836645660884
DEL_d	2184.4777455299413
HET_s	3258.65917654161
HET_d	2528.887588996494
DEL_d	2477.9059169285033
HET_d	2005.5507323187628
DEL_d	1723.2189854370786
DEL_s	3458.17231265846
HET_d	2584.964542328025
DEL_d	2605.8278871159746
HET_s	2955.52563830974
DEL_s	2533.84256000164
DEL_s	2100.14180218683
DEL_s	2733.50763738973
