# Supplementary material for: Phenotypic impact of individual conserved neuronal microexons and their master regulators in zebrafish
Source: eLife. 2025 Nov 18;13:RP104275. doi: 10.7554/eLife.104275 (PMC12626424; doi:10.7554/eLife.104275)
Supplement: Source data 2. [file elife-104275-data2.zip › raw_data/Fig5/mean_distance_to_center_of_group-median-zsrrm3_17-GROUPS.txt]

Genotype	mean_distance_to_center_of_group-median
WT_HET	0.8717226135474934
WT_HET	0.8131152248360493
HET_HET	0.7524224255962144
WT_HET	0.7600728612341618
WT_HET	0.9445039090927045
WT_HET	0.8834734055465361
HET_HET	0.8974483871624145
HET_HET	0.8305982214617422
WT_HET	0.7636252369900913
HET_HET	0.846205763995474
HET_HET	0.9764521396012154
WT_HET	1.487352308438013
HET_HET	0.8569999134320243
WT_HET	0.7669901463452772
WT_WT	0.9042019803890855
HET_HET	0.7997600957494337
HET_HET	0.6817536929551326
HET_HET	0.6488259720124527
WT_HET	0.7065235287622611
WT_HET	0.6493704515228103
HET_HET	0.762194085764773
WT_HET	1.1976425692931711
HET_HET	0.8706383101568501
HET_HET	0.508922790306831
WT_HET	0.8572124397241293
HET_HET	0.8427197799723116
HET_HET	0.79510679145505
WT_WT	0.8235944136970619
HET_HET	0.6819767554887546
WT_HET	0.9026026239474877
WT_HET	0.8765021134618367
HET_HET	0.9466005776077326
HET_HET	0.7363534177613721
WT_HET	4.114763992952874
HET_HET	0.7289544432977817
WT_DEL	13.77176366316371
DEL_DEL	8.818181416937538
HET_DEL	1.9630190129342733
WT_HET	1.7101076250416523
HET_HET	0.7431633881235732
WT_HET	5.7760803405462475
HET_HET	0.6617297675369904
HET_HET	1.8967300241029053
HET_HET	0.8338230427993818
WT_HET	0.9018999530221139
WT_HET	1.320053258311601
WT_HET	0.8300178805383183
WT_HET	0.9112253203367144
HET_HET	0.7894592653464897
WT_WT	0.9396686625943448
WT_HET	1.4760612873653747
HET_HET	1.1524261255168553
WT_HET	0.8497060269646459
DEL_DEL	7.73537151070178
WT_HET	0.806070141299036
HET_HET	0.5889976774373951
WT_HET	0.8052050756999838
HET_HET	1.040212842131452
HET_HET	1.3084333961795012
HET_HET	2.350719709070517
WT_WT	1.1745007337131677
WT_HET	0.9691525047808534
HET_HET	0.9240819483051277
HET_HET	0.849061986523053
HET_HET	1.1426019316141847
WT_WT	0.9311874348521283
WT_HET	0.696799641347932
WT_HET	1.4557213659435368
DEL_DEL	5.609423575809994
WT_HET	3.509422965966804
WT_HET	0.9516980800233239
HET_HET	1.0762892246878246
WT_DEL	8.08408653817767
DEL_DEL	3.6726853104619286
HET_DEL	1.1346296289311844
HET_HET	1.0228650236802594
DEL_DEL	10.086254493772282
WT_HET	7.157701194494511
HET_HET	0.7831209180826424
HET_DEL	1.7130574901332039
DEL_DEL	6.235264399390842
DEL_DEL	8.00388117503902
HET_HET	0.7789005401805575
HET_DEL	0.9996321711794134
HET_DEL	0.9093013727731696
HET_HET	1.0522740593936013
HET_HET	1.115148435970776
WT_HET	1.2347153114026903
