# Supplementary material for: Phenotypic impact of individual conserved neuronal microexons and their master regulators in zebrafish
Source: eLife. 2025 Nov 18;13:RP104275. doi: 10.7554/eLife.104275 (PMC12626424; doi:10.7554/eLife.104275)
Supplement: Source data 2. [file elife-104275-data2.zip › raw_data/Fig5/distance_travelled-amax-apbb1_1.txt]

Genotype	distance_travelled-amax
HET_s	2130.92451356232
HET_s	2190.66305595918
DEL_s	2483.49795399469
HET_d	2202.9980075896133
DEL_d	1988.2385237024803
HET_d	2315.788844099705
DEL_d	2574.807646511472
DEL_d	1983.1249423618592
HET_d	2068.0482584867004
HET_s	2639.98394577352
DEL_s	2479.22802425862
DEL_d	2335.7193988977597
HET_d	2111.3199159060546
DEL_s	1323.20560674121
HET_s	2772.90332696462
HET_d	1772.9919620425942
DEL_d	1900.0280270263581
HET_d	1973.005361549477
DEL_d	1794.267727131267
HET_d	1936.3571036157753
DEL_d	1768.6906492750807
DEL_s	1997.34097322243
