# Supplementary material for: Phenotypic impact of individual conserved neuronal microexons and their master regulators in zebrafish
Source: eLife. 2025 Nov 18;13:RP104275. doi: 10.7554/eLife.104275 (PMC12626424; doi:10.7554/eLife.104275)
Supplement: Source data 2. [file elife-104275-data2.zip › raw_data/Fig5/mean_distance_to_center_of_group-median-vti1a_1-GROUPS.txt]

Genotype	mean_distance_to_center_of_group-median
HET_DEL	1.0453660922207977
HET_DEL	1.0016130375424304
HET_DEL	0.7618309450722748
DEL_DEL	0.9969408689859818
HET_HET	0.9194992040158453
HET_DEL	1.0367170018065286
DEL_DEL	1.0365480930294189
HET_DEL	0.8284777394052625
HET_DEL	1.0880176482717512
HET_DEL	0.6952607960197309
HET_DEL	0.7266242855702124
HET_DEL	0.866611298334602
HET_HET	0.8277210536875311
HET_DEL	0.7313553084551077
HET_DEL	0.9912382511797583
HET_HET	0.8218493081757319
HET_DEL	0.9897707973476628
DEL_DEL	1.1234607678832242
HET_DEL	1.131098312038065
HET_DEL	0.9166319999613703
HET_DEL	1.3890471274398521
HET_DEL	0.845992378123563
HET_DEL	0.659110294110215
DEL_DEL	0.8965413611679403
HET_DEL	1.0843016517691686
HET_DEL	0.7107799574098047
HET_DEL	0.946873171756974
HET_DEL	0.8340425485300917
DEL_DEL	1.3997851002492534
HET_DEL	0.8065128452219954
HET_HET	0.6482342555863843
HET_DEL	1.0699191848571883
HET_HET	1.2363426823883492
HET_HET	0.9734740114491142
HET_DEL	1.1835193683412388
HET_HET	0.7975810799162855
HET_HET	0.9309960138734406
HET_DEL	0.9686244160458108
HET_DEL	0.9271330198987746
DEL_DEL	1.3245586168981585
HET_DEL	0.785175532401285
HET_DEL	0.8492974132524791
HET_HET	0.9792120441512471
HET_DEL	1.0606265476127266
HET_DEL	0.9471159157826308
HET_HET	0.9825793822390356
HET_DEL	1.078081516924596
HET_DEL	1.2024115124187071
HET_DEL	0.91047051613495
DEL_DEL	0.8917518248765575
HET_DEL	0.6587381581949512
HET_DEL	0.7470091999063764
DEL_DEL	0.9354319983996022
HET_DEL	1.1029426962553304
HET_DEL	0.8717459398419779
HET_HET	0.7321747913402967
HET_DEL	0.9692705743275084
HET_DEL	0.8085133238520807
