# Supplementary material for: Phenotypic impact of individual conserved neuronal microexons and their master regulators in zebrafish
Source: eLife. 2025 Nov 18;13:RP104275. doi: 10.7554/eLife.104275 (PMC12626424; doi:10.7554/eLife.104275)
Supplement: Source data 2. [file elife-104275-data2.zip › raw_data/Fig5/mean_distance_to_center_of_group-median-shank3b_1-GROUPS.txt]

Genotype	mean_distance_to_center_of_group-median
HET_HET	0.9046927585805584
DEL_DEL	0.791200909512919
HET_DEL	0.8642245344164794
DEL_DEL	0.7546655389454329
HET_DEL	0.7544245959239042
HET_DEL	0.8635765173842351
DEL_DEL	0.7664480396687858
HET_HET	0.8005078926264987
HET_HET	0.7440256314579623
HET_HET	0.785271477810837
HET_HET	0.7294886407246102
DEL_DEL	0.7224906164335205
HET_DEL	1.513880237574548
HET_DEL	0.7580479779303334
DEL_DEL	0.7933050247134117
HET_DEL	0.6761659605602213
HET_HET	0.6795902668059477
HET_DEL	0.6011484673422541
HET_HET	0.8717859716264235
HET_HET	0.7098697144203405
DEL_DEL	0.7519876288044969
HET_HET	0.9133041168887134
HET_DEL	0.8909995447269581
DEL_DEL	1.2070391515402006
HET_DEL	0.8305983429405348
HET_HET	0.8708833990018713
HET_DEL	0.8637516267515166
HET_HET	0.8497030910708363
HET_DEL	0.9040084231126038
HET_HET	0.7098840876921122
