# Supplementary material for: Phenotypic impact of individual conserved neuronal microexons and their master regulators in zebrafish
Source: eLife. 2025 Nov 18;13:RP104275. doi: 10.7554/eLife.104275 (PMC12626424; doi:10.7554/eLife.104275)
Supplement: Source data 2. [file elife-104275-data2.zip › raw_data/Fig5/nb_angle_degrees-ratio_in_front-gli3_7-NB.txt]

Genotype	nb_angle_degrees-ratio_in_front
DEL_d	0.3659295477275253
HET_d	0.6324036004000444
HET_s	0.5737859762195799
HET_s	0.4226580731192355
HET_s	0.2544727191910212
HET_s	0.7364151572396933
HET_s	0.44704967218579844
HET_s	0.5425047227469719
DEL_d	0.30397821980220024
HET_d	0.6751861317924214
HET_s	0.5358373152572508
HET_s	0.44654961662406933
HET_s	0.4783309256584065
HET_s	0.5034448272030225
HET_s	0.3290921213468163
HET_s	0.666129569952217
HET_s	0.2500833425936215
HET_s	0.7647516390710078
HET_d	0.5793421491276809
DEL_d	0.38759862206911877
HET_s	0.5128903211467941
HET_s	0.46455161684631624
DEL_d	0.5342260251139015
HET_d	0.4556061784642738
HET_s	0.32264696077341926
HET_s	0.6580175575063896
DEL_d	0.5212245805089455
HET_d	0.4396599622180242
DEL_d	0.7220246694077119
HET_d	0.27117607825700313
HET_d	0.5147794199355484
DEL_d	0.4396599622180242
DEL_s	0.3542060228914324
DEL_s	0.6319035448383153
HET_s	0.3000888987665296
HET_s	0.6550172241360152
HET_d	0.55561729081009
DEL_d	0.4101011223469274
DEL_d	0.6246249583287032
HET_d	0.3589843315923992
HET_s	0.51266807423047
HET_s	0.45610623402600287
HET_s	0.7882542504722747
HET_s	0.21446827425269474
HET_d	0.4881653517057451
DEL_d	0.4992776975219469
DEL_s	0.5332259139904434
DEL_s	0.4591065673963774
HET_d	0.4599399933325925
DEL_d	0.4988332036892988
DEL_d	0.43727080786754086
HET_d	0.5597288587620847
DEL_d	0.5564507167463052
HET_d	0.4398266474052673
DEL_s	0.47671963551505725
DEL_s	0.5066674074897211
HET_d	0.5031670185576175
DEL_d	0.4744416046227359
HET_s	0.40426714079342146
HET_s	0.5710634514946105
DEL_s	0.40210023335926215
DEL_s	0.5668407600844538
HET_s	0.6152350261140127
HET_s	0.37009667740860097
DEL_s	0.47549727747527504
DEL_s	0.49344371596844094
DEL_s	0.4411601289032115
DEL_s	0.5347816424047116
HET_d	0.5809534392710302
DEL_d	0.38876541837982
HET_s	0.4618846538504278
HET_s	0.5175019446605178
HET_d	0.5273363707078564
DEL_d	0.46388487609734413
DEL_d	0.5374486054006
HET_d	0.4455495055006112
DEL_s	0.5100011112345816
DEL_s	0.4734970552283587
DEL_d	0.38909878875430604
HET_d	0.5727858650961218
HET_s	0.4952216912990332
HET_s	0.5023891543504834
DEL_d	0.48444271585731746
HET_d	0.4798866540726747
DEL_d	0.4537170796755195
HET_d	0.5110012223580398
HET_s	0.6076786309589954
HET_s	0.3962662518057562
HET_d	0.5444493832648072
DEL_d	0.44904989443271476
HET_d	0.432159128792088
DEL_d	0.5315590621180131
HET_d	0.5791754639404378
DEL_d	0.3975997333037004
DEL_d	0.39593288143127015
HET_d	0.5947883098122013
HET_s	0.42760306700744527
HET_s	0.5964551616846316
HET_d	0.5226136237359706
DEL_d	0.44788309812201355
HET_d	0.6220691187909768
DEL_d	0.3477053005889543
HET_s	0.48249805533948215
HET_s	0.5065562840315591
HET_s	0.5053339259917768
HET_s	0.4949994443827092
HET_d	0.4944993888209801
DEL_d	0.5347260806756307
HET_d	0.4728858762084676
DEL_d	0.5054450494499388
HET_d	0.4659406600733415
DEL_d	0.5095566174019336
