# Supplementary material for: Phenotypic impact of individual conserved neuronal microexons and their master regulators in zebrafish
Source: eLife. 2025 Nov 18;13:RP104275. doi: 10.7554/eLife.104275 (PMC12626424; doi:10.7554/eLife.104275)
Supplement: Source data 2. [file elife-104275-data2.zip › raw_data/Fig5/mean_distance_to_center_of_group-median-zsrrm4_12-GROUPS.txt]

Genotype	mean_distance_to_center_of_group-median
DEL_DEL	0.8762774485442484
HET_DEL	1.0550643621981735
HET_HET	0.6674852246535314
HET_HET	0.6725507346157559
HET_DEL	0.8024777254662185
HET_DEL	0.9322629848729951
HET_DEL	0.8107106504996372
HET_HET	0.9186446825286805
HET_DEL	1.089098512025919
HET_HET	0.8544053270298099
HET_DEL	1.0261833454306686
DEL_DEL	0.8502509084067003
HET_DEL	0.788959707102423
DEL_DEL	0.6218387212312548
HET_DEL	0.7275161707444706
HET_HET	0.6402721267996263
HET_DEL	0.6421658384073909
HET_DEL	0.5145665678020734
HET_HET	0.7270871772365133
HET_DEL	1.0042239542279807
HET_DEL	0.7147020433282271
HET_DEL	0.6938447878176598
HET_HET	0.8009921022742057
HET_DEL	0.7603128150012188
HET_HET	0.7802112929513297
HET_DEL	1.2498725895387535
HET_HET	0.5734006812337464
DEL_DEL	0.8413301293072275
HET_HET	0.8281252553861546
HET_DEL	0.8304328395843146
HET_HET	0.7062133101386576
HET_HET	0.8604524965392623
HET_DEL	0.8478812440339543
DEL_DEL	0.706982869020048
HET_DEL	0.8606062711186193
HET_DEL	0.6964240057039182
HET_DEL	0.7588890808135558
HET_HET	0.5607801587591322
DEL_DEL	0.7578499133126785
HET_HET	0.8106844582626402
DEL_DEL	0.7836545017228175
HET_DEL	0.6909808063718756
DEL_DEL	0.9260787823150072
HET_DEL	0.8049281216831512
HET_DEL	0.7978135382086244
DEL_DEL	0.7530231287230001
HET_HET	0.8935033514833182
DEL_DEL	0.575602989877892
HET_HET	0.6859299983299072
HET_HET	0.695551209255911
HET_DEL	0.8528025286642156
DEL_DEL	0.801553603723481
HET_DEL	0.7508621456219862
HET_DEL	0.6950242879036281
HET_DEL	0.6416987849026692
HET_HET	0.8432687696292063
HET_HET	0.6981329393897469
HET_DEL	0.7059791972616728
HET_DEL	0.6968197330885041
HET_HET	0.6959735382956571
HET_DEL	0.7418926814364435
HET_DEL	0.5913531345617833
HET_DEL	0.7251199268192812
HET_DEL	0.8968984768483435
HET_HET	0.7641911687465156
HET_DEL	0.5713183006495899
HET_DEL	0.8211097750771453
HET_DEL	0.784664849319015
HET_HET	0.9220783075162244
HET_HET	0.7221621719516589
HET_DEL	0.8472056108047407
HET_HET	0.7996754312766492
