# Supplementary material for: Phenotypic impact of individual conserved neuronal microexons and their master regulators in zebrafish
Source: eLife. 2025 Nov 18;13:RP104275. doi: 10.7554/eLife.104275 (PMC12626424; doi:10.7554/eLife.104275)
Supplement: Source data 2. [file elife-104275-data2.zip › raw_data/Fig5/normed_distance_to_origin-frames_in_periphery-asap1b_7.txt]

Genotype	normed_distance_to_origin-frames_in_periphery
HET_d	4518
DEL_d	4159
HET_s	14204
DEL_s	7916
DEL_s	6586
HET_s	8509.5
HET_d	11925
DEL_d	11652
DEL_d	9973
HET_d	10943
DEL_s	9193
DEL_d	11202
HET_d	11205
HET_d	13573
DEL_d	13522
DEL_s	8524.5
HET_s	10468.5
HET_d	11292
DEL_d	9799
DEL_s	14509
HET_s	10642
HET_d	9528
DEL_d	9176
DEL_d	12773
HET_d	12647
HET_s	10755
DEL_s	11409.5
HET_d	16595
DEL_d	16578
DEL_s	9907.5
HET_s	9368
