# Supplementary material for: Phenotypic impact of individual conserved neuronal microexons and their master regulators in zebrafish
Source: eLife. 2025 Nov 18;13:RP104275. doi: 10.7554/eLife.104275 (PMC12626424; doi:10.7554/eLife.104275)
Supplement: Source data 2. [file elife-104275-data2.zip › raw_data/Fig5/normed_distance_to_origin-frames_in_periphery-vdac3_5.txt]

Genotype	normed_distance_to_origin-frames_in_periphery
DEL_d	7046
HET_d	7447
HET_s	14166.5
HET_d	15419
DEL_d	15254
HET_s	10390
HET_d	10091
DEL_d	10077
HET_d	6378
DEL_d	6439
HET_d	6914
DEL_d	7096
DEL_d	8591
HET_d	8015
HET_s	7312
DEL_d	7305
HET_d	8666
HET_s	10306
DEL_s	9351.5
HET_d	10617
DEL_d	11165
HET_s	12592
HET_d	10006
DEL_d	9881
DEL_d	7998
HET_d	7645
DEL_s	10487
HET_s	12780
HET_d	12738
DEL_d	12711
HET_d	6606
DEL_d	6485
DEL_d	3826
HET_d	3823
DEL_s	11166
DEL_d	15232
HET_d	15404
DEL_s	12690.5
HET_d	16664
DEL_d	16365
HET_s	15179
HET_d	15174
DEL_d	15473
DEL_d	15468
HET_d	15400
DEL_d	10211
HET_d	10620
HET_d	13813
DEL_d	13611
DEL_s	11285.5
HET_s	13348
HET_s	15886.5
DEL_s	12759
HET_s	14426.5
HET_d	15711
DEL_d	15575
HET_d	13016
DEL_d	13214
DEL_d	12249
HET_d	12709
HET_s	11415
DEL_s	13570
HET_s	12054.5
HET_d	16867
DEL_d	16686
DEL_s	15216.5
HET_d	12113
DEL_d	12532
HET_d	10980
DEL_d	11298
DEL_s	10897.5
HET_d	10064
DEL_d	10256
DEL_s	14417.5
HET_d	15158
DEL_d	15104
DEL_s	13538.5
DEL_d	11521
HET_d	10844
HET_d	10919
DEL_d	11017
DEL_s	9045
DEL_d	7706
HET_d	7491
DEL_d	12883
HET_d	12478
HET_d	15939
DEL_d	15894
HET_d	14104
DEL_d	13800
DEL_s	12742.5
DEL_s	12572
HET_d	11181
DEL_d	11678
