# Supplementary material for: Phenotypic impact of individual conserved neuronal microexons and their master regulators in zebrafish
Source: eLife. 2025 Nov 18;13:RP104275. doi: 10.7554/eLife.104275 (PMC12626424; doi:10.7554/eLife.104275)
Supplement: Source data 2. [file elife-104275-data2.zip › raw_data/Fig5/nb_angle_degrees-ratio_in_front-zsrrm3_17-NB.txt]

Genotype	nb_angle_degrees-ratio_in_front
HET_s	0.4217135237248583
HET_s	0.5606734081564618
HET_s	0.6777419713301478
HET_s	0.30670074452716967
HET_s	0.3359262140237804
HET_s	0.6464051561284587
HET_s	0.5063340371152351
HET_s	0.48583175908434273
HET_s	0.29369929992221355
HET_s	0.7131347927547506
HET_s	0.35720635626180686
HET_s	0.6220135570618958
HET_s	0.3236470718968774
HET_s	0.6590176686298478
HET_s	0.833037004111568
HET_s	0.1580175575063896
HET_s	0.4641071230136682
HET_s	0.512168018668741
HET_s	0.42849205467274143
HET_s	0.5612845871763529
HET_s	0.6157350816757418
HET_s	0.3445382820313368
HET_s	0.4100455606178464
HET_s	0.5940104456050672
HET_s	0.5381709078786532
HET_s	0.4378264251583509
HET_s	0.3477053005889543
HET_s	0.6243471496832982
HET_s	0.7750861206800755
HET_s	0.2258584287143016
HET_s	0.3362040226691855
HET_s	0.6393488165351706
HET_s	0.3940993443715968
HET_s	0.5810090010001111
HET_s	0.5841204578286476
HET_s	0.3870430047783087
DEL_s	0.48599844427158573
DEL_s	0.46921880208912103
DEL_d	0.2265251694632737
HET_d	0.7412490276697411
HET_s	0.6015112790310034
HET_s	0.3837648627625292
HET_s	0.5106122902544727
HET_s	0.4639959995555062
HET_s	0.3775975108345372
HET_s	0.5912323591510168
HET_s	0.6869652183575953
HET_s	0.3068674297144127
HET_s	0.8548172019113235
HET_s	0.13501500166685187
HET_s	0.4019891099011001
HET_s	0.6097344149349928
DEL_s	0.5043338148683187
DEL_s	0.48422046894099346
HET_s	0.5134459384376042
HET_s	0.49227691965773973
HET_s	0.5103900433381486
HET_s	0.4887765307256362
HET_s	0.46221802422491387
HET_s	0.5396155128347594
HET_s	0.47610845649516614
HET_s	0.5066118457606401
HET_s	0.5588954328258695
HET_s	0.4280475608400933
HET_s	0.44477164129347707
HET_s	0.5332259139904434
HET_s	0.6302922546949661
HET_s	0.34037115235026116
DEL_s	0.4695521724636071
DEL_s	0.45527280808978776
HET_s	0.6932992554728303
HET_s	0.3042560284476053
DEL_s	0.47194132681409046
DEL_s	0.5036115123902656
HET_d	0.7757528614290476
DEL_d	0.2167463051450161
HET_s	0.5096121791310145
HET_s	0.48733192576952994
DEL_s	0.5032781420157796
DEL_s	0.44293810423380375
HET_s	0.45821757973108124
HET_s	0.5332814757195244
HET_d	0.4240471163462607
DEL_d	0.5672852539171019
DEL_s	0.4770530058895433
DEL_s	0.5205578397599734
DEL_s	0.500222246916324
DEL_s	0.48727636404044894
HET_s	0.617401933548172
HET_s	0.40704522724747194
HET_d	0.6901877986442938
DEL_d	0.2641404600511168
HET_d	0.6306811867985331
DEL_d	0.3110345593954884
HET_s	0.7015779531059007
HET_s	0.30897877541949104
HET_s	0.38854317146349593
HET_s	0.6116235137237471
