# Supplementary material for: Phenotypic impact of individual conserved neuronal microexons and their master regulators in zebrafish
Source: eLife. 2025 Nov 18;13:RP104275. doi: 10.7554/eLife.104275 (PMC12626424; doi:10.7554/eLife.104275)
Supplement: Source data 2. [file elife-104275-data2.zip › raw_data/Fig5/distance_travelled-amax-shank3b_1.txt]

Genotype	distance_travelled-amax
HET_s	1943.56203020147
DEL_s	2707.82827935381
HET_d	2048.0927155044287
DEL_d	2319.768148872269
DEL_s	1908.94337343507
DEL_d	2660.3467866507713
HET_d	2602.12158944534
HET_d	2099.7557628373065
DEL_d	2315.2195325144803
DEL_s	2027.91025757741
HET_s	2251.95781294313
HET_s	2055.78543802824
HET_s	2140.09871187552
HET_s	1253.97873887927
DEL_s	1987.06592318359
DEL_d	1252.2680319352614
HET_d	1471.7700586271148
HET_d	1843.0822041261067
DEL_d	1731.8147557535833
DEL_s	1276.53363349469
HET_d	1602.8776588959001
DEL_d	1654.977330749614
HET_s	1940.49862275519
DEL_d	1645.1207072248596
HET_d	1781.7475862688348
HET_s	2231.57438897557
HET_s	2091.15069518976
DEL_s	2264.85231542206
HET_s	3073.17924403549
DEL_d	2142.706656794166
HET_d	2130.6333731970644
DEL_s	2519.17796016899
DEL_d	3013.1316441154604
HET_d	2885.148735799373
HET_s	2322.44999160287
DEL_d	2492.408165445998
HET_d	2647.9095596557454
HET_s	2325.04073619658
HET_d	2642.3505629320425
DEL_d	2734.92428104591
HET_s	1761.77523455393
