# Supplementary material for: Phenotypic impact of individual conserved neuronal microexons and their master regulators in zebrafish
Source: eLife. 2025 Nov 18;13:RP104275. doi: 10.7554/eLife.104275 (PMC12626424; doi:10.7554/eLife.104275)
Supplement: Source data 2. [file elife-104275-data2.zip › raw_data/Fig5/distance_travelled-amax-vti1a_1.txt]

Genotype	distance_travelled-amax
DEL_d	2271.8357738523828
HET_d	2212.0943563494543
HET_d	2456.296559278158
DEL_d	2426.568896253088
DEL_d	2001.7138034084337
HET_d	1935.3203213147438
DEL_s	2705.63180120778
HET_s	2394.07966570236
DEL_d	2486.8863911991475
HET_d	2523.91644681223
DEL_s	3132.62899776527
DEL_d	1777.1409305239115
HET_d	2040.8130089542722
DEL_d	2414.634902514511
HET_d	2827.078995275047
DEL_d	1886.263624072215
HET_d	1946.035444792646
DEL_d	1827.6140802290242
HET_d	1759.0515536074738
DEL_d	2674.712177295665
HET_d	2689.518782598435
HET_s	1998.9932133711
DEL_d	1870.8241692088632
HET_d	1501.1528609901993
HET_d	2502.0649281994497
DEL_d	2690.449281268141
HET_s	2502.2812322948
HET_d	2449.7723117387627
DEL_d	2606.823825710421
DEL_s	2811.14531258716
HET_d	2747.055048429934
DEL_d	2729.961470046532
HET_d	2473.867386903959
DEL_d	2656.143716537159
HET_d	1914.267642286965
DEL_d	2082.6639181355454
DEL_d	1608.9787176864804
HET_d	1611.7488846366589
DEL_d	1656.6619870389886
HET_d	1594.1697168466424
DEL_s	2293.88008107661
DEL_d	2029.906219304789
HET_d	1925.578778477419
HET_d	2174.2875871374167
DEL_d	2241.714554342082
DEL_d	2053.004874672053
HET_d	1959.2390361802193
HET_d	2484.966952813782
DEL_d	2449.2695622976466
DEL_s	2926.1402991156
HET_d	2230.437924061119
DEL_d	2326.252111803019
HET_s	1336.47192853172
DEL_d	2193.7732140999356
HET_d	2245.9703391419894
HET_s	2269.52976779663
HET_s	2617.22901831299
HET_d	2840.6201809632607
DEL_d	3236.5273743862494
HET_s	2262.84632880409
HET_s	1978.9103159536
DEL_d	2616.98092162848
HET_d	2851.4293305875717
HET_d	2354.055124659843
DEL_d	2094.174886210391
DEL_s	2727.9128983631
DEL_d	2433.667375394213
HET_d	2263.0291355944873
DEL_d	1150.5780376577054
HET_d	1543.5740070636427
HET_s	2151.24370241379
HET_d	2677.29047910039
DEL_d	1982.1173021298591
DEL_d	2245.754298108384
HET_d	2195.9482661864517
HET_s	2659.37765912257
DEL_d	3096.4567897563506
HET_d	3108.585417275218
DEL_d	3259.342285427213
HET_d	3182.8426911486513
DEL_d	2128.7333918827776
HET_d	2270.0022756255403
DEL_s	2215.00690993649
HET_d	1547.6320483870163
DEL_d	1528.1125732844976
DEL_d	2065.7129134518623
HET_d	2083.0192416675313
DEL_s	2140.74437603328
HET_d	2978.7815312025928
DEL_d	2815.6039349997304
DEL_d	1843.675496382043
HET_d	1870.2114154025357
HET_s	2112.50117731888
DEL_d	2412.922707923508
HET_d	2585.3081238925615
HET_d	2486.0505154000275
DEL_d	2562.002787336666
