# Supplementary material for: Phenotypic impact of individual conserved neuronal microexons and their master regulators in zebrafish
Source: eLife. 2025 Nov 18;13:RP104275. doi: 10.7554/eLife.104275 (PMC12626424; doi:10.7554/eLife.104275)
Supplement: Source data 2. [file elife-104275-data2.zip › raw_data/Fig5/abs_normal_acceleration-median-gli3_7.txt]

Genotype	abs_normal_acceleration-median
DEL_d	2.822868700976347
HET_d	2.2782435288641487
HET_s	2.4327995755554
HET_s	2.62774135342808
HET_s	2.98124377693828
DEL_d	4.617893931423156
HET_d	3.3432082893108195
HET_s	2.84384017762669
HET_s	2.49167505638153
HET_s	2.21034990769921
HET_s	3.82727922754753
HET_d	1.7539127499005498
DEL_d	1.703094218196191
HET_s	2.17042252456125
DEL_d	1.9595106470642767
HET_d	2.750382485234941
HET_s	2.63247116437052
DEL_d	1.9413872075271372
HET_d	2.7401121814569365
DEL_d	2.002923062765961
HET_d	1.9193383191050786
HET_d	1.261171259815106
DEL_d	1.649173452205314
DEL_s	3.10829583975488
HET_s	3.66449113039837
HET_d	2.178977893188911
DEL_d	2.884376101113493
DEL_d	3.499391656393765
HET_d	2.7229773732680007
HET_s	2.53344051581612
HET_s	3.77654660263024
HET_d	5.585986201917579
DEL_d	4.310214633945726
DEL_s	4.1922071982542
HET_d	4.623263212296253
DEL_d	3.7341102844918943
DEL_d	3.170987395487224
HET_d	4.178051221842127
DEL_d	3.5509746135542306
HET_d	4.404584997382543
DEL_s	4.66516326928716
HET_d	4.674211157406919
DEL_d	4.227312602993496
HET_s	3.94506204641376
DEL_s	4.59960546545181
HET_s	3.58954256102263
DEL_s	5.03319611118171
DEL_s	2.3854938247668
HET_d	3.806718117220125
DEL_d	5.513174534616845
HET_s	4.48348032360789
HET_d	0.5676825343031707
DEL_d	1.3957800685999033
DEL_d	3.0919277855847795
HET_d	4.6168072019620645
DEL_s	3.52971720376863
DEL_d	4.481473658048995
HET_d	4.092901374572751
HET_s	4.05352535967658
DEL_d	3.418916793066424
HET_d	3.177966077569094
DEL_d	3.7646990158627696
HET_d	4.537189158970304
HET_s	4.92456791903154
HET_d	4.194132309922628
DEL_d	5.943662346878834
HET_d	4.370370903625679
DEL_d	3.277631379224787
HET_d	5.269464404886159
DEL_d	5.450423935050663
DEL_d	4.475010924744648
HET_d	2.5579563768504068
HET_s	2.42522207573399
HET_d	4.232611354246552
DEL_d	3.5097852925642004
HET_d	2.890257666768349
DEL_d	3.9699615336403236
HET_s	5.41495088728865
HET_s	2.40052200324553
HET_d	1.5430929081015763
DEL_d	0.8170810426176631
HET_d	2.0208501158892864
DEL_d	1.7437083708490957
HET_d	2.4919818721241596
DEL_d	2.972163484325031
