# Supplementary material for: Phenotypic impact of individual conserved neuronal microexons and their master regulators in zebrafish
Source: eLife. 2025 Nov 18;13:RP104275. doi: 10.7554/eLife.104275 (PMC12626424; doi:10.7554/eLife.104275)
Supplement: Source data 2. [file elife-104275-data2.zip › raw_data/Fig5/distance_travelled-amax-cdon_1.txt]

Genotype	distance_travelled-amax
HET_s	2105.09590354769
HET_s	2054.90385934102
HET_s	2162.83835129286
DEL_d	1585.5711327416345
HET_d	1746.0651035694914
DEL_d	2022.8110620636062
HET_d	2012.4453583090246
HET_d	1362.9073605140936
DEL_d	1402.6398072241998
HET_d	1925.266196093427
DEL_d	1975.3380875525324
DEL_d	2360.055208317247
HET_d	2109.11566111048
DEL_s	2183.12939744194
HET_s	2525.72725886362
DEL_s	1626.80320439823
HET_s	3056.63585595154
HET_d	1954.5163104469757
DEL_d	2006.6057480674299
HET_s	2759.01826534333
HET_s	2316.88439531805
DEL_s	1371.31331202707
DEL_s	1552.99752537538
DEL_s	1666.08608886816
HET_d	1770.0818943902884
DEL_d	1861.046165586619
DEL_s	1383.15591969805
HET_s	1547.49892456094
HET_s	1837.55649835242
HET_s	1978.49167593565
DEL_s	2333.78309675523
