# Supplementary material for: Phenotypic impact of individual conserved neuronal microexons and their master regulators in zebrafish
Source: eLife. 2025 Nov 18;13:RP104275. doi: 10.7554/eLife.104275 (PMC12626424; doi:10.7554/eLife.104275)
Supplement: Source data 2. [file elife-104275-data2.zip › raw_data/Fig5/polarization_order_parameter-median-reln_2-GROUPS.txt]

Genotype	polarization_order_parameter-median
HET_HET	0.8958898381764968
DEL_DEL	0.9174869225655464
HET_HET	0.9515287316906452
DEL_DEL	0.9282478753662227
HET_DEL	0.9235863716155774
HET_DEL	0.9270684284160553
HET_DEL	0.9359642501837797
HET_DEL	0.8993889483785773
HET_DEL	0.9488979465665128
HET_HET	0.9449147540863093
HET_DEL	0.8996340560309994
HET_HET	0.9131498276721945
DEL_DEL	0.9108441681112354
HET_DEL	0.9365522937056696
HET_DEL	0.9184297256388083
HET_DEL	0.907058872041913
HET_DEL	0.948984604773484
HET_DEL	0.963975635799842
HET_DEL	0.9145325802830875
DEL_DEL	0.9402254277835589
DEL_DEL	0.924364397800612
DEL_DEL	0.9488800367468617
DEL_DEL	0.8338889031759678
HET_HET	0.9914603848073132
HET_DEL	0.9256975395157829
HET_HET	0.895973464218393
HET_DEL	0.9483568255538117
HET_HET	0.9165173231136685
HET_HET	0.9470397780691078
DEL_DEL	0.9026454329376359
HET_DEL	0.9390290775903498
HET_DEL	0.8616726466503004
