# Supplementary material for: Phenotypic impact of individual conserved neuronal microexons and their master regulators in zebrafish
Source: eLife. 2025 Nov 18;13:RP104275. doi: 10.7554/eLife.104275 (PMC12626424; doi:10.7554/eLife.104275)
Supplement: Source data 2. [file elife-104275-data2.zip › raw_data/Fig5/distance_travelled-amax-vav2_1.txt]

Genotype	distance_travelled-amax
HET_d	2518.8893394696524
DEL_d	2564.375558960881
HET_d	2048.174043837697
DEL_d	2145.8300964193763
HET_s	1950.67643192241
HET_d	1877.236701154789
DEL_d	1871.0653717412888
HET_s	2534.79302858135
DEL_d	2043.3099537400262
HET_d	1864.3825222409237
DEL_s	2388.89189179581
DEL_d	2409.7196381550984
HET_d	2362.5464235263585
DEL_d	2244.3728884114475
HET_d	2171.9104091630265
HET_s	2044.62121234674
DEL_d	2506.243409402408
HET_d	2463.240064085937
HET_d	2811.7144805308603
DEL_d	2636.1963316916876
DEL_d	2168.1186196937824
HET_d	1967.0248425913833
HET_d	2221.2118832558053
DEL_d	2277.478656599809
HET_s	2364.67504086628
DEL_s	2522.04805997435
HET_s	2200.94183802604
HET_s	2177.5573320002
DEL_d	2200.0998280821545
HET_d	2203.035255830386
HET_d	2883.477048877029
DEL_d	2764.927088972421
HET_d	2331.8321962564037
DEL_d	1973.444188407136
HET_d	3093.4856353103255
DEL_d	3021.6720604377524
DEL_s	2417.18494229457
DEL_s	1934.24073423941
DEL_s	1953.23228016879
DEL_d	2064.935995650846
HET_d	1955.123075814895
HET_d	2294.3386658308264
DEL_d	2189.379325497116
DEL_d	2024.4389595495327
HET_d	2153.154665265157
HET_s	2114.40789670935
HET_s	2151.90080653995
HET_s	2905.92618784597
HET_d	2455.607864942447
DEL_d	2715.1584989694447
HET_d	2368.2855753877107
DEL_d	2768.8066388387515
HET_d	2204.4597569141706
DEL_d	2020.34199036869
HET_s	1889.98725911501
DEL_d	2628.896087595895
HET_d	2741.096550750578
HET_d	2261.0286952433908
DEL_d	2146.759597462806
DEL_s	2329.12012376134
DEL_d	1961.7773912920504
HET_d	2066.8087924768465
DEL_s	1836.7323283884
HET_d	2012.6927047374465
DEL_d	2066.397507594764
DEL_d	2320.063225461348
HET_d	2415.1072085241512
HET_s	2348.6544360633
DEL_d	1574.8604232940677
HET_d	1571.5522200734495
DEL_d	2368.676667959877
HET_d	2326.94380667748
HET_s	1155.51751822217
HET_d	2209.8663172962533
DEL_d	2324.95965374064
DEL_s	2799.03800501894
DEL_d	2336.1093616053117
HET_d	2330.757230525187
HET_s	2528.06052955839
HET_s	2720.79445837249
HET_s	2588.53758463111
HET_d	2136.89189864861
DEL_d	2196.313420633849
HET_s	1882.84081230061
DEL_d	1157.8910411194477
HET_d	1950.1205203538063
HET_d	2283.3870255798665
DEL_d	2249.7439034050963
HET_d	2027.4371312088283
DEL_d	2110.4955668969424
DEL_d	1665.896168984381
HET_d	1317.349872838514
DEL_d	2865.836044964337
HET_d	2739.5781826875163
DEL_d	2484.034759530273
HET_d	2467.5936971835135
HET_d	1999.5650344932985
DEL_d	2092.865210042077
HET_d	1961.3359449998275
DEL_d	1949.4628781582219
