# Supplementary material for: Phenotypic impact of individual conserved neuronal microexons and their master regulators in zebrafish
Source: eLife. 2025 Nov 18;13:RP104275. doi: 10.7554/eLife.104275 (PMC12626424; doi:10.7554/eLife.104275)
Supplement: Source data 2. [file elife-104275-data2.zip › raw_data/Fig5/speed-median-shank3a_2.txt]

Genotype	speed-median
HET_d	3.184539587478548
DEL_d	2.7992886517399542
HET_d	2.3939164286929326
DEL_d	2.363574211351187
HET_d	2.244580418858702
DEL_d	2.218300240554356
HET_s	3.67615460718445
HET_d	2.869094229318102
DEL_d	3.261108220170695
DEL_s	2.85191520009844
HET_d	2.413816215299418
DEL_d	2.723113708690999
DEL_s	4.15448178327604
DEL_d	1.9306273449967701
HET_d	1.8216733605971025
DEL_s	3.32402298216616
DEL_s	1.93961117924942
HET_d	4.213552966384411
DEL_d	4.754881084631486
HET_d	4.488232941547343
DEL_d	3.819677132972303
DEL_d	3.8522644774072514
HET_d	3.888121437590997
DEL_d	2.975009691432996
HET_d	3.5013081470494916
DEL_s	3.66701961989185
DEL_d	4.018391470491212
HET_d	4.097335944878724
HET_d	3.455219007731313
DEL_d	3.3810227572446365
DEL_d	1.6260271193145863
HET_d	1.546762896306857
HET_d	2.8149571979541697
DEL_d	2.819027230290021
HET_s	2.86328603497149
DEL_d	2.0313268075525084
HET_d	2.3497666826817216
HET_d	2.7447592074927654
DEL_d	2.8790716792893676
HET_d	2.6296911958539324
DEL_d	2.734778453134955
HET_s	3.11560513924471
HET_s	3.98033506869241
HET_d	2.0792586906837904
DEL_d	2.556458301846524
HET_s	3.10338420520884
DEL_s	3.07417530814334
DEL_d	4.101606258519324
HET_d	4.153065053155498
HET_d	4.1011695788174976
DEL_d	3.952824014997089
DEL_s	3.80977338298037
HET_d	2.3883603484899414
DEL_d	2.2628905514437285
DEL_d	2.5107362228522794
HET_d	2.506018901014734
HET_d	2.787063529453474
DEL_d	2.757102888676253
DEL_d	2.837640888136999
HET_d	2.7619946820245094
DEL_s	2.19354560165312
DEL_d	2.67240696425851
HET_d	2.9399623723485084
HET_d	3.9361000376677935
DEL_d	3.9631038228740763
HET_d	2.3532265562490453
DEL_d	2.3026169240321455
HET_s	3.82621835982351
HET_d	2.700478953961926
DEL_d	2.6128180726629506
DEL_d	4.4048898565952195
HET_d	4.548004093563112
DEL_s	6.00519022211459
HET_s	3.22560837159485
DEL_d	2.9791275407685225
HET_d	3.169394304545599
HET_s	4.50187187755625
DEL_s	3.31054281208913
HET_s	5.02062785899025
DEL_s	3.41084850676888
HET_s	3.96791492019655
DEL_s	3.53182493055473
HET_s	2.74726844178109
DEL_d	2.8164433236666024
HET_d	2.5707432974255666
DEL_d	3.2669632049523667
HET_d	2.6457818792446295
HET_s	3.05277772161271
HET_s	3.05041815807329
DEL_d	2.311855421876301
HET_d	2.480646652480818
DEL_d	3.3193678263299566
HET_d	3.5233202150706724
DEL_d	3.0456144970279047
HET_d	3.129707738030582
HET_s	3.27270195896566
DEL_s	3.48248861588407
DEL_s	3.56121064764716
DEL_s	2.74084783701238
HET_s	3.67158913353135
