# Supplementary material for: Phenotypic impact of individual conserved neuronal microexons and their master regulators in zebrafish
Source: eLife. 2025 Nov 18;13:RP104275. doi: 10.7554/eLife.104275 (PMC12626424; doi:10.7554/eLife.104275)
Supplement: Source data 2. [file elife-104275-data2.zip › raw_data/Fig5/speed-median-gli3_7.txt]

Genotype	speed-median
DEL_d	2.918212026938927
HET_d	2.8583108556278773
HET_s	5.48033665682166
HET_s	3.70672776606173
HET_s	3.50323168000888
DEL_d	3.613019725003764
HET_d	3.977149895089944
HET_s	5.77499313207894
HET_s	3.71775389829489
HET_s	3.74614066035774
HET_s	3.86154875089158
HET_d	3.3795202879763235
DEL_d	3.045596874235193
HET_s	2.52001300426872
DEL_d	2.3222141036903237
HET_d	3.087437923018805
HET_s	4.48254002132163
DEL_d	3.1625160386023334
HET_d	3.4346628770455414
DEL_d	3.78164563907272
HET_d	3.974510396152425
HET_d	2.90263209793313
DEL_d	3.235496842421634
DEL_s	4.03956305736107
HET_s	4.47882357883579
HET_d	3.2534749916369017
DEL_d	3.0201216589742894
DEL_d	3.4750732549050767
HET_d	3.283174704035093
HET_s	3.12691746537785
HET_s	6.13538313806615
HET_d	4.583926114677788
DEL_d	3.3628503593949928
DEL_s	2.46613323015447
HET_d	4.322568041537904
DEL_d	3.992199441195906
DEL_d	2.22142861655584
HET_d	3.061602364909768
DEL_d	3.1821477541376035
HET_d	3.535642805033775
DEL_s	4.57627768264843
HET_d	5.023364156441583
DEL_d	4.263600057413795
HET_s	3.24355079269536
DEL_s	4.39469768017574
HET_s	4.61979247327867
DEL_s	6.11498595013474
DEL_s	3.42758998032654
HET_d	4.043009085561448
DEL_d	4.625242600713972
HET_s	3.94300356702869
HET_d	0.4946334765737779
DEL_d	3.320460551151447
DEL_d	3.88453152815458
HET_d	3.9492927509483966
DEL_s	4.07081850761593
DEL_d	4.5837580641442734
HET_d	4.922706281167443
HET_s	2.65674150360987
DEL_d	2.5826070210688057
HET_d	2.330968625721588
DEL_d	4.249665105523725
HET_d	3.738606853539216
HET_s	5.22540790293011
HET_d	3.341118627992784
DEL_d	3.554899810972983
HET_d	3.927193088567212
DEL_d	4.851613199789892
HET_d	5.891978991261443
DEL_d	5.795765765541805
DEL_d	4.163888277445494
HET_d	3.835274715098792
HET_s	3.45795883017873
HET_d	4.024881208756844
DEL_d	3.8114340657873713
HET_d	3.952382027694883
DEL_d	4.160632164907794
HET_s	3.80856752479014
HET_s	2.41761780862818
HET_d	4.795283770895767
DEL_d	1.8713005700057357
HET_d	2.886639730628273
DEL_d	3.338340585278566
HET_d	4.026251586636914
DEL_d	4.168399519543177
