# Supplementary material for: Phenotypic impact of individual conserved neuronal microexons and their master regulators in zebrafish
Source: eLife. 2025 Nov 18;13:RP104275. doi: 10.7554/eLife.104275 (PMC12626424; doi:10.7554/eLife.104275)
Supplement: Source data 2. [file elife-104275-data2.zip › raw_data/Fig5/speed-median-vdac3_5.txt]

Genotype	speed-median
DEL_d	2.380485693447395
HET_d	2.5472303922228847
HET_s	2.94505452706322
HET_d	2.586313112892026
DEL_d	2.9222392685240752
HET_s	2.63695269970631
HET_d	2.687430101167095
DEL_d	2.799079771579663
HET_d	3.440889907371248
DEL_d	3.3958333127534086
HET_d	2.1188926471037735
DEL_d	2.1605164050006262
DEL_d	3.348400895616587
HET_d	3.38646077655008
HET_s	3.42008488400562
DEL_d	3.4678070382351924
HET_d	3.4784344871140984
HET_s	3.97555051982617
DEL_s	2.20578695389092
HET_d	1.3583195758499396
DEL_d	1.3147095506476207
HET_s	1.64509060112031
HET_d	2.0546008383521115
DEL_d	1.9460563982795773
DEL_d	2.6759322914736896
HET_d	2.6563891347228052
DEL_s	2.53779971941879
HET_s	2.47129342811186
HET_d	2.374628278002972
DEL_d	2.0489646501922802
HET_d	2.0174037199344648
DEL_d	1.9290249626907667
DEL_d	1.7293705434282383
HET_d	1.5539453186064947
DEL_s	3.38751835794514
DEL_d	2.8249142939685563
HET_d	2.7613060470049007
DEL_s	2.58293795186539
HET_d	2.2762730469369616
DEL_d	2.4908033393842075
HET_s	2.96083737550123
HET_d	2.870636702110695
DEL_d	2.798375902928952
DEL_d	1.6741961672052654
HET_d	1.7255419961176943
DEL_d	2.7334611260310613
HET_d	2.601538357496241
HET_d	2.66691133262628
DEL_d	2.5880687942474347
DEL_s	4.57187154111045
HET_s	3.28442241380265
HET_s	2.36529237308417
DEL_s	2.45660637129683
HET_s	2.02413241388571
HET_d	2.4359155490643083
DEL_d	2.4185982439802074
HET_d	2.9306384324653125
DEL_d	2.846863854091682
DEL_d	3.4703160589050484
HET_d	3.555506227411004
HET_s	2.75265905249978
DEL_s	2.7007753711859
HET_s	2.93166554792876
HET_d	1.661771613502495
DEL_d	1.8441345043252113
DEL_s	2.47169947726565
HET_d	3.623738970597136
DEL_d	3.572842100260514
HET_d	3.2292090660843242
DEL_d	3.2895803511875883
DEL_s	3.48256819889354
HET_d	3.6078425155694323
DEL_d	3.689534897774866
DEL_s	2.71933823689219
HET_d	2.803547675034281
DEL_d	2.8035344545953875
DEL_s	2.88019799701429
DEL_d	3.2404321744961075
HET_d	3.1932168274055956
HET_d	4.435510400882798
DEL_d	4.1608072303086905
DEL_s	3.62629976993155
DEL_d	3.6413913585576694
HET_d	3.6607836909488274
DEL_d	3.310353760092302
HET_d	3.2256159176347774
HET_d	2.5018010995212063
DEL_d	2.0916140780914727
HET_d	3.1650618060007893
DEL_d	3.142292094573855
DEL_s	2.99233464130752
DEL_s	2.6537818761798
HET_d	3.695834315682583
DEL_d	3.4050959216875807
