# Supplementary material for: Phenotypic impact of individual conserved neuronal microexons and their master regulators in zebrafish
Source: eLife. 2025 Nov 18;13:RP104275. doi: 10.7554/eLife.104275 (PMC12626424; doi:10.7554/eLife.104275)
Supplement: Source data 2. [file elife-104275-data2.zip › raw_data/Fig5/mean_distance_to_center_of_group-median-mef2ca_2-GROUPS.txt]

Genotype	mean_distance_to_center_of_group-median
HET_DEL	0.923635354119409
HET_DEL	1.1651091225731556
DEL_DEL	0.7279377839379618
HET_DEL	1.068080532231293
HET_DEL	1.1730018008704706
DEL_DEL	0.7923894980948183
HET_DEL	1.0188313014232575
HET_DEL	0.6781404659258206
HET_DEL	0.9750246285828392
HET_DEL	0.9916276797615257
HET_DEL	1.212746177808956
HET_DEL	1.2737028842808964
HET_DEL	1.652366301548722
DEL_DEL	0.9765462272310718
HET_DEL	1.2103730499019547
HET_DEL	1.079010927913892
DEL_DEL	0.9874386658140268
HET_HET	1.0379375110958537
DEL_DEL	1.111056105497986
DEL_DEL	1.6020508549812507
HET_DEL	1.2613427562594057
HET_HET	1.0627363218313064
HET_DEL	1.0978582877619414
HET_DEL	1.1318885948468878
HET_HET	1.2519001862193857
HET_DEL	1.086666431724192
HET_HET	1.106064074137798
HET_DEL	1.8466705063143372
HET_HET	2.7794801027674225
HET_HET	1.3287361518168948
HET_HET	0.8881774366476471
HET_HET	0.8884538108641202
HET_DEL	1.1069123876562563
