# Supplementary material for: Phenotypic impact of individual conserved neuronal microexons and their master regulators in zebrafish
Source: eLife. 2025 Nov 18;13:RP104275. doi: 10.7554/eLife.104275 (PMC12626424; doi:10.7554/eLife.104275)
Supplement: Source data 2. [file elife-104275-data2.zip › raw_data/Fig5/mean_distance_to_center_of_group-median-shank3a_2-GROUPS.txt]

Genotype	mean_distance_to_center_of_group-median
HET_DEL	0.6322653482813632
HET_DEL	0.6836505374199677
HET_DEL	0.688387756335597
HET_HET	0.733336283332471
HET_DEL	0.8156184093541685
DEL_DEL	0.6549047836421903
HET_DEL	0.6581882441324176
DEL_DEL	1.5759092821038747
HET_DEL	0.6190430190849847
DEL_DEL	0.7108702575893955
DEL_DEL	0.6979877195773321
HET_DEL	1.205228972922276
HET_DEL	1.592118251840883
HET_DEL	0.8136129178897877
HET_DEL	1.083490947054857
DEL_DEL	0.9741093730679921
HET_DEL	0.8923913684235729
HET_DEL	0.8254300293670929
HET_DEL	0.8293423783665872
HET_DEL	0.7638929119645748
HET_HET	0.7144682720108004
HET_DEL	0.6743443592244519
HET_DEL	0.7511900144737504
HET_DEL	0.7621798939954201
HET_HET	0.7567173548050765
HET_HET	0.9348309217287525
HET_DEL	0.9083645244841754
HET_HET	0.8512296509895032
DEL_DEL	0.8247974312646673
HET_DEL	1.029100847800353
HET_DEL	1.0034650228771702
DEL_DEL	0.8977729809593623
HET_DEL	0.6480550248334191
HET_DEL	0.761262409439723
HET_DEL	0.661317162782096
HET_DEL	0.8161028204180965
DEL_DEL	0.7521779386920904
HET_DEL	0.7862105424379369
HET_DEL	0.8923264671065687
HET_DEL	0.6270827865642885
HET_HET	0.7232777278374349
HET_DEL	0.7616442890799695
HET_DEL	1.0064685374565936
DEL_DEL	0.9033944189926095
HET_HET	0.7887591461369894
HET_DEL	0.7467069784029998
HET_HET	1.229879794327954
DEL_DEL	0.6835346231832395
HET_HET	0.9131392484397242
DEL_DEL	0.7621913723918915
HET_HET	0.9349574327585513
DEL_DEL	0.9926117562827174
HET_HET	0.6290005198868799
HET_DEL	0.7038515029665209
HET_DEL	1.1330400041721647
HET_HET	0.7056223457921671
HET_HET	1.3799958118090931
HET_DEL	0.8874584841914482
HET_DEL	0.724979403259935
HET_DEL	0.9895605808969228
HET_HET	1.1423705800178348
DEL_DEL	0.8722251980327137
DEL_DEL	0.9928920599882878
DEL_DEL	0.83860929156358
HET_HET	0.9215542460215589
