# Supplementary material for: Phenotypic impact of individual conserved neuronal microexons and their master regulators in zebrafish
Source: eLife. 2025 Nov 18;13:RP104275. doi: 10.7554/eLife.104275 (PMC12626424; doi:10.7554/eLife.104275)
Supplement: Source data 2. [file elife-104275-data2.zip › raw_data/Fig5/abs_tg_acceleration-median-vdac3_5.txt]

Genotype	abs_tg_acceleration-median
DEL_d	7.19199998095995
HET_d	6.640842020123332
HET_s	9.72961713420309
HET_d	10.115988732758293
DEL_d	10.196334009150036
HET_s	9.44576802550268
HET_d	9.072286999503703
DEL_d	9.362261456941027
HET_d	11.745478155123708
DEL_d	11.727077534780358
HET_d	6.5170860974967955
DEL_d	6.357118376157989
DEL_d	11.995914515825486
HET_d	13.26127917265976
HET_s	11.3142030687024
DEL_d	12.215183535549292
HET_d	13.268417247707518
HET_s	15.7892335229867
DEL_s	6.91008989846635
HET_d	4.479357415600205
DEL_d	3.975144261631135
HET_s	5.81748116575123
HET_d	6.708050165923261
DEL_d	6.300647438784831
DEL_d	9.422815791115829
HET_d	9.45437264056166
DEL_s	9.95786367275292
HET_s	7.40593047030011
HET_d	7.694150059562729
DEL_d	6.535832157658274
HET_d	5.724365499757103
DEL_d	5.725387650504581
DEL_d	5.2008221040652
HET_d	4.154750800758849
DEL_s	12.0122691077933
DEL_d	10.111176433159503
HET_d	8.461785813404692
DEL_s	9.21597470560715
HET_d	7.140069765975206
DEL_d	7.767458198884521
HET_s	9.69952887413737
HET_d	9.449190822204764
DEL_d	10.092603138625766
DEL_d	5.490621411675544
HET_d	5.670596949450749
DEL_d	9.37177363552545
HET_d	8.928441363390693
HET_d	9.849224111327938
DEL_d	8.297646019890717
DEL_s	17.9998489376537
HET_s	11.4965383779202
HET_s	7.24733722177161
DEL_s	9.07593160538617
HET_s	7.62315285875374
HET_d	7.767290908724692
DEL_d	7.587845015595351
HET_d	9.343410183777987
DEL_d	10.171151442987718
DEL_d	10.449431462798469
HET_d	11.002765455637167
HET_s	9.52800604141767
DEL_s	8.41802349995889
HET_s	10.0782222221826
HET_d	5.49118486490766
DEL_d	5.923817748301223
DEL_s	8.04087345885482
HET_d	13.459428505655776
DEL_d	13.926155210739267
HET_d	11.74137069413819
DEL_d	12.083290236231367
DEL_s	12.64072979172
HET_d	14.48674075435439
DEL_d	14.08605609559902
DEL_s	9.97744273701822
HET_d	10.176155011352158
DEL_d	9.985540767447187
DEL_s	9.4823030418595
DEL_d	11.728445634142142
HET_d	11.203035300380241
HET_d	17.429764041149813
DEL_d	16.318492936622654
DEL_s	13.8688866489517
DEL_d	14.248174839279894
HET_d	14.442182731470457
DEL_d	14.833316330239159
HET_d	13.388783792656746
HET_d	8.109262787786985
DEL_d	6.387757484832646
HET_d	10.179450648277156
DEL_d	9.495824097482657
DEL_s	9.51104740584057
DEL_s	8.97605197083609
HET_d	12.558280055788176
DEL_d	10.393261513876885
