# Supplementary material for: Phenotypic impact of individual conserved neuronal microexons and their master regulators in zebrafish
Source: eLife. 2025 Nov 18;13:RP104275. doi: 10.7554/eLife.104275 (PMC12626424; doi:10.7554/eLife.104275)
Supplement: Source data 2. [file elife-104275-data2.zip › raw_data/Fig5/normed_distance_to_origin-median-gli2b_1.txt]

Genotype	normed_distance_to_origin-median
HET_d	0.877580867116498
DEL_d	0.8921720888986799
HET_d	0.9594700860351685
DEL_d	0.960596587692091
DEL_s	0.925510483606257
DEL_s	0.86262295992944
DEL_d	0.9689678205156413
HET_d	0.9627574246141898
DEL_d	0.9076973437514352
HET_d	0.9045080285469536
HET_d	0.9584880438615637
DEL_d	0.9527799718832489
HET_s	0.970201928991806
HET_s	0.850181959708681
HET_d	0.8985440454972715
DEL_d	0.9012237634567313
HET_d	0.9477135844029165
DEL_d	0.9437464485186671
DEL_s	0.952864244908096
DEL_d	0.861326543151963
HET_d	0.8546697763581644
DEL_d	0.944577055898866
HET_d	0.9553349897566015
HET_s	0.941065120495935
DEL_d	0.7097562371749409
HET_d	0.9372860878740129
HET_s	0.93659051480567
HET_s	0.930861759310142
HET_d	0.9437206695298821
DEL_d	0.9362137987618764
HET_d	0.723465454417725
DEL_d	0.7403165287262823
DEL_d	0.9531167572414747
HET_d	0.9490685521500809
HET_d	0.9709662000890884
DEL_d	0.9671061374796368
HET_d	0.968014570916758
DEL_d	0.9723422836920004
DEL_s	0.971888186969356
HET_s	0.9689717549459
DEL_d	0.9657840350449176
HET_d	0.964800220269628
DEL_d	0.9547546993455377
HET_d	0.9585799220590403
HET_s	0.941579802554611
HET_d	0.9765940759659377
DEL_d	0.9690122863251831
HET_s	0.942691858174455
HET_d	0.9113970230072782
DEL_d	0.9156612701332033
HET_d	0.9803954253455249
DEL_d	0.9745328836825996
DEL_s	0.957167764994926
HET_d	0.9562299755392182
DEL_d	0.9306185570740422
HET_s	0.905926155493295
DEL_s	0.804481221757176
DEL_s	0.950979413193596
DEL_s	0.929608042633471
