# Supplementary material for: Phenotypic impact of individual conserved neuronal microexons and their master regulators in zebrafish
Source: eLife. 2025 Nov 18;13:RP104275. doi: 10.7554/eLife.104275 (PMC12626424; doi:10.7554/eLife.104275)
Supplement: Source data 2. [file elife-104275-data2.zip › raw_data/Fig5/mean_distance_to_center_of_group-median-madd_1-GROUPS.txt]

Genotype	mean_distance_to_center_of_group-median
HET_DEL	0.9999464848714726
HET_DEL	4.641433461892726
HET_DEL	1.3288177431641182
HET_HET	3.621832862836551
HET_HET	2.1312411014022086
HET_HET	1.4191378575127231
HET_DEL	1.798791933783903
HET_DEL	1.4082343078951662
HET_DEL	1.2559498534650015
HET_DEL	3.015539382778929
DEL_DEL	4.614189278319847
HET_HET	1.1615842098065314
DEL_DEL	1.489614559613854
HET_HET	1.5536900117986239
HET_DEL	0.8669085337856888
HET_DEL	4.572178972331473
HET_DEL	1.865915804800534
HET_DEL	1.8850726622387097
HET_DEL	1.4571215585566069
