# Supplementary material for: Phenotypic impact of individual conserved neuronal microexons and their master regulators in zebrafish
Source: eLife. 2025 Nov 18;13:RP104275. doi: 10.7554/eLife.104275 (PMC12626424; doi:10.7554/eLife.104275)
Supplement: Source data 2. [file elife-104275-data2.zip › raw_data/Fig5/mean_distance_to_center_of_group-median-vav2_1-GROUPS.txt]

Genotype	mean_distance_to_center_of_group-median
HET_DEL	0.9215251696255383
HET_DEL	0.9388751409373102
HET_HET	0.7308808643134128
HET_DEL	0.7772581677956871
HET_HET	0.9425407819974448
HET_DEL	0.824063478486484
DEL_DEL	1.0354151187798721
HET_DEL	0.7851869179567879
HET_DEL	0.9070126712670454
HET_HET	1.2146425422126024
HET_DEL	0.9673440827470047
HET_DEL	1.032711819288505
HET_DEL	0.8829591292926557
HET_DEL	0.9078067781038384
HET_HET	1.0412503410629947
DEL_DEL	0.9013146315189735
HET_HET	0.8329717186221538
HET_HET	0.8650316484978315
HET_DEL	0.8487854406079895
HET_DEL	0.8672045712947916
HET_DEL	1.650151066232243
HET_DEL	1.0371575624097025
DEL_DEL	1.1076856919511067
DEL_DEL	0.9597824691464241
DEL_DEL	0.9328588420986144
HET_DEL	0.7682361077352581
HET_DEL	0.8781392580763491
HET_DEL	0.7066853998183787
HET_HET	0.9996715915382468
HET_HET	0.9090928008191329
HET_HET	1.0960604075014602
HET_DEL	2.440139489085495
HET_DEL	1.1942399314081222
HET_DEL	2.9067911395051005
HET_HET	0.7904135217955491
HET_DEL	1.1927702636102582
HET_DEL	0.9081995940755941
DEL_DEL	0.8916964768158782
HET_DEL	0.8966619818048682
DEL_DEL	0.7829444052875099
HET_DEL	0.9407415834633819
HET_DEL	0.849518859029736
HET_HET	0.8478504682545869
HET_DEL	0.7702977869556858
HET_DEL	0.8953988795612129
HET_HET	0.9391152713315409
HET_DEL	1.2065540428542825
DEL_DEL	1.2704615031290678
HET_DEL	1.0468086363339897
HET_HET	1.0936933392217663
HET_HET	1.1577852395430481
HET_HET	1.2328430441763905
HET_DEL	1.0641848628731991
HET_HET	0.7971164609040327
HET_DEL	1.4946113237057816
HET_DEL	1.126940312801828
HET_DEL	0.8511672911089991
HET_DEL	0.9769978286358334
HET_DEL	0.950436536113014
HET_DEL	1.182518509537954
HET_DEL	0.8557475080725453
HET_DEL	0.8822072128043098
