# Supplementary material for: Phenotypic impact of individual conserved neuronal microexons and their master regulators in zebrafish
Source: eLife. 2025 Nov 18;13:RP104275. doi: 10.7554/eLife.104275 (PMC12626424; doi:10.7554/eLife.104275)
Supplement: Source data 2. [file elife-104275-data2.zip › raw_data/Fig5/normed_distance_to_origin-median-reln_2.txt]

Genotype	normed_distance_to_origin-median
HET_s	0.882159305356271
DEL_s	0.935655097722109
HET_s	0.954395985161524
DEL_s	0.936219515229923
DEL_d	0.8759373789328443
HET_d	0.8790932357514085
DEL_d	0.8082528565117237
HET_d	0.8066567507687689
HET_d	0.8846989295207579
DEL_d	0.8711731459439762
DEL_d	0.9231154537506431
HET_d	0.9213722382735872
DEL_d	0.8779851599236131
HET_d	0.8579900588300422
HET_s	0.877664135295786
DEL_d	0.893163651331853
HET_d	0.875915291436469
HET_s	0.94561079692516
DEL_s	0.858725501007569
DEL_d	0.9282092263570514
HET_d	0.9219920695376251
HET_d	0.8188434575813994
DEL_d	0.8235871027338519
HET_d	0.8901528450448273
DEL_d	0.9384703213312167
HET_d	0.9323494622623512
DEL_d	0.9316714707113671
HET_d	0.9385213973521227
DEL_d	0.933895685952467
DEL_d	0.9002711249142374
HET_d	0.8778422995504138
DEL_s	0.944736504676063
DEL_s	0.952745070956472
DEL_s	0.899780609798469
DEL_s	0.927712568558835
HET_s	0.955664542034938
HET_d	0.9324208981434758
DEL_d	0.959763691938309
HET_s	0.938685028318757
DEL_d	0.9030420655345388
HET_d	0.9014875275437357
HET_s	0.89931504051655
HET_s	0.818022616214896
DEL_s	0.932768242892115
DEL_d	0.9312766352108972
HET_d	0.9395180674875552
HET_d	0.9453860379614929
DEL_d	0.9432249050340622
