# Supplementary material for: Phenotypic impact of individual conserved neuronal microexons and their master regulators in zebrafish
Source: eLife. 2025 Nov 18;13:RP104275. doi: 10.7554/eLife.104275 (PMC12626424; doi:10.7554/eLife.104275)
Supplement: Source data 2. [file elife-104275-data2.zip › raw_data/Fig5/abs_normal_acceleration-median-itsn1_1.txt]

Genotype	abs_normal_acceleration-median
HET_d	2.3291318575561775
DEL_d	1.9518702429772088
HET_d	3.1711401959409145
DEL_d	2.49890896292691
HET_s	2.5198948697878
HET_d	2.3491073782579726
DEL_d	3.226709458551887
HET_s	2.63692535736179
HET_d	2.8991528012178565
DEL_d	2.6341426426316232
HET_d	2.8599765362331686
DEL_d	3.5456700388450795
DEL_d	1.4149457601723578
HET_d	1.227429359303665
DEL_d	3.284563066276516
HET_d	3.7534417022451656
HET_d	3.2623134254497064
DEL_d	3.7702610045933866
DEL_s	2.05346865250833
HET_s	3.57088249092316
HET_d	0.9859664068389125
DEL_d	1.478182269918427
DEL_s	1.61110335103792
DEL_s	1.98137919464919
HET_s	1.83727637016354
DEL_s	2.06452927179765
HET_s	2.91209446136656
DEL_s	2.39238778099233
DEL_s	1.86369021323411
HET_s	3.43040462540685
HET_d	1.429103662577567
DEL_d	1.733930585732059
DEL_s	2.04174211863918
DEL_s	1.55883071666136
DEL_d	2.9911761016371003
HET_d	3.175556220046689
HET_d	2.7519420054181745
DEL_d	2.3234999806560372
DEL_s	2.59538824446553
HET_d	3.138507833062664
DEL_d	3.2676583536160955
