# Supplementary material for: Phenotypic impact of individual conserved neuronal microexons and their master regulators in zebrafish
Source: eLife. 2025 Nov 18;13:RP104275. doi: 10.7554/eLife.104275 (PMC12626424; doi:10.7554/eLife.104275)
Supplement: Source data 2. [file elife-104275-data2.zip › raw_data/Fig5/polarization_order_parameter-median-gli2b_1-GROUPS.txt]

Genotype	polarization_order_parameter-median
HET_DEL	0.9338144993361646
HET_DEL	0.9159096476646924
DEL_DEL	0.9548344096405478
DEL_DEL	0.9703816684881995
HET_DEL	0.8618355809850087
HET_DEL	0.9355173309307159
HET_DEL	0.9599572533124392
HET_HET	0.9131411740723734
HET_HET	0.9445514972753012
HET_DEL	0.9399601725113451
HET_DEL	0.8947246279236902
DEL_DEL	0.8205713478695925
HET_DEL	0.9212663506670165
HET_DEL	0.9078278425351869
HET_HET	0.8535156465109561
HET_DEL	0.7269051755809743
HET_HET	0.939365916606338
HET_HET	0.943231270192954
HET_DEL	0.9366933196430924
HET_DEL	0.920553656781085
HET_DEL	0.8947772742330499
HET_DEL	0.8551780550190052
HET_DEL	0.9581868390649024
DEL_DEL	0.8212995330060224
HET_HET	0.8476551978269523
HET_DEL	0.8906030775850375
HET_DEL	0.9537476679719501
HET_HET	0.9456976040153859
HET_DEL	0.778654221957088
HET_HET	0.7774169537313802
HET_DEL	0.9217471476892556
HET_DEL	0.8845498922543698
DEL_DEL	0.7851701772533025
HET_DEL	0.880416612568646
HET_HET	0.8664257842930867
DEL_DEL	0.9538395668800843
DEL_DEL	0.9454259310721853
DEL_DEL	0.9084992400734879
