# Supplementary material for: Phenotypic impact of individual conserved neuronal microexons and their master regulators in zebrafish
Source: eLife. 2025 Nov 18;13:RP104275. doi: 10.7554/eLife.104275 (PMC12626424; doi:10.7554/eLife.104275)
Supplement: Source data 2. [file elife-104275-data2.zip › raw_data/Fig5/abs_tg_acceleration-median-gli3_7.txt]

Genotype	abs_tg_acceleration-median
DEL_d	11.275523619802097
HET_d	10.338847355945145
HET_s	19.2776548661852
HET_s	13.127077036069
HET_s	13.6199687995951
DEL_d	14.740101613899585
HET_d	15.851454331814757
HET_s	22.330691693255
HET_s	14.4726321474393
HET_s	14.8757852771402
HET_s	14.3901299879034
HET_d	12.547033362975096
DEL_d	11.646030006104304
HET_s	9.07298141430547
DEL_d	9.234520506494057
HET_d	13.095908153097403
HET_s	16.2727412886365
DEL_d	12.757769460993018
HET_d	14.113172875215941
DEL_d	16.462625094115424
HET_d	18.601855905827627
HET_d	11.513480180377355
DEL_d	13.3968628707046
DEL_s	17.444319582712
HET_s	19.8479237006317
HET_d	11.644425383125482
DEL_d	11.454634504986469
DEL_d	11.865252708440567
HET_d	13.128604723610962
HET_s	11.6543484700359
HET_s	21.4056962731624
HET_d	17.92009009246137
DEL_d	13.927140159877652
DEL_s	11.7970477500432
HET_d	17.663444247899026
DEL_d	16.376652731996508
DEL_d	10.70278256023565
HET_d	11.923145530107512
DEL_d	12.177784624105323
HET_d	15.463472022845632
DEL_s	20.3698736533089
HET_d	21.742715966460793
DEL_d	21.145356839994296
HET_s	12.0971406552101
DEL_s	16.9190737888863
HET_s	19.6842361498885
DEL_s	27.1086983988824
DEL_s	13.4665111571838
HET_d	15.50057209682956
DEL_d	17.15641889708652
HET_s	16.4489665541431
HET_d	1.4254120527312328
DEL_d	12.001310311547549
DEL_d	15.665779927536086
HET_d	16.373545297345682
DEL_s	16.9185252877563
DEL_d	15.896698408329287
HET_d	19.07045562678703
HET_s	11.2677098133612
DEL_d	9.416456631310014
HET_d	9.317802798912009
DEL_d	17.798350708989112
HET_d	14.721762134662477
HET_s	19.9710279408396
HET_d	12.30314403867532
DEL_d	14.373788101812707
HET_d	18.103585392569663
DEL_d	18.18766082393907
HET_d	27.33882230478347
DEL_d	23.2789720604488
DEL_d	16.266185221512657
HET_d	16.260024614164152
HET_s	14.5584599774572
HET_d	19.449064398344177
DEL_d	15.531288403828746
HET_d	16.216987331617094
DEL_d	15.913047702826605
HET_s	14.7609073795862
HET_s	10.0457569669097
HET_d	25.85011340707475
DEL_d	6.57148155828941
HET_d	14.498969698399264
DEL_d	12.425826730098116
HET_d	13.893803165619273
DEL_d	13.864202919415817
