# Supplementary material for: Phenotypic impact of individual conserved neuronal microexons and their master regulators in zebrafish
Source: eLife. 2025 Nov 18;13:RP104275. doi: 10.7554/eLife.104275 (PMC12626424; doi:10.7554/eLife.104275)
Supplement: Source data 2. [file elife-104275-data2.zip › raw_data/Fig5/abs_tg_acceleration-median-zsrrm3_17.txt]

Genotype	abs_tg_acceleration-median
HET_s	11.7274949356202
HET_s	15.3027978378551
HET_s	14.1902324217343
HET_s	16.8557756011731
HET_s	19.941536426199
HET_s	14.0717633662769
HET_s	11.1331394994088
HET_s	6.16078577639505
HET_s	6.59616681285227
HET_s	8.81880244108761
HET_s	13.2898540737754
HET_s	3.05710325968602
HET_s	15.4063452244132
HET_s	10.3830689000345
HET_s	8.04510444346898
HET_s	14.1893890487464
HET_s	2.48809818293179
HET_s	6.69540925861799
DEL_s	21.4829510977586
DEL_d	15.689145247514553
HET_d	14.132916482883733
HET_s	12.5787106640518
HET_s	12.1784187835578
HET_s	12.2133956384365
HET_s	16.5612076949088
HET_s	15.4973818585511
HET_s	18.1525896152971
DEL_s	17.9774442134226
HET_s	6.93626513157553
HET_s	12.5123376146815
HET_s	5.5105128626835
HET_s	13.1518814073621
HET_s	9.9781220566823
HET_s	8.02603566513323
HET_s	12.5640158705169
DEL_s	10.0755459117
HET_s	14.0830712084745
DEL_s	10.5710610206749
HET_d	14.68773010615711
DEL_d	16.510199488474363
HET_s	18.4135595517886
DEL_s	19.5405083144442
HET_s	10.164256897182
HET_d	29.622253917199465
DEL_d	22.27336705907824
DEL_s	13.1908662471523
DEL_s	11.3058202815469
HET_s	6.13326120395757
HET_d	9.265777655535281
DEL_d	8.877804300305407
HET_d	6.3339930846398085
DEL_d	5.9883902328769185
HET_s	8.86254812137296
HET_s	14.3578698426872
