# Supplementary material for: Phenotypic impact of individual conserved neuronal microexons and their master regulators in zebrafish
Source: eLife. 2025 Nov 18;13:RP104275. doi: 10.7554/eLife.104275 (PMC12626424; doi:10.7554/eLife.104275)
Supplement: Source data 2. [file elife-104275-data2.zip › raw_data/Fig5/distance_travelled-amax-zsrrm4_12.txt]

Genotype	distance_travelled-amax
DEL_s	2669.67420951212
HET_d	2095.5409371938135
DEL_d	2319.7359922404808
HET_s	2495.76002453475
HET_s	1708.22818278017
DEL_d	2333.972434433266
HET_d	2057.8438728256438
HET_d	1631.8676851927337
DEL_d	1872.7645486426647
HET_d	2778.292626894003
DEL_d	2639.522825966349
HET_s	2764.58333461637
DEL_d	2257.1812086519444
HET_d	2856.668154675485
HET_s	2371.27182179224
HET_d	2845.73751976894
DEL_d	2981.9843561192606
DEL_s	2433.22853738649
HET_d	2505.2213286955343
DEL_d	2332.1696032855334
DEL_s	2302.75370888348
HET_d	2442.2407504419707
DEL_d	1875.0818590463243
HET_s	2018.89920708207
DEL_d	1954.0667801969003
HET_d	1932.0438983240088
DEL_d	1336.1892141188773
HET_d	1398.7935661139995
HET_s	2467.22703098837
HET_d	2872.779061330407
DEL_d	2926.301067219369
HET_d	1853.673833615697
DEL_d	1457.6183925553864
DEL_d	2613.4324894158176
HET_d	2634.1088683641174
HET_s	2409.1524388614
DEL_d	1996.903628479185
HET_d	2009.3061131863012
HET_s	1469.49454566295
DEL_d	2137.377421478837
HET_d	1902.6341657412702
HET_s	1582.56997129581
DEL_s	2154.21020892513
HET_s	2342.28751677986
DEL_d	2479.4725823494273
HET_d	2662.5218176160074
HET_s	2079.62020938171
HET_s	2078.73018797415
DEL_d	2409.5560580431834
HET_d	2358.2786402894526
DEL_s	2100.78882159432
DEL_d	2599.742464183014
HET_d	2723.219197196914
DEL_d	2791.4464618324264
HET_d	2740.5461854377854
DEL_d	2311.877657492113
HET_d	2106.9649755971177
HET_s	1599.42024461381
DEL_s	1941.118270735
HET_s	2591.98580693161
DEL_s	2844.14219748946
DEL_d	2031.6631583311016
HET_d	1845.694187137185
DEL_s	2641.28152893241
DEL_d	1956.9357740721296
HET_d	1850.1059467370521
HET_d	2211.592808098476
DEL_d	2181.8306250280298
DEL_s	2338.945519697
HET_s	2616.3364981405
DEL_s	1184.60052803216
HET_s	2295.31092127615
HET_s	2041.90594057366
HET_d	2475.1922787120916
DEL_d	2553.648204657312
DEL_s	1918.9187647171
DEL_d	2085.2304804006776
HET_d	1940.598089219439
HET_d	2134.023315245441
DEL_d	2309.12384980272
DEL_d	2051.0872218141208
HET_d	2001.36278976566
HET_s	2758.21574146053
HET_s	2286.20818987107
HET_d	2441.5011166372833
DEL_d	2550.0432661713844
DEL_d	2158.0235401420728
HET_d	2226.296980045893
HET_s	2449.79695475174
HET_d	2177.6356763300423
DEL_d	2477.6067652446104
DEL_d	1705.4688361726962
HET_d	1715.638253224201
DEL_d	2116.1719457908366
HET_d	2274.916654007241
DEL_d	2619.7656150075113
HET_d	2813.1819384708688
HET_s	2331.48815979038
DEL_d	2051.55244856596
HET_d	2267.479599783828
HET_d	2680.600123120818
DEL_d	2566.449336808375
HET_d	2509.917430601093
DEL_d	2765.2366649542864
HET_s	3129.08391553999
HET_s	2368.58171149649
HET_d	2694.3672554927093
DEL_d	2862.0657990417335
HET_s	2149.51606974567
