# Supplementary material for: Phenotypic impact of individual conserved neuronal microexons and their master regulators in zebrafish
Source: eLife. 2025 Nov 18;13:RP104275. doi: 10.7554/eLife.104275 (PMC12626424; doi:10.7554/eLife.104275)
Supplement: Source data 2. [file elife-104275-data2.zip › raw_data/Fig5/distance_travelled-amax-madd_1.txt]

Genotype	distance_travelled-amax
DEL_d	1547.2977515147156
HET_d	1453.3047143521921
DEL_d	2657.839238402079
HET_d	2824.191981228656
DEL_d	2616.3596827760193
HET_d	2420.8380459255154
HET_s	2488.45459878901
HET_s	2723.99938552315
HET_s	2974.92861151739
DEL_d	2477.692604928397
HET_d	2351.154890062356
DEL_d	2598.7615331702505
HET_d	2544.5379086785215
HET_d	1818.6620874732162
DEL_d	1983.4918319260028
DEL_d	2998.7190597045205
HET_d	2828.791677133688
DEL_s	2385.34687882609
HET_s	1716.0378188947
DEL_s	2469.5001358077
HET_s	2379.23507372029
DEL_d	2127.866654270402
HET_d	2222.6155557310053
HET_d	2885.978114915022
DEL_d	2303.967555723081
DEL_d	2485.0486635914194
HET_d	2609.335748362085
HET_d	2541.058502265221
DEL_d	2380.5364469606034
DEL_d	2863.183596358307
HET_d	2871.909661335658
