# Supplementary material for: Phenotypic impact of individual conserved neuronal microexons and their master regulators in zebrafish
Source: eLife. 2025 Nov 18;13:RP104275. doi: 10.7554/eLife.104275 (PMC12626424; doi:10.7554/eLife.104275)
Supplement: Source data 2. [file elife-104275-data2.zip › raw_data/Fig5/polarization_order_parameter-median-mef2ca_2-GROUPS.txt]

Genotype	polarization_order_parameter-median
HET_DEL	0.9773866001122977
HET_DEL	0.9787219273939637
DEL_DEL	0.9723632165506313
HET_DEL	0.9703494979996445
HET_DEL	0.9148942817339908
DEL_DEL	0.7267007336693672
HET_DEL	0.9687680846622881
HET_DEL	0.30225414199027895
HET_DEL	0.9780150562786445
HET_DEL	0.9113867255089964
HET_DEL	0.9780301521055524
HET_DEL	0.9785666824985366
HET_DEL	0.9853576874237984
DEL_DEL	0.9458586762874448
HET_DEL	0.9872595678502114
HET_DEL	0.9741012203718409
DEL_DEL	0.9877769337535807
HET_HET	0.969441753780945
DEL_DEL	0.9811810205877312
DEL_DEL	0.9423936673605435
HET_DEL	0.9832540569608683
HET_HET	0.9862553456439029
HET_DEL	0.9863894914196596
HET_DEL	0.9644325342386912
HET_HET	0.9857964551020316
HET_DEL	0.9733000740075453
HET_HET	0.9677585385547722
HET_DEL	0.9871760025736374
HET_HET	0.9554453529167994
HET_HET	0.9297820635156391
HET_HET	0.9702612515646218
HET_HET	0.9805641137307242
HET_DEL	0.9786290867899547
