# Supplementary material for: Phenotypic impact of individual conserved neuronal microexons and their master regulators in zebrafish
Source: eLife. 2025 Nov 18;13:RP104275. doi: 10.7554/eLife.104275 (PMC12626424; doi:10.7554/eLife.104275)
Supplement: Source data 2. [file elife-104275-data2.zip › raw_data/Fig5/normed_distance_to_origin-median-vti1a_1.txt]

Genotype	normed_distance_to_origin-median
DEL_d	0.9122805853223871
HET_d	0.9374410116448748
HET_d	0.8904524911915379
DEL_d	0.9106678230331948
DEL_d	0.7964682419748874
HET_d	0.7860344744122847
DEL_s	0.836072776773578
HET_s	0.91605974804984
DEL_d	0.7984217758748574
HET_d	0.8333590793729868
DEL_s	0.896408444462402
DEL_d	0.9142187205034291
HET_d	0.9536062431853014
DEL_d	0.950431344347924
HET_d	0.9233577141224232
DEL_d	0.9667726277669787
HET_d	0.9530592313034696
DEL_d	0.9419968523462801
HET_d	0.9413778448161088
DEL_d	0.8823542565661682
HET_d	0.895968231999986
HET_s	0.948706420398021
DEL_d	0.9712246640994135
HET_d	0.9683183006531938
HET_d	0.947305295055178
DEL_d	0.9582630279485631
HET_s	0.907563492137507
HET_d	0.9044432015010337
DEL_d	0.916141349932742
DEL_s	0.939830768665599
HET_d	0.9648599479434643
DEL_d	0.9582696490386565
HET_d	0.9400433644704109
DEL_d	0.9460143508348288
HET_d	0.9597665726210054
DEL_d	0.9452878160765243
DEL_d	0.8482021138724187
HET_d	0.8509918566144676
DEL_d	0.9367568826209847
HET_d	0.9399140042129649
DEL_s	0.894005747926258
DEL_d	0.9252191405725054
HET_d	0.9036874272425688
HET_d	0.9174145729807707
DEL_d	0.9066122739642398
DEL_d	0.92276728022998
HET_d	0.9365056543350978
HET_d	0.8514853801682659
DEL_d	0.8416857367062109
DEL_s	0.897875260131094
HET_d	0.8263843972256497
DEL_d	0.8241572028217388
HET_s	0.89952250420526
DEL_d	0.8883033842833532
HET_d	0.8814782477782743
HET_s	0.828715381455457
HET_s	0.837211194756789
HET_d	0.8953853377512155
DEL_d	0.8604898388529947
HET_s	0.928753213676261
HET_s	0.9240979786636
DEL_d	0.9525071624024161
HET_d	0.9511183532572045
HET_d	0.95839948345926
DEL_d	0.9493620448275693
DEL_s	0.852191002534208
DEL_d	0.9134213364095904
HET_d	0.8984558639192791
DEL_d	0.8781535780146139
HET_d	0.92956876883964
HET_s	0.928030633755264
HET_d	0.9589041497992855
DEL_d	0.9589048484049676
DEL_d	0.8691905696843142
HET_d	0.919662848219132
HET_s	0.890258922826195
DEL_d	0.8666539908030085
HET_d	0.8760369444373635
DEL_d	0.9116185107408961
HET_d	0.9239433828351158
DEL_d	0.9022524641902625
HET_d	0.897643887301285
DEL_s	0.934616597598945
HET_d	0.9587751135027984
DEL_d	0.9620288406869759
DEL_d	0.9495941122658884
HET_d	0.923513318536355
DEL_s	0.902721872527141
HET_d	0.8635404944546718
DEL_d	0.8958505657783438
DEL_d	0.9444151334627867
HET_d	0.953846697160383
HET_s	0.940222440117034
DEL_d	0.8875551694279851
HET_d	0.8838856385408915
HET_d	0.8554962378512092
DEL_d	0.8417473016913631
