# Supplementary material for: Phenotypic impact of individual conserved neuronal microexons and their master regulators in zebrafish
Source: eLife. 2025 Nov 18;13:RP104275. doi: 10.7554/eLife.104275 (PMC12626424; doi:10.7554/eLife.104275)
Supplement: Source data 2. [file elife-104275-data2.zip › raw_data/Fig2/List_MICs-withData-v1.tab]

EVENT-Gene	Neurons_HuC_72hpf	Brain_Telenc	Cerebellum	Pancreas_BetaCells	Heart_A	Adipose_a	Intestine_A	Kidney_A	Skin	Testis_A	dPSI_N_Z	dPSI_eMIC_Z	dPSI_N_H	dPSI_eMIC_H	dPSI_ASD
DreEX0013683-ap1g1	88.05	88.02	93.29	3.59	1.77	0.91	0.99	1.29	0.00	0.00	75.27	-14.98	66.34	58.21	-6.41
DreEX0013846-apbb1	98.87	96.26	96.97	100.00	2.35	0.00	0.00	0.00	0.00	9.77	91.13	-51.53	81.28	98.74	-7.29
DreEX0015073-asap1b	98.75	97.41	94.37	86.78	13.02	4.45	0.00	0.00	0.00	1.64	92.58	-61.37	60.01	98.52	-7.48
DreEX0020538-cdon	43.30	3.26	56.20	12.28	0.00	0.00	0.00	0.00	0.00	0.00	12.01	-11.07	66.95	100	-5.16
DreEX0030978-evi5b	82.44	86.36	83.18	21.10	0.00	1.81	0.00	0.00	0.00	0.00	75.51	-51.40	53.02	91.22	-19.82
DreEX0035002-gli2b	87.03	5.73	32.74	0.00	0.00	NA	0.00	0.00	0.00	0.00	46.38	-4.91	NA	95.53	NA
DreEX0035009-gli3	94.37	51.47	0.00	NA	0.00	0.00	0.00	0.00	0.00	0.00	51.95	-13.72	0.00	13.76	0
DreEX0040386-itsn1	90.92	88.31	88.99	17.95	0.00	0.00	0.00	0.00	0.00	0.00	83.40	-44.94	51.48	87.95	-5.66
DreEX0041536-kif1b	99.34	99.31	99.33	46.77	12.63	10.21	10.20	2.00	0.00	3.97	87.86	-30.94	86.13	96.26	-13.28
DreEX0044304-madd	38.27	15.90	15.95	13.81	0.00	0.00	0.00	0.00	0.00	0.82	24.05	-39.17	20.81	73.30	-1.9
DreEX0045884-mef2ca	38.20	93.41	100.00	NA	0.40	0.00	0.00	0.00	0.00	5.82	89.61	-77.63	93.41	99.03	-2.02
DreEX0007444-reln	83.96	43.83	79.37	NA	9.16	0.00	0.00	0.00	0.00	0.00	46.43	-23.39	91.06	NA	-10.84
DreEX0066086-shank3a	95.25	86.07	100.00	0.00	0.00	0.00	NA	0.00	NA	0.00	94.26	-54.68	87.63	100	-1.71
DreEX0066093-shank3b	100.00	94.05	92.81	89.90	0.00	0.00	0.00	0.00	0.00	0.00	89.99	-29.31	87.63	100	-1.71
DreEX0075047-src	97.53	88.33	94.52	33.33	0.00	4.76	0.00	0.00	0.00	0.00	87.62	-24.71	72.52	66.47	-8.78
DreEX0084167-vav2	56.52	59.46	5.04	46.67	0.00	0.00	0.00	0.00	0.00	0.00	54.76	-37.19	45.75	91.70	-13.45
DreEX0084235-vdac3	97.12	91.13	93.44	12.51	25.99	0.10	0.84	0.08	0.00	0.78	87.58	-40.96	1.61	5.56	-1.64
DreEX0084665-vti1a	73.72	78.62	83.96	2.71	6.00	0.00	0.00	0.00	0.00	0.00	77.19	-49.71	76.48	91.54	-6.51
DreEX0074887-spock3*	98.61	94.53	70.51	90.47	3.54	7.65	8.07	0.00	38.81	2.08	85.37	-68.26	63.34	NA	-6.05
DreEX0059894-pus7*	91.54	30.43	85.19	0.00	12.27	0.00	0.00	0.00	0.00	0.00	62.63	-26.02	86.64	95.43	-5.67
DreEX0028014-dock7*	93.12	94.66	97.37	14.40	77.38	28.99	25.18	10.72	34.65	2.51	54.46	-16.86	57.57	69.33	-16.22
