# Supplementary material for: Phenotypic impact of individual conserved neuronal microexons and their master regulators in zebrafish
Source: eLife. 2025 Nov 18;13:RP104275. doi: 10.7554/eLife.104275 (PMC12626424; doi:10.7554/eLife.104275)
Supplement: Source data 2. [file elife-104275-data2.zip › raw_data/Fig4/All_byGT-v1.txt]

Measure_cat	Measure	cat	Trial	grouping	grouping_name	unit	Median_WT	Median_DEL	p_value	stat	Score	Sign	Gene	Founder	Cross	Zfish_Line
mean_Mean_B	mean_Mean	B	ap1g1_1_1	1	Activity	Delta pixel (%)	0.0115919655666667	0.0150282942586667	0.867554805016105	59	29.6440553781608	ns	ap1g1	1	1	ap1g1_1
sd_Mean_B	sd_Mean	B	ap1g1_1_1	1	Activity	Delta pixel (%)	0.0135739482726335	0.0163923753594116	0.815404822215968	60	20.7635024840957	ns	ap1g1	1	1	ap1g1_1
mean_Mean_D	mean_Mean	D	ap1g1_1_1	1	Activity	Delta pixel (%)	0.041716872505	0.0369608182655556	0.616342996528755	48	-11.4007929018994	ns	ap1g1	1	1	ap1g1_1
sd_Mean_D	sd_Mean	D	ap1g1_1_1	1	Activity	Delta pixel (%)	0.0251445592017407	0.0249459399338973	0.525171216812084	46	-0.789909523765157	ns	ap1g1	1	1	ap1g1_1
mean_Mean_L	mean_Mean	L	ap1g1_1_1	1	Activity	Delta pixel (%)	0.00951339666875	0.00959810213583333	0.867554805016105	59	0.89038090213958	ns	ap1g1	1	1	ap1g1_1
sd_Mean_L	sd_Mean	L	ap1g1_1_1	1	Activity	Delta pixel (%)	0.0139339044693414	0.0156690086585462	0.482171560809332	67	12.452390448223	ns	ap1g1	1	1	ap1g1_1
median_trans_DL	Transition_Diff	DL	ap1g1_1_1	2	Light_Dark_Transitions	Delta pixel (%)	-0.0286737514333333	-0.024885084725	0.365031116114708	70	-13.2130137109615	ns	ap1g1	1	1	ap1g1_1
median_trans_LD	Transition_Diff	LD	ap1g1_1_1	2	Light_Dark_Transitions	Delta pixel (%)	0.0315352333833333	0.03319642935	0.616342996528755	48	5.26774590970564	ns	ap1g1	1	1	ap1g1_1
Diff_21to30vs1_tap	Diff_21to30vs1	tap	ap1g1_1_1	3	Tapping	Delta pixel (%)	-0.0766355052	-0.063123023	0.413671433485675	64	-17.6321434363037	ns	ap1g1	1	1	ap1g1_1
Diff_3to5vs1_tap	Diff_3to5vs1	tap	ap1g1_1_1	3	Tapping	Delta pixel (%)	-0.0673675866666667	-0.0333593333333333	0.336272052680721	66	-50.4816262776421	ns	ap1g1	1	1	ap1g1_1
Med_Act1_tap	Med_Act1	tap	ap1g1_1_1	3	Tapping	Delta pixel (%)	0.086838	0.0751558	0.404783606892139	40	-13.4528662567079	ns	ap1g1	1	1	ap1g1_1
Med_all_Act1_tap	Med_all_Act1	tap	ap1g1_1_1	3	Tapping	Delta pixel (%)	0.086838	0.0617212	0.305663368531471	40.5	-28.9237430617932	ns	ap1g1	1	1	ap1g1_1
LM_tap	LM	tap	ap1g1_1_1	3	Tapping	Delta pixel (%)	0.0261983869761311	-0.00184480583055465	0.566537240041082	-0.573294319645982	-107.041677154534	ns	ap1g1	1	1	ap1g1_1
mean_Mean_B	mean_Mean	B	apbb1_1_1	1	Activity	Delta pixel (%)	0.0331352453453333	0.0245419053453333	0.534911811614598	43	-25.9341372319437	ns	apbb1	1	1	apbb1_1
sd_Mean_B	sd_Mean	B	apbb1_1_1	1	Activity	Delta pixel (%)	0.0232690151368063	0.0225433927330709	1	52	-3.11840617004719	ns	apbb1	1	1	apbb1_1
mean_Mean_D	mean_Mean	D	apbb1_1_1	1	Activity	Delta pixel (%)	0.0424761362055556	0.0321741861866667	0.0659184726522188	26	-24.2535007634274	ns	apbb1	1	1	apbb1_1
sd_Mean_D	sd_Mean	D	apbb1_1_1	1	Activity	Delta pixel (%)	0.0243757638191289	0.0211785219710167	0.0261750633267661	21	-13.1164786130851	*	apbb1	1	1	apbb1_1
mean_Mean_L	mean_Mean	L	apbb1_1_1	1	Activity	Delta pixel (%)	0.02426457958	0.0113002777966667	0.490207805610282	42	-53.42891576007	ns	apbb1	1	1	apbb1_1
sd_Mean_L	sd_Mean	L	apbb1_1_1	1	Activity	Delta pixel (%)	0.023276334934902	0.0195675216741042	0.44747396566282	41	-15.9338369686224	ns	apbb1	1	1	apbb1_1
median_trans_DL	Transition_Diff	DL	apbb1_1_1	2	Light_Dark_Transitions	Delta pixel (%)	-0.0193526789166667	-0.00694378191666666	0.237193920630453	70	-64.1197895827919	ns	apbb1	1	1	apbb1_1
median_trans_LD	Transition_Diff	LD	apbb1_1_1	2	Light_Dark_Transitions	Delta pixel (%)	0.0250443864166667	0.0221830306	0.78325827938831	48	-11.4251384284762	ns	apbb1	1	1	apbb1_1
Diff_21to30vs1_tap	Diff_21to30vs1	tap	apbb1_1_1	3	Tapping	Delta pixel (%)	-0.047313081	-0.060280388	0.629796416174125	45	27.4074457336651	ns	apbb1	1	1	apbb1_1
Diff_3to5vs1_tap	Diff_3to5vs1	tap	apbb1_1_1	3	Tapping	Delta pixel (%)	-0.0259298	-0.0488058213333333	0.21006895581199	34	88.22289926391	ns	apbb1	1	1	apbb1_1
Med_Act1_tap	Med_Act1	tap	apbb1_1_1	3	Tapping	Delta pixel (%)	0.0665888	0.0654206	0.672161424159574	46	-1.75434907972513	ns	apbb1	1	1	apbb1_1
Med_all_Act1_tap	Med_all_Act1	tap	apbb1_1_1	3	Tapping	Delta pixel (%)	0.0665888	0.0654206	0.672161424159574	46	-1.75434907972513	ns	apbb1	1	1	apbb1_1
LM_tap	LM	tap	apbb1_1_1	3	Tapping	Delta pixel (%)	0.0243893514523302	0.0130605663448341	0.000214271509281587	3.71107672432983	-46.4497185570456	***	apbb1	1	1	apbb1_1
mean_Mean_B	mean_Mean	B	apbb1_1_2	1	Activity	Delta pixel (%)	0.00307618092266667	0.0286981852533333	0.340239739620545	54	832.91604020662	ns	apbb1	1	2	apbb1_1
sd_Mean_B	sd_Mean	B	apbb1_1_2	1	Activity	Delta pixel (%)	0.00620590939935055	0.0239335544352844	0.482416448360721	51	285.6574902268	ns	apbb1	1	2	apbb1_1
mean_Mean_D	mean_Mean	D	apbb1_1_2	1	Activity	Delta pixel (%)	0.0532657310333333	0.0491681517444444	0.836945304437565	45	-7.69271201088867	ns	apbb1	1	2	apbb1_1
sd_Mean_D	sd_Mean	D	apbb1_1_2	1	Activity	Delta pixel (%)	0.0306312554035222	0.029762410900955	0.650353258712392	48	-2.83646390303456	ns	apbb1	1	2	apbb1_1
mean_Mean_L	mean_Mean	L	apbb1_1_2	1	Activity	Delta pixel (%)	0.0151747588808333	0.008433528985	0.384456616654759	31	-44.4239671204788	ns	apbb1	1	2	apbb1_1
sd_Mean_L	sd_Mean	L	apbb1_1_2	1	Activity	Delta pixel (%)	0.0244250275994794	0.015995185740153	0.650353258712392	36	-34.5131313567321	ns	apbb1	1	2	apbb1_1
median_trans_DL	Transition_Diff	DL	apbb1_1_2	2	Light_Dark_Transitions	Delta pixel (%)	-0.0339937506416667	-0.0347508656166667	1	42	2.22721812306287	ns	apbb1	1	2	apbb1_1
median_trans_LD	Transition_Diff	LD	apbb1_1_2	2	Light_Dark_Transitions	Delta pixel (%)	0.0350850133	0.0480068059666667	0.340239739620545	54	36.8299494606909	ns	apbb1	1	2	apbb1_1
Diff_21to30vs1_tap	Diff_21to30vs1	tap	apbb1_1_2	3	Tapping	Delta pixel (%)	-0.0992990622	-0.095599806	0.596153846153846	45	-3.72536871753055	ns	apbb1	1	2	apbb1_1
Diff_3to5vs1_tap	Diff_3to5vs1	tap	apbb1_1_2	3	Tapping	Delta pixel (%)	-0.0738577333333333	-0.0372532	0.104198089492207	57	-49.5608674695315	ns	apbb1	1	2	apbb1_1
Med_Act1_tap	Med_Act1	tap	apbb1_1_2	3	Tapping	Delta pixel (%)	0.105919	0.0961838	0.468508714132664	30	-9.19117438797572	ns	apbb1	1	2	apbb1_1
Med_all_Act1_tap	Med_all_Act1	tap	apbb1_1_2	3	Tapping	Delta pixel (%)	0.09813085	0.0961838	0.70358444109135	37	-1.98413648714955	ns	apbb1	1	2	apbb1_1
LM_tap	LM	tap	apbb1_1_2	3	Tapping	Delta pixel (%)	0.049878747122575	-0.00756681790606507	0.102410116968493	-1.63432501333564	-115.170424965707	ns	apbb1	1	2	apbb1_1
mean_Mean_B	mean_Mean	B	asap1b_7_2	1	Activity	Delta pixel (%)	0.0192288112186667	0.0216667284546667	0.732960117685518	65	12.6784605053138	ns	asap1b	7	2	asap1b_7
sd_Mean_B	sd_Mean	B	asap1b_7_2	1	Activity	Delta pixel (%)	0.0233452192996699	0.0269694381666812	0.77621082758046	66	15.5244584361754	ns	asap1b	7	2	asap1b_7
mean_Mean_D	mean_Mean	D	asap1b_7_2	1	Activity	Delta pixel (%)	0.0435662715877778	0.0393078619911111	0.954685306616926	73	-9.77455596145467	ns	asap1b	7	2	asap1b_7
sd_Mean_D	sd_Mean	D	asap1b_7_2	1	Activity	Delta pixel (%)	0.0302318503157926	0.0287100334024123	0.648977783333013	63	-5.03381995307554	ns	asap1b	7	2	asap1b_7
mean_Mean_L	mean_Mean	L	asap1b_7_2	1	Activity	Delta pixel (%)	0.0121273649266667	0.0110196327116667	0.732960117685518	65	-9.13415421815356	ns	asap1b	7	2	asap1b_7
sd_Mean_L	sd_Mean	L	asap1b_7_2	1	Activity	Delta pixel (%)	0.0205505082082271	0.016605079208309	0.732960117685518	65	-19.1986930928483	ns	asap1b	7	2	asap1b_7
median_trans_DL	Transition_Diff	DL	asap1b_7_2	2	Light_Dark_Transitions	Delta pixel (%)	-0.0130991076166667	-0.0206973728666667	0.530912479408239	60	58.0059762264441	ns	asap1b	7	2	asap1b_7
median_trans_LD	Transition_Diff	LD	asap1b_7_2	2	Light_Dark_Transitions	Delta pixel (%)	0.0365691086666667	0.0370023831666667	0.954685306616926	70	1.18481011924399	ns	asap1b	7	2	asap1b_7
Diff_21to30vs1_tap	Diff_21to30vs1	tap	asap1b_7_2	3	Tapping	Delta pixel (%)	-0.0692756514	-0.0790888254	0.909510829503426	74	14.1654012653571	ns	asap1b	7	2	asap1b_7
Diff_3to5vs1_tap	Diff_3to5vs1	tap	asap1b_7_2	3	Tapping	Delta pixel (%)	-0.055296	-0.0791797	0.276668333237185	52	43.192455150463	ns	asap1b	7	2	asap1b_7
Med_Act1_tap	Med_Act1	tap	asap1b_7_2	3	Tapping	Delta pixel (%)	0.069704	0.0950156	0.839274156043045	75.5	36.3129806036956	ns	asap1b	7	2	asap1b_7
Med_all_Act1_tap	Med_all_Act1	tap	asap1b_7_2	3	Tapping	Delta pixel (%)	0.069704	0.0950156	0.839274156043045	75.5	36.3129806036956	ns	asap1b	7	2	asap1b_7
LM_tap	LM	tap	asap1b_7_2	3	Tapping	Delta pixel (%)	0.0228722872320031	0.0152594046231215	0.000118175120467962	3.86052648306761	-33.2843083494929	***	asap1b	7	2	asap1b_7
mean_Mean_B	mean_Mean	B	asap1b_7_4	1	Activity	Delta pixel (%)	0.0163584167093333	0.019263037346	0.795936261880534	54	17.7561232745063	ns	asap1b	7	4	asap1b_7
sd_Mean_B	sd_Mean	B	asap1b_7_4	1	Activity	Delta pixel (%)	0.0171806256047437	0.0171396681516889	0.85342830544069	53	-0.238393257597582	ns	asap1b	7	4	asap1b_7
mean_Mean_D	mean_Mean	D	asap1b_7_4	1	Activity	Delta pixel (%)	0.0274238328511111	0.0267542133572222	0.970512459676547	49	-2.44174290852913	ns	asap1b	7	4	asap1b_7
sd_Mean_D	sd_Mean	D	asap1b_7_4	1	Activity	Delta pixel (%)	0.0217826499485086	0.0238636071866418	0.217562623135379	67	9.55327860959204	ns	asap1b	7	4	asap1b_7
mean_Mean_L	mean_Mean	L	asap1b_7_4	1	Activity	Delta pixel (%)	0.0152183992175	0.00590751069833333	0.0524259022711035	24	-61.181786507873	ns	asap1b	7	4	asap1b_7
sd_Mean_L	sd_Mean	L	asap1b_7_4	1	Activity	Delta pixel (%)	0.0163731590967801	0.0141253938643201	0.279861005867198	35	-13.7283539430216	ns	asap1b	7	4	asap1b_7
median_trans_DL	Transition_Diff	DL	asap1b_7_4	2	Light_Dark_Transitions	Delta pixel (%)	-0.0127386702166667	-0.0175444540666667	0.247450691723138	34	37.725946023097	ns	asap1b	7	4	asap1b_7
median_trans_LD	Transition_Diff	LD	asap1b_7_4	2	Light_Dark_Transitions	Delta pixel (%)	0.0173881866	0.0259829218666667	0.00893069778518695	84	49.4285888711746	**	asap1b	7	4	asap1b_7
Diff_21to30vs1_tap	Diff_21to30vs1	tap	asap1b_7_4	3	Tapping	Delta pixel (%)	-0.0537383	-0.0840342997	0.630528913810648	43	56.3769224184613	ns	asap1b	7	4	asap1b_7
Diff_3to5vs1_tap	Diff_3to5vs1	tap	asap1b_7_4	3	Tapping	Delta pixel (%)	-0.0495197183333333	-0.0615265	0.795936261880534	46	24.2464659953134	ns	asap1b	7	4	asap1b_7
Med_Act1_tap	Med_Act1	tap	asap1b_7_4	3	Tapping	Delta pixel (%)	0.0537383	0.0850857	0.762282125586337	54.5	58.3334418840938	ns	asap1b	7	4	asap1b_7
Med_all_Act1_tap	Med_all_Act1	tap	asap1b_7_4	3	Tapping	Delta pixel (%)	0.0537383	0.0850857	0.762282125586337	54.5	58.3334418840938	ns	asap1b	7	4	asap1b_7
LM_tap	LM	tap	asap1b_7_4	3	Tapping	Delta pixel (%)	0.0205393966433313	-0.00143085949381588	0.709472000017592	-0.372639281699746	-106.966414440808	ns	asap1b	7	4	asap1b_7
mean_Mean_B	mean_Mean	B	cdon_1_1	1	Activity	Delta pixel (%)	0.0285678738793333	0.031720747138	0.828557063851181	43	11.0364294941372	ns	cdon	1	1	cdon_1
sd_Mean_B	sd_Mean	B	cdon_1_1	1	Activity	Delta pixel (%)	0.023760230490641	0.0285147323944459	0.572603866721514	47	20.0103357822125	ns	cdon	1	1	cdon_1
mean_Mean_D	mean_Mean	D	cdon_1_1	1	Activity	Delta pixel (%)	0.0534210667744444	0.0487820961588889	0.896750308515014	38	-8.68378506019417	ns	cdon	1	1	cdon_1
sd_Mean_D	sd_Mean	D	cdon_1_1	1	Activity	Delta pixel (%)	0.0339967637802025	0.0360584854016739	0.514785867727044	48	6.06446435549274	ns	cdon	1	1	cdon_1
mean_Mean_L	mean_Mean	L	cdon_1_1	1	Activity	Delta pixel (%)	0.0212510647658333	0.0259995976841667	0.828557063851181	43	22.3449176342818	ns	cdon	1	1	cdon_1
sd_Mean_L	sd_Mean	L	cdon_1_1	1	Activity	Delta pixel (%)	0.024432399454668	0.0273816125976354	0.359934183463595	51	12.0709107938388	ns	cdon	1	1	cdon_1
median_trans_DL	Transition_Diff	DL	cdon_1_1	2	Light_Dark_Transitions	Delta pixel (%)	-0.0266223825833333	-0.0129134706916667	0.0342794460441519	64	-51.493933154762	*	cdon	1	1	cdon_1
median_trans_LD	Transition_Diff	LD	cdon_1_1	2	Light_Dark_Transitions	Delta pixel (%)	0.0323123683583333	0.0344880164916667	0.633438456967869	46	6.73317445878969	ns	cdon	1	1	cdon_1
Diff_21to30vs1_tap	Diff_21to30vs1	tap	cdon_1_1	3	Tapping	Delta pixel (%)	-0.028816207	-0.0575545016	0.043089263677499	14	99.7296229861202	*	cdon	1	1	cdon_1
Diff_3to5vs1_tap	Diff_3to5vs1	tap	cdon_1_1	3	Tapping	Delta pixel (%)	0.00428348	-0.0449117333333333	0.0553270259152612	15	-1148.48705569615	ns	cdon	1	1	cdon_1
Med_Act1_tap	Med_Act1	tap	cdon_1_1	3	Tapping	Delta pixel (%)	0.0654206	0.07437695	0.222228698640826	48	13.6904125000382	ns	cdon	1	1	cdon_1
Med_all_Act1_tap	Med_all_Act1	tap	cdon_1_1	3	Tapping	Delta pixel (%)	0.0564642	0.07437695	0.119583789045463	58	31.7240835786215	ns	cdon	1	1	cdon_1
LM_tap	LM	tap	cdon_1_1	3	Tapping	Delta pixel (%)	0.035318597821152	0.00431744455369143	0.374579040008493	0.88821784868539	-87.775719252632	ns	cdon	1	1	cdon_1
mean_Mean_B	mean_Mean	B	cdon_1_2	1	Activity	Delta pixel (%)	0.027638176688	0.0244595819113333	0.870544181891604	59	-11.5007397649598	ns	cdon	1	2	cdon_1
sd_Mean_B	sd_Mean	B	cdon_1_2	1	Activity	Delta pixel (%)	0.020627615504229	0.0177949994401917	0.922135611057404	54	-13.7321546615821	ns	cdon	1	2	cdon_1
mean_Mean_D	mean_Mean	D	cdon_1_2	1	Activity	Delta pixel (%)	0.0495638796933333	0.0411399716322222	0.248958830463744	38	-16.9960626836163	ns	cdon	1	2	cdon_1
sd_Mean_D	sd_Mean	D	cdon_1_2	1	Activity	Delta pixel (%)	0.0273820676270409	0.0255569149909258	0.451522901650779	44	-6.66550335414685	ns	cdon	1	2	cdon_1
mean_Mean_L	mean_Mean	L	cdon_1_2	1	Activity	Delta pixel (%)	0.0153532533183333	0.0192721934925	0.922135611057404	58	25.5251450159235	ns	cdon	1	2	cdon_1
sd_Mean_L	sd_Mean	L	cdon_1_2	1	Activity	Delta pixel (%)	0.0232607361357518	0.0210515969519249	0.719759174732926	50	-9.49728835293145	ns	cdon	1	2	cdon_1
median_trans_DL	Transition_Diff	DL	cdon_1_2	2	Light_Dark_Transitions	Delta pixel (%)	-0.0292364927666667	-0.025951204775	0.492141770375719	67	-11.2369428778144	ns	cdon	1	2	cdon_1
median_trans_LD	Transition_Diff	LD	cdon_1_2	2	Light_Dark_Transitions	Delta pixel (%)	0.0467520213833333	0.0253054819	0.277618016210021	39	-45.872967304423	ns	cdon	1	2	cdon_1
Diff_21to30vs1_tap	Diff_21to30vs1	tap	cdon_1_2	3	Tapping	Delta pixel (%)	-0.054166671	-0.0467289775	0.743326453388373	54	-13.7311253630484	ns	cdon	1	2	cdon_1
Diff_3to5vs1_tap	Diff_3to5vs1	tap	cdon_1_2	3	Tapping	Delta pixel (%)	-0.0375129766666667	-0.0316069566666667	0.400257997936017	61	-15.7439385641929	ns	cdon	1	2	cdon_1
Med_Act1_tap	Med_Act1	tap	cdon_1_2	3	Tapping	Delta pixel (%)	0.0623053	0.05042835	0.79393727309176	45	-19.0625035109373	ns	cdon	1	2	cdon_1
Med_all_Act1_tap	Med_all_Act1	tap	cdon_1_2	3	Tapping	Delta pixel (%)	0.0623053	0.04127725	0.482736765271385	45	-33.7500180562488	ns	cdon	1	2	cdon_1
LM_tap	LM	tap	cdon_1_2	3	Tapping	Delta pixel (%)	0.022040544363274	0.00267793102427159	0.378244073516204	0.881409224380124	-87.8499778402306	ns	cdon	1	2	cdon_1
mean_Mean_B	mean_Mean	B	cdon_2_1	1	Activity	Delta pixel (%)	0.0132774017173333	0.007682671796	0.449136810154444	53	-42.1372346822161	ns	cdon	2	1	cdon_2
sd_Mean_B	sd_Mean	B	cdon_2_1	1	Activity	Delta pixel (%)	0.0164139147738647	0.0139699349819569	0.346999211583947	50	-14.889682477207	ns	cdon	2	1	cdon_2
mean_Mean_D	mean_Mean	D	cdon_2_1	1	Activity	Delta pixel (%)	0.0320270523416667	0.0320001714311111	0.739898141971099	60	-0.0839318906678867	ns	cdon	2	1	cdon_2
sd_Mean_D	sd_Mean	D	cdon_2_1	1	Activity	Delta pixel (%)	0.0254955884734567	0.0252103659203399	0.927908005307386	64	-1.11871335471946	ns	cdon	2	1	cdon_2
mean_Mean_L	mean_Mean	L	cdon_2_1	1	Activity	Delta pixel (%)	0.00274587008	0.00548942375	0.287547020216289	84	99.9156402184913	ns	cdon	2	1	cdon_2
sd_Mean_L	sd_Mean	L	cdon_2_1	1	Activity	Delta pixel (%)	0.00664451434444889	0.0107123324829072	0.211496674008452	87	61.2206991750535	ns	cdon	2	1	cdon_2
median_trans_DL	Transition_Diff	DL	cdon_2_1	2	Light_Dark_Transitions	Delta pixel (%)	-0.0172099928833333	-0.01524308865	0.832752252458808	62	-11.4288497773764	ns	cdon	2	1	cdon_2
median_trans_LD	Transition_Diff	LD	cdon_2_1	2	Light_Dark_Transitions	Delta pixel (%)	0.0270445038583333	0.0308572361333333	0.927908005307386	64	14.0979930523856	ns	cdon	2	1	cdon_2
Diff_21to30vs1_tap	Diff_21to30vs1	tap	cdon_2_1	3	Tapping	Delta pixel (%)	-0.0589369235	-0.086760432	0.0594980467103229	35	47.2089597618715	ns	cdon	2	1	cdon_2
Diff_3to5vs1_tap	Diff_3to5vs1	tap	cdon_2_1	3	Tapping	Delta pixel (%)	-0.0384864666666667	-0.070742764	0.525398682620381	55	83.8120516822363	ns	cdon	2	1	cdon_2
Med_Act1_tap	Med_Act1	tap	cdon_2_1	3	Tapping	Delta pixel (%)	0.0702882	0.0985202	0.0688170357035615	96	40.1660591678262	ns	cdon	2	1	cdon_2
Med_all_Act1_tap	Med_all_Act1	tap	cdon_2_1	3	Tapping	Delta pixel (%)	0.0702882	0.0985202	0.0688170357035615	96	40.1660591678262	ns	cdon	2	1	cdon_2
LM_tap	LM	tap	cdon_2_1	3	Tapping	Delta pixel (%)	0.04139574369475	-0.00610549667863304	0.0949974012156815	-1.67070890556822	-114.749092862432	ns	cdon	2	1	cdon_2
mean_Mean_B	mean_Mean	B	evi5b_3_1	1	Activity	Delta pixel (%)	0.02245692838	0.025442574148	0.66872292721263	76	13.2949872639706	ns	evi5b	3	1	evi5b_3
sd_Mean_B	sd_Mean	B	evi5b_3_1	1	Activity	Delta pixel (%)	0.0179392724285126	0.0215586398906402	0.439795668354021	82	20.1756647408675	ns	evi5b	3	1	evi5b_3
mean_Mean_D	mean_Mean	D	evi5b_3_1	1	Activity	Delta pixel (%)	0.0453368379194444	0.0443883034588889	0.474678131428704	55	-2.09219368638133	ns	evi5b	3	1	evi5b_3
sd_Mean_D	sd_Mean	D	evi5b_3_1	1	Activity	Delta pixel (%)	0.0283343971581078	0.0274323238731854	0.66872292721263	60	-3.18366852800427	ns	evi5b	3	1	evi5b_3
mean_Mean_L	mean_Mean	L	evi5b_3_1	1	Activity	Delta pixel (%)	0.0112995540233333	0.0162363281316667	0.66872292721263	76	43.6899907566175	ns	evi5b	3	1	evi5b_3
sd_Mean_L	sd_Mean	L	evi5b_3_1	1	Activity	Delta pixel (%)	0.0159447904782438	0.0189858631702553	0.587511730578092	78	19.0725158550122	ns	evi5b	3	1	evi5b_3
median_trans_DL	Transition_Diff	DL	evi5b_3_1	2	Light_Dark_Transitions	Delta pixel (%)	-0.035302250625	-0.0249378088	0.194318470748677	91	-29.3591531460609	ns	evi5b	3	1	evi5b_3
median_trans_LD	Transition_Diff	LD	evi5b_3_1	2	Light_Dark_Transitions	Delta pixel (%)	0.0346529551	0.03250460785	0.315158911772184	50	-6.19960763461696	ns	evi5b	3	1	evi5b_3
Diff_21to30vs1_tap	Diff_21to30vs1	tap	evi5b_3_1	3	Tapping	Delta pixel (%)	-0.033547551	-0.0612149582	0.59095599962473	51	82.4722114588931	ns	evi5b	3	1	evi5b_3
Diff_3to5vs1_tap	Diff_3to5vs1	tap	evi5b_3_1	3	Tapping	Delta pixel (%)	-0.0118769566666667	-0.0429647	0.100555970255795	34	261.748394019007	ns	evi5b	3	1	evi5b_3
Med_Act1_tap	Med_Act1	tap	evi5b_3_1	3	Tapping	Delta pixel (%)	0.04867605	0.0704829	0.605487506703915	68.5	44.7999580902723	ns	evi5b	3	1	evi5b_3
Med_all_Act1_tap	Med_all_Act1	tap	evi5b_3_1	3	Tapping	Delta pixel (%)	0.04867605	0.0611371	0.953455881009427	69.5	25.5999613773098	ns	evi5b	3	1	evi5b_3
LM_tap	LM	tap	evi5b_3_1	3	Tapping	Delta pixel (%)	0.0207489783548253	0.0142583461727469	5.82127806350599e-05	4.03199885438046	-31.2816952771507	***	evi5b	3	1	evi5b_3
mean_Mean_B	mean_Mean	B	evi5b_3_2	1	Activity	Delta pixel (%)	0.00452562048133333	0.011341183512	0.602679209335556	57	150.599526822423	ns	evi5b	3	2	evi5b_3
sd_Mean_B	sd_Mean	B	evi5b_3_2	1	Activity	Delta pixel (%)	0.00645256717617406	0.0167524754991878	0.370219099785663	62	159.624968509369	ns	evi5b	3	2	evi5b_3
mean_Mean_D	mean_Mean	D	evi5b_3_2	1	Activity	Delta pixel (%)	0.0273320552633333	0.0287605332233333	0.766432483924744	54	5.22638325671887	ns	evi5b	3	2	evi5b_3
sd_Mean_D	sd_Mean	D	evi5b_3_2	1	Activity	Delta pixel (%)	0.0210673852454764	0.0211528806900766	0.881983805668016	52	0.405818964261953	ns	evi5b	3	2	evi5b_3
mean_Mean_L	mean_Mean	L	evi5b_3_2	1	Activity	Delta pixel (%)	0.00528111229833333	0.000387785458333334	0.151940938318647	30	-92.6571253094596	ns	evi5b	3	2	evi5b_3
sd_Mean_L	sd_Mean	L	evi5b_3_2	1	Activity	Delta pixel (%)	0.00674980904501434	0.00180718106060292	0.095177423195999	27	-73.2261898292105	ns	evi5b	3	2	evi5b_3
median_trans_DL	Transition_Diff	DL	evi5b_3_2	2	Light_Dark_Transitions	Delta pixel (%)	-0.0116136492333333	-0.0213413468333333	0.411895689449869	38	83.760904127186	ns	evi5b	3	2	evi5b_3
median_trans_LD	Transition_Diff	LD	evi5b_3_2	2	Light_Dark_Transitions	Delta pixel (%)	0.0291850294666667	0.0236919068833333	0.411895689449869	38	-18.8217133363091	ns	evi5b	3	2	evi5b_3
Diff_21to30vs1_tap	Diff_21to30vs1	tap	evi5b_3_2	3	Tapping	Delta pixel (%)	-0.017387086	-0.034209523	0.754584313055285	36	96.7524805479193	ns	evi5b	3	2	evi5b_3
Diff_3to5vs1_tap	Diff_3to5vs1	tap	evi5b_3_2	3	Tapping	Delta pixel (%)	-0.0233645	-0.0373832	0.563373230524926	33	60	ns	evi5b	3	2	evi5b_3
Med_Act1_tap	Med_Act1	tap	evi5b_3_2	3	Tapping	Delta pixel (%)	0.0280374	0.0373832	1	40	33.3333333333334	ns	evi5b	3	2	evi5b_3
Med_all_Act1_tap	Med_all_Act1	tap	evi5b_3_2	3	Tapping	Delta pixel (%)	0.0225857	0.0272586	0.93812594695273	48	20.6896399048956	ns	evi5b	3	2	evi5b_3
LM_tap	LM	tap	evi5b_3_2	3	Tapping	Delta pixel (%)	0.0157543496446308	0.00262869861292325	0.375090903556359	0.887254077915845	-83.314458087966	ns	evi5b	3	2	evi5b_3
mean_Mean_B	mean_Mean	B	evi5b_6_5	1	Activity	Delta pixel (%)	0.010963870228	0.0483567604333333	0.00466976264189887	80	341.05557095922	**	evi5b	6	5	evi5b_6
sd_Mean_B	sd_Mean	B	evi5b_6_5	1	Activity	Delta pixel (%)	0.0150702115919834	0.0286749835216224	0.00242518059855521	82	90.2759184673696	**	evi5b	6	5	evi5b_6
mean_Mean_D	mean_Mean	D	evi5b_6_5	1	Activity	Delta pixel (%)	0.0371866389733333	0.0391856379188889	0.535552115583075	54	5.37558381382369	ns	evi5b	6	5	evi5b_6
sd_Mean_D	sd_Mean	D	evi5b_6_5	1	Activity	Delta pixel (%)	0.0220059232911066	0.0273503516227619	0.485423116615067	55	24.286317192677	ns	evi5b	6	5	evi5b_6
mean_Mean_L	mean_Mean	L	evi5b_6_5	1	Activity	Delta pixel (%)	0.0183751492033333	0.0282391337516667	0.350696594427245	58	53.6811126765924	ns	evi5b	6	5	evi5b_6
sd_Mean_L	sd_Mean	L	evi5b_6_5	1	Activity	Delta pixel (%)	0.0197898177836584	0.026417712890265	0.182688338493292	63	33.4914407957794	ns	evi5b	6	5	evi5b_6
median_trans_DL	Transition_Diff	DL	evi5b_6_5	2	Light_Dark_Transitions	Delta pixel (%)	-0.0112780693833333	-0.0108086579833333	0.588028895768834	53	-4.16216095188854	ns	evi5b	6	5	evi5b_6
median_trans_LD	Transition_Diff	LD	evi5b_6_5	2	Light_Dark_Transitions	Delta pixel (%)	0.00952125678333334	0.00737123015	0.877296181630547	43	-22.5813322995016	ns	evi5b	6	5	evi5b_6
Diff_21to30vs1_tap	Diff_21to30vs1	tap	evi5b_6_5	3	Tapping	Delta pixel (%)	-0.0544392384	-0.070288148	0.757301341589267	41	29.1130259456385	ns	evi5b	6	5	evi5b_6
Diff_3to5vs1_tap	Diff_3to5vs1	tap	evi5b_6_5	3	Tapping	Delta pixel (%)	-0.0253115666666667	-0.0549065433333333	0.274922600619195	31	116.922737562669	ns	evi5b	6	5	evi5b_6
Med_Act1_tap	Med_Act1	tap	evi5b_6_5	3	Tapping	Delta pixel (%)	0.0708723	0.0837227	0.873980036330227	48	18.1317665717071	ns	evi5b	6	5	evi5b_6
Med_all_Act1_tap	Med_all_Act1	tap	evi5b_6_5	3	Tapping	Delta pixel (%)	0.0708723	0.0837227	0.873980036330227	48	18.1317665717071	ns	evi5b	6	5	evi5b_6
LM_tap	LM	tap	evi5b_6_5	3	Tapping	Delta pixel (%)	0.042505370749088	0.0074424138657065	0.117377042790035	1.56682152425739	-82.4906506294474	ns	evi5b	6	5	evi5b_6
mean_Mean_B	mean_Mean	B	evi5b_6_6	1	Activity	Delta pixel (%)	0.01877044568	0.0325298882686667	0.0291772211276855	88	73.3037607270424	*	evi5b	6	6	evi5b_6
sd_Mean_B	sd_Mean	B	evi5b_6_6	1	Activity	Delta pixel (%)	0.0206407188112027	0.02566222304796	0.0593739250085999	84	24.3281461401041	ns	evi5b	6	6	evi5b_6
mean_Mean_D	mean_Mean	D	evi5b_6_6	1	Activity	Delta pixel (%)	0.0445967216738889	0.0448001490005556	0.616342996528755	48	0.456148611447757	ns	evi5b	6	6	evi5b_6
sd_Mean_D	sd_Mean	D	evi5b_6_6	1	Activity	Delta pixel (%)	0.0287480813638632	0.0284943777223142	0.763949088407293	51	-0.882506343077146	ns	evi5b	6	6	evi5b_6
mean_Mean_L	mean_Mean	L	evi5b_6_6	1	Activity	Delta pixel (%)	0.00989083153416667	0.0103229621675	0.763949088407293	61	4.36900205852857	ns	evi5b	6	6	evi5b_6
sd_Mean_L	sd_Mean	L	evi5b_6_6	1	Activity	Delta pixel (%)	0.0123848320933304	0.016576472454433	0.616342996528755	64	33.8449510620332	ns	evi5b	6	6	evi5b_6
median_trans_DL	Transition_Diff	DL	evi5b_6_6	2	Light_Dark_Transitions	Delta pixel (%)	-0.0259628936333333	-0.0175689658333333	0.187597335584952	76	-32.3304787152969	ns	evi5b	6	6	evi5b_6
median_trans_LD	Transition_Diff	LD	evi5b_6_6	2	Light_Dark_Transitions	Delta pixel (%)	0.0261474019166667	0.0330430186583333	0.441135816368015	68	26.3720914362483	ns	evi5b	6	6	evi5b_6
Diff_21to30vs1_tap	Diff_21to30vs1	tap	evi5b_6_6	3	Tapping	Delta pixel (%)	-0.0646417	-0.073229425	0.44296525627795	38	13.2851162639596	ns	evi5b	6	6	evi5b_6
Diff_3to5vs1_tap	Diff_3to5vs1	tap	evi5b_6_6	3	Tapping	Delta pixel (%)	-0.0295950333333333	-0.044432382	0.799002407980736	45	50.1345901508249	ns	evi5b	6	6	evi5b_6
Med_Act1_tap	Med_Act1	tap	evi5b_6_6	3	Tapping	Delta pixel (%)	0.0646417	0.08056975	0.370494579046768	61.5	24.6405184269597	ns	evi5b	6	6	evi5b_6
Med_all_Act1_tap	Med_all_Act1	tap	evi5b_6_6	3	Tapping	Delta pixel (%)	0.0625	0.08056975	0.206451824025923	75	28.9116	ns	evi5b	6	6	evi5b_6
LM_tap	LM	tap	evi5b_6_6	3	Tapping	Delta pixel (%)	0.0302737883605519	-0.00515819500647184	0.170701089544977	-1.37065667153738	-117.038485388876	ns	evi5b	6	6	evi5b_6
mean_Mean_B	mean_Mean	B	gli2b_1_1	1	Activity	Delta pixel (%)	0.0282660150893333	0.0368155197146667	0.00411880157518174	168	30.2465862213441	**	gli2b	1	1	gli2b_1
sd_Mean_B	sd_Mean	B	gli2b_1_1	1	Activity	Delta pixel (%)	0.021952184284741	0.0291275929815902	0.000384770021004535	181	32.6865363545479	***	gli2b	1	1	gli2b_1
mean_Mean_D	mean_Mean	D	gli2b_1_1	1	Activity	Delta pixel (%)	0.0276672140338889	0.0305222009411111	0.061642155481304	147	10.3190256298492	ns	gli2b	1	1	gli2b_1
sd_Mean_D	sd_Mean	D	gli2b_1_1	1	Activity	Delta pixel (%)	0.0205158079397266	0.0239510941353684	0.15630881301204	137	16.744581572095	ns	gli2b	1	1	gli2b_1
mean_Mean_L	mean_Mean	L	gli2b_1_1	1	Activity	Delta pixel (%)	0.0139091357883333	0.028447894795	0.00481705188980035	167	104.526688271039	**	gli2b	1	1	gli2b_1
sd_Mean_L	sd_Mean	L	gli2b_1_1	1	Activity	Delta pixel (%)	0.0161642706035624	0.025824204308083	0.00298140771866757	170	59.7610244312031	**	gli2b	1	1	gli2b_1
median_trans_DL	Transition_Diff	DL	gli2b_1_1	2	Light_Dark_Transitions	Delta pixel (%)	-0.00675690355833333	-0.00382145998333333	0.559480542789198	90	-43.4436210263753	ns	gli2b	1	1	gli2b_1
median_trans_LD	Transition_Diff	LD	gli2b_1_1	2	Light_Dark_Transitions	Delta pixel (%)	0.0221710860333333	0.01402115205	0.061642155481304	61	-36.759290776646	ns	gli2b	1	1	gli2b_1
Diff_21to30vs1_tap	Diff_21to30vs1	tap	gli2b_1_1	3	Tapping	Delta pixel (%)	-0.0689446885	-0.07161214	0.475260703718611	87	3.86897316970253	ns	gli2b	1	1	gli2b_1
Diff_3to5vs1_tap	Diff_3to5vs1	tap	gli2b_1_1	3	Tapping	Delta pixel (%)	-0.0379023833333333	-0.0472482	0.351301512740607	82	24.657596290119	ns	gli2b	1	1	gli2b_1
Med_Act1_tap	Med_Act1	tap	gli2b_1_1	3	Tapping	Delta pixel (%)	0.0774922	0.0809969	0.404381594647081	123.5	4.5226487310981	ns	gli2b	1	1	gli2b_1
Med_all_Act1_tap	Med_all_Act1	tap	gli2b_1_1	3	Tapping	Delta pixel (%)	0.0774922	0.0809969	0.404381594647081	123.5	4.5226487310981	ns	gli2b	1	1	gli2b_1
LM_tap	LM	tap	gli2b_1_1	3	Tapping	Delta pixel (%)	0.0490764073147227	-0.00725629445583707	0.121378661868922	-1.54995093492789	-114.785708353309	ns	gli2b	1	1	gli2b_1
mean_Mean_B	mean_Mean	B	gli2b_1_2	1	Activity	Delta pixel (%)	0.0144953075386667	0.020130914168	0.502726839723744	59	38.8788345076514	ns	gli2b	1	2	gli2b_1
sd_Mean_B	sd_Mean	B	gli2b_1_2	1	Activity	Delta pixel (%)	0.0149125951012534	0.0184218955876192	0.655632293403191	56	23.5324600617023	ns	gli2b	1	2	gli2b_1
mean_Mean_D	mean_Mean	D	gli2b_1_2	1	Activity	Delta pixel (%)	0.0244154702611111	0.0216715229422222	0.823755656108597	53	-11.2385601814905	ns	gli2b	1	2	gli2b_1
sd_Mean_D	sd_Mean	D	gli2b_1_2	1	Activity	Delta pixel (%)	0.0159556536813628	0.0151897253155427	1	50	-4.80035717192033	ns	gli2b	1	2	gli2b_1
mean_Mean_L	mean_Mean	L	gli2b_1_2	1	Activity	Delta pixel (%)	0.00726949973166667	0.0129866150883333	0.111943319838057	71	78.6452378801576	ns	gli2b	1	2	gli2b_1
sd_Mean_L	sd_Mean	L	gli2b_1_2	1	Activity	Delta pixel (%)	0.0111164996483085	0.0180268714369858	0.095177423195999	72	62.1631989142265	ns	gli2b	1	2	gli2b_1
median_trans_DL	Transition_Diff	DL	gli2b_1_2	2	Light_Dark_Transitions	Delta pixel (%)	-0.00949182211666667	-0.00201137865	0.294724934508216	64	-78.8093516157638	ns	gli2b	1	2	gli2b_1
median_trans_LD	Transition_Diff	LD	gli2b_1_2	2	Light_Dark_Transitions	Delta pixel (%)	0.0191351548	0.01723041315	0.710300071445582	44	-9.95414811068056	ns	gli2b	1	2	gli2b_1
Diff_21to30vs1_tap	Diff_21to30vs1	tap	gli2b_1_2	3	Tapping	Delta pixel (%)	-0.058021776	-0.0602803942	0.411895689449869	38	3.89270779991292	ns	gli2b	1	2	gli2b_1
Diff_3to5vs1_tap	Diff_3to5vs1	tap	gli2b_1_2	3	Tapping	Delta pixel (%)	-0.0394600333333333	-0.0351765	0.940843057870922	51	-10.855371806579	ns	gli2b	1	2	gli2b_1
Med_Act1_tap	Med_Act1	tap	gli2b_1_2	3	Tapping	Delta pixel (%)	0.0650312	0.0712617	0.568666022249157	57.5	9.58078583818229	ns	gli2b	1	2	gli2b_1
Med_all_Act1_tap	Med_all_Act1	tap	gli2b_1_2	3	Tapping	Delta pixel (%)	0.0650312	0.0712617	0.568666022249157	57.5	9.58078583818229	ns	gli2b	1	2	gli2b_1
LM_tap	LM	tap	gli2b_1_2	3	Tapping	Delta pixel (%)	0.0434761259332713	-0.00594431983983347	0.0656766927856185	-1.84203300077217	-113.67260700495	ns	gli2b	1	2	gli2b_1
mean_Mean_B	mean_Mean	B	gli3_7_1	1	Activity	Delta pixel (%)	0.030813380386	0.0293166766833333	0.70450666307713	92	-4.85731745078736	ns	gli3	7	1	gli3_7
sd_Mean_B	sd_Mean	B	gli3_7_1	1	Activity	Delta pixel (%)	0.028012243650374	0.0258514994877368	0.859616264742123	88	-7.71357050012071	ns	gli3	7	1	gli3_7
mean_Mean_D	mean_Mean	D	gli3_7_1	1	Activity	Delta pixel (%)	0.0416063666038889	0.04246309806	0.526710707518353	97	2.05913547863377	ns	gli3	7	1	gli3_7
sd_Mean_D	sd_Mean	D	gli3_7_1	1	Activity	Delta pixel (%)	0.0272375684875552	0.0262516081293019	0.630785176594841	74	-3.61985453548732	ns	gli3	7	1	gli3_7
mean_Mean_L	mean_Mean	L	gli3_7_1	1	Activity	Delta pixel (%)	0.015793319525	0.0231309547808333	0.117926007227394	115	46.460373604284	ns	gli3	7	1	gli3_7
sd_Mean_L	sd_Mean	L	gli3_7_1	1	Activity	Delta pixel (%)	0.0212772452105003	0.0255674294316108	0.175903372438572	111	20.1632503581488	ns	gli3	7	1	gli3_7
median_trans_DL	Transition_Diff	DL	gli3_7_1	2	Light_Dark_Transitions	Delta pixel (%)	-0.0159125805583333	-0.00881333513333333	0.899475237375359	87	-44.6140423231489	ns	gli3	7	1	gli3_7
median_trans_LD	Transition_Diff	LD	gli3_7_1	2	Light_Dark_Transitions	Delta pixel (%)	0.0367299662166667	0.0302755879833333	0.667253901032337	75	-17.5725133948111	ns	gli3	7	1	gli3_7
Diff_21to30vs1_tap	Diff_21to30vs1	tap	gli3_7_1	3	Tapping	Delta pixel (%)	-0.0660630805	-0.0814836508	0.297232881534941	63	23.3421908020169	ns	gli3	7	1	gli3_7
Diff_3to5vs1_tap	Diff_3to5vs1	tap	gli3_7_1	3	Tapping	Delta pixel (%)	-0.0360202806666667	-0.0413421516666667	0.595155161166737	73	14.7746516726197	ns	gli3	7	1	gli3_7
Med_Act1_tap	Med_Act1	tap	gli3_7_1	3	Tapping	Delta pixel (%)	0.0780763	0.08742215	0.26854987395165	106	11.9701497125248	ns	gli3	7	1	gli3_7
Med_all_Act1_tap	Med_all_Act1	tap	gli3_7_1	3	Tapping	Delta pixel (%)	0.0780763	0.08742215	0.26854987395165	106	11.9701497125248	ns	gli3	7	1	gli3_7
LM_tap	LM	tap	gli3_7_1	3	Tapping	Delta pixel (%)	0.0512776903264549	2.89897872452429e-05	0.994050835786993	0.00745756857186854	-99.9434651072217	ns	gli3	7	1	gli3_7
mean_Mean_B	mean_Mean	B	gli3_7_2	1	Activity	Delta pixel (%)	0.0839895940706667	0.07586740132	0.753822897163858	62	-9.67047506365237	ns	gli3	7	2	gli3_7
sd_Mean_B	sd_Mean	B	gli3_7_2	1	Activity	Delta pixel (%)	0.0472294417144454	0.0457193475248021	1	68	-3.19735769644177	ns	gli3	7	2	gli3_7
mean_Mean_D	mean_Mean	D	gli3_7_2	1	Activity	Delta pixel (%)	0.0674137443177778	0.06311756326	0.753822897163858	62	-6.37285630883557	ns	gli3	7	2	gli3_7
sd_Mean_D	sd_Mean	D	gli3_7_2	1	Activity	Delta pixel (%)	0.0426566752855923	0.0432284981868901	0.753822897163858	74	1.34052383939774	ns	gli3	7	2	gli3_7
mean_Mean_L	mean_Mean	L	gli3_7_2	1	Activity	Delta pixel (%)	0.0273620755233333	0.0196014602566667	0.977263712641287	69	-28.3626702954193	ns	gli3	7	2	gli3_7
sd_Mean_L	sd_Mean	L	gli3_7_2	1	Activity	Delta pixel (%)	0.0369719565137388	0.0312377607601799	0.886701338326052	65	-15.5095815700965	ns	gli3	7	2	gli3_7
median_trans_DL	Transition_Diff	DL	gli3_7_2	2	Light_Dark_Transitions	Delta pixel (%)	-0.0200035652666667	-0.0270562366	0.627564431500358	59	35.2570716235555	ns	gli3	7	2	gli3_7
median_trans_LD	Transition_Diff	LD	gli3_7_2	2	Light_Dark_Transitions	Delta pixel (%)	0.0436985248333333	0.0266647327166667	0.587511730578092	58	-38.9802451721969	ns	gli3	7	2	gli3_7
Diff_21to30vs1_tap	Diff_21to30vs1	tap	gli3_7_2	3	Tapping	Delta pixel (%)	-0.1114762925	-0.125155498	0.753822897163858	74	12.2709548310463	ns	gli3	7	2	gli3_7
Diff_3to5vs1_tap	Diff_3to5vs1	tap	gli3_7_2	3	Tapping	Delta pixel (%)	-0.08112648	-0.0825544866666667	0.374416938261332	84	1.76022263836254	ns	gli3	7	2	gli3_7
Med_Act1_tap	Med_Act1	tap	gli3_7_2	3	Tapping	Delta pixel (%)	0.146028	0.147196	0.710828190370525	61	0.799846604760733	ns	gli3	7	2	gli3_7
Med_all_Act1_tap	Med_all_Act1	tap	gli3_7_2	3	Tapping	Delta pixel (%)	0.146028	0.147196	0.710828190370525	61	0.799846604760733	ns	gli3	7	2	gli3_7
LM_tap	LM	tap	gli3_7_2	3	Tapping	Delta pixel (%)	0.0627049219388805	0.00309006205362755	0.634193623537985	0.475934381528263	-95.072058208382	ns	gli3	7	2	gli3_7
mean_Mean_B	mean_Mean	B	itsn1_1_1	1	Activity	Delta pixel (%)	0.0313186618133333	0.0415269992626667	0.353554027939591	127	32.5950626823632	ns	itsn1	1	1	itsn1_1
sd_Mean_B	sd_Mean	B	itsn1_1_1	1	Activity	Delta pixel (%)	0.0236526013233465	0.0283232566170179	0.590744926814199	118	19.746898997791	ns	itsn1	1	1	itsn1_1
mean_Mean_D	mean_Mean	D	itsn1_1_1	1	Activity	Delta pixel (%)	0.0434460307277778	0.0320358221766667	0.289775648811301	80	-26.2629482140836	ns	itsn1	1	1	itsn1_1
sd_Mean_D	sd_Mean	D	itsn1_1_1	1	Activity	Delta pixel (%)	0.0231915554842823	0.0211379210243352	0.251712301743865	78	-8.85509581855756	ns	itsn1	1	1	itsn1_1
mean_Mean_L	mean_Mean	L	itsn1_1_1	1	Activity	Delta pixel (%)	0.0209557348883333	0.0113363628933333	0.14561932140225	71	-45.9032911337096	ns	itsn1	1	1	itsn1_1
sd_Mean_L	sd_Mean	L	itsn1_1_1	1	Activity	Delta pixel (%)	0.023043482222451	0.0159126879031015	0.171789337529378	73	-30.9449511602117	ns	itsn1	1	1	itsn1_1
median_trans_DL	Transition_Diff	DL	itsn1_1_1	2	Light_Dark_Transitions	Delta pixel (%)	-0.0226674665583333	-0.0191476947833333	0.590744926814199	118	-15.5278569219109	ns	itsn1	1	1	itsn1_1
median_trans_LD	Transition_Diff	LD	itsn1_1_1	2	Light_Dark_Transitions	Delta pixel (%)	0.011123470475	0.01849497565	0.251712301743865	132	66.2698318080446	ns	itsn1	1	1	itsn1_1
Diff_21to30vs1_tap	Diff_21to30vs1	tap	itsn1_1_1	3	Tapping	Delta pixel (%)	-0.0664249895	-0.04984424	0.0156835926721882	160	-24.9616140323214	*	itsn1	1	1	itsn1_1
Diff_3to5vs1_tap	Diff_3to5vs1	tap	itsn1_1_1	3	Tapping	Delta pixel (%)	-0.0593933333333333	-0.0402388333333333	0.133699662036887	140	-32.2502525535975	ns	itsn1	1	1	itsn1_1
Med_Act1_tap	Med_Act1	tap	itsn1_1_1	3	Tapping	Delta pixel (%)	0.08015875	0.0580218	0.00881207812763023	44.5	-27.6163862335678	**	itsn1	1	1	itsn1_1
Med_all_Act1_tap	Med_all_Act1	tap	itsn1_1_1	3	Tapping	Delta pixel (%)	0.08015875	0.0580218	0.00881207812763023	44.5	-27.6163862335678	**	itsn1	1	1	itsn1_1
LM_tap	LM	tap	itsn1_1_1	3	Tapping	Delta pixel (%)	0.021258370868084	0.0251435986373922	1.51982246752866e-09	6.08283546903019	18.2762253674916	***	itsn1	1	1	itsn1_1
mean_Mean_B	mean_Mean	B	itsn1_3_2	1	Activity	Delta pixel (%)	0.0226314010626667	0.0134664661166667	0.17032967032967	12	-40.4965424837029	ns	itsn1	3	2	itsn1_3
sd_Mean_B	sd_Mean	B	itsn1_3_2	1	Activity	Delta pixel (%)	0.0220547234021695	0.0170409728869151	0.212087912087912	13	-22.7332278162289	ns	itsn1	3	2	itsn1_3
mean_Mean_D	mean_Mean	D	itsn1_3_2	1	Activity	Delta pixel (%)	0.0296777751577778	0.0276749748711111	0.598901098901099	19	-6.74848527566186	ns	itsn1	3	2	itsn1_3
sd_Mean_D	sd_Mean	D	itsn1_3_2	1	Activity	Delta pixel (%)	0.0198436514082814	0.0180617494696612	0.520879120879121	18	-8.97970792752645	ns	itsn1	3	2	itsn1_3
mean_Mean_L	mean_Mean	L	itsn1_3_2	1	Activity	Delta pixel (%)	0.0146133100891667	0.0120806017716667	0.446153846153846	17	-17.3315169666972	ns	itsn1	3	2	itsn1_3
sd_Mean_L	sd_Mean	L	itsn1_3_2	1	Activity	Delta pixel (%)	0.0232025783587717	0.0184729213446533	0.212087912087912	13	-20.384187226892	ns	itsn1	3	2	itsn1_3
median_trans_DL	Transition_Diff	DL	itsn1_3_2	2	Light_Dark_Transitions	Delta pixel (%)	-0.006687525775	-0.002402018875	0.212087912087912	35	-64.0820991826383	ns	itsn1	3	2	itsn1_3
median_trans_LD	Transition_Diff	LD	itsn1_3_2	2	Light_Dark_Transitions	Delta pixel (%)	0.0266524776416667	0.022584047425	0.952747252747253	23	-15.264735501762	ns	itsn1	3	2	itsn1_3
Diff_21to30vs1_tap	Diff_21to30vs1	tap	itsn1_3_2	3	Tapping	Delta pixel (%)	-0.0810164946	-0.0807826651	0.446153846153846	31	-0.288619621417181	ns	itsn1	3	2	itsn1_3
Diff_3to5vs1_tap	Diff_3to5vs1	tap	itsn1_3_2	3	Tapping	Delta pixel (%)	-0.070353232	-0.05282945	0.520879120879121	30	-24.9082828206102	ns	itsn1	3	2	itsn1_3
Med_Act1_tap	Med_Act1	tap	itsn1_3_2	3	Tapping	Delta pixel (%)	0.1028039	0.1033876	1	24	0.567780016127786	ns	itsn1	3	2	itsn1_3
Med_all_Act1_tap	Med_all_Act1	tap	itsn1_3_2	3	Tapping	Delta pixel (%)	0.1028039	0.1033876	1	24	0.567780016127786	ns	itsn1	3	2	itsn1_3
LM_tap	LM	tap	itsn1_3_2	3	Tapping	Delta pixel (%)	0.0539712084732092	-0.00508742411791496	0.480766277351387	-0.705258643530228	-109.426181591691	ns	itsn1	3	2	itsn1_3
mean_Mean_B	mean_Mean	B	itsn1_3_4	1	Activity	Delta pixel (%)	0.0417726045866667	0.01727224472	0.0154165785307258	30	-58.6517410372034	*	itsn1	3	4	itsn1_3
sd_Mean_B	sd_Mean	B	itsn1_3_4	1	Activity	Delta pixel (%)	0.028642075521072	0.0175380570618521	0.0301176534687101	34	-38.7682046681663	*	itsn1	3	4	itsn1_3
mean_Mean_D	mean_Mean	D	itsn1_3_4	1	Activity	Delta pixel (%)	0.03718528111	0.0417239278788889	0.569083354165465	82	12.2054926933666	ns	itsn1	3	4	itsn1_3
sd_Mean_D	sd_Mean	D	itsn1_3_4	1	Activity	Delta pixel (%)	0.0267438235523977	0.0268943678841044	0.864616784929075	75	0.562912522256696	ns	itsn1	3	4	itsn1_3
mean_Mean_L	mean_Mean	L	itsn1_3_4	1	Activity	Delta pixel (%)	0.0143984774883333	0.0045049925	0.228425924145402	50	-68.7120217838986	ns	itsn1	3	4	itsn1_3
sd_Mean_L	sd_Mean	L	itsn1_3_4	1	Activity	Delta pixel (%)	0.0215234199357887	0.0105345939478838	0.228425924145402	50	-51.0552041482629	ns	itsn1	3	4	itsn1_3
median_trans_DL	Transition_Diff	DL	itsn1_3_4	2	Light_Dark_Transitions	Delta pixel (%)	-0.0118686718	-0.0248197250666667	0.0720246908832183	40	109.119651169954	ns	itsn1	3	4	itsn1_3
median_trans_LD	Transition_Diff	LD	itsn1_3_4	2	Light_Dark_Transitions	Delta pixel (%)	0.01783803035	0.0189088962333333	0.77621082758046	66	6.0032742535015	ns	itsn1	3	4	itsn1_3
Diff_21to30vs1_tap	Diff_21to30vs1	tap	itsn1_3_4	3	Tapping	Delta pixel (%)	-0.071534299	-0.0710669634	0.608469703670942	62	-0.653302830296844	ns	itsn1	3	4	itsn1_3
Diff_3to5vs1_tap	Diff_3to5vs1	tap	itsn1_3_4	3	Tapping	Delta pixel (%)	-0.0260903	-0.0584114333333333	0.276668333237185	52	123.881800260378	ns	itsn1	3	4	itsn1_3
Med_Act1_tap	Med_Act1	tap	itsn1_3_4	3	Tapping	Delta pixel (%)	0.078271	0.0728193	0.771962545093624	77	-6.96515950990787	ns	itsn1	3	4	itsn1_3
Med_all_Act1_tap	Med_all_Act1	tap	itsn1_3_4	3	Tapping	Delta pixel (%)	0.078271	0.0728193	0.771962545093624	77	-6.96515950990787	ns	itsn1	3	4	itsn1_3
LM_tap	LM	tap	itsn1_3_4	3	Tapping	Delta pixel (%)	0.0335631499279004	0.00963021153423842	0.00338899768622007	2.93517542754386	-71.3071879280526	**	itsn1	3	4	itsn1_3
mean_Mean_B	mean_Mean	B	kif1b_1_1	1	Activity	Delta pixel (%)	0.0211766618266667	0.0135779839973333	0.449334369334369	61	-35.8823212625737	ns	kif1b	1	1	kif1b
sd_Mean_B	sd_Mean	B	kif1b_1_1	1	Activity	Delta pixel (%)	0.0272042786000863	0.0196218959755969	0.360322061191626	58	-27.8720223974818	ns	kif1b	1	1	kif1b
mean_Mean_D	mean_Mean	D	kif1b_1_1	1	Activity	Delta pixel (%)	0.0391229109711111	0.03757031814	0.549115683028727	88	-3.96850027917799	ns	kif1b	1	1	kif1b
sd_Mean_D	sd_Mean	D	kif1b_1_1	1	Activity	Delta pixel (%)	0.0260408279432786	0.0274012299389897	0.620954697476437	86	5.22411191638878	ns	kif1b	1	1	kif1b
mean_Mean_L	mean_Mean	L	kif1b_1_1	1	Activity	Delta pixel (%)	0.0112695433266667	0.00557403095	0.146877019920498	48	-50.5389811421161	ns	kif1b	1	1	kif1b
sd_Mean_L	sd_Mean	L	kif1b_1_1	1	Activity	Delta pixel (%)	0.0195365659396691	0.0115194595493077	0.118783374435548	46	-41.0364155866442	ns	kif1b	1	1	kif1b
median_trans_DL	Transition_Diff	DL	kif1b_1_1	2	Light_Dark_Transitions	Delta pixel (%)	-0.00450393013333333	-0.02218785525	0.333181536659798	57	392.633202406692	ns	kif1b	1	1	kif1b
median_trans_LD	Transition_Diff	LD	kif1b_1_1	2	Light_Dark_Transitions	Delta pixel (%)	0.0456568220583333	0.0362507637166667	0.146877019920498	48	-20.6016492555024	ns	kif1b	1	1	kif1b
Diff_21to30vs1_tap	Diff_21to30vs1	tap	kif1b_1_1	3	Tapping	Delta pixel (%)	-0.0636293049	-0.061954799	0.896621060099321	79	-2.63165832572218	ns	kif1b	1	1	kif1b
Diff_3to5vs1_tap	Diff_3to5vs1	tap	kif1b_1_1	3	Tapping	Delta pixel (%)	-0.0160957166666667	-0.0336189	0.584535207143903	65	108.868612042748	ns	kif1b	1	1	kif1b
Med_Act1_tap	Med_Act1	tap	kif1b_1_1	3	Tapping	Delta pixel (%)	0.0755452	0.078271	0.957646231395859	74.5	3.60817100226088	ns	kif1b	1	1	kif1b
Med_all_Act1_tap	Med_all_Act1	tap	kif1b_1_1	3	Tapping	Delta pixel (%)	0.0755452	0.078271	0.957646231395859	74.5	3.60817100226088	ns	kif1b	1	1	kif1b
LM_tap	LM	tap	kif1b_1_1	3	Tapping	Delta pixel (%)	0.0461232884004011	0.000499035150171335	0.902031804470963	0.123116870784802	-98.9180408260592	ns	kif1b	1	1	kif1b
mean_Mean_B	mean_Mean	B	kif1b_1_2	1	Activity	Delta pixel (%)	0.0337838052686667	0.0261086703493333	0.941070862352327	83	-22.7183849134122	ns	kif1b	1	2	kif1b
sd_Mean_B	sd_Mean	B	kif1b_1_2	1	Activity	Delta pixel (%)	0.0271318013854585	0.0251858116253317	0.748579025009231	78	-7.17235738416467	ns	kif1b	1	2	kif1b
mean_Mean_D	mean_Mean	D	kif1b_1_2	1	Activity	Delta pixel (%)	0.0452960053794445	0.0396696096977778	0.285991760591303	63	-12.421394854876	ns	kif1b	1	2	kif1b
sd_Mean_D	sd_Mean	D	kif1b_1_2	1	Activity	Delta pixel (%)	0.0310662022480282	0.0268232863616937	0.186821331901423	58	-13.6576587394225	ns	kif1b	1	2	kif1b
mean_Mean_L	mean_Mean	L	kif1b_1_2	1	Activity	Delta pixel (%)	0.0162473258183333	0.0191727648633333	0.980344310321427	86	18.0056649180935	ns	kif1b	1	2	kif1b
sd_Mean_L	sd_Mean	L	kif1b_1_2	1	Activity	Delta pixel (%)	0.0222504138535365	0.0247163555223167	0.786267652171543	91	11.0826777650621	ns	kif1b	1	2	kif1b
median_trans_DL	Transition_Diff	DL	kif1b_1_2	2	Light_Dark_Transitions	Delta pixel (%)	-0.0204573989	-0.0220148701333333	0.748579025009231	78	7.61324174664911	ns	kif1b	1	2	kif1b
median_trans_LD	Transition_Diff	LD	kif1b_1_2	2	Light_Dark_Transitions	Delta pixel (%)	0.04016940185	0.025930324	0.0459372816352221	45	-35.4475725159448	*	kif1b	1	2	kif1b
Diff_21to30vs1_tap	Diff_21to30vs1	tap	kif1b_1_2	3	Tapping	Delta pixel (%)	-0.073734235	-0.068049045	0.775995037403033	86	-7.71038039521261	ns	kif1b	1	2	kif1b
Diff_3to5vs1_tap	Diff_3to5vs1	tap	kif1b_1_2	3	Tapping	Delta pixel (%)	-0.0350464666666667	-0.03666925	0.815935282916034	75	4.63037643357294	ns	kif1b	1	2	kif1b
Med_Act1_tap	Med_Act1	tap	kif1b_1_2	3	Tapping	Delta pixel (%)	0.0936525	0.081581	0.751788596901375	73.5	-12.8896719254692	ns	kif1b	1	2	kif1b
Med_all_Act1_tap	Med_all_Act1	tap	kif1b_1_2	3	Tapping	Delta pixel (%)	0.0936525	0.0809969	0.580623123449217	73.5	-13.5133605616508	ns	kif1b	1	2	kif1b
LM_tap	LM	tap	kif1b_1_2	3	Tapping	Delta pixel (%)	0.0462256040029954	0.00297512516103805	0.426463830243348	0.795483714853212	-93.5639020296084	ns	kif1b	1	2	kif1b
mean_Mean_B	mean_Mean	B	kif1b_2_1	1	Activity	Delta pixel (%)	0.0641601895506667	0.054790684136	0.536199095022624	28	-14.603300707626	ns	kif1b	2	1	kif1b_2
sd_Mean_B	sd_Mean	B	kif1b_2_1	1	Activity	Delta pixel (%)	0.0408046020515846	0.0388482860493352	0.962258329905389	36	-4.7943513816805	ns	kif1b	2	1	kif1b_2
mean_Mean_D	mean_Mean	D	kif1b_2_1	1	Activity	Delta pixel (%)	0.0817542351955555	0.0667847984411111	0.417317976141506	26	-18.310289024951	ns	kif1b	2	1	kif1b_2
sd_Mean_D	sd_Mean	D	kif1b_2_1	1	Activity	Delta pixel (%)	0.039549949012016	0.0406979598153593	0.739613327848622	39	2.90268592506774	ns	kif1b	2	1	kif1b_2
mean_Mean_L	mean_Mean	L	kif1b_2_1	1	Activity	Delta pixel (%)	0.015336708425	0.0186240150175	0.962258329905389	36	21.434238047725	ns	kif1b	2	1	kif1b_2
sd_Mean_L	sd_Mean	L	kif1b_2_1	1	Activity	Delta pixel (%)	0.0218855257672792	0.025934564207655	0.886774989716166	37	18.5009877461089	ns	kif1b	2	1	kif1b_2
median_trans_DL	Transition_Diff	DL	kif1b_2_1	2	Light_Dark_Transitions	Delta pixel (%)	-0.0484419151333333	-0.0381316846583333	0.669066227889757	40	-21.2836970764301	ns	kif1b	2	1	kif1b_2
median_trans_LD	Transition_Diff	LD	kif1b_2_1	2	Light_Dark_Transitions	Delta pixel (%)	0.05615523075	0.0604593412583333	0.474701768819416	43	7.66466534078542	ns	kif1b	2	1	kif1b_2
Diff_21to30vs1_tap	Diff_21to30vs1	tap	kif1b_2_1	3	Tapping	Delta pixel (%)	-0.0621105736	-0.0588006	0.757692307692308	35	-5.32916282711646	ns	kif1b	2	1	kif1b_2
Diff_3to5vs1_tap	Diff_3to5vs1	tap	kif1b_2_1	3	Tapping	Delta pixel (%)	-0.0562045133333333	-0.0551661666666667	0.918181818181818	33	-1.84744356829234	ns	kif1b	2	1	kif1b_2
Med_Act1_tap	Med_Act1	tap	kif1b_2_1	3	Tapping	Delta pixel (%)	0.0821651	0.0588006	0.918181818181818	30	-28.436039145574	ns	kif1b	2	1	kif1b_2
Med_all_Act1_tap	Med_all_Act1	tap	kif1b_2_1	3	Tapping	Delta pixel (%)	0.0821651	0.05588005	0.669066227889757	30	-31.9905288254989	ns	kif1b	2	1	kif1b_2
LM_tap	LM	tap	kif1b_2_1	3	Tapping	Delta pixel (%)	0.0399542181458548	0.000924658729300545	0.873932229808068	0.158695341476704	-97.6857043581105	ns	kif1b	2	1	kif1b_2
mean_Mean_B	mean_Mean	B	madd_1_1	1	Activity	Delta pixel (%)	0.0563329082633333	0.05224575586	0.538245485837356	66	-7.25535487042062	ns	madd	1	1	madd_1
sd_Mean_B	sd_Mean	B	madd_1_1	1	Activity	Delta pixel (%)	0.0352838687330106	0.0389253573961468	0.768886794992597	72	10.3205481538631	ns	madd	1	1	madd_1
mean_Mean_D	mean_Mean	D	madd_1_1	1	Activity	Delta pixel (%)	0.0545159156505556	0.0482851907111111	0.611412418514317	68	-11.4291851564653	ns	madd	1	1	madd_1
sd_Mean_D	sd_Mean	D	madd_1_1	1	Activity	Delta pixel (%)	0.0301829390524701	0.0289156973153999	0.728339134280715	71	-4.19853658010984	ns	madd	1	1	madd_1
mean_Mean_L	mean_Mean	L	madd_1_1	1	Activity	Delta pixel (%)	0.0178866811725	0.0230073710366667	0.768886794992597	84	28.6285075178704	ns	madd	1	1	madd_1
sd_Mean_L	sd_Mean	L	madd_1_1	1	Activity	Delta pixel (%)	0.023421536268917	0.02765105200665	0.574292636963252	89	18.0582336238377	ns	madd	1	1	madd_1
median_trans_DL	Transition_Diff	DL	madd_1_1	2	Light_Dark_Transitions	Delta pixel (%)	-0.0256474431	-0.03023395975	0.728339134280715	85	17.8829391768882	ns	madd	1	1	madd_1
median_trans_LD	Transition_Diff	LD	madd_1_1	2	Light_Dark_Transitions	Delta pixel (%)	0.021631344175	0.0275415749833333	0.611412418514317	88	27.3225314179226	ns	madd	1	1	madd_1
Diff_21to30vs1_tap	Diff_21to30vs1	tap	madd_1_1	3	Tapping	Delta pixel (%)	-0.0372079582	-0.056814665	0.127687899662593	45	52.6949280436463	ns	madd	1	1	madd_1
Diff_3to5vs1_tap	Diff_3to5vs1	tap	madd_1_1	3	Tapping	Delta pixel (%)	-0.0223260833333333	-0.0384867333333333	0.629725504001988	63	72.3846173944527	ns	madd	1	1	madd_1
Med_Act1_tap	Med_Act1	tap	madd_1_1	3	Tapping	Delta pixel (%)	0.0580218	0.06853585	0.248110229859369	92.5	18.1208614693098	ns	madd	1	1	madd_1
Med_all_Act1_tap	Med_all_Act1	tap	madd_1_1	3	Tapping	Delta pixel (%)	0.0580218	0.0564642	0.429934690953593	93	-2.68450823655936	ns	madd	1	1	madd_1
LM_tap	LM	tap	madd_1_1	3	Tapping	Delta pixel (%)	0.0428902781375112	-0.0139165434679215	0.000470655340620101	-3.50535945212977	-132.446848265482	***	madd	1	1	madd_1
mean_Mean_B	mean_Mean	B	madd_1_2	1	Activity	Delta pixel (%)	0.030486137252	0.030614701508	0.889705454055972	75	0.421713826639568	ns	madd	1	2	madd_1
sd_Mean_B	sd_Mean	B	madd_1_2	1	Activity	Delta pixel (%)	0.0292962817808087	0.0273737446204478	0.597587341989011	62	-6.56239305296549	ns	madd	1	2	madd_1
mean_Mean_D	mean_Mean	D	madd_1_2	1	Activity	Delta pixel (%)	0.0507080188472222	0.0449718770111111	0.718231011147958	65	-11.312100071181	ns	madd	1	2	madd_1
sd_Mean_D	sd_Mean	D	madd_1_2	1	Activity	Delta pixel (%)	0.0334425854165326	0.0328697981711843	0.522456711413502	60	-1.7127480971166	ns	madd	1	2	madd_1
mean_Mean_L	mean_Mean	L	madd_1_2	1	Activity	Delta pixel (%)	0.0175754246066667	0.01336913175	0.522456711413502	60	-23.9328093107415	ns	madd	1	2	madd_1
sd_Mean_L	sd_Mean	L	madd_1_2	1	Activity	Delta pixel (%)	0.0240163640803102	0.0221388459332133	0.452302157393017	58	-7.81766191093121	ns	madd	1	2	madd_1
median_trans_DL	Transition_Diff	DL	madd_1_2	2	Light_Dark_Transitions	Delta pixel (%)	-0.0219442711083333	-0.0287152750333333	0.889705454055972	69	30.8554514824086	ns	madd	1	2	madd_1
median_trans_LD	Transition_Diff	LD	madd_1_2	2	Light_Dark_Transitions	Delta pixel (%)	0.0335964167083333	0.0311364329166667	0.636828155019029	81	-7.32216120850914	ns	madd	1	2	madd_1
Diff_21to30vs1_tap	Diff_21to30vs1	tap	madd_1_2	3	Tapping	Delta pixel (%)	-0.05576326	-0.0613317769	0.391773434982481	46	9.98599597656235	ns	madd	1	2	madd_1
Diff_3to5vs1_tap	Diff_3to5vs1	tap	madd_1_2	3	Tapping	Delta pixel (%)	-0.0380561666666667	-0.050103795	0.2382024580167	41	31.6574930913518	ns	madd	1	2	madd_1
Med_Act1_tap	Med_Act1	tap	madd_1_2	3	Tapping	Delta pixel (%)	0.067757	0.07165105	0.722506279382906	66	5.74708148235606	ns	madd	1	2	madd_1
Med_all_Act1_tap	Med_all_Act1	tap	madd_1_2	3	Tapping	Delta pixel (%)	0.067757	0.069704	0.909815487759411	74.5	2.87350384462123	ns	madd	1	2	madd_1
LM_tap	LM	tap	madd_1_2	3	Tapping	Delta pixel (%)	0.0340391766843025	0.00634174983753771	0.112408168762316	1.58843624900786	-81.3692619643698	ns	madd	1	2	madd_1
mean_Mean_B	mean_Mean	B	madd_2_1	1	Activity	Delta pixel (%)	0.0286042410373333	0.03128970698	0.54576964965308	81	9.38834887862146	ns	madd	2	1	madd_2
sd_Mean_B	sd_Mean	B	madd_2_1	1	Activity	Delta pixel (%)	0.0250459286673525	0.0234684605555887	0.625096366817998	61	-6.29830154319648	ns	madd	2	1	madd_2
mean_Mean_D	mean_Mean	D	madd_2_1	1	Activity	Delta pixel (%)	0.0357358507061111	0.0365059463594444	0.403111067601578	55	2.15496661788336	ns	madd	2	1	madd_2
sd_Mean_D	sd_Mean	D	madd_2_1	1	Activity	Delta pixel (%)	0.0254928808377779	0.0241965925852057	0.752094576128766	64	-5.08490296103073	ns	madd	2	1	madd_2
mean_Mean_L	mean_Mean	L	madd_2_1	1	Activity	Delta pixel (%)	0.0112480139716667	0.0128042754958333	0.752094576128766	64	13.835878298932	ns	madd	2	1	madd_2
sd_Mean_L	sd_Mean	L	madd_2_1	1	Activity	Delta pixel (%)	0.0176788855613189	0.0200221507398178	0.885880272641613	73	13.2545978103163	ns	madd	2	1	madd_2
median_trans_DL	Transition_Diff	DL	madd_2_1	2	Light_Dark_Transitions	Delta pixel (%)	-0.0167040430583333	-0.0160954845083333	0.931393963868052	68	-3.6431811620385	ns	madd	2	1	madd_2
median_trans_LD	Transition_Diff	LD	madd_2_1	2	Light_Dark_Transitions	Delta pixel (%)	0.0261812593333333	0.0282746587583333	0.977098349221111	69	7.99579347329079	ns	madd	2	1	madd_2
Diff_21to30vs1_tap	Diff_21to30vs1	tap	madd_2_1	3	Tapping	Delta pixel (%)	-0.0562694878	-0.0591900282	0.879260462246059	62	5.19027365306853	ns	madd	2	1	madd_2
Diff_3to5vs1_tap	Diff_3to5vs1	tap	madd_2_1	3	Tapping	Delta pixel (%)	-0.0311526666666667	-0.0484812806666667	0.208043941520856	44	55.6248175651095	ns	madd	2	1	madd_2
Med_Act1_tap	Med_Act1	tap	madd_2_1	3	Tapping	Delta pixel (%)	0.0568536	0.0722352	1	65	27.0547511503229	ns	madd	2	1	madd_2
Med_all_Act1_tap	Med_all_Act1	tap	madd_2_1	3	Tapping	Delta pixel (%)	0.05529595	0.0722352	0.814698587588846	74.5	30.6337986778417	ns	madd	2	1	madd_2
LM_tap	LM	tap	madd_2_1	3	Tapping	Delta pixel (%)	0.0256862227644639	0.000254052764242126	0.925892629061489	0.0930301183800068	-99.0109376276468	ns	madd	2	1	madd_2
mean_Mean_B	mean_Mean	B	mef2ca_2_1	1	Activity	Delta pixel (%)	0.0114378028813333	0.011314520844	0.645846364304555	102	-1.07784719331482	ns	mef2ca	2	1	mef2ca_2
sd_Mean_B	sd_Mean	B	mef2ca_2_1	1	Activity	Delta pixel (%)	0.0179752628285141	0.0142689535709195	0.589413892840889	100	-20.618943338705	ns	mef2ca	2	1	mef2ca_2
mean_Mean_D	mean_Mean	D	mef2ca_2_1	1	Activity	Delta pixel (%)	0.0303134520833333	0.0318467715172222	0.306092086888141	140	5.0582145170194	ns	mef2ca	2	1	mef2ca_2
sd_Mean_D	sd_Mean	D	mef2ca_2_1	1	Activity	Delta pixel (%)	0.0236413771828639	0.0266194684386352	0.235523457696887	144	12.5969448934218	ns	mef2ca	2	1	mef2ca_2
mean_Mean_L	mean_Mean	L	mef2ca_2_1	1	Activity	Delta pixel (%)	0.004155840255	0.0012148470475	0.367088713707662	91	-70.7677154809214	ns	mef2ca	2	1	mef2ca_2
sd_Mean_L	sd_Mean	L	mef2ca_2_1	1	Activity	Delta pixel (%)	0.0100790249021496	0.00334224332297831	0.345990719634865	90	-66.8396163773195	ns	mef2ca	2	1	mef2ca_2
median_trans_DL	Transition_Diff	DL	mef2ca_2_1	2	Light_Dark_Transitions	Delta pixel (%)	-0.0143545797666667	-0.0226606911583333	0.0848242309189255	71	57.8638422488314	ns	mef2ca	2	1	mef2ca_2
median_trans_LD	Transition_Diff	LD	mef2ca_2_1	2	Light_Dark_Transitions	Delta pixel (%)	0.0291029958666667	0.0276772358583333	0.734239672081719	105	-4.89901457178274	ns	mef2ca	2	1	mef2ca_2
Diff_21to30vs1_tap	Diff_21to30vs1	tap	mef2ca_2_1	3	Tapping	Delta pixel (%)	-0.056308446	-0.0761098145	0.984076370180737	113	35.1658941182643	ns	mef2ca	2	1	mef2ca_2
Diff_3to5vs1_tap	Diff_3to5vs1	tap	mef2ca_2_1	3	Tapping	Delta pixel (%)	-0.0253115666666667	-0.04400315	0.434893620187425	94	73.8460150629422	ns	mef2ca	2	1	mef2ca_2
Med_Act1_tap	Med_Act1	tap	mef2ca_2_1	3	Tapping	Delta pixel (%)	0.0700935	0.0813863	0.967647116418767	115.5	16.1110516667023	ns	mef2ca	2	1	mef2ca_2
Med_all_Act1_tap	Med_all_Act1	tap	mef2ca_2_1	3	Tapping	Delta pixel (%)	0.0700935	0.0813863	0.967647116418767	115.5	16.1110516667023	ns	mef2ca	2	1	mef2ca_2
LM_tap	LM	tap	mef2ca_2_1	3	Tapping	Delta pixel (%)	0.0436423670221339	0.00495905888677405	0.174998903057312	1.35698697371473	-88.6370533379663	ns	mef2ca	2	1	mef2ca_2
mean_Mean_B	mean_Mean	B	mef2ca_2_2	1	Activity	Delta pixel (%)	0.0144464853353333	0.0133004163773333	0.718231011147958	79	-7.93320265377582	ns	mef2ca	2	2	mef2ca_2
sd_Mean_B	sd_Mean	B	mef2ca_2_2	1	Activity	Delta pixel (%)	0.0167702835862604	0.0143980490397342	0.889705454055972	75	-14.1454647103867	ns	mef2ca	2	2	mef2ca_2
mean_Mean_D	mean_Mean	D	mef2ca_2_2	1	Activity	Delta pixel (%)	0.028229533205	0.0301589157444444	0.977871975917473	71	6.83462431147361	ns	mef2ca	2	2	mef2ca_2
sd_Mean_D	sd_Mean	D	mef2ca_2_2	1	Activity	Delta pixel (%)	0.0219645640473926	0.0203802457513172	0.486716675436557	59	-7.21306506542509	ns	mef2ca	2	2	mef2ca_2
mean_Mean_L	mean_Mean	L	mef2ca_2_2	1	Activity	Delta pixel (%)	0.00127382321666667	0.006700899485	0.20714986722794	95	426.046267435357	ns	mef2ca	2	2	mef2ca_2
sd_Mean_L	sd_Mean	L	mef2ca_2_2	1	Activity	Delta pixel (%)	0.00412004782294514	0.0118175118450146	0.20714986722794	95	186.829482395838	ns	mef2ca	2	2	mef2ca_2
median_trans_DL	Transition_Diff	DL	mef2ca_2_2	2	Light_Dark_Transitions	Delta pixel (%)	-0.01616379395	-0.0124318516166667	0.486716675436557	85	-23.0882820263453	ns	mef2ca	2	2	mef2ca_2
median_trans_LD	Transition_Diff	LD	mef2ca_2_2	2	Light_Dark_Transitions	Delta pixel (%)	0.0283278192583333	0.02853041985	0.846048532165102	68	0.715200100011468	ns	mef2ca	2	2	mef2ca_2
Diff_21to30vs1_tap	Diff_21to30vs1	tap	mef2ca_2_2	3	Tapping	Delta pixel (%)	-0.0399922105	-0.0536215434	0.419238610359892	57	34.0799688979432	ns	mef2ca	2	2	mef2ca_2
Diff_3to5vs1_tap	Diff_3to5vs1	tap	mef2ca_2_2	3	Tapping	Delta pixel (%)	-0.01298025	-0.0248978	0.301379116239797	53	91.8129465919377	ns	mef2ca	2	2	mef2ca_2
Med_Act1_tap	Med_Act1	tap	mef2ca_2_2	3	Tapping	Delta pixel (%)	0.05140185	0.0630841	0.514927372488356	84	22.727294834719	ns	mef2ca	2	2	mef2ca_2
Med_all_Act1_tap	Med_all_Act1	tap	mef2ca_2_2	3	Tapping	Delta pixel (%)	0.05140185	0.0630841	0.514927372488356	84	22.727294834719	ns	mef2ca	2	2	mef2ca_2
LM_tap	LM	tap	mef2ca_2_2	3	Tapping	Delta pixel (%)	0.0457606399772095	0.00463345113962203	0.145216254266479	1.45743149144318	-89.8745927899399	ns	mef2ca	2	2	mef2ca_2
mean_Mean_B	mean_Mean	B	reln_1_1	1	Activity	Delta pixel (%)	0.03659904687	0.037019512076	0.939589964484297	82	1.1488419561676	ns	reln	1	1	reln_1
sd_Mean_B	sd_Mean	B	reln_1_1	1	Activity	Delta pixel (%)	0.0217241336344046	0.0293626593931361	0.526710707518353	97	35.1614747325729	ns	reln	1	1	reln_1
mean_Mean_D	mean_Mean	D	reln_1_1	1	Activity	Delta pixel (%)	0.0492037315694445	0.0429550180977778	0.630785176594841	74	-12.6996739319404	ns	reln	1	1	reln_1
sd_Mean_D	sd_Mean	D	reln_1_1	1	Activity	Delta pixel (%)	0.0321995971534438	0.0272169387361264	0.462387317891423	69	-15.4742880588629	ns	reln	1	1	reln_1
mean_Mean_L	mean_Mean	L	reln_1_1	1	Activity	Delta pixel (%)	0.00413792999916667	0.00348160984	0.939589964484297	82	-15.8610744816573	ns	reln	1	1	reln_1
sd_Mean_L	sd_Mean	L	reln_1_1	1	Activity	Delta pixel (%)	0.00649285232541325	0.00782084492179146	0.899475237375359	87	20.453146472782	ns	reln	1	1	reln_1
median_trans_DL	Transition_Diff	DL	reln_1_1	2	Light_Dark_Transitions	Delta pixel (%)	-0.0299146557666667	-0.0324089999083333	0.859616264742123	80	8.33820105142602	ns	reln	1	1	reln_1
median_trans_LD	Transition_Diff	LD	reln_1_1	2	Light_Dark_Transitions	Delta pixel (%)	0.032356119575	0.0294793140666667	1	84	-8.89107082715847	ns	reln	1	1	reln_1
Diff_21to30vs1_tap	Diff_21to30vs1	tap	reln_1_1	3	Tapping	Delta pixel (%)	-0.0707944184	-0.0550954988	0.182316135876507	62	-22.1753634747002	ns	reln	1	1	reln_1
Diff_3to5vs1_tap	Diff_3to5vs1	tap	reln_1_1	3	Tapping	Delta pixel (%)	-0.06931467	-0.0525701	0.315378120331681	58	-24.1573248491265	ns	reln	1	1	reln_1
Med_Act1_tap	Med_Act1	tap	reln_1_1	3	Tapping	Delta pixel (%)	0.0708723	0.0551342	0.133300136396112	26	-22.2062780522151	ns	reln	1	1	reln_1
Med_all_Act1_tap	Med_all_Act1	tap	reln_1_1	3	Tapping	Delta pixel (%)	0.05880065	0.0500719	0.896696974221463	81	-14.8446488261609	ns	reln	1	1	reln_1
LM_tap	LM	tap	reln_1_1	3	Tapping	Delta pixel (%)	0.0172139090267974	-0.000984968295914438	0.6660812894587	-0.431621669133512	-105.721932736958	ns	reln	1	1	reln_1
mean_Mean_B	mean_Mean	B	reln_2_1	1	Activity	Delta pixel (%)	0.023560299426	0.032525112708	0.713572802276438	113	38.0505065742368	ns	reln	2	1	reln_2
sd_Mean_B	sd_Mean	B	reln_2_1	1	Activity	Delta pixel (%)	0.0244926499697406	0.0287592309818436	0.779008313917639	111	17.4198423501503	ns	reln	2	1	reln_2
mean_Mean_D	mean_Mean	D	reln_2_1	1	Activity	Delta pixel (%)	0.0398867211016667	0.0419348680788889	0.502564020952814	120	5.13490936495314	ns	reln	2	1	reln_2
sd_Mean_D	sd_Mean	D	reln_2_1	1	Activity	Delta pixel (%)	0.030009880472616	0.0292790840955702	0.87993390891168	100	-2.43518589723356	ns	reln	2	1	reln_2
mean_Mean_L	mean_Mean	L	reln_2_1	1	Activity	Delta pixel (%)	0.00606694384	0.00823095705166667	0.812337602391492	110	35.668917806674	ns	reln	2	1	reln_2
sd_Mean_L	sd_Mean	L	reln_2_1	1	Activity	Delta pixel (%)	0.0123544664660921	0.0192491151016302	0.713572802276438	113	55.8069314807008	ns	reln	2	1	reln_2
median_trans_DL	Transition_Diff	DL	reln_2_1	2	Light_Dark_Transitions	Delta pixel (%)	-0.0248036754666667	-0.0179379580333333	0.982785240138297	103	-27.6802421583047	ns	reln	2	1	reln_2
median_trans_LD	Transition_Diff	LD	reln_2_1	2	Light_Dark_Transitions	Delta pixel (%)	0.01851635545	0.03769838895	0.120710513090794	140	103.595081395999	ns	reln	2	1	reln_2
Diff_21to30vs1_tap	Diff_21to30vs1	tap	reln_2_1	3	Tapping	Delta pixel (%)	-0.0764602685	-0.083528013	0.199058070846635	74	9.24368255390053	ns	reln	2	1	reln_2
Diff_3to5vs1_tap	Diff_3to5vs1	tap	reln_2_1	3	Tapping	Delta pixel (%)	-0.0553606166666667	-0.0495846666666667	0.779008313917639	111	-10.4333194747048	ns	reln	2	1	reln_2
Med_Act1_tap	Med_Act1	tap	reln_2_1	3	Tapping	Delta pixel (%)	0.0866433	0.0926791	0.236344124968737	131.5	6.96626282701605	ns	reln	2	1	reln_2
Med_all_Act1_tap	Med_all_Act1	tap	reln_2_1	3	Tapping	Delta pixel (%)	0.0866433	0.0926791	0.236344124968737	131.5	6.96626282701605	ns	reln	2	1	reln_2
LM_tap	LM	tap	reln_2_1	3	Tapping	Delta pixel (%)	0.0451383551293172	-0.011525139401083	0.000269126040566255	-3.65261829383905	-125.532918441677	***	reln	2	1	reln_2
mean_Mean_B	mean_Mean	B	reln_2_2	1	Activity	Delta pixel (%)	1.246104e-05	1.29802666666667e-07	0.203186883597333	29.5	-98.9583319958313	ns	reln	2	2	reln_2
sd_Mean_B	sd_Mean	B	reln_2_2	1	Activity	Delta pixel (%)	8.17608019525233e-05	1.00544713258663e-06	0.203186883597333	29.5	-98.7702577413924	ns	reln	2	2	reln_2
mean_Mean_D	mean_Mean	D	reln_2_2	1	Activity	Delta pixel (%)	0.0264935273955556	0.0264033057416667	0.968239191149408	46	-0.34054224845886	ns	reln	2	2	reln_2
sd_Mean_D	sd_Mean	D	reln_2_2	1	Activity	Delta pixel (%)	0.0226071128442773	0.0219534314059072	0.719695165515599	50	-2.89148571457491	ns	reln	2	2	reln_2
mean_Mean_L	mean_Mean	L	reln_2_2	1	Activity	Delta pixel (%)	0.000558521391666667	0.000541115070833333	1	45	-3.1165002975789	ns	reln	2	2	reln_2
sd_Mean_L	sd_Mean	L	reln_2_2	1	Activity	Delta pixel (%)	0.00225499959925967	0.0022092983660972	1	45	-2.02666258466173	ns	reln	2	2	reln_2
median_trans_DL	Transition_Diff	DL	reln_2_2	2	Light_Dark_Transitions	Delta pixel (%)	-0.0349914500666667	-0.027603659825	0.400181861482171	56	-21.1131297148053	ns	reln	2	2	reln_2
median_trans_LD	Transition_Diff	LD	reln_2_2	2	Light_Dark_Transitions	Delta pixel (%)	0.0138012727166667	0.010428082675	1	45	-24.4411519931284	ns	reln	2	2	reln_2
Diff_21to30vs1_tap	Diff_21to30vs1	tap	reln_2_2	3	Tapping	Delta pixel (%)	-0.046612145	-0.0268692	0.428571428571429	20	-42.3557958982578	ns	reln	2	2	reln_2
Diff_3to5vs1_tap	Diff_3to5vs1	tap	reln_2_2	3	Tapping	Delta pixel (%)	-0.0186916	-0.01499225	1	15	-19.7915106250936	ns	reln	2	2	reln_2
Med_Act1_tap	Med_Act1	tap	reln_2_2	3	Tapping	Delta pixel (%)	0.0482866	0.0268692	0.428571428571429	10	-44.3547485223644	ns	reln	2	2	reln_2
Med_all_Act1_tap	Med_all_Act1	tap	reln_2_2	3	Tapping	Delta pixel (%)	0.0186916	0.00642525	0.697693572351375	40	-65.6249331250401	ns	reln	2	2	reln_2
LM_tap	LM	tap	reln_2_2	3	Tapping	Delta pixel (%)	0.00593806685161765	0.00963354014729326	9.66950151800552e-07	4.92336373510664	62.2336088161232	***	reln	2	2	reln_2
mean_Mean_B	mean_Mean	B	shank3a_2_3	1	Activity	Delta pixel (%)	0.0259598791053333	0.0315980693706667	0.378557924105777	83	21.7188617961437	ns	shank3a	2	3	shank3a_2
sd_Mean_B	sd_Mean	B	shank3a_2_3	1	Activity	Delta pixel (%)	0.0236569064872452	0.0234025868050432	0.860912088987873	71	-1.07503355241754	ns	shank3a	2	3	shank3a_2
mean_Mean_D	mean_Mean	D	shank3a_2_3	1	Activity	Delta pixel (%)	0.0478605531022222	0.0432255004355556	0.682384145669918	75	-9.68449457064769	ns	shank3a	2	3	shank3a_2
sd_Mean_D	sd_Mean	D	shank3a_2_3	1	Activity	Delta pixel (%)	0.0289186295561481	0.027091057231912	0.770185024290557	73	-6.31970585150883	ns	shank3a	2	3	shank3a_2
mean_Mean_L	mean_Mean	L	shank3a_2_3	1	Activity	Delta pixel (%)	0.0146426390066667	0.0186407763083333	0.289502747219129	86	27.3047590659467	ns	shank3a	2	3	shank3a_2
sd_Mean_L	sd_Mean	L	shank3a_2_3	1	Activity	Delta pixel (%)	0.0204974155154027	0.023034171221166	0.138271087507189	93	12.3759783464266	ns	shank3a	2	3	shank3a_2
median_trans_DL	Transition_Diff	DL	shank3a_2_3	2	Light_Dark_Transitions	Delta pixel (%)	-0.0118930699333333	-0.0242337172833333	0.445985633695958	54	103.76334637882	ns	shank3a	2	3	shank3a_2
median_trans_LD	Transition_Diff	LD	shank3a_2_3	2	Light_Dark_Transitions	Delta pixel (%)	0.02859038075	0.0347829837666667	0.317547020888655	85	21.6597430821787	ns	shank3a	2	3	shank3a_2
Diff_21to30vs1_tap	Diff_21to30vs1	tap	shank3a_2_3	3	Tapping	Delta pixel (%)	-0.0660436252	-0.078348801	0.378557924105777	52	18.631890303926	ns	shank3a	2	3	shank3a_2
Diff_3to5vs1_tap	Diff_3to5vs1	tap	shank3a_2_3	3	Tapping	Delta pixel (%)	-0.0446521666666667	-0.0626955666666667	0.598522069530954	58	40.4087894204462	ns	shank3a	2	3	shank3a_2
Med_Act1_tap	Med_Act1	tap	shank3a_2_3	3	Tapping	Delta pixel (%)	0.0790498	0.101246	0.289502747219129	86	28.078755417471	ns	shank3a	2	3	shank3a_2
Med_all_Act1_tap	Med_all_Act1	tap	shank3a_2_3	3	Tapping	Delta pixel (%)	0.0790498	0.101246	0.289502747219129	86	28.078755417471	ns	shank3a	2	3	shank3a_2
LM_tap	LM	tap	shank3a_2_3	3	Tapping	Delta pixel (%)	0.0456246067519738	-0.00102097994624602	0.773356857494044	-0.288042320230985	-102.237783553503	ns	shank3a	2	3	shank3a_2
mean_Mean_B	mean_Mean	B	shank3a_2_4	1	Activity	Delta pixel (%)	0.0249447360153333	0.0325054607693333	0.467855158257635	66	30.309900851837	ns	shank3a	2	4	shank3a_2
sd_Mean_B	sd_Mean	B	shank3a_2_4	1	Activity	Delta pixel (%)	0.0198023599430884	0.0217561636376628	0.756444278116105	60	9.86651944611471	ns	shank3a	2	4	shank3a_2
mean_Mean_D	mean_Mean	D	shank3a_2_4	1	Activity	Delta pixel (%)	0.0418543273694444	0.0468920317966667	0.917690152984271	57	12.0362809387781	ns	shank3a	2	4	shank3a_2
sd_Mean_D	sd_Mean	D	shank3a_2_4	1	Activity	Delta pixel (%)	0.025267823981337	0.0252597859787432	0.60473015116978	47	-0.0318112180917107	ns	shank3a	2	4	shank3a_2
mean_Mean_L	mean_Mean	L	shank3a_2_4	1	Activity	Delta pixel (%)	0.0194655327008333	0.02143044788	0.426167228024813	67	10.0943303703296	ns	shank3a	2	4	shank3a_2
sd_Mean_L	sd_Mean	L	shank3a_2_4	1	Activity	Delta pixel (%)	0.0220989096089545	0.0235587268182207	0.511561709704125	65	6.60583365920764	ns	shank3a	2	4	shank3a_2
median_trans_DL	Transition_Diff	DL	shank3a_2_4	2	Light_Dark_Transitions	Delta pixel (%)	-0.0159780479083333	-0.0135202996666667	0.972538813096089	54	-15.3820307447246	ns	shank3a	2	4	shank3a_2
median_trans_LD	Transition_Diff	LD	shank3a_2_4	2	Light_Dark_Transitions	Delta pixel (%)	0.02627453205	0.0258328718333333	0.653902856689234	48	-1.68094417752596	ns	shank3a	2	4	shank3a_2
Diff_21to30vs1_tap	Diff_21to30vs1	tap	shank3a_2_4	3	Tapping	Delta pixel (%)	-0.0576129145	-0.055412797	0.511561709704125	65	-3.81879222582986	ns	shank3a	2	4	shank3a_2
Diff_3to5vs1_tap	Diff_3to5vs1	tap	shank3a_2_4	3	Tapping	Delta pixel (%)	-0.0433540983333333	-0.0347871333333333	0.653902856689234	62	-19.7604501750488	ns	shank3a	2	4	shank3a_2
Med_Act1_tap	Med_Act1	tap	shank3a_2_4	3	Tapping	Delta pixel (%)	0.067757	0.0665888	0.647049508925101	48	-1.72410230677272	ns	shank3a	2	4	shank3a_2
Med_all_Act1_tap	Med_all_Act1	tap	shank3a_2_4	3	Tapping	Delta pixel (%)	0.067757	0.0665888	0.647049508925101	48	-1.72410230677272	ns	shank3a	2	4	shank3a_2
LM_tap	LM	tap	shank3a_2_4	3	Tapping	Delta pixel (%)	0.0320017212132976	0.00726711398970847	0.0184036712114492	2.36009263860296	-77.2914902255671	*	shank3a	2	4	shank3a_2
mean_Mean_B	mean_Mean	B	shank3a_2_5	1	Activity	Delta pixel (%)	0.0422249999553333	0.0385388967326667	0.631508329120576	96	-8.72967016356643	ns	shank3a	2	5	shank3a_2
sd_Mean_B	sd_Mean	B	shank3a_2_5	1	Activity	Delta pixel (%)	0.028578902426458	0.0260212761967321	0.368426821869574	86	-8.94935078877637	ns	shank3a	2	5	shank3a_2
mean_Mean_D	mean_Mean	D	shank3a_2_5	1	Activity	Delta pixel (%)	0.059818783985	0.0569133390016667	0.517584654751861	92	-4.85707797748261	ns	shank3a	2	5	shank3a_2
sd_Mean_D	sd_Mean	D	shank3a_2_5	1	Activity	Delta pixel (%)	0.0315819205968731	0.0299224266728545	0.631508329120576	96	-5.25456936327977	ns	shank3a	2	5	shank3a_2
mean_Mean_L	mean_Mean	L	shank3a_2_5	1	Activity	Delta pixel (%)	0.0164009730866667	0.0226751732383333	0.325150183728263	132	38.2550481517913	ns	shank3a	2	5	shank3a_2
sd_Mean_L	sd_Mean	L	shank3a_2_5	1	Activity	Delta pixel (%)	0.0190967769688163	0.0230403747398683	0.391305261192423	129	20.6505934351727	ns	shank3a	2	5	shank3a_2
median_trans_DL	Transition_Diff	DL	shank3a_2_5	2	Light_Dark_Transitions	Delta pixel (%)	-0.0240793055333333	-0.0157449610583333	0.439491809907655	127	-34.6120633066541	ns	shank3a	2	5	shank3a_2
median_trans_LD	Transition_Diff	LD	shank3a_2_5	2	Light_Dark_Transitions	Delta pixel (%)	0.0373575604416667	0.0256484542333333	0.602068890366847	95	-31.3433373857936	ns	shank3a	2	5	shank3a_2
Diff_21to30vs1_tap	Diff_21to30vs1	tap	shank3a_2_5	3	Tapping	Delta pixel (%)	-0.074377009	-0.0610007637	0.851285126667436	103	-17.9843818403614	ns	shank3a	2	5	shank3a_2
Diff_3to5vs1_tap	Diff_3to5vs1	tap	shank3a_2_5	3	Tapping	Delta pixel (%)	-0.0584761166666667	-0.0374480833333333	0.754610294621342	100	-35.9600372459753	ns	shank3a	2	5	shank3a_2
Med_Act1_tap	Med_Act1	tap	shank3a_2_5	3	Tapping	Delta pixel (%)	0.092095	0.07165105	0.661521963136419	119	-22.1987621477822	ns	shank3a	2	5	shank3a_2
Med_all_Act1_tap	Med_all_Act1	tap	shank3a_2_5	3	Tapping	Delta pixel (%)	0.092095	0.07165105	0.661521963136419	119	-22.1987621477822	ns	shank3a	2	5	shank3a_2
LM_tap	LM	tap	shank3a_2_5	3	Tapping	Delta pixel (%)	0.0424418294050758	0.000661863270499172	0.851388262595971	0.187381209449316	-98.4405401940096	ns	shank3a	2	5	shank3a_2
mean_Mean_B	mean_Mean	B	shank3b_1_1	1	Activity	Delta pixel (%)	0.00998967006533333	0.0149501112906667	0.919734438397785	87	49.6557062734966	ns	shank3b	1	1	shank3b_1
sd_Mean_B	sd_Mean	B	shank3b_1_1	1	Activity	Delta pixel (%)	0.0135469933559276	0.0149007056801252	0.879846547314578	81	9.99271416638907	ns	shank3b	1	1	shank3b_1
mean_Mean_D	mean_Mean	D	shank3b_1_1	1	Activity	Delta pixel (%)	0.0340169868988889	0.0341208664077778	0.959817702824837	83	0.305375397290945	ns	shank3b	1	1	shank3b_1
sd_Mean_D	sd_Mean	D	shank3b_1_1	1	Activity	Delta pixel (%)	0.0212295834374896	0.020774669868982	0.959817702824837	86	-2.14282851967906	ns	shank3b	1	1	shank3b_1
mean_Mean_L	mean_Mean	L	shank3b_1_1	1	Activity	Delta pixel (%)	0.0104970433483333	0.007682082205	0.649847508797569	75	-26.8167049513069	ns	shank3b	1	1	shank3b_1
sd_Mean_L	sd_Mean	L	shank3b_1_1	1	Activity	Delta pixel (%)	0.0167457158338936	0.0135096704598197	0.362157760129223	66	-19.3246165537103	ns	shank3b	1	1	shank3b_1
median_trans_DL	Transition_Diff	DL	shank3b_1_1	2	Light_Dark_Transitions	Delta pixel (%)	-0.0227782516666667	-0.02154390215	0.448300867257658	100	-5.41898269775025	ns	shank3b	1	1	shank3b_1
median_trans_LD	Transition_Diff	LD	shank3b_1_1	2	Light_Dark_Transitions	Delta pixel (%)	0.032750341	0.0281119113666667	0.511438186258485	71	-14.1629964504288	ns	shank3b	1	1	shank3b_1
Diff_21to30vs1_tap	Diff_21to30vs1	tap	shank3b_1_1	3	Tapping	Delta pixel (%)	-0.046183786	-0.043730562	0.972538813096089	56	-5.31187287244055	ns	shank3b	1	1	shank3b_1
Diff_3to5vs1_tap	Diff_3to5vs1	tap	shank3b_1_1	3	Tapping	Delta pixel (%)	-0.0472482	-0.0323857666666667	0.467855158257635	66	-31.4560836885497	ns	shank3b	1	1	shank3b_1
Med_Act1_tap	Med_Act1	tap	shank3b_1_1	3	Tapping	Delta pixel (%)	0.05919	0.0611371	0.917690152984271	57	3.28957594188208	ns	shank3b	1	1	shank3b_1
Med_all_Act1_tap	Med_all_Act1	tap	shank3b_1_1	3	Tapping	Delta pixel (%)	0.0533489	0.0455607	0.897374170253049	81.5	-14.5986140295301	ns	shank3b	1	1	shank3b_1
LM_tap	LM	tap	shank3b_1_1	3	Tapping	Delta pixel (%)	0.0133657256896973	-0.000310722752655508	0.89165823727027	-0.136230435078321	-102.32477277979	ns	shank3b	1	1	shank3b_1
mean_Mean_B	mean_Mean	B	shank3b_1_2	1	Activity	Delta pixel (%)	0.00707056881066667	0.010889502174	0.0772158249611474	114	54.0116851358845	ns	shank3b	1	2	shank3b_1
sd_Mean_B	sd_Mean	B	shank3b_1_2	1	Activity	Delta pixel (%)	0.0122617533772204	0.0175582470429159	0.0309149458698523	121	43.1952389087772	*	shank3b	1	2	shank3b_1
mean_Mean_D	mean_Mean	D	shank3b_1_2	1	Activity	Delta pixel (%)	0.0297003023933333	0.0295042583011111	0.815935282916034	85	-0.660074397983999	ns	shank3b	1	2	shank3b_1
sd_Mean_D	sd_Mean	D	shank3b_1_2	1	Activity	Delta pixel (%)	0.0234928717860535	0.0221624618324107	0.586470898868261	69	-5.66303671070387	ns	shank3b	1	2	shank3b_1
mean_Mean_L	mean_Mean	L	shank3b_1_2	1	Activity	Delta pixel (%)	0.000962649790833333	0.00186145433083333	0.285674643030949	101	93.3677593408019	ns	shank3b	1	2	shank3b_1
sd_Mean_L	sd_Mean	L	shank3b_1_2	1	Activity	Delta pixel (%)	0.00404104793268305	0.00547220414162011	0.26248071487	102	35.4154722432813	ns	shank3b	1	2	shank3b_1
median_trans_DL	Transition_Diff	DL	shank3b_1_2	2	Light_Dark_Transitions	Delta pixel (%)	-0.0155562937666667	-0.0223113454416667	0.483794089878354	66	43.4232714830471	ns	shank3b	1	2	shank3b_1
median_trans_LD	Transition_Diff	LD	shank3b_1_2	2	Light_Dark_Transitions	Delta pixel (%)	0.0328436044	0.0298096383	0.516939945234467	67	-9.23761613691828	ns	shank3b	1	2	shank3b_1
Diff_21to30vs1_tap	Diff_21to30vs1	tap	shank3b_1_2	3	Tapping	Delta pixel (%)	-0.036993726	-0.0436137056	0.24956742006143	44	17.894871146529	ns	shank3b	1	2	shank3b_1
Diff_3to5vs1_tap	Diff_3to5vs1	tap	shank3b_1_2	3	Tapping	Delta pixel (%)	-0.0242731	-0.0245976333333333	0.734304139796131	57	1.3370081832701	ns	shank3b	1	2	shank3b_1
Med_Act1_tap	Med_Act1	tap	shank3b_1_2	3	Tapping	Delta pixel (%)	0.0447819	0.04575545	0.328623120416747	79	2.17398100571884	ns	shank3b	1	2	shank3b_1
Med_all_Act1_tap	Med_all_Act1	tap	shank3b_1_2	3	Tapping	Delta pixel (%)	0.0385514	0.0438084	0.476314094357985	94	13.6363400550953	ns	shank3b	1	2	shank3b_1
LM_tap	LM	tap	shank3b_1_2	3	Tapping	Delta pixel (%)	0.029506471730665	-0.00683837600905294	0.00348961685492431	-2.92581513917967	-123.175851289418	**	shank3b	1	2	shank3b_1
mean_Mean_B	mean_Mean	B	shank3b_1_3	1	Activity	Delta pixel (%)	0.0201892300553333	0.0263390006213333	0.391366662681779	97	30.4606493122576	ns	shank3b	1	3	shank3b_1
sd_Mean_B	sd_Mean	B	shank3b_1_3	1	Activity	Delta pixel (%)	0.0183673709961411	0.0234023726499847	0.420968290021999	96	27.412750877093	ns	shank3b	1	3	shank3b_1
mean_Mean_D	mean_Mean	D	shank3b_1_3	1	Activity	Delta pixel (%)	0.0380743560783333	0.0300613481183333	0.69788195382488	72	-21.0456821476224	ns	shank3b	1	3	shank3b_1
sd_Mean_D	sd_Mean	D	shank3b_1_3	1	Activity	Delta pixel (%)	0.0244543426865661	0.0227151679328657	0.736604518109431	73	-7.1119259920071	ns	shank3b	1	3	shank3b_1
mean_Mean_L	mean_Mean	L	shank3b_1_3	1	Activity	Delta pixel (%)	0.00556343277333333	0.00252394695583333	0.182384475129125	54	-54.6332802306676	ns	shank3b	1	3	shank3b_1
sd_Mean_L	sd_Mean	L	shank3b_1_3	1	Activity	Delta pixel (%)	0.0119639853401766	0.00644893564754534	0.165426550835085	53	-46.0970950383149	ns	shank3b	1	3	shank3b_1
median_trans_DL	Transition_Diff	DL	shank3b_1_3	2	Light_Dark_Transitions	Delta pixel (%)	-0.0252596080333333	-0.0250785560833333	0.897126456798014	83	-0.716764685188604	ns	shank3b	1	3	shank3b_1
median_trans_LD	Transition_Diff	LD	shank3b_1_3	2	Light_Dark_Transitions	Delta pixel (%)	0.01830285035	0.0271374642083333	0.420968290021999	96	48.2690602250012	ns	shank3b	1	3	shank3b_1
Diff_21to30vs1_tap	Diff_21to30vs1	tap	shank3b_1_3	3	Tapping	Delta pixel (%)	-0.072352033	-0.048870704	0.815252572841077	72	-32.4542767167303	ns	shank3b	1	3	shank3b_1
Diff_3to5vs1_tap	Diff_3to5vs1	tap	shank3b_1_3	3	Tapping	Delta pixel (%)	-0.0636033366666667	-0.037513	0.215228404654976	89	-41.0203898631943	ns	shank3b	1	3	shank3b_1
Med_Act1_tap	Med_Act1	tap	shank3b_1_3	3	Tapping	Delta pixel (%)	0.0759346	0.057243	0.725851699115261	61	-24.6153927195244	ns	shank3b	1	3	shank3b_1
Med_all_Act1_tap	Med_all_Act1	tap	shank3b_1_3	3	Tapping	Delta pixel (%)	0.0712617	0.051986	0.874345758398434	76.5	-27.0491722762718	ns	shank3b	1	3	shank3b_1
LM_tap	LM	tap	shank3b_1_3	3	Tapping	Delta pixel (%)	0.0219280274157314	-0.00930676007667443	0.00250409791816169	-3.02819697085553	-142.442304089777	**	shank3b	1	3	shank3b_1
mean_Mean_B	mean_Mean	B	shank3b_2_1	1	Activity	Delta pixel (%)	0.037117557292	0.0405500663113333	0.648303196183126	100	9.24766948517148	ns	shank3b	2	1	shank3b_2
sd_Mean_B	sd_Mean	B	shank3b_2_1	1	Activity	Delta pixel (%)	0.0259725655001264	0.030167547172017	0.485619879589458	105	16.1515876122063	ns	shank3b	2	1	shank3b_2
mean_Mean_D	mean_Mean	D	shank3b_2_1	1	Activity	Delta pixel (%)	0.0446862515122222	0.0343143883355556	0.755124696126177	83	-23.210412208842	ns	shank3b	2	1	shank3b_2
sd_Mean_D	sd_Mean	D	shank3b_2_1	1	Activity	Delta pixel (%)	0.0247181758867212	0.0219203119742403	0.755124696126177	83	-11.319054954957	ns	shank3b	2	1	shank3b_2
mean_Mean_L	mean_Mean	L	shank3b_2_1	1	Activity	Delta pixel (%)	0.0103267977166667	0.0134120767175	0.372812137235344	109	29.8764349363978	ns	shank3b	2	1	shank3b_2
sd_Mean_L	sd_Mean	L	shank3b_2_1	1	Activity	Delta pixel (%)	0.0186167464142518	0.0178271860042575	0.648303196183126	100	-4.2411299613015	ns	shank3b	2	1	shank3b_2
median_trans_DL	Transition_Diff	DL	shank3b_2_1	2	Light_Dark_Transitions	Delta pixel (%)	-0.0301370617166667	-0.00604958825833333	0.299542794293097	112	-79.9264164661821	ns	shank3b	2	1	shank3b_2
median_trans_LD	Transition_Diff	LD	shank3b_2_1	2	Light_Dark_Transitions	Delta pixel (%)	0.0262204742	0.0155948559	0.0745895330496219	53	-40.5241271342072	ns	shank3b	2	1	shank3b_2
Diff_21to30vs1_tap	Diff_21to30vs1	tap	shank3b_2_1	3	Tapping	Delta pixel (%)	-0.0626168096	-0.059053762	0.820090083560268	89	-5.6902413629199	ns	shank3b	2	1	shank3b_2
Diff_3to5vs1_tap	Diff_3to5vs1	tap	shank3b_2_1	3	Tapping	Delta pixel (%)	-0.029854695	-0.0281671833333333	0.595155161166737	95	-5.65241636756521	ns	shank3b	2	1	shank3b_2
Med_Act1_tap	Med_Act1	tap	shank3b_2_1	3	Tapping	Delta pixel (%)	0.07028815	0.0774922	0.917997150149586	81.5	10.2493094497437	ns	shank3b	2	1	shank3b_2
Med_all_Act1_tap	Med_all_Act1	tap	shank3b_2_1	3	Tapping	Delta pixel (%)	0.0661994	0.0774922	0.902820318458469	93	17.0587648830654	ns	shank3b	2	1	shank3b_2
LM_tap	LM	tap	shank3b_2_1	3	Tapping	Delta pixel (%)	0.0420383973417672	-0.00300139766804469	0.391714239220666	-0.856771664374543	-107.139657688764	ns	shank3b	2	1	shank3b_2
mean_Mean_B	mean_Mean	B	src_1_1	1	Activity	Delta pixel (%)	0.00129964758	0.000253697145333333	1	76	-80.4795431286585	ns	src	1	1	src_1
sd_Mean_B	sd_Mean	B	src_1_1	1	Activity	Delta pixel (%)	0.00333357612719296	0.00119438047209909	0.914100883700939	74	-64.1711955411435	ns	src	1	1	src_1
mean_Mean_D	mean_Mean	D	src_1_1	1	Activity	Delta pixel (%)	0.0343087488044444	0.0373814683844444	0.596695204109392	87	8.95608171989633	ns	src	1	1	src_1
sd_Mean_D	sd_Mean	D	src_1_1	1	Activity	Delta pixel (%)	0.0267772802526621	0.0281296350199749	0.634019618825111	86	5.0503813477411	ns	src	1	1	src_1
mean_Mean_L	mean_Mean	L	src_1_1	1	Activity	Delta pixel (%)	0.000427744903333333	0.000309904333333333	0.263375526075755	55	-27.5492633767676	ns	src	1	1	src_1
sd_Mean_L	sd_Mean	L	src_1_1	1	Activity	Delta pixel (%)	0.00151467074131386	0.00145167224503135	0.426264902145909	61	-4.15922051995669	ns	src	1	1	src_1
median_trans_DL	Transition_Diff	DL	src_1_1	2	Light_Dark_Transitions	Delta pixel (%)	-0.03041926135	-0.0331321407833333	0.366646077035093	59	8.91829489914071	ns	src	1	1	src_1
median_trans_LD	Transition_Diff	LD	src_1_1	2	Light_Dark_Transitions	Delta pixel (%)	0.0408578596166667	0.0434917041666667	0.874077867212879	80	6.44635958591822	ns	src	1	1	src_1
Diff_21to30vs1_tap	Diff_21to30vs1	tap	src_1_1	3	Tapping	Delta pixel (%)	-0.039349682	-0.0348519786	0.828557063851181	43	-11.4300883041444	ns	src	1	1	src_1
Diff_3to5vs1_tap	Diff_3to5vs1	tap	src_1_1	3	Tapping	Delta pixel (%)	-0.032905	-0.0358255	0.824122747341743	37	8.87555082814162	ns	src	1	1	src_1
Med_Act1_tap	Med_Act1	tap	src_1_1	3	Tapping	Delta pixel (%)	0.0445872	0.0358255	0.689125607555978	35	-19.6507069293429	ns	src	1	1	src_1
Med_all_Act1_tap	Med_all_Act1	tap	src_1_1	3	Tapping	Delta pixel (%)	0.0443925	0.0112233	0.123237047063601	48	-74.7180266936983	ns	src	1	1	src_1
LM_tap	LM	tap	src_1_1	3	Tapping	Delta pixel (%)	0.00703492647894767	0.0095453477936741	0.00170595525497771	3.14379078817727	35.6851108855079	**	src	1	1	src_1
mean_Mean_B	mean_Mean	B	src_1_2	1	Activity	Delta pixel (%)	0.0279374166733333	0.02073421729	0.696997395449408	58	-25.7833409135816	ns	src	1	2	src_1
sd_Mean_B	sd_Mean	B	src_1_2	1	Activity	Delta pixel (%)	0.0222199509657841	0.0151442136867368	0.750100742051207	47	-31.8440724281664	ns	src	1	2	src_1
mean_Mean_D	mean_Mean	D	src_1_2	1	Activity	Delta pixel (%)	0.0313836760555556	0.035250631295	0.546631284092585	61	12.3215496890777	ns	src	1	2	src_1
sd_Mean_D	sd_Mean	D	src_1_2	1	Activity	Delta pixel (%)	0.0229098409503124	0.0222179789392056	0.373757924222321	39	-3.01993371585337	ns	src	1	2	src_1
mean_Mean_L	mean_Mean	L	src_1_2	1	Activity	Delta pixel (%)	0.00696513523333333	0.00939036413666667	0.915533932871394	54	34.819552271244	ns	src	1	2	src_1
sd_Mean_L	sd_Mean	L	src_1_2	1	Activity	Delta pixel (%)	0.00593267338546294	0.0105771134214648	0.915533932871394	54	78.2857867649058	ns	src	1	2	src_1
median_trans_DL	Transition_Diff	DL	src_1_2	2	Light_Dark_Transitions	Delta pixel (%)	-0.0249473967	-0.022446298575	0.546631284092585	61	-10.0254874489569	ns	src	1	2	src_1
median_trans_LD	Transition_Diff	LD	src_1_2	2	Light_Dark_Transitions	Delta pixel (%)	0.0360729521666667	0.0314661900916667	0.859619637328616	49	-12.7706821823607	ns	src	1	2	src_1
Diff_21to30vs1_tap	Diff_21to30vs1	tap	src_1_2	3	Tapping	Delta pixel (%)	-0.0600857118	-0.0263239947	0.180652680652681	31	-56.1892604557611	ns	src	1	2	src_1
Diff_3to5vs1_tap	Diff_3to5vs1	tap	src_1_2	3	Tapping	Delta pixel (%)	-0.0594496613333333	-0.026479758	0.365967365967366	28	-55.4585217037177	ns	src	1	2	src_1
Med_Act1_tap	Med_Act1	tap	src_1_2	3	Tapping	Delta pixel (%)	0.0654206	0.030568545	0.234265734265734	12	-53.2738235357059	ns	src	1	2	src_1
Med_all_Act1_tap	Med_all_Act1	tap	src_1_2	3	Tapping	Delta pixel (%)	0.0288162	0.004867603	0.969919437760563	51	-83.1081023868518	ns	src	1	2	src_1
LM_tap	LM	tap	src_1_2	3	Tapping	Delta pixel (%)	0.0104299741991474	0.000180098418331228	0.949595958466587	0.0632254756695205	-98.273261132842	ns	src	1	2	src_1
mean_Mean_B	mean_Mean	B	src_1_3	1	Activity	Delta pixel (%)	0.00770679281666667	0.000705529055333333	0.185184786347796	63	-90.845361071501	ns	src	1	3	src_1
sd_Mean_B	sd_Mean	B	src_1_3	1	Activity	Delta pixel (%)	0.00897284585061923	0.00268145912629694	0.302163094579301	69	-70.1158453968995	ns	src	1	3	src_1
mean_Mean_D	mean_Mean	D	src_1_3	1	Activity	Delta pixel (%)	0.0287447392686111	0.0337050376177778	0.720314184153193	99	17.2563692535672	ns	src	1	3	src_1
sd_Mean_D	sd_Mean	D	src_1_3	1	Activity	Delta pixel (%)	0.0216581194704346	0.0215982763152663	0.867376497509759	95	-0.276308177401888	ns	src	1	3	src_1
mean_Mean_L	mean_Mean	L	src_1_3	1	Activity	Delta pixel (%)	0.00345426976583333	0.000818139235	0.279954033990917	68	-76.3151319826746	ns	src	1	3	src_1
sd_Mean_L	sd_Mean	L	src_1_3	1	Activity	Delta pixel (%)	0.00656319575440703	0.00256578952630199	0.258840480000798	67	-60.9063995298461	ns	src	1	3	src_1
median_trans_DL	Transition_Diff	DL	src_1_3	2	Light_Dark_Transitions	Delta pixel (%)	-0.0212473015125	-0.020939833	0.867376497509759	95	-1.44709441017307	ns	src	1	3	src_1
median_trans_LD	Transition_Diff	LD	src_1_3	2	Light_Dark_Transitions	Delta pixel (%)	0.0250353498291667	0.0359142568583333	0.154582292617021	121	43.4541841971488	ns	src	1	3	src_1
Diff_21to30vs1_tap	Diff_21to30vs1	tap	src_1_3	3	Tapping	Delta pixel (%)	-0.067190519	-0.0328908	0.449136810154444	79	-51.0484507494279	ns	src	1	3	src_1
Diff_3to5vs1_tap	Diff_3to5vs1	tap	src_1_3	3	Tapping	Delta pixel (%)	-0.0713719	-0.0207788383333333	0.211496674008452	87	-70.886527704414	ns	src	1	3	src_1
Med_Act1_tap	Med_Act1	tap	src_1_3	3	Tapping	Delta pixel (%)	0.0713719	0.0328908	0.525398682620381	55	-53.9163172060713	ns	src	1	3	src_1
Med_all_Act1_tap	Med_all_Act1	tap	src_1_3	3	Tapping	Delta pixel (%)	0.05213975	0.0307142	0.941796210418708	93	-41.0925445557372	ns	src	1	3	src_1
LM_tap	LM	tap	src_1_3	3	Tapping	Delta pixel (%)	0.0209750944537223	-0.0086298491223576	0.00178695539056319	-3.12979127356647	-141.143314712588	**	src	1	3	src_1
mean_Mean_B	mean_Mean	B	srrm3_17_1	1	Activity	Delta pixel (%)	0.019384810372	0.0694378848733333	0.00341658610604633	108	258.207707688652	**	srrm3	17	1	srrm3_17
sd_Mean_B	sd_Mean	B	srrm3_17_1	1	Activity	Delta pixel (%)	0.0222026339233797	0.0463353832633884	0.00204848321687735	110	108.693182184103	**	srrm3	17	1	srrm3_17
mean_Mean_D	mean_Mean	D	srrm3_17_1	1	Activity	Delta pixel (%)	0.0405293114316667	0.0185860768688889	0.30540510774728	46	-54.1416416604426	ns	srrm3	17	1	srrm3_17
sd_Mean_D	sd_Mean	D	srrm3_17_1	1	Activity	Delta pixel (%)	0.0261095129661566	0.0229905940715209	0.926298657594929	61	-11.9455268992511	ns	srrm3	17	1	srrm3_17
mean_Mean_L	mean_Mean	L	srrm3_17_1	1	Activity	Delta pixel (%)	0.00465441671333333	0.0344915563333333	0.00341658610604633	108	641.050027483071	**	srrm3	17	1	srrm3_17
sd_Mean_L	sd_Mean	L	srrm3_17_1	1	Activity	Delta pixel (%)	0.0101620854524622	0.0372466862022653	0.00204848321687735	110	266.526008627892	**	srrm3	17	1	srrm3_17
median_trans_DL	Transition_Diff	DL	srrm3_17_1	2	Light_Dark_Transitions	Delta pixel (%)	-0.0196764525833333	0.0148647691666667	0.0043490497925819	107	-175.545981185946	**	srrm3	17	1	srrm3_17
median_trans_LD	Transition_Diff	LD	srrm3_17_1	2	Light_Dark_Transitions	Delta pixel (%)	0.030064155625	0.00201551271666667	0.000878620639019078	13	-93.2959610048364	***	srrm3	17	1	srrm3_17
Diff_21to30vs1_tap	Diff_21to30vs1	tap	srrm3_17_1	3	Tapping	Delta pixel (%)	-0.0623053	-0.03566977	0.234851835471031	77	-42.7500228712485	ns	srrm3	17	1	srrm3_17
Diff_3to5vs1_tap	Diff_3to5vs1	tap	srrm3_17_1	3	Tapping	Delta pixel (%)	-0.0337487	-0.0210281	0.555586828032649	68	-37.6921185112316	ns	srrm3	17	1	srrm3_17
Med_Act1_tap	Med_Act1	tap	srrm3_17_1	3	Tapping	Delta pixel (%)	0.0689252	0.0856698	0.946728349149661	60	24.2938721976868	ns	srrm3	17	1	srrm3_17
Med_all_Act1_tap	Med_all_Act1	tap	srrm3_17_1	3	Tapping	Delta pixel (%)	0.067757	0.0856698	0.776545150199837	68	26.4368257154242	ns	srrm3	17	1	srrm3_17
LM_tap	LM	tap	srrm3_17_1	3	Tapping	Delta pixel (%)	0.0584409797940301	-0.013304685897762	0.0213827953804409	-2.30368454847164	-122.766021282759	*	srrm3	17	1	srrm3_17
mean_Mean_B	mean_Mean	B	srrm3_5_1	1	Activity	Delta pixel (%)	0.015339574364	0.022868228444	0.427822177822178	38	49.0799412118552	ns	srrm3	5	1	srrm3_5A
sd_Mean_B	sd_Mean	B	srrm3_5_1	1	Activity	Delta pixel (%)	0.0164372605517373	0.0293192965695555	0.147102897102897	44	78.3709425136337	ns	srrm3	5	1	srrm3_5A
mean_Mean_D	mean_Mean	D	srrm3_5_1	1	Activity	Delta pixel (%)	0.0246727328211111	0.0330897725055556	0.367632367632368	39	34.1147441812463	ns	srrm3	5	1	srrm3_5A
sd_Mean_D	sd_Mean	D	srrm3_5_1	1	Activity	Delta pixel (%)	0.0206125960211373	0.0302131821136126	0.0934065934065934	46	46.5763074317777	ns	srrm3	5	1	srrm3_5A
mean_Mean_L	mean_Mean	L	srrm3_5_1	1	Activity	Delta pixel (%)	0.00280049880666667	0.0460909021475	0.00024975024975025	60	1545.81045482966	***	srrm3	5	1	srrm3_5A
sd_Mean_L	sd_Mean	L	srrm3_5_1	1	Activity	Delta pixel (%)	0.00732448747710972	0.0403502199914358	0.00024975024975025	60	450.894791171904	***	srrm3	5	1	srrm3_5A
median_trans_DL	Transition_Diff	DL	srrm3_5_1	2	Light_Dark_Transitions	Delta pixel (%)	-0.0104229299333333	0.0114608052916667	0.015984015984016	52	-209.957616188267	*	srrm3	5	1	srrm3_5A
median_trans_LD	Transition_Diff	LD	srrm3_5_1	2	Light_Dark_Transitions	Delta pixel (%)	0.0252693948	-0.0354415530833333	0.010989010989011	7	-240.25485518685	*	srrm3	5	1	srrm3_5A
Diff_21to30vs1_tap	Diff_21to30vs1	tap	srrm3_5_1	3	Tapping	Delta pixel (%)	-0.057126115	-0.0629480635	1	27	10.1913958265847	ns	srrm3	5	1	srrm3_5A
Diff_3to5vs1_tap	Diff_3to5vs1	tap	srrm3_5_1	3	Tapping	Delta pixel (%)	-0.0638629	-0.03459235	0.775624375624376	30	-45.8334181504442	ns	srrm3	5	1	srrm3_5A
Med_Act1_tap	Med_Act1	tap	srrm3_5_1	3	Tapping	Delta pixel (%)	0.0638629	0.11857475	0.238173287911751	37.5	85.6707885172768	ns	srrm3	5	1	srrm3_5A
Med_all_Act1_tap	Med_all_Act1	tap	srrm3_5_1	3	Tapping	Delta pixel (%)	0.0580218	0.11857475	0.174522833155461	43	104.362412058916	ns	srrm3	5	1	srrm3_5A
LM_tap	LM	tap	srrm3_5_1	3	Tapping	Delta pixel (%)	0.0951637893721563	-0.0756909671616374	4.29914102786004e-31	-11.888235965715	-179.537571655153	***	srrm3	5	1	srrm3_5A
mean_Mean_B	mean_Mean	B	srrm34_1217_1	1	Activity	Delta pixel (%)	0.026314758542	0.0231963903686667	0.658978328173375	36	-11.8502632975189	ns	srrm34	1217	1	srrm34_1217
sd_Mean_B	sd_Mean	B	srrm34_1217_1	1	Activity	Delta pixel (%)	0.0244664081759738	0.0352861636509877	0.17858617131063	59	44.2229010371819	ns	srrm34	1217	1	srrm34_1217
mean_Mean_D	mean_Mean	D	srrm34_1217_1	1	Activity	Delta pixel (%)	0.0413941926911111	0.00884293562777778	5.15995872033024e-05	0	-78.6372554871044	***	srrm34	1217	1	srrm34_1217
sd_Mean_D	sd_Mean	D	srrm34_1217_1	1	Activity	Delta pixel (%)	0.0277423590337828	0.0172465288323476	0.0200206398348813	14	-37.8332289213548	*	srrm34	1217	1	srrm34_1217
mean_Mean_L	mean_Mean	L	srrm34_1217_1	1	Activity	Delta pixel (%)	0.00751051702166667	0.0171407351925	0.109339525283798	62	128.223105587161	ns	srrm34	1217	1	srrm34_1217
sd_Mean_L	sd_Mean	L	srrm34_1217_1	1	Activity	Delta pixel (%)	0.0120037649079398	0.0260229533186322	0.0407636738906089	67	116.789928145123	*	srrm34	1217	1	srrm34_1217
median_trans_DL	Transition_Diff	DL	srrm34_1217_1	2	Light_Dark_Transitions	Delta pixel (%)	-0.0229617040083333	0.0186520920916667	0.00020639834881321	82	-181.231306199651	***	srrm34	1217	1	srrm34_1217
median_trans_LD	Transition_Diff	LD	srrm34_1217_1	2	Light_Dark_Transitions	Delta pixel (%)	0.0377758317583333	-0.0148737783333333	0.00020639834881321	2	-139.37379441037	***	srrm34	1217	1	srrm34_1217
Diff_21to30vs1_tap	Diff_21to30vs1	tap	srrm34_1217_1	3	Tapping	Delta pixel (%)	-0.0794781885	-0.0033099684	0.000171998624011008	70	-95.8353751356575	***	srrm34	1217	1	srrm34_1217
Diff_3to5vs1_tap	Diff_3to5vs1	tap	srrm34_1217_1	3	Tapping	Delta pixel (%)	-0.0445874333333333	0.0171339333333333	0.00120399036807706	67	-138.427718422904	**	srrm34	1217	1	srrm34_1217
Med_Act1_tap	Med_Act1	tap	srrm34_1217_1	3	Tapping	Delta pixel (%)	0.0915109	0.0144081	0.000687994496044032	2	-84.2553182189226	***	srrm34	1217	1	srrm34_1217
Med_all_Act1_tap	Med_all_Act1	tap	srrm34_1217_1	3	Tapping	Delta pixel (%)	0.0915109	0.0142134	0.00020639834881321	2	-84.4680797588047	***	srrm34	1217	1	srrm34_1217
LM_tap	LM	tap	srrm34_1217_1	3	Tapping	Delta pixel (%)	0.0398921037373225	0.00296588429460411	0.523778182573656	0.637688646419344	-92.5652346786884	ns	srrm34	1217	1	srrm34_1217
mean_Mean_B	mean_Mean	B	srrm34_1217_2	1	Activity	Delta pixel (%)	0.0545775995406667	0.030086452648	0.0594980467103229	35	-44.873990609312	ns	srrm34	1217	2	srrm34_1217
sd_Mean_B	sd_Mean	B	srrm34_1217_2	1	Activity	Delta pixel (%)	0.0373126431011092	0.0381095447757431	0.525398682620381	77	2.13574169075748	ns	srrm34	1217	2	srrm34_1217
mean_Mean_D	mean_Mean	D	srrm34_1217_2	1	Activity	Delta pixel (%)	0.0588768366138889	0.0484048316411111	0.037417959614756	32	-17.7862901185616	*	srrm34	1217	2	srrm34_1217
sd_Mean_D	sd_Mean	D	srrm34_1217_2	1	Activity	Delta pixel (%)	0.0323604417856854	0.0415398935017057	0.0908423922288507	94	28.3662744063058	ns	srrm34	1217	2	srrm34_1217
mean_Mean_L	mean_Mean	L	srrm34_1217_2	1	Activity	Delta pixel (%)	0.01840108701	0.0442581328533333	0.012886830493507	106	140.519121665375	*	srrm34	1217	2	srrm34_1217
sd_Mean_L	sd_Mean	L	srrm34_1217_2	1	Activity	Delta pixel (%)	0.0265434224577679	0.0370298466463036	0.0225001812025638	103	39.5066770504832	*	srrm34	1217	2	srrm34_1217
median_trans_DL	Transition_Diff	DL	srrm34_1217_2	2	Light_Dark_Transitions	Delta pixel (%)	-0.0194228522166667	0.00498196718333333	0.00862524203485302	108	-125.650028779287	**	srrm34	1217	2	srrm34_1217
median_trans_LD	Transition_Diff	LD	srrm34_1217_2	2	Light_Dark_Transitions	Delta pixel (%)	0.0460486291916667	0.00438162171666667	0.0512189385523616	34	-90.4847944584209	ns	srrm34	1217	2	srrm34_1217
Diff_21to30vs1_tap	Diff_21to30vs1	tap	srrm34_1217_2	3	Tapping	Delta pixel (%)	-0.0828271042	-0.024338025	0.0358279491406426	92	-70.6158687605065	*	srrm34	1217	2	srrm34_1217
Diff_3to5vs1_tap	Diff_3to5vs1	tap	srrm34_1217_2	3	Tapping	Delta pixel (%)	-0.06314883	-0.0178479016666667	0.0691506635779082	88	-71.7367658804341	ns	srrm34	1217	2	srrm34_1217
Med_Act1_tap	Med_Act1	tap	srrm34_1217_2	3	Tapping	Delta pixel (%)	0.09365265	0.07048285	0.235140821241333	41.5	-24.740143498342	ns	srrm34	1217	2	srrm34_1217
Med_all_Act1_tap	Med_all_Act1	tap	srrm34_1217_2	3	Tapping	Delta pixel (%)	0.09365265	0.0693146	0.147885682645852	42	-25.9875721615993	ns	srrm34	1217	2	srrm34_1217
LM_tap	LM	tap	srrm34_1217_2	3	Tapping	Delta pixel (%)	0.0628968099948667	-0.0140995015553745	0.0196918448526677	-2.33484506636707	-122.416878624727	*	srrm34	1217	2	srrm34_1217
mean_Mean_B	mean_Mean	B	srrm4_12_1	1	Activity	Delta pixel (%)	0.0491655319973333	0.0473902504253333	0.265095428643685	42	-3.61082551104357	ns	srrm4	12	1	srrm4_12A
sd_Mean_B	sd_Mean	B	srrm4_12_1	1	Activity	Delta pixel (%)	0.0452337847472981	0.0397159505504292	0.466358292849072	48	-12.1984800248193	ns	srrm4	12	1	srrm4_12A
mean_Mean_D	mean_Mean	D	srrm4_12_1	1	Activity	Delta pixel (%)	0.0818560109361111	0.0636803209311111	0.131450458277757	36	-22.2044658628505	ns	srrm4	12	1	srrm4_12A
sd_Mean_D	sd_Mean	D	srrm4_12_1	1	Activity	Delta pixel (%)	0.0472592591500455	0.0383717297964982	0.0282268097586445	26	-18.8059007131912	*	srrm4	12	1	srrm4_12A
mean_Mean_L	mean_Mean	L	srrm4_12_1	1	Activity	Delta pixel (%)	0.0425869189708333	0.0275023061666667	0.213242942277806	40	-35.4207657391175	ns	srrm4	12	1	srrm4_12A
sd_Mean_L	sd_Mean	L	srrm4_12_1	1	Activity	Delta pixel (%)	0.0462094035672232	0.0419668104031807	0.466358292849072	48	-9.18123333461899	ns	srrm4	12	1	srrm4_12A
median_trans_DL	Transition_Diff	DL	srrm4_12_1	2	Light_Dark_Transitions	Delta pixel (%)	-0.0300283643916667	-0.0114471413833333	0.100555970255795	86	-61.8789047780768	ns	srrm4	12	1	srrm4_12A
median_trans_LD	Transition_Diff	LD	srrm4_12_1	2	Light_Dark_Transitions	Delta pixel (%)	0.0352770701833333	0.0301490159	0.776331085794001	65	-14.536508436452	ns	srrm4	12	1	srrm4_12A
Diff_21to30vs1_tap	Diff_21to30vs1	tap	srrm4_12_1	3	Tapping	Delta pixel (%)	-0.1412304595	-0.1279022798	0.776331085794001	65	-9.43718497212706	ns	srrm4	12	1	srrm4_12A
Diff_3to5vs1_tap	Diff_3to5vs1	tap	srrm4_12_1	3	Tapping	Delta pixel (%)	-0.107022022	-0.0989096666666667	0.466358292849072	72	-7.58008041871356	ns	srrm4	12	1	srrm4_12A
Med_Act1_tap	Med_Act1	tap	srrm4_12_1	3	Tapping	Delta pixel (%)	0.194509	0.170171	0.466358292849072	48	-12.5125315538099	ns	srrm4	12	1	srrm4_12A
Med_all_Act1_tap	Med_all_Act1	tap	srrm4_12_1	3	Tapping	Delta pixel (%)	0.194509	0.170171	0.466358292849072	48	-12.5125315538099	ns	srrm4	12	1	srrm4_12A
LM_tap	LM	tap	srrm4_12_1	3	Tapping	Delta pixel (%)	0.0861967114466274	-0.00699237612550888	0.314189886118214	-1.00682260367931	-108.112114729387	ns	srrm4	12	1	srrm4_12A
mean_Mean_B	mean_Mean	B	srrm4_12_2	1	Activity	Delta pixel (%)	0.042985899806	0.0371324156973333	0.639482338626952	113	-13.6172189836297	ns	srrm4	12	2	srrm4_12A
sd_Mean_B	sd_Mean	B	srrm4_12_2	1	Activity	Delta pixel (%)	0.0349281140534001	0.0356787622399249	0.895751245769306	130	2.14912315442261	ns	srrm4	12	2	srrm4_12A
mean_Mean_D	mean_Mean	D	srrm4_12_2	1	Activity	Delta pixel (%)	0.0470423557294444	0.0419538716088889	0.721959118064058	116	-10.8168140001769	ns	srrm4	12	2	srrm4_12A
sd_Mean_D	sd_Mean	D	srrm4_12_2	1	Activity	Delta pixel (%)	0.028464391029397	0.0288800442208311	0.51152812812609	108	1.46025675028433	ns	srrm4	12	2	srrm4_12A
mean_Mean_L	mean_Mean	L	srrm4_12_2	1	Activity	Delta pixel (%)	0.0183042104175	0.0164008223983333	0.95522077670842	128	-10.398634935637	ns	srrm4	12	2	srrm4_12A
sd_Mean_L	sd_Mean	L	srrm4_12_2	1	Activity	Delta pixel (%)	0.0256494350219405	0.0227546785498438	0.925434926848969	123	-11.285848868096	ns	srrm4	12	2	srrm4_12A
median_trans_DL	Transition_Diff	DL	srrm4_12_2	2	Light_Dark_Transitions	Delta pixel (%)	-0.0204084512916667	-0.016124686725	0.464257608038086	146	-20.9901501365557	ns	srrm4	12	2	srrm4_12A
median_trans_LD	Transition_Diff	LD	srrm4_12_2	2	Light_Dark_Transitions	Delta pixel (%)	0.0130771710666667	0.0215092635583333	0.925434926848969	129	64.4794845053287	ns	srrm4	12	2	srrm4_12A
Diff_21to30vs1_tap	Diff_21to30vs1	tap	srrm4_12_2	3	Tapping	Delta pixel (%)	-0.0692951407	-0.0919003	0.231789633710345	76	32.621564905777	ns	srrm4	12	2	srrm4_12A
Diff_3to5vs1_tap	Diff_3to5vs1	tap	srrm4_12_2	3	Tapping	Delta pixel (%)	-0.0542575166666667	-0.0759345666666667	0.423105475126214	85	39.9521602383202	ns	srrm4	12	2	srrm4_12A
Med_Act1_tap	Med_Act1	tap	srrm4_12_2	3	Tapping	Delta pixel (%)	0.08430685	0.0985202	0.0831638735154221	144	16.8590689843115	ns	srrm4	12	2	srrm4_12A
Med_all_Act1_tap	Med_all_Act1	tap	srrm4_12_2	3	Tapping	Delta pixel (%)	0.0829439	0.0961838	0.0907708413459035	171	15.9624758421053	ns	srrm4	12	2	srrm4_12A
LM_tap	LM	tap	srrm4_12_2	3	Tapping	Delta pixel (%)	0.0455669312578945	-0.000875275672752534	0.811675206965782	-0.238309364005066	-101.920857184344	ns	srrm4	12	2	srrm4_12A
mean_Mean_B	mean_Mean	B	srrm4_15_1	1	Activity	Delta pixel (%)	1.29802666666667e-07	2.99843966666667e-05	0.0586380414485385	95	22999.9851055962	ns	srrm4	15	1	srrm4_15
sd_Mean_B	sd_Mean	B	srrm4_15_1	1	Activity	Delta pixel (%)	1.00544713258663e-06	0.000223423930968053	0.0508321524167165	96	22121.3504546251	ns	srrm4	15	1	srrm4_15
mean_Mean_D	mean_Mean	D	srrm4_15_1	1	Activity	Delta pixel (%)	0.0433267567894444	0.0370857340883333	0.214393225565658	43	-14.4045462055715	ns	srrm4	15	1	srrm4_15
sd_Mean_D	sd_Mean	D	srrm4_15_1	1	Activity	Delta pixel (%)	0.0364636086397503	0.032235659616401	0.568560827007455	54	-11.5949824525602	ns	srrm4	15	1	srrm4_15
mean_Mean_L	mean_Mean	L	srrm4_15_1	1	Activity	Delta pixel (%)	0.0009107276625	0.001117114825	1	64	22.6617869422628	ns	srrm4	15	1	srrm4_15
sd_Mean_L	sd_Mean	L	srrm4_15_1	1	Activity	Delta pixel (%)	0.00253301653508466	0.00310041032915332	0.976103748482265	63	22.3999246041122	ns	srrm4	15	1	srrm4_15
median_trans_DL	Transition_Diff	DL	srrm4_15_1	2	Light_Dark_Transitions	Delta pixel (%)	-0.0453700133166667	-0.0262119741583333	0.0159054537840377	103	-42.2262145364979	*	srrm4	15	1	srrm4_15
median_trans_LD	Transition_Diff	LD	srrm4_15_1	2	Light_Dark_Transitions	Delta pixel (%)	0.0162237156583333	0.00420154870833333	0.372486202178167	49	-74.1024263688004	ns	srrm4	15	1	srrm4_15
Diff_21to30vs1_tap	Diff_21to30vs1	tap	srrm4_15_1	3	Tapping	Delta pixel (%)	-0.0288162	-0.0436137	0.146853146853147	11	51.3513232140254	ns	srrm4	15	1	srrm4_15
Diff_3to5vs1_tap	Diff_3to5vs1	tap	srrm4_15_1	3	Tapping	Delta pixel (%)	-0.0288162	-0.0385514	0.518481518481519	17	33.7837744046751	ns	srrm4	15	1	srrm4_15
Med_Act1_tap	Med_Act1	tap	srrm4_15_1	3	Tapping	Delta pixel (%)	0.0288162	0.0436137	0.0829170829170829	36	51.3513232140254	ns	srrm4	15	1	srrm4_15
Med_all_Act1_tap	Med_all_Act1	tap	srrm4_15_1	3	Tapping	Delta pixel (%)	0.013045158	0.03699375	0.567297799552082	73.5	183.582230280385	ns	srrm4	15	1	srrm4_15
LM_tap	LM	tap	srrm4_15_1	3	Tapping	Delta pixel (%)	0.0139012417644018	-0.0115631460690135	3.42719827400272e-13	-7.35356693236948	-183.180670223464	***	srrm4	15	1	srrm4_15
mean_Mean_B	mean_Mean	B	vav2_1_1	1	Activity	Delta pixel (%)	0.0433558288	0.0529653411613333	0.810041728361825	73	22.1642916934235	ns	vav2	1	1	vav2_1
sd_Mean_B	sd_Mean	B	vav2_1_1	1	Activity	Delta pixel (%)	0.0325315280324465	0.0333013060142239	0.810041728361825	83	2.36625215086628	ns	vav2	1	1	vav2_1
mean_Mean_D	mean_Mean	D	vav2_1_1	1	Activity	Delta pixel (%)	0.0610458491755556	0.0432553425427778	0.469593677287849	64	-29.1428604451318	ns	vav2	1	1	vav2_1
sd_Mean_D	sd_Mean	D	vav2_1_1	1	Activity	Delta pixel (%)	0.0347363346535479	0.0305828706076495	0.688522200642271	70	-11.9571166253551	ns	vav2	1	1	vav2_1
mean_Mean_L	mean_Mean	L	vav2_1_1	1	Activity	Delta pixel (%)	0.0193671236533333	0.0118871119783333	0.205086629617522	54	-38.6222126160309	ns	vav2	1	1	vav2_1
sd_Mean_L	sd_Mean	L	vav2_1_1	1	Activity	Delta pixel (%)	0.0234804836373012	0.0180809451017783	0.247091129357922	56	-22.9958574062129	ns	vav2	1	1	vav2_1
median_trans_DL	Transition_Diff	DL	vav2_1_1	2	Light_Dark_Transitions	Delta pixel (%)	-0.0481000560166667	-0.0254774158333333	0.0523235197969348	114	-47.0324612002418	ns	vav2	1	1	vav2_1
median_trans_LD	Transition_Diff	LD	vav2_1_1	2	Light_Dark_Transitions	Delta pixel (%)	0.0418685371833333	0.035182912525	0.611412418514317	88	-15.9681352827265	ns	vav2	1	1	vav2_1
Diff_21to30vs1_tap	Diff_21to30vs1	tap	vav2_1_1	3	Tapping	Delta pixel (%)	-0.077881647	-0.08235985	0.574292636963252	67	5.7500106539863	ns	vav2	1	1	vav2_1
Diff_3to5vs1_tap	Diff_3to5vs1	tap	vav2_1_1	3	Tapping	Delta pixel (%)	-0.0464694	-0.0471831333333333	0.936161759898467	80	1.53592112946012	ns	vav2	1	1	vav2_1
Med_Act1_tap	Med_Act1	tap	vav2_1_1	3	Tapping	Delta pixel (%)	0.0856698	0.0860592	0.810041728361825	83	0.454535904134244	ns	vav2	1	1	vav2_1
Med_all_Act1_tap	Med_all_Act1	tap	vav2_1_1	3	Tapping	Delta pixel (%)	0.0856698	0.0860592	0.810041728361825	83	0.454535904134244	ns	vav2	1	1	vav2_1
LM_tap	LM	tap	vav2_1_1	3	Tapping	Delta pixel (%)	0.0552976249988821	-0.0186197270019944	4.35626516648898e-05	-4.10065000705096	-133.671838532615	***	vav2	1	1	vav2_1
mean_Mean_B	mean_Mean	B	vav2_1_2	1	Activity	Delta pixel (%)	0.0234268906613333	0.0263598632426667	0.331800007772548	111	12.5196835710438	ns	vav2	1	2	vav2_1
sd_Mean_B	sd_Mean	B	vav2_1_2	1	Activity	Delta pixel (%)	0.0192852308851885	0.0231110292632777	0.244923802360873	115	19.8379703145143	ns	vav2	1	2	vav2_1
mean_Mean_D	mean_Mean	D	vav2_1_2	1	Activity	Delta pixel (%)	0.0388466765272222	0.0369745508066667	0.308478097036449	68	-4.81926869405068	ns	vav2	1	2	vav2_1
sd_Mean_D	sd_Mean	D	vav2_1_2	1	Activity	Delta pixel (%)	0.0245679634883617	0.0241637510798196	0.381642461276328	71	-1.6452825189748	ns	vav2	1	2	vav2_1
mean_Mean_L	mean_Mean	L	vav2_1_2	1	Activity	Delta pixel (%)	0.0191871243533333	0.0131147722183333	0.688785813728605	81	-31.6480574325619	ns	vav2	1	2	vav2_1
sd_Mean_L	sd_Mean	L	vav2_1_2	1	Activity	Delta pixel (%)	0.0199052333528321	0.0169917594908918	0.620606395892437	79	-14.6367229677609	ns	vav2	1	2	vav2_1
median_trans_DL	Transition_Diff	DL	vav2_1_2	2	Light_Dark_Transitions	Delta pixel (%)	-0.0131820754166667	-0.0130565312666667	1	90	-0.952385311354458	ns	vav2	1	2	vav2_1
median_trans_LD	Transition_Diff	LD	vav2_1_2	2	Light_Dark_Transitions	Delta pixel (%)	0.0396879041083333	0.02114687245	0.207851187713888	63	-46.7170843986197	ns	vav2	1	2	vav2_1
Diff_21to30vs1_tap	Diff_21to30vs1	tap	vav2_1_2	3	Tapping	Delta pixel (%)	-0.084345809	-0.055957966	0.395806756172889	93	-33.6564950132851	ns	vav2	1	2	vav2_1
Diff_3to5vs1_tap	Diff_3to5vs1	tap	vav2_1_2	3	Tapping	Delta pixel (%)	-0.0734684666666667	-0.0421859	0.24092301291386	99	-42.5795828958819	ns	vav2	1	2	vav2_1
Med_Act1_tap	Med_Act1	tap	vav2_1_2	3	Tapping	Delta pixel (%)	0.0926791	0.084891	0.685995685714902	68.5	-8.40329696770902	ns	vav2	1	2	vav2_1
Med_all_Act1_tap	Med_all_Act1	tap	vav2_1_2	3	Tapping	Delta pixel (%)	0.08897975	0.0804128	0.597658394056708	78.5	-9.62797715210482	ns	vav2	1	2	vav2_1
LM_tap	LM	tap	vav2_1_2	3	Tapping	Delta pixel (%)	0.0405902257985043	-0.0046580200573553	0.242677800438069	-1.16880168213474	-111.475718515286	ns	vav2	1	2	vav2_1
mean_Mean_B	mean_Mean	B	vdac3_5_1	1	Activity	Delta pixel (%)	0.0400359472673333	0.042828554264	0.739898141971099	72	6.97524896318675	ns	vdac3	5	1	vdac_5
sd_Mean_B	sd_Mean	B	vdac3_5_1	1	Activity	Delta pixel (%)	0.0318904623737514	0.030708521178223	0.832752252458808	70	-3.70625292815203	ns	vdac3	5	1	vdac_5
mean_Mean_D	mean_Mean	D	vdac3_5_1	1	Activity	Delta pixel (%)	0.0428612129461111	0.0466553659477778	0.694702524558494	73	8.85218298986781	ns	vdac3	5	1	vdac_5
sd_Mean_D	sd_Mean	D	vdac3_5_1	1	Activity	Delta pixel (%)	0.0254658677068213	0.0286528415521816	0.525398682620381	77	12.5146878247022	ns	vdac3	5	1	vdac_5
mean_Mean_L	mean_Mean	L	vdac3_5_1	1	Activity	Delta pixel (%)	0.0179088964283333	0.0198206384866667	0.880111946204287	69	10.6748177699481	ns	vdac3	5	1	vdac_5
sd_Mean_L	sd_Mean	L	vdac3_5_1	1	Activity	Delta pixel (%)	0.0213876727370668	0.024805572957809	0.486502997608126	78	15.9807018873012	ns	vdac3	5	1	vdac_5
median_trans_DL	Transition_Diff	DL	vdac3_5_1	2	Light_Dark_Transitions	Delta pixel (%)	-0.0276473574666667	-0.0175639911166667	0.169317154779532	89	-36.4713566645822	ns	vdac3	5	1	vdac_5
median_trans_LD	Transition_Diff	LD	vdac3_5_1	2	Light_Dark_Transitions	Delta pixel (%)	0.0301635775333333	0.02707348845	0.832752252458808	70	-10.2444382796388	ns	vdac3	5	1	vdac_5
Diff_21to30vs1_tap	Diff_21to30vs1	tap	vdac3_5_1	3	Tapping	Delta pixel (%)	-0.0884735023	-0.100117084	0.650549746390371	58	13.1605298731347	ns	vdac3	5	1	vdac_5
Diff_3to5vs1_tap	Diff_3to5vs1	tap	vdac3_5_1	3	Tapping	Delta pixel (%)	-0.0684710933333333	-0.10033734	0.565783926666953	56	46.5397076566812	ns	vdac3	5	1	vdac_5
Med_Act1_tap	Med_Act1	tap	vdac3_5_1	3	Tapping	Delta pixel (%)	0.09443145	0.106308	0.565783926666953	76	12.5769010218524	ns	vdac3	5	1	vdac_5
Med_all_Act1_tap	Med_all_Act1	tap	vdac3_5_1	3	Tapping	Delta pixel (%)	0.09443145	0.106308	0.565783926666953	76	12.5769010218524	ns	vdac3	5	1	vdac_5
LM_tap	LM	tap	vdac3_5_1	3	Tapping	Delta pixel (%)	0.0410023991693863	-0.0106273072495411	0.0213015924993913	-2.30518247672489	-125.918744914507	*	vdac3	5	1	vdac_5
mean_Mean_B	mean_Mean	B	vti1a_1_1	1	Activity	Delta pixel (%)	0.00804692690933333	0.0266614702906667	0.0227128908243459	86	231.324872104194	*	vti1a	1	1	vit1a_1
sd_Mean_B	sd_Mean	B	vti1a_1_1	1	Activity	Delta pixel (%)	0.0131651404026223	0.0200289593666786	0.0338652060014289	84	52.1363141914476	*	vti1a	1	1	vit1a_1
mean_Mean_D	mean_Mean	D	vti1a_1_1	1	Activity	Delta pixel (%)	0.0431880417188889	0.0396622331716667	0.422107304460246	42	-8.16385371249691	ns	vti1a	1	1	vit1a_1
sd_Mean_D	sd_Mean	D	vti1a_1_1	1	Activity	Delta pixel (%)	0.0254817380063573	0.0270662240414405	0.651052971796006	47	6.21812387635388	ns	vti1a	1	1	vit1a_1
mean_Mean_L	mean_Mean	L	vti1a_1_1	1	Activity	Delta pixel (%)	0.009801177955	0.0121157101966667	0.754370088116218	59	23.6148374439618	ns	vti1a	1	1	vit1a_1
sd_Mean_L	sd_Mean	L	vti1a_1_1	1	Activity	Delta pixel (%)	0.0146076515831974	0.01779783588309	0.862069200149696	57	21.8391319215339	ns	vti1a	1	1	vit1a_1
median_trans_DL	Transition_Diff	DL	vti1a_1_1	2	Light_Dark_Transitions	Delta pixel (%)	-0.0297768529666667	-0.0245667863166667	0.97227230973361	55	-17.4970358883538	ns	vti1a	1	1	vit1a_1
median_trans_LD	Transition_Diff	LD	vti1a_1_1	2	Light_Dark_Transitions	Delta pixel (%)	0.0297986636333333	0.0259787115833333	0.702085530568503	48	-12.8192059113917	ns	vti1a	1	1	vit1a_1
Diff_21to30vs1_tap	Diff_21to30vs1	tap	vti1a_1_1	3	Tapping	Delta pixel (%)	-0.0831775702	-0.0748636778	0.277317728710918	70	-9.99535377146662	ns	vti1a	1	1	vit1a_1
Diff_3to5vs1_tap	Diff_3to5vs1	tap	vti1a_1_1	3	Tapping	Delta pixel (%)	-0.0606178666666667	-0.0562694666666667	0.246909128023679	71	-7.17346260948368	ns	vti1a	1	1	vit1a_1
Med_Act1_tap	Med_Act1	tap	vti1a_1_1	3	Tapping	Delta pixel (%)	0.0864486	0.078271	0.270507387510085	38	-9.45949384952445	ns	vti1a	1	1	vit1a_1
Med_all_Act1_tap	Med_all_Act1	tap	vti1a_1_1	3	Tapping	Delta pixel (%)	0.0864486	0.078271	0.270507387510085	38	-9.45949384952445	ns	vti1a	1	1	vit1a_1
LM_tap	LM	tap	vti1a_1_1	3	Tapping	Delta pixel (%)	0.0314173038947018	0.0111727357786194	0.00895354195698163	2.61763614051759	-64.4376366092204	**	vti1a	1	1	vit1a_1
mean_Mean_B	mean_Mean	B	vti1a_1_2	1	Activity	Delta pixel (%)	0.0158737606253333	0.024095318624	0.457586634722341	122	51.793385277246	ns	vti1a	1	2	vit1a_1
sd_Mean_B	sd_Mean	B	vti1a_1_2	1	Activity	Delta pixel (%)	0.019653588209987	0.0206891836225933	0.934441045606229	106	5.26924346608658	ns	vti1a	1	2	vit1a_1
mean_Mean_D	mean_Mean	D	vti1a_1_2	1	Activity	Delta pixel (%)	0.0436701328333333	0.0424267201377778	1	104	-2.84728397850547	ns	vti1a	1	2	vit1a_1
sd_Mean_D	sd_Mean	D	vti1a_1_2	1	Activity	Delta pixel (%)	0.0260108181789821	0.0280308999557768	0.563958957245943	118	7.76631385792768	ns	vti1a	1	2	vit1a_1
mean_Mean_L	mean_Mean	L	vti1a_1_2	1	Activity	Delta pixel (%)	0.0168761296316667	0.0105675733716667	0.0644312056130744	59	-37.3815347339032	ns	vti1a	1	2	vit1a_1
sd_Mean_L	sd_Mean	L	vti1a_1_2	1	Activity	Delta pixel (%)	0.0211444758814961	0.0150438453977636	0.0710321297167793	60	-28.8521243937345	ns	vti1a	1	2	vit1a_1
median_trans_DL	Transition_Diff	DL	vti1a_1_2	2	Light_Dark_Transitions	Delta pixel (%)	-0.0253625502166667	-0.02264273725	0.680554890048772	114	-10.7237361520506	ns	vti1a	1	2	vit1a_1
median_trans_LD	Transition_Diff	LD	vti1a_1_2	2	Light_Dark_Transitions	Delta pixel (%)	0.0303506807666667	0.03243153275	1	103	6.85603067466837	ns	vti1a	1	2	vit1a_1
Diff_21to30vs1_tap	Diff_21to30vs1	tap	vti1a_1_2	3	Tapping	Delta pixel (%)	-0.044743005	-0.058761663	0.90179494309917	100	31.3315075730832	ns	vti1a	1	2	vit1a_1
Diff_3to5vs1_tap	Diff_3to5vs1	tap	vti1a_1_2	3	Tapping	Delta pixel (%)	-0.0233645	-0.0330997	0.837031887282165	98	41.6666310000214	ns	vti1a	1	2	vit1a_1
Med_Act1_tap	Med_Act1	tap	vti1a_1_2	3	Tapping	Delta pixel (%)	0.0708723	0.0771028	0.983278834085833	104.5	8.79116382564133	ns	vti1a	1	2	vit1a_1
Med_all_Act1_tap	Med_all_Act1	tap	vti1a_1_2	3	Tapping	Delta pixel (%)	0.0708723	0.0771028	0.983278834085833	104.5	8.79116382564133	ns	vti1a	1	2	vit1a_1
LM_tap	LM	tap	vti1a_1_2	3	Tapping	Delta pixel (%)	0.0434845078895654	0.00835613579980834	0.0106526417625189	2.55731673068793	-80.7836486938525	*	vti1a	1	2	vit1a_1
mean_Mean_B	mean_Mean	B	vti1a_1_3	1	Activity	Delta pixel (%)	0.00985636686933333	0.005623226774	0.560449589446763	72	-42.9482805525852	ns	vti1a	1	3	vit1a_1
sd_Mean_B	sd_Mean	B	vti1a_1_3	1	Activity	Delta pixel (%)	0.0129349211607207	0.00868576668898169	0.742446338155047	77	-32.8502541217057	ns	vti1a	1	3	vit1a_1
mean_Mean_D	mean_Mean	D	vti1a_1_3	1	Activity	Delta pixel (%)	0.0273842124861111	0.0291250889394444	0.781009971318223	90	6.35722664734757	ns	vti1a	1	3	vit1a_1
sd_Mean_D	sd_Mean	D	vti1a_1_3	1	Activity	Delta pixel (%)	0.0201704182918167	0.0203259582363433	0.979843233896269	83	0.771128998299844	ns	vti1a	1	3	vit1a_1
mean_Mean_L	mean_Mean	L	vti1a_1_3	1	Activity	Delta pixel (%)	0.00718213882916667	0.00512818000916667	0.899475237375359	81	-28.5981497831659	ns	vti1a	1	3	vit1a_1
sd_Mean_L	sd_Mean	L	vti1a_1_3	1	Activity	Delta pixel (%)	0.0130489109343542	0.0110781799543466	0.781009971318223	78	-15.1026471858214	ns	vti1a	1	3	vit1a_1
median_trans_DL	Transition_Diff	DL	vti1a_1_3	2	Light_Dark_Transitions	Delta pixel (%)	-0.0150881668833333	-0.015845945275	0.979843233896269	83	5.02233569873703	ns	vti1a	1	3	vit1a_1
median_trans_LD	Transition_Diff	LD	vti1a_1_3	2	Light_Dark_Transitions	Delta pixel (%)	0.0147971668083333	0.0263578955416667	0.231154622736262	108	78.1279881688072	ns	vti1a	1	3	vit1a_1
Diff_21to30vs1_tap	Diff_21to30vs1	tap	vti1a_1_3	3	Tapping	Delta pixel (%)	-0.0681464215	-0.0435747581	0.0526433830000932	122	-36.0571587753878	ns	vti1a	1	3	vit1a_1
Diff_3to5vs1_tap	Diff_3to5vs1	tap	vti1a_1_3	3	Tapping	Delta pixel (%)	-0.0311128833333333	-0.0141484613333333	0.251953156548661	107	-54.5253932856325	ns	vti1a	1	3	vit1a_1
Med_Act1_tap	Med_Act1	tap	vti1a_1_3	3	Tapping	Delta pixel (%)	0.07550505	0.0475078	0.0447891071138802	44.5	-37.0799701476921	*	vti1a	1	3	vit1a_1
Med_all_Act1_tap	Med_all_Act1	tap	vti1a_1_3	3	Tapping	Delta pixel (%)	0.07550505	0.0475078	0.0447891071138802	44.5	-37.0799701476921	*	vti1a	1	3	vit1a_1
LM_tap	LM	tap	vti1a_1_3	3	Tapping	Delta pixel (%)	0.0401212281628236	0.0100790811354515	0.000307933498553581	3.61737323621228	-74.8784331961433	***	vti1a	1	3	vit1a_1
mean_Mean_B	mean_Mean	B	vti1a_2_2	1	Activity	Delta pixel (%)	0.0473482177933333	0.0538596366133333	0.838442641622747	78	13.7521941130312	ns	vti1a	2	2	vti1a_2
sd_Mean_B	sd_Mean	B	vti1a_2_2	1	Activity	Delta pixel (%)	0.0443637438397047	0.040775781042189	0.878478571502532	79	-8.08760146681862	ns	vti1a	2	2	vti1a_2
mean_Mean_D	mean_Mean	D	vti1a_2_2	1	Activity	Delta pixel (%)	0.0572180355577778	0.0576164687344445	0.474226523913561	68	0.696341936214046	ns	vti1a	2	2	vti1a_2
sd_Mean_D	sd_Mean	D	vti1a_2_2	1	Activity	Delta pixel (%)	0.0432445729192552	0.0378326906466762	0.25857735278586	60	-12.5145929471517	ns	vti1a	2	2	vti1a_2
mean_Mean_L	mean_Mean	L	vti1a_2_2	1	Activity	Delta pixel (%)	0.0168768029866667	0.0218731982566667	0.918816850802986	80	29.605105149046	ns	vti1a	2	2	vti1a_2
sd_Mean_L	sd_Mean	L	vti1a_2_2	1	Activity	Delta pixel (%)	0.0297372296418494	0.035276047659891	0.918816850802986	80	18.6258709528436	ns	vti1a	2	2	vti1a_2
median_trans_DL	Transition_Diff	DL	vti1a_2_2	2	Light_Dark_Transitions	Delta pixel (%)	-0.0291750582333333	-0.02700367065	0.759662238421156	76	-7.44261610711188	ns	vti1a	2	2	vti1a_2
median_trans_LD	Transition_Diff	LD	vti1a_2_2	2	Light_Dark_Transitions	Delta pixel (%)	0.0299784940166667	0.0396383831833333	0.959357818114044	84	32.2227299386561	ns	vti1a	2	2	vti1a_2
Diff_21to30vs1_tap	Diff_21to30vs1	tap	vti1a_2_2	3	Tapping	Delta pixel (%)	-0.08788938	-0.1372664554	0.14844424655974	54	56.1809349434482	ns	vti1a	2	2	vti1a_2
Diff_3to5vs1_tap	Diff_3to5vs1	tap	vti1a_2_2	3	Tapping	Delta pixel (%)	-0.00778789999999999	-0.0629538333333333	0.180438924381582	56	708.354413042456	ns	vti1a	2	2	vti1a_2
Med_Act1_tap	Med_Act1	tap	vti1a_2_2	3	Tapping	Delta pixel (%)	0.123832	0.148754	0.28118780869151	104	20.1256541120227	ns	vti1a	2	2	vti1a_2
Med_all_Act1_tap	Med_all_Act1	tap	vti1a_2_2	3	Tapping	Delta pixel (%)	0.123832	0.148754	0.28118780869151	104	20.1256541120227	ns	vti1a	2	2	vti1a_2
LM_tap	LM	tap	vti1a_2_2	3	Tapping	Delta pixel (%)	0.08982919635905	0.00970817652693962	0.121823817121174	1.54809904628391	-89.1926267623104	ns	vti1a	2	2	vti1a_2
Thigmotaxis_B	Thigmotaxis	B	ap1g1_1_1	4	Thigmotaxis	Median % TDM in Periphery	46.5153316534762	47.1552641954694	0.524078997485185	22	1.37574541392156	ns	ap1g1	1	1	ap1g1_1
Thigmotaxis_D	Thigmotaxis	D	ap1g1_1_1	4	Thigmotaxis	Median % TDM in Periphery	30.3274510703538	43.4547029978304	0.962258329905389	36	43.2850485753778	ns	ap1g1	1	1	ap1g1_1
Thigmotaxis_L	Thigmotaxis	L	ap1g1_1_1	4	Thigmotaxis	Median % TDM in Periphery	59.7815152521017	72.8217038329845	0.962258329905389	34	21.8130780491121	ns	ap1g1	1	1	ap1g1_1
Thigmotaxis_B	Thigmotaxis	B	apbb1_1_2	4	Thigmotaxis	Median % TDM in Periphery	37.8862960102493	53.7229301205558	0.648484848484848	17	41.8004285930255	ns	apbb1	1	2	apbb1_1
Thigmotaxis_D	Thigmotaxis	D	apbb1_1_2	4	Thigmotaxis	Median % TDM in Periphery	24.6832168523901	49.4715624841265	0.370962370962371	33	100.425911986979	ns	apbb1	1	2	apbb1_1
Thigmotaxis_L	Thigmotaxis	L	apbb1_1_2	4	Thigmotaxis	Median % TDM in Periphery	38.8958419221523	83.3261174422615	0.0752580752580753	40	114.228856670679	ns	apbb1	1	2	apbb1_1
Thigmotaxis_B	Thigmotaxis	B	asap1b_7_2	4	Thigmotaxis	Median % TDM in Periphery	67.3613445343615	29.5876736865903	0.0429795371013618	19	-56.0761830228947	*	asap1b	7	2	asap1b_7
Thigmotaxis_D	Thigmotaxis	D	asap1b_7_2	4	Thigmotaxis	Median % TDM in Periphery	57.794001735314	28.8624195592975	0.0259321002355058	17	-50.0598354627144	*	asap1b	7	2	asap1b_7
Thigmotaxis_L	Thigmotaxis	L	asap1b_7_2	4	Thigmotaxis	Median % TDM in Periphery	60.4078923468188	80.2473814069366	0.840385276917785	47	32.8425447228215	ns	asap1b	7	2	asap1b_7
Thigmotaxis_B	Thigmotaxis	B	asap1b_7_4	4	Thigmotaxis	Median % TDM in Periphery	80.3041487536948	55.9745458357628	0.0932400932400932	8	-30.2968193991504	ns	asap1b	7	4	asap1b_7
Thigmotaxis_D	Thigmotaxis	D	asap1b_7_4	4	Thigmotaxis	Median % TDM in Periphery	29.6512607154283	37.9723454012082	0.621600621600622	24	28.0631733187998	ns	asap1b	7	4	asap1b_7
Thigmotaxis_L	Thigmotaxis	L	asap1b_7_4	4	Thigmotaxis	Median % TDM in Periphery	75.6950023774779	32.4327995324961	0.202020202020202	9	-57.1533145996095	ns	asap1b	7	4	asap1b_7
Thigmotaxis_B	Thigmotaxis	B	cdon_1_1	4	Thigmotaxis	Median % TDM in Periphery	62.7934403778556	62.9449266295646	0.841269841269841	14	0.241245344732621	ns	cdon	1	1	cdon_1
Thigmotaxis_D	Thigmotaxis	D	cdon_1_1	4	Thigmotaxis	Median % TDM in Periphery	39.2519318637613	70.3625537228758	0.420634920634921	17	79.2588297745336	ns	cdon	1	1	cdon_1
Thigmotaxis_L	Thigmotaxis	L	cdon_1_1	4	Thigmotaxis	Median % TDM in Periphery	69.454318736061	68.276077182196	1	12	-1.69642662300457	ns	cdon	1	1	cdon_1
Thigmotaxis_B	Thigmotaxis	B	cdon_1_2	4	Thigmotaxis	Median % TDM in Periphery	47.2139265256275	27.0161607976862	0.509615384615385	21	-42.7792543731309	ns	cdon	1	2	cdon_1
Thigmotaxis_D	Thigmotaxis	D	cdon_1_2	4	Thigmotaxis	Median % TDM in Periphery	61.1600698783981	39.4091944105675	0.0274725274725275	8	-35.5638499286821	*	cdon	1	2	cdon_1
Thigmotaxis_L	Thigmotaxis	L	cdon_1_2	4	Thigmotaxis	Median % TDM in Periphery	49.5042346270497	55.1286504789033	0.742673992673993	24	11.36148431387	ns	cdon	1	2	cdon_1
Thigmotaxis_B	Thigmotaxis	B	cdon_2_1	4	Thigmotaxis	Median % TDM in Periphery	58.7252088258846	36.6905814862705	0.26013986013986	10	-37.5215819239484	ns	cdon	2	1	cdon_2
Thigmotaxis_D	Thigmotaxis	D	cdon_2_1	4	Thigmotaxis	Median % TDM in Periphery	48.1929016243867	54.9904836436308	0.33006993006993	25	14.1049444837834	ns	cdon	2	1	cdon_2
Thigmotaxis_L	Thigmotaxis	L	cdon_2_1	4	Thigmotaxis	Median % TDM in Periphery	49.5988059557209	54.0822693195294	0.93986013986014	19	9.03945826399756	ns	cdon	2	1	cdon_2
Thigmotaxis_B	Thigmotaxis	B	evi5b_3_1	4	Thigmotaxis	Median % TDM in Periphery	84.0862604101321	64.4039005948802	0.00678733031674208	8	-23.4073435056463	**	evi5b	3	1	evi5b_3
Thigmotaxis_D	Thigmotaxis	D	evi5b_3_1	4	Thigmotaxis	Median % TDM in Periphery	52.875441458132	56.9397638914841	0.374937154348919	49	7.68659763639108	ns	evi5b	3	1	evi5b_3
Thigmotaxis_L	Thigmotaxis	L	evi5b_3_1	4	Thigmotaxis	Median % TDM in Periphery	81.436691982206	73.5214724458365	0.193233237350884	21	-9.71947575927942	ns	evi5b	3	1	evi5b_3
Thigmotaxis_B	Thigmotaxis	B	evi5b_6_5	4	Thigmotaxis	Median % TDM in Periphery	35.1533272742209	77.0025519853044	0.0666666666666667	19	119.047691800636	ns	evi5b	6	5	evi5b_6
Thigmotaxis_D	Thigmotaxis	D	evi5b_6_5	4	Thigmotaxis	Median % TDM in Periphery	13.602736828559	47.9935828740024	0.0666666666666667	19	252.82299054143	ns	evi5b	6	5	evi5b_6
Thigmotaxis_L	Thigmotaxis	L	evi5b_6_5	4	Thigmotaxis	Median % TDM in Periphery	70.1988900141799	79.8991460450468	0.266666666666667	16	13.8182470248567	ns	evi5b	6	5	evi5b_6
Thigmotaxis_B	Thigmotaxis	B	evi5b_6_6	4	Thigmotaxis	Median % TDM in Periphery	56.256164780969	54.0490074339947	0.816800580413216	25.5	-3.92340529356695	ns	evi5b	6	6	evi5b_6
Thigmotaxis_D	Thigmotaxis	D	evi5b_6_6	4	Thigmotaxis	Median % TDM in Periphery	47.6694284205281	34.8483292418869	0.463403263403263	21	-26.895852548381	ns	evi5b	6	6	evi5b_6
Thigmotaxis_L	Thigmotaxis	L	evi5b_6_6	4	Thigmotaxis	Median % TDM in Periphery	60.9086004278608	78.9503474194351	0.413586413586414	31	29.6210171713642	ns	evi5b	6	6	evi5b_6
Thigmotaxis_B	Thigmotaxis	B	gli2b_1_2	4	Thigmotaxis	Median % TDM in Periphery	21.8591247350689	44.8227199001011	0.463343882565217	16.5	105.05267453912	ns	gli2b	1	2	gli2b_1
Thigmotaxis_D	Thigmotaxis	D	gli2b_1_2	4	Thigmotaxis	Median % TDM in Periphery	16.6460889954294	0.50579805958501	0.547619047619048	9	-96.9614600779565	ns	gli2b	1	2	gli2b_1
Thigmotaxis_L	Thigmotaxis	L	gli2b_1_2	4	Thigmotaxis	Median % TDM in Periphery	47.038815047969	78.0269571820872	0.0317460317460317	19	65.8778119782936	*	gli2b	1	2	gli2b_1
Thigmotaxis_B	Thigmotaxis	B	gli3_7_1	4	Thigmotaxis	Median % TDM in Periphery	44.5472452903395	75.5090579134019	0.13038073038073	47	69.5033159093605	ns	gli3	7	1	gli3_7
Thigmotaxis_D	Thigmotaxis	D	gli3_7_1	4	Thigmotaxis	Median % TDM in Periphery	33.5867249939983	43.2786136411214	0.505361305361305	39	28.8563075109435	ns	gli3	7	1	gli3_7
Thigmotaxis_L	Thigmotaxis	L	gli3_7_1	4	Thigmotaxis	Median % TDM in Periphery	69.2484704585329	69.3701833042003	0.878477078477078	30	0.175762504011243	ns	gli3	7	1	gli3_7
Thigmotaxis_B	Thigmotaxis	B	gli3_7_2	4	Thigmotaxis	Median % TDM in Periphery	64.2442543223119	41.9250525327657	0.513486513486513	19	-34.7411640542534	ns	gli3	7	2	gli3_7
Thigmotaxis_D	Thigmotaxis	D	gli3_7_2	4	Thigmotaxis	Median % TDM in Periphery	30.5334780125085	22.0186599293179	0.594072594072594	20	-27.8868266487767	ns	gli3	7	2	gli3_7
Thigmotaxis_L	Thigmotaxis	L	gli3_7_2	4	Thigmotaxis	Median % TDM in Periphery	46.7019560577555	49.5788671005449	0.859140859140859	27	6.16015106354762	ns	gli3	7	2	gli3_7
Thigmotaxis_B	Thigmotaxis	B	itsn1_1_1	4	Thigmotaxis	Median % TDM in Periphery	59.5675757174508	62.9498028802789	0.643132205003642	23.5	5.6779667832567	ns	itsn1	1	1	itsn1_1
Thigmotaxis_D	Thigmotaxis	D	itsn1_1_1	4	Thigmotaxis	Median % TDM in Periphery	32.0887786202797	54.8796729976196	0.918181818181818	30	71.0244993959863	ns	itsn1	1	1	itsn1_1
Thigmotaxis_L	Thigmotaxis	L	itsn1_1_1	4	Thigmotaxis	Median % TDM in Periphery	76.902741473505	51.1134436606598	0.053030303030303	9	-33.5349524850558	ns	itsn1	1	1	itsn1_1
Thigmotaxis_B	Thigmotaxis	B	itsn1_3_4	4	Thigmotaxis	Median % TDM in Periphery	64.3486607746553	51.8105281328218	0.327672327672328	18	-19.4846831167804	ns	itsn1	3	4	itsn1_3
Thigmotaxis_D	Thigmotaxis	D	itsn1_3_4	4	Thigmotaxis	Median % TDM in Periphery	37.9921721932512	45.8439809529733	0.223776223776224	38	20.6669119095984	ns	itsn1	3	4	itsn1_3
Thigmotaxis_L	Thigmotaxis	L	itsn1_3_4	4	Thigmotaxis	Median % TDM in Periphery	71.5546153379071	43.7678490388134	0.219524048240224	14	-38.8329476273115	ns	itsn1	3	4	itsn1_3
Thigmotaxis_B	Thigmotaxis	B	kif1b_1_1	4	Thigmotaxis	Median % TDM in Periphery	43.3796305270708	73.9273766544074	0.516666666666667	14	70.4195627214333	ns	kif1b	1	1	kif1b
Thigmotaxis_D	Thigmotaxis	D	kif1b_1_1	4	Thigmotaxis	Median % TDM in Periphery	24.0312939718795	33.2379450173047	0.775757575757576	14	38.3110915966427	ns	kif1b	1	1	kif1b
Thigmotaxis_L	Thigmotaxis	L	kif1b_1_1	4	Thigmotaxis	Median % TDM in Periphery	49.8230519736574	45.2689423089031	0.775757575757576	14	-9.14056743686067	ns	kif1b	1	1	kif1b
Thigmotaxis_B	Thigmotaxis	B	kif1b_1_2	4	Thigmotaxis	Median % TDM in Periphery	64.8985306367972	70.1565709949818	0.388411588411588	35	8.10194053176813	ns	kif1b	1	2	kif1b
Thigmotaxis_D	Thigmotaxis	D	kif1b_1_2	4	Thigmotaxis	Median % TDM in Periphery	44.8729373771264	42.1739649856883	0.954645354645355	26	-6.01469961450263	ns	kif1b	1	2	kif1b
Thigmotaxis_L	Thigmotaxis	L	kif1b_1_2	4	Thigmotaxis	Median % TDM in Periphery	65.2430793407847	55.1101048290576	0.954645354645355	28	-15.5311101408924	ns	kif1b	1	2	kif1b
Thigmotaxis_B	Thigmotaxis	B	kif1b_2_1	4	Thigmotaxis	Median % TDM in Periphery	36.7127294032252	44.7586864280561	0.863936063936064	29	21.9159870584943	ns	kif1b	2	1	kif1b_2
Thigmotaxis_D	Thigmotaxis	D	kif1b_2_1	4	Thigmotaxis	Median % TDM in Periphery	64.6488428420108	60.5145404847513	0.688911088911089	23	-6.39501370096132	ns	kif1b	2	1	kif1b_2
Thigmotaxis_L	Thigmotaxis	L	kif1b_2_1	4	Thigmotaxis	Median % TDM in Periphery	54.550423408988	63.5464611839899	0.606993006993007	32	16.4912336381969	ns	kif1b	2	1	kif1b_2
Thigmotaxis_B	Thigmotaxis	B	madd_1_1	4	Thigmotaxis	Median % TDM in Periphery	63.7217819768692	65.0078833986742	1	152	2.01830736979685	ns	madd	1	1	madd_1
Thigmotaxis_D	Thigmotaxis	D	madd_1_1	4	Thigmotaxis	Median % TDM in Periphery	36.1957406192855	38.5222421899684	0.68270620992025	165	6.42755620102812	ns	madd	1	1	madd_1
Thigmotaxis_L	Thigmotaxis	L	madd_1_1	4	Thigmotaxis	Median % TDM in Periphery	58.59417673534	54.2284475536868	0.925434926848969	129	-7.45079020629042	ns	madd	1	1	madd_1
Thigmotaxis_B	Thigmotaxis	B	madd_1_2	4	Thigmotaxis	Median % TDM in Periphery	50.9973821230262	47.6159255442141	0.51152812812609	108	-6.63064737451548	ns	madd	1	2	madd_1
Thigmotaxis_D	Thigmotaxis	D	madd_1_2	4	Thigmotaxis	Median % TDM in Periphery	51.5635013033392	44.3269088780654	0.220386266968383	93	-14.0343309557321	ns	madd	1	2	madd_1
Thigmotaxis_L	Thigmotaxis	L	madd_1_2	4	Thigmotaxis	Median % TDM in Periphery	50.4986767347605	41.2911938506661	0.91719105629175	115	-18.2331171417735	ns	madd	1	2	madd_1
Thigmotaxis_B	Thigmotaxis	B	madd_2_1	4	Thigmotaxis	Median % TDM in Periphery	83.4094379319131	72.8290298841478	0.145710498651675	23	-12.6849051019886	ns	madd	2	1	madd_2
Thigmotaxis_D	Thigmotaxis	D	madd_2_1	4	Thigmotaxis	Median % TDM in Periphery	80.8010000619765	38.949464779968	0.0266465560583208	15	-51.7958134799164	*	madd	2	1	madd_2
Thigmotaxis_L	Thigmotaxis	L	madd_2_1	4	Thigmotaxis	Median % TDM in Periphery	67.8428435877834	57.0190453612723	0.761826408885232	36	-15.9542225150188	ns	madd	2	1	madd_2
Thigmotaxis_B	Thigmotaxis	B	mef2ca_2_1	4	Thigmotaxis	Median % TDM in Periphery	62.2909462635606	73.2167776418047	0.150506356388709	52	17.5399990425825	ns	mef2ca	2	1	mef2ca_2
Thigmotaxis_D	Thigmotaxis	D	mef2ca_2_1	4	Thigmotaxis	Median % TDM in Periphery	65.7013862037952	62.028842642057	0.43708252531782	27	-5.5897504968109	ns	mef2ca	2	1	mef2ca_2
Thigmotaxis_L	Thigmotaxis	L	mef2ca_2_1	4	Thigmotaxis	Median % TDM in Periphery	32.2528098378745	48.6336609625126	0.962572010059597	37	50.7889117474721	ns	mef2ca	2	1	mef2ca_2
Thigmotaxis_B	Thigmotaxis	B	mef2ca_2_2	4	Thigmotaxis	Median % TDM in Periphery	71.3809779277981	91.2063496016281	0.225274725274725	25	27.7740264274376	ns	mef2ca	2	2	mef2ca_2
Thigmotaxis_D	Thigmotaxis	D	mef2ca_2_2	4	Thigmotaxis	Median % TDM in Periphery	40.8531442819868	72.8101549615476	0.554945054945055	21	78.2241152822391	ns	mef2ca	2	2	mef2ca_2
Thigmotaxis_L	Thigmotaxis	L	mef2ca_2_2	4	Thigmotaxis	Median % TDM in Periphery	38.1831778990198	66.2823563023408	0.481818181818182	18	73.5904656171701	ns	mef2ca	2	2	mef2ca_2
Thigmotaxis_B	Thigmotaxis	B	reln_1_1	4	Thigmotaxis	Median % TDM in Periphery	71.4762257089048	69.0587361776491	0.807804579321607	50	-3.38222885620904	ns	reln	1	1	reln_1
Thigmotaxis_D	Thigmotaxis	D	reln_1_1	4	Thigmotaxis	Median % TDM in Periphery	34.9232915364227	42.2369400578117	0.191532364974282	93	20.9420366741816	ns	reln	1	1	reln_1
Thigmotaxis_L	Thigmotaxis	L	reln_1_1	4	Thigmotaxis	Median % TDM in Periphery	60.1881722443946	39.7040024025813	0.277511961722488	31	-34.0335469212077	ns	reln	1	1	reln_1
Thigmotaxis_B	Thigmotaxis	B	reln_2_1	4	Thigmotaxis	Median % TDM in Periphery	62.4723854190833	53.8853390846125	0.269852356210767	164.5	-13.7453472872316	ns	reln	2	1	reln_2
Thigmotaxis_D	Thigmotaxis	D	reln_2_1	4	Thigmotaxis	Median % TDM in Periphery	55.9581959335919	54.8929526028837	0.861099519221688	226	-1.90364130389826	ns	reln	2	1	reln_2
Thigmotaxis_L	Thigmotaxis	L	reln_2_1	4	Thigmotaxis	Median % TDM in Periphery	63.7624552670707	48.7140118483997	0.316064961941168	162	-23.6007903956023	ns	reln	2	1	reln_2
Thigmotaxis_B	Thigmotaxis	B	shank3a_2_3	4	Thigmotaxis	Median % TDM in Periphery	58.2677249212566	42.5814249203691	0.23976023976024	13	-26.9210785595045	ns	shank3a	2	3	shank3a_2
Thigmotaxis_D	Thigmotaxis	D	shank3a_2_3	4	Thigmotaxis	Median % TDM in Periphery	50.8354606286138	57.3317726811498	0.437562437562438	29	12.7790954821788	ns	shank3a	2	3	shank3a_2
Thigmotaxis_L	Thigmotaxis	L	shank3a_2_3	4	Thigmotaxis	Median % TDM in Periphery	65.9689112435998	72.9693505414779	0.797202797202797	25	10.6117247744592	ns	shank3a	2	3	shank3a_2
Thigmotaxis_B	Thigmotaxis	B	shank3a_2_4	4	Thigmotaxis	Median % TDM in Periphery	41.8352191277395	52.9473496447365	0.73015873015873	12	26.5616644269683	ns	shank3a	2	4	shank3a_2
Thigmotaxis_D	Thigmotaxis	D	shank3a_2_4	4	Thigmotaxis	Median % TDM in Periphery	51.6568658755923	58.6550582522642	0.412698412698413	14	13.5474583253385	ns	shank3a	2	4	shank3a_2
Thigmotaxis_L	Thigmotaxis	L	shank3a_2_4	4	Thigmotaxis	Median % TDM in Periphery	65.5849509564067	61.6224242662743	0.904761904761905	9	-6.04182305902194	ns	shank3a	2	4	shank3a_2
Thigmotaxis_B	Thigmotaxis	B	shank3a_2_5	4	Thigmotaxis	Median % TDM in Periphery	74.6313300050326	60.2256089107404	0.133244147157191	48	-19.3025115502038	ns	shank3a	2	5	shank3a_2
Thigmotaxis_D	Thigmotaxis	D	shank3a_2_5	4	Thigmotaxis	Median % TDM in Periphery	60.8458965965888	57.1648522497779	0.395806756172889	60	-6.0497824055685	ns	shank3a	2	5	shank3a_2
Thigmotaxis_L	Thigmotaxis	L	shank3a_2_5	4	Thigmotaxis	Median % TDM in Periphery	72.1328225874638	68.5613687250472	0.915864364468483	79	-4.95121878543715	ns	shank3a	2	5	shank3a_2
Thigmotaxis_B	Thigmotaxis	B	shank3b_1_1	4	Thigmotaxis	Median % TDM in Periphery	48.1649722794263	54.8797374994599	0.224289212482366	34.5	13.9411794552237	ns	shank3b	1	1	shank3b_1
Thigmotaxis_D	Thigmotaxis	D	shank3b_1_1	4	Thigmotaxis	Median % TDM in Periphery	15.2720044092253	16.7453804733616	0.955089355089355	27	9.64756180430547	ns	shank3b	1	1	shank3b_1
Thigmotaxis_L	Thigmotaxis	L	shank3b_1_1	4	Thigmotaxis	Median % TDM in Periphery	45.3711876458493	51.4253353923114	0.455710955710956	31	13.3435954855721	ns	shank3b	1	1	shank3b_1
Thigmotaxis_B	Thigmotaxis	B	shank3b_1_2	4	Thigmotaxis	Median % TDM in Periphery	49.3918571615274	50.9146443875568	0.682828282828283	19	3.08307343262949	ns	shank3b	1	2	shank3b_1
Thigmotaxis_D	Thigmotaxis	D	shank3b_1_2	4	Thigmotaxis	Median % TDM in Periphery	39.0964103008401	45.1520374437798	0.962258329905389	34	15.4889594628835	ns	shank3b	1	2	shank3b_1
Thigmotaxis_L	Thigmotaxis	L	shank3b_1_2	4	Thigmotaxis	Median % TDM in Periphery	52.6589903747586	29.6321772372299	0.164502164502165	13	-43.7281705814214	ns	shank3b	1	2	shank3b_1
Thigmotaxis_B	Thigmotaxis	B	shank3b_1_3	4	Thigmotaxis	Median % TDM in Periphery	47.1594304752873	51.759846958547	0.851814851814852	22	9.75502977219043	ns	shank3b	1	3	shank3b_1
Thigmotaxis_D	Thigmotaxis	D	shank3b_1_3	4	Thigmotaxis	Median % TDM in Periphery	27.3912140692869	36.0070763191266	0.572760572760573	29	31.454838869302	ns	shank3b	1	3	shank3b_1
Thigmotaxis_L	Thigmotaxis	L	shank3b_1_3	4	Thigmotaxis	Median % TDM in Periphery	29.5003501831225	50.0423247734321	0.876262626262626	19	69.6329855842253	ns	shank3b	1	3	shank3b_1
Thigmotaxis_B	Thigmotaxis	B	shank3b_2_1	4	Thigmotaxis	Median % TDM in Periphery	64.5273861751066	71.2086267322484	0.471585555378798	83	10.3541162182071	ns	shank3b	2	1	shank3b_2
Thigmotaxis_D	Thigmotaxis	D	shank3b_2_1	4	Thigmotaxis	Median % TDM in Periphery	47.158966050476	28.1223494700777	0.259050322854334	50	-40.3669082990977	ns	shank3b	2	1	shank3b_2
Thigmotaxis_L	Thigmotaxis	L	shank3b_2_1	4	Thigmotaxis	Median % TDM in Periphery	62.4857329435769	66.8141342334721	0.70883148349833	77	6.92702331555207	ns	shank3b	2	1	shank3b_2
Thigmotaxis_B	Thigmotaxis	B	src_1_1	4	Thigmotaxis	Median % TDM in Periphery	0	0.786745695509088	1	23	Inf	ns	src	1	1	src_1
Thigmotaxis_D	Thigmotaxis	D	src_1_1	4	Thigmotaxis	Median % TDM in Periphery	18.5365433077581	4.73796964230701	0.219174279107669	29.5	-74.4398426198264	ns	src	1	1	src_1
Thigmotaxis_L	Thigmotaxis	L	src_1_1	4	Thigmotaxis	Median % TDM in Periphery	0	0.193261606767465	1	8	Inf	ns	src	1	1	src_1
Thigmotaxis_B	Thigmotaxis	B	src_1_2	4	Thigmotaxis	Median % TDM in Periphery	39.2703684501585	52.9552108552446	0.755050505050505	20	34.8477565787417	ns	src	1	2	src_1
Thigmotaxis_D	Thigmotaxis	D	src_1_2	4	Thigmotaxis	Median % TDM in Periphery	18.8942153409254	27.9791502673886	0.832944832944833	18	48.0831554131019	ns	src	1	2	src_1
Thigmotaxis_L	Thigmotaxis	L	src_1_2	4	Thigmotaxis	Median % TDM in Periphery	29.6825813819279	18.0629844089116	0.885714285714286	7	-39.1461807971016	ns	src	1	2	src_1
Thigmotaxis_B	Thigmotaxis	B	srrm34_1217_1	4	Thigmotaxis	Median % TDM in Periphery	45.3617635359759	10.3958283385071	0.0137740324357688	17.5	-77.0823981958676	*	srrm34	1217	1	srrm34_1217
Thigmotaxis_D	Thigmotaxis	D	srrm34_1217_1	4	Thigmotaxis	Median % TDM in Periphery	46.4025230377608	0.418323929927603	0.00201562011791072	9	-99.0984888265942	**	srrm34	1217	1	srrm34_1217
Thigmotaxis_L	Thigmotaxis	L	srrm34_1217_1	4	Thigmotaxis	Median % TDM in Periphery	54.2577070204607	3.45218361351185	0.0383846402396053	23	-93.6374317989332	*	srrm34	1217	1	srrm34_1217
Thigmotaxis_B	Thigmotaxis	B	srrm34_1217_2	4	Thigmotaxis	Median % TDM in Periphery	74.6782219024181	31.5034889308061	0.0145442792501616	9	-57.8143558747668	*	srrm34	1217	2	srrm34_1217
Thigmotaxis_D	Thigmotaxis	D	srrm34_1217_2	4	Thigmotaxis	Median % TDM in Periphery	76.1177941908726	21.6518292457407	0.0615707821590175	14	-71.5548388180473	ns	srrm34	1217	2	srrm34_1217
Thigmotaxis_L	Thigmotaxis	L	srrm34_1217_2	4	Thigmotaxis	Median % TDM in Periphery	63.7230149048053	20.7990740346235	0.0782159017453135	15	-67.3601852239809	ns	srrm34	1217	2	srrm34_1217
Thigmotaxis_B	Thigmotaxis	B	srrm3_17_1	4	Thigmotaxis	Median % TDM in Periphery	37.6720730139025	77.6138553600547	6.39469314412735e-06	725	106.024912224534	***	srrm3	17	1	srrm3_17
Thigmotaxis_D	Thigmotaxis	D	srrm3_17_1	4	Thigmotaxis	Median % TDM in Periphery	45.2101832292961	34.0328972801846	0.0381587588163328	303	-24.7229388397361	*	srrm3	17	1	srrm3_17
Thigmotaxis_L	Thigmotaxis	L	srrm3_17_1	4	Thigmotaxis	Median % TDM in Periphery	47.3702955078957	72.7726544806532	0.00764500126324161	551	53.6250802330829	**	srrm3	17	1	srrm3_17
Thigmotaxis_B	Thigmotaxis	B	srrm3_5_1	4	Thigmotaxis	Median % TDM in Periphery	70.1585503396008	69.2823913095645	0.688820089439285	55	-1.24882715762405	ns	srrm3	5	1	srrm3_5A
Thigmotaxis_D	Thigmotaxis	D	srrm3_5_1	4	Thigmotaxis	Median % TDM in Periphery	30.3158444024119	39.3579880635517	0.44296525627795	60	29.8264615067771	ns	srrm3	5	1	srrm3_5A
Thigmotaxis_L	Thigmotaxis	L	srrm3_5_1	4	Thigmotaxis	Median % TDM in Periphery	35.9085638539173	77.9612139205416	0.00552791152089154	81	117.110364640876	**	srrm3	5	1	srrm3_5A
Thigmotaxis_B	Thigmotaxis	B	srrm4_12_1	4	Thigmotaxis	Median % TDM in Periphery	73.1806121316582	78.6425599506255	0.281818181818182	20	7.46365418362552	ns	srrm4	12	1	srrm4_12A
Thigmotaxis_D	Thigmotaxis	D	srrm4_12_1	4	Thigmotaxis	Median % TDM in Periphery	44.5795903483445	39.3463280678406	1	13	-11.7391439436997	ns	srrm4	12	1	srrm4_12A
Thigmotaxis_L	Thigmotaxis	L	srrm4_12_1	4	Thigmotaxis	Median % TDM in Periphery	66.4778889230076	83.4918444399733	0.481818181818182	18	25.5934052548972	ns	srrm4	12	1	srrm4_12A
Thigmotaxis_B	Thigmotaxis	B	srrm4_12_2	4	Thigmotaxis	Median % TDM in Periphery	70.2688024430282	66.9009222599579	0.616461969403146	30	-4.79285268281166	ns	srrm4	12	2	srrm4_12A
Thigmotaxis_D	Thigmotaxis	D	srrm4_12_2	4	Thigmotaxis	Median % TDM in Periphery	58.7333754200851	60.2652588680935	0.891618185735833	38	2.60819923433942	ns	srrm4	12	2	srrm4_12A
Thigmotaxis_L	Thigmotaxis	L	srrm4_12_2	4	Thigmotaxis	Median % TDM in Periphery	57.0421111538215	68.8600362273468	0.49364361129067	44	20.7178956642342	ns	srrm4	12	2	srrm4_12A
Thigmotaxis_B	Thigmotaxis	B	vav2_1_1	4	Thigmotaxis	Median % TDM in Periphery	63.4982290139049	67.4468675028328	0.636655703018833	321	6.2185017602038	ns	vav2	1	1	vav2_1
Thigmotaxis_D	Thigmotaxis	D	vav2_1_1	4	Thigmotaxis	Median % TDM in Periphery	61.8750607196179	47.1414858031004	0.163829020211327	227	-23.8118148817365	ns	vav2	1	1	vav2_1
Thigmotaxis_L	Thigmotaxis	L	vav2_1_1	4	Thigmotaxis	Median % TDM in Periphery	64.7748561443046	56.9318123311735	0.909383428574837	292	-12.1081609130222	ns	vav2	1	1	vav2_1
Thigmotaxis_B	Thigmotaxis	B	vav2_1_2	4	Thigmotaxis	Median % TDM in Periphery	52.1286772193447	30.0679623699097	0.35789690141855	17	-42.3197288444686	ns	vav2	1	2	vav2_1
Thigmotaxis_D	Thigmotaxis	D	vav2_1_2	4	Thigmotaxis	Median % TDM in Periphery	27.6277240916642	2.73064665379675	0.0552780552780553	9	-90.1162808607147	ns	vav2	1	2	vav2_1
Thigmotaxis_L	Thigmotaxis	L	vav2_1_2	4	Thigmotaxis	Median % TDM in Periphery	69.114354699387	64.9886463282807	0.594072594072594	20	-5.96939433067282	ns	vav2	1	2	vav2_1
Thigmotaxis_B	Thigmotaxis	B	vdac3_5_1	4	Thigmotaxis	Median % TDM in Periphery	72.6865828053343	62.7187096373438	0.396891996891997	20	-13.7134981220481	ns	vdac3	5	1	vdac_5
Thigmotaxis_D	Thigmotaxis	D	vdac3_5_1	4	Thigmotaxis	Median % TDM in Periphery	46.7140495693581	34.5116069618814	0.694327894327894	24	-26.1215688213013	ns	vdac3	5	1	vdac_5
Thigmotaxis_L	Thigmotaxis	L	vdac3_5_1	4	Thigmotaxis	Median % TDM in Periphery	70.4820893816774	78.9944846779318	0.535819735819736	34	12.0773878455244	ns	vdac3	5	1	vdac_5
Thigmotaxis_B	Thigmotaxis	B	vti1a_1_1	4	Thigmotaxis	Median % TDM in Periphery	56.0885402836519	62.4122206796104	0.885714285714286	7	11.2744606366618	ns	vti1a	1	1	vit1a_1
Thigmotaxis_D	Thigmotaxis	D	vti1a_1_1	4	Thigmotaxis	Median % TDM in Periphery	72.1970532682093	64.827980543352	0.60952380952381	9	-10.2068884965173	ns	vti1a	1	1	vit1a_1
Thigmotaxis_L	Thigmotaxis	L	vti1a_1_1	4	Thigmotaxis	Median % TDM in Periphery	76.0548042618084	76.3751584305407	0.914285714285714	13	0.421214901335514	ns	vti1a	1	1	vit1a_1
Thigmotaxis_B	Thigmotaxis	B	vti1a_1_2	4	Thigmotaxis	Median % TDM in Periphery	59.11727378052	67.1051549006614	0.239815224335348	55	13.5119240271419	ns	vti1a	1	2	vit1a_1
Thigmotaxis_D	Thigmotaxis	D	vti1a_1_2	4	Thigmotaxis	Median % TDM in Periphery	53.995001382032	54.0443961968341	0.904712762297902	38	0.0914803473242318	ns	vti1a	1	2	vit1a_1
Thigmotaxis_L	Thigmotaxis	L	vti1a_1_2	4	Thigmotaxis	Median % TDM in Periphery	59.0698112248859	71.3695101509395	0.353924025750651	52	20.8223095198784	ns	vti1a	1	2	vit1a_1
Thigmotaxis_B	Thigmotaxis	B	vti1a_1_3	4	Thigmotaxis	Median % TDM in Periphery	46.5370276392456	13.5644339882982	0.334620809717544	13	-70.8523842703289	ns	vti1a	1	3	vit1a_1
Thigmotaxis_D	Thigmotaxis	D	vti1a_1_3	4	Thigmotaxis	Median % TDM in Periphery	35.8740918306363	15.7925055667003	0.0721056721056721	12	-55.9779641495662	ns	vti1a	1	3	vit1a_1
Thigmotaxis_L	Thigmotaxis	L	vti1a_1_3	4	Thigmotaxis	Median % TDM in Periphery	42.6566911258329	36.5866683682809	0.572760572760573	19	-14.2299428233804	ns	vti1a	1	3	vit1a_1
Thigmotaxis_B	Thigmotaxis	B	vti1a_2_2	4	Thigmotaxis	Median % TDM in Periphery	73.6292340040211	71.8519831423057	0.627029093446337	34.5	-2.41378426077103	ns	vti1a	2	2	vti1a_2
Thigmotaxis_D	Thigmotaxis	D	vti1a_2_2	4	Thigmotaxis	Median % TDM in Periphery	46.9333850018085	22.3278718290795	0.0244343891402715	15	-52.4264618283572	*	vti1a	2	2	vti1a_2
Thigmotaxis_L	Thigmotaxis	L	vti1a_2_2	4	Thigmotaxis	Median % TDM in Periphery	76.5252985902899	70.1608344614795	0.33113745926897	29	-8.31681057905477	ns	vti1a	2	2	vti1a_2
