# Supplementary material for: Phenotypic impact of individual conserved neuronal microexons and their master regulators in zebrafish
Source: eLife. 2025 Nov 18;13:RP104275. doi: 10.7554/eLife.104275 (PMC12626424; doi:10.7554/eLife.104275)
Supplement: Source data 2. [file elife-104275-data2.zip › raw_data/Fig4/All_activity_byMIN_byID.txt]

ID	Genotype	minutes	Trial	N	mean	sd	se	ci
A1_1	WT	1	ap1g1_1_1	60	0.0626972593333333	0.0397812510958702	0.00513573743285336	0.0102765868662145
A1_1	WT	2	ap1g1_1_1	60	0.0263659527333333	0.0303649148956835	0.00392009365666625	0.00784408928866231
A1_1	WT	3	ap1g1_1_1	60	0.0231562104	0.0314839443576956	0.00406455973900919	0.00813316525172105
A1_1	WT	4	ap1g1_1_1	60	0.0111506103333333	0.0144067327169699	0.00185990119620286	0.00372165369730276
A1_1	WT	5	ap1g1_1_1	60	0.0098514542	0.0233482327783995	0.00301424389047052	0.0060314880932623
A1_1	WT	6	ap1g1_1_1	60	0.0196472964	0.0204410499521872	0.00263892820146049	0.00528048313422923
A1_1	WT	7	ap1g1_1_1	60	0.0174021910333333	0.0134284559023316	0.00173360620250037	0.00346893799862839
A1_1	WT	8	ap1g1_1_1	60	0.0228118615	0.0183024370551802	0.00236283446365741	0.00472802084096616
A1_1	WT	9	ap1g1_1_1	60	0.0233692900666667	0.0237613883530075	0.00306758204579883	0.00613821749555002
A1_1	WT	10	ap1g1_1_1	60	0.0257625329	0.0225348200860268	0.00290923276343207	0.00582136131341054
A1_1	WT	11	ap1g1_1_1	60	0.0181655323333333	0.0203540410093261	0.00262769539523809	0.00525800634089524
A1_1	WT	12	ap1g1_1_1	60	0.0136621918333333	0.0222756262421615	0.00287577098207442	0.00575440444357126
A1_1	WT	13	ap1g1_1_1	60	0.00958810923333333	0.0130700909214564	0.00168734148240725	0.0033763625075535
A1_1	WT	14	ap1g1_1_1	60	0.0142160131	0.0145617983276224	0.00187992008045709	0.00376171139216996
A1_1	WT	15	ap1g1_1_1	60	0.0140614301333333	0.0157151121051148	0.00202881224889641	0.00405964393305058
A1_1	WT	16	ap1g1_1_1	60	0.0080175952	0.0083672151296996	0.00108020282838204	0.00216148086699034
A1_1	WT	17	ap1g1_1_1	60	0.0128975058	0.0198097071104707	0.00255742219106999	0.00511738998415143
A1_1	WT	18	ap1g1_1_1	60	0.00803383436666667	0.0123561250744613	0.00159516888790148	0.00319192557196106
A1_1	WT	19	ap1g1_1_1	60	0.00931030406666667	0.00928842726821984	0.00119913080407581	0.00239945519667896
A1_1	WT	20	ap1g1_1_1	60	0.0198807625666667	0.0239221637963244	0.00308833806628035	0.00617975019660103
A1_1	WT	21	ap1g1_1_1	60	0.0362699181666667	0.0268670128880618	0.00346851644926011	0.00694048538379262
A1_1	WT	22	ap1g1_1_1	60	0.0174284358666667	0.017582001800738	0.00226982667224157	0.00454191268021686
A1_1	WT	23	ap1g1_1_1	60	0.0248457086666667	0.0246401151165953	0.00318102518317357	0.00636521668911269
A1_1	WT	24	ap1g1_1_1	60	0.0186957858666667	0.0143523443861355	0.00185287969288455	0.00370760370161559
A1_1	WT	25	ap1g1_1_1	60	0.0125391842333333	0.0147099414897425	0.0018990452804486	0.00379998082895799
A1_1	WT	26	ap1g1_1_1	60	0.0113152021333333	0.0215241892322614	0.00277876088123884	0.0055602876801714
A1_1	WT	27	ap1g1_1_1	60	0.0115329554333333	0.0147947107459876	0.0019099889443722	0.00382187904988846
A1_1	WT	28	ap1g1_1_1	60	0.0189709225	0.0273395187987603	0.00352951670003077	0.00706254660364693
A1_1	WT	29	ap1g1_1_1	60	0.0113716970666667	0.017392283169409	0.00224533410225483	0.00449290316087588
A1_1	WT	30	ap1g1_1_1	60	0.0128552410333333	0.0200021451970367	0.00258226584121819	0.00516710201327281
A1_1	WT	31	ap1g1_1_1	60	0.0256982666666667	0.0241670850335017	0.00311995726203769	0.00624302006117035
A1_1	WT	32	ap1g1_1_1	60	0.0239531455	0.014111765007324	0.00182182102863195	0.00364545545799654
A1_1	WT	33	ap1g1_1_1	60	0.0244384665	0.0124701668500597	0.00160989161782364	0.00322138568648814
A1_1	WT	34	ap1g1_1_1	60	0.03801724	0.020916212814475	0.00270027146320639	0.00540323071745963
A1_1	WT	35	ap1g1_1_1	60	0.0414040462333333	0.0226357942162351	0.00292226846758856	0.00584744569717779
A1_1	WT	36	ap1g1_1_1	60	0.0342518863333333	0.0172129916395116	0.00222218766527453	0.00444658724745908
A1_1	WT	37	ap1g1_1_1	60	0.0305481393333333	0.0189766096658593	0.00244986977344506	0.00490217809358172
A1_1	WT	38	ap1g1_1_1	60	0.0359127133333333	0.0273977151378926	0.00353702981510642	0.00707758031218835
A1_1	WT	39	ap1g1_1_1	60	0.0492519203333333	0.0296741761230967	0.00383091966457264	0.00766565254263731
A1_1	WT	40	ap1g1_1_1	60	0.040781051	0.022961822321601	0.00296435851500448	0.00593166768752057
A1_1	WT	41	ap1g1_1_1	60	0.017415536	0.0201128837123889	0.00259656212207629	0.00519570880519371
A1_1	WT	42	ap1g1_1_1	60	0.0103203211333333	0.0209597513939287	0.00270589226964445	0.00541447792516332
A1_1	WT	43	ap1g1_1_1	60	0.0063018425	0.0139761028415432	0.0018043071183393	0.0036104102044487
A1_1	WT	44	ap1g1_1_1	60	0.0055600719	0.00774875152746383	0.00100035952065889	0.00200171477726503
A1_1	WT	45	ap1g1_1_1	60	0.00297999313333333	0.00608979947904432	0.000786189732136042	0.00157316202030467
A1_1	WT	46	ap1g1_1_1	60	0.0019303881	0.0038867142515239	0.000501772652253969	0.00100404475801128
A1_1	WT	47	ap1g1_1_1	60	0.00922155293333333	0.0202063638016958	0.00260863034971254	0.00521985727291557
A1_1	WT	48	ap1g1_1_1	60	0.00182029133333333	0.0036420772418014	0.000470190150103262	0.000940848317179256
A1_1	WT	49	ap1g1_1_1	60	0.00607765173333333	0.0125845615842839	0.00162465991450844	0.00325093697989667
A1_1	WT	50	ap1g1_1_1	60	0.0067669245	0.015113545432613	0.00195115032542197	0.00390424278312478
A1_1	WT	51	ap1g1_1_1	60	0.0344956603333333	0.029087502716818	0.00375518045349996	0.00751409873134083
A1_1	WT	52	ap1g1_1_1	60	0.0428110766666667	0.0184585855445429	0.00238299314695199	0.00476835827306695
A1_1	WT	53	ap1g1_1_1	60	0.0291161933333333	0.0205280633000342	0.00265016157636414	0.00530296106549177
A1_1	WT	54	ap1g1_1_1	60	0.0248984278333333	0.0189716300621565	0.00244922690937133	0.00490089172554145
A1_1	WT	55	ap1g1_1_1	60	0.0226230615	0.0193521914114543	0.00249835716830602	0.00499920114659404
A1_1	WT	56	ap1g1_1_1	60	0.0274364708333333	0.0263070502614418	0.00339622558501352	0.00679583169855717
A1_1	WT	57	ap1g1_1_1	60	0.023707818	0.0146797391938582	0.00189514618081604	0.00379217874861453
A1_1	WT	58	ap1g1_1_1	60	0.0349858766666667	0.0214966283608349	0.00277520278803746	0.00555316795212063
A1_1	WT	59	ap1g1_1_1	60	0.0320861788333333	0.0223158146587624	0.00288095928434794	0.0057647862124407
A1_1	WT	60	ap1g1_1_1	60	0.0271637868333333	0.0145977930370083	0.00188456697745719	0.00377100981158961
A1_1	WT	61	ap1g1_1_1	60	0.0173096661333333	0.0215507408480688	0.00278218868010008	0.00556714668984977
A1_1	WT	62	ap1g1_1_1	60	0.0041797292	0.00787511047136976	0.00101667239017196	0.00203435675376404
A1_1	WT	63	ap1g1_1_1	60	0.0028136212	0.00609076108297443	0.000786313874669607	0.00157341042894056
A1_1	WT	64	ap1g1_1_1	60	0.0030800827	0.00555978719237174	0.000717765440150435	0.00143624532829251
A1_1	WT	65	ap1g1_1_1	60	0.002544269	0.00716289859261281	0.000924726231992065	0.0018503729162131
A1_1	WT	66	ap1g1_1_1	60	0.00458609336666667	0.00637832135503893	0.00082343774616083	0.00164769512421124
A1_1	WT	67	ap1g1_1_1	60	0.0036508143	0.00786593540432317	0.00101548789410956	0.00203198658261783
A1_1	WT	68	ap1g1_1_1	60	0.00378003941666667	0.005749184165617	0.000742216484257134	0.00148517175453945
A1_1	WT	69	ap1g1_1_1	60	0.00407719106666667	0.00893662370414956	0.00115371315924979	0.00230857469929844
A1_1	WT	70	ap1g1_1_1	60	0.0029864459	0.0164708176870247	0.00212637342000885	0.00425486338552744
A1_1	WT	71	ap1g1_1_1	60	0.0483740636666667	0.0367832532906479	0.00474869758046696	0.00950212191045331
A1_1	WT	72	ap1g1_1_1	60	0.029104177	0.0180287109871258	0.00232749658022416	0.00465730989954479
A1_1	WT	73	ap1g1_1_1	60	0.0250848073	0.0197721352524368	0.00255257168505495	0.00510768414403393
A1_1	WT	74	ap1g1_1_1	60	0.0254689356666667	0.0211830732159515	0.00273472299289576	0.00547216806913612
A1_1	WT	75	ap1g1_1_1	60	0.0266506617	0.0180521348146985	0.00233052058336061	0.00466336091584415
A1_1	WT	76	ap1g1_1_1	60	0.0243054660333333	0.0160866806717241	0.00207678154457814	0.00415563027199986
A1_1	WT	77	ap1g1_1_1	60	0.0242169301666667	0.0125292237248578	0.00161751582757604	0.00323664169496428
A1_1	WT	78	ap1g1_1_1	60	0.0236228466666667	0.0196005735152884	0.00253042316002754	0.00506336504782262
A1_1	WT	79	ap1g1_1_1	60	0.0356669303333333	0.0302349851647636	0.00390331980053192	0.00781052488006479
A1_1	WT	80	ap1g1_1_1	60	0.0284905245	0.0198212290887333	0.00255890967206753	0.00512036642675249
A1_1	WT	81	ap1g1_1_1	60	0.0272970045	0.025085026724932	0.00323846302482765	0.00648014954478987
A1_1	WT	82	ap1g1_1_1	60	0.0276984777333333	0.02204128856996	0.00284551811868023	0.00569386860374556
A1_1	WT	83	ap1g1_1_1	60	0.0330986388333333	0.0234099162900029	0.00302220719757636	0.0060474226339754
A1_1	WT	84	ap1g1_1_1	60	0.0299286912	0.0325342416024369	0.00420015253025755	0.0084044858003111
A1_1	WT	85	ap1g1_1_1	60	0.0223337015	0.0194477995482469	0.00251070012569135	0.00502389934727402
A1_1	WT	86	ap1g1_1_1	60	0.0201504121666667	0.0255351744253109	0.00329657684305769	0.00659643502647124
A1_1	WT	87	ap1g1_1_1	60	0.0184217713333333	0.0184724790004502	0.002384786784397	0.00477194733330437
A1_1	WT	88	ap1g1_1_1	60	0.0157255821666667	0.0163126434329141	0.00210595321160988	0.0042140026429015
A1_1	WT	89	ap1g1_1_1	60	0.0178895161666667	0.0182303572709106	0.00235352900352161	0.00470940065824342
A1_1	WT	90	ap1g1_1_1	60	0.0120656501666667	0.0138184493438226	0.00178395413930119	0.00356968398746312
A2_1	HET	1	ap1g1_1_1	60	0.0548387565	0.0416671454788523	0.00537920535078655	0.0107637650447116
A2_1	HET	2	ap1g1_1_1	60	0.0446279323333333	0.030804836943715	0.00397688734885477	0.00795773320423609
A2_1	HET	3	ap1g1_1_1	60	0.0421019495333333	0.0457893560614827	0.00591138044865614	0.0118286449558823
A2_1	HET	4	ap1g1_1_1	60	0.0379966163333333	0.0244585250685963	0.00315758200878233	0.00631830700550812
A2_1	HET	5	ap1g1_1_1	60	0.0452695816666667	0.0364090294889599	0.00470038549541055	0.00940544965154964
A2_1	HET	6	ap1g1_1_1	60	0.0171673084	0.0213920503983644	0.0027617018311365	0.00552615259976203
A2_1	HET	7	ap1g1_1_1	60	0.0352615703333333	0.0217624540649641	0.00280952073887367	0.00562183801312934
A2_1	HET	8	ap1g1_1_1	60	0.0291851346333333	0.0223351023631006	0.00288344931627089	0.00576976875480982
A2_1	HET	9	ap1g1_1_1	60	0.0393483505	0.0262719393803001	0.0033916927897491	0.00678676159618324
A2_1	HET	10	ap1g1_1_1	60	0.0381494631333333	0.0282672309556983	0.00364928382449394	0.00730220006614465
A2_1	HET	11	ap1g1_1_1	60	0.0329716785	0.0265033143961738	0.00342156317585601	0.0068465321007249
A2_1	HET	12	ap1g1_1_1	60	0.0304754373333333	0.021506318455714	0.00277645377390712	0.00555567116906388
A2_1	HET	13	ap1g1_1_1	60	0.0304087468333333	0.0213809855707282	0.00276027336803104	0.00552329425169025
A2_1	HET	14	ap1g1_1_1	60	0.0364015958333333	0.0210421909363317	0.00271653516880432	0.00543577431719166
A2_1	HET	15	ap1g1_1_1	60	0.033339827	0.024707628745798	0.00318974115522504	0.00638265730890324
A2_1	HET	16	ap1g1_1_1	60	0.0318542453	0.0251283356017463	0.00324405417678248	0.00649133741400968
A2_1	HET	17	ap1g1_1_1	60	0.0276144084333333	0.0284333949121766	0.0036707354990333	0.00734512476775015
A2_1	HET	18	ap1g1_1_1	60	0.0377981016666667	0.024092936488978	0.0031103847261015	0.00622386546100544
A2_1	HET	19	ap1g1_1_1	60	0.0427881138333333	0.030994862424445	0.00400141953292885	0.00800682199118274
A2_1	HET	20	ap1g1_1_1	60	0.0245028669666667	0.02802246532858	0.00361768471790883	0.00723897039991612
A2_1	HET	21	ap1g1_1_1	60	0.0274463428333333	0.0205608832479564	0.00265439861342168	0.00531143935706068
A2_1	HET	22	ap1g1_1_1	60	0.0385578927666667	0.0249581389506163	0.00322208188360225	0.00644737095691003
A2_1	HET	23	ap1g1_1_1	60	0.0265379338333333	0.0170529244851874	0.00220152308450879	0.00440523751685671
A2_1	HET	24	ap1g1_1_1	60	0.01942588	0.0278564848213704	0.00359625672656824	0.0071960930882819
A2_1	HET	25	ap1g1_1_1	60	0.0277173556	0.0296888487502357	0.00383281389259112	0.00766944288414733
A2_1	HET	26	ap1g1_1_1	60	0.0181334359	0.0228661828229049	0.00295201150881482	0.00590696138520183
A2_1	HET	27	ap1g1_1_1	60	0.0268346753666667	0.0291771267801742	0.00376675087032657	0.00753725108193343
A2_1	HET	28	ap1g1_1_1	60	0.0269331604333333	0.0261889094904506	0.00338097367706162	0.0067653127012384
A2_1	HET	29	ap1g1_1_1	60	0.0255646392	0.0203142111298688	0.00262255337991078	0.00524771719199123
A2_1	HET	30	ap1g1_1_1	60	0.0224990695	0.0268423167334723	0.00346532818941209	0.00693410569057258
A2_1	HET	31	ap1g1_1_1	60	0.0481639556666667	0.0349895413400723	0.00451713036338453	0.00903875697935462
A2_1	HET	32	ap1g1_1_1	60	0.0404814305	0.0212627217718347	0.00274500557724525	0.00549274347289426
A2_1	HET	33	ap1g1_1_1	60	0.0394539795	0.0260906727273514	0.00336829136547933	0.00673993545437876
A2_1	HET	34	ap1g1_1_1	60	0.0419007583333333	0.0248074260164668	0.00320262492746828	0.0064084376776143
A2_1	HET	35	ap1g1_1_1	60	0.0379737781333333	0.0234009197457534	0.00302104574870798	0.00604509858015787
A2_1	HET	36	ap1g1_1_1	60	0.0385505211666667	0.0292253897638	0.0037729815947206	0.00754971873264802
A2_1	HET	37	ap1g1_1_1	60	0.0462616898333333	0.0300272160557244	0.00387649692389308	0.00775685242788344
A2_1	HET	38	ap1g1_1_1	60	0.0277882978333333	0.0183861050653159	0.00237363595731961	0.00474963457986065
A2_1	HET	39	ap1g1_1_1	60	0.0348871596666667	0.0167538448979601	0.00216291207582472	0.00432797706693657
A2_1	HET	40	ap1g1_1_1	60	0.0287322758333333	0.0206696964451732	0.00266844633677728	0.00533954878656791
A2_1	HET	41	ap1g1_1_1	60	0.0193963303333333	0.0197731546455337	0.00255270328813787	0.0051079474811946
A2_1	HET	42	ap1g1_1_1	60	0.0164853781333333	0.0259663223185133	0.00335223779672853	0.00670781233750658
A2_1	HET	43	ap1g1_1_1	60	0.00715212433333333	0.0204324100232009	0.00263781279142462	0.00527825120390278
A2_1	HET	44	ap1g1_1_1	60	0.000376427833333333	0.00148838709607971	0.000192149947860891	0.000384491157569544
A2_1	HET	45	ap1g1_1_1	60	0.00627596233333334	0.0163890659952535	0.0021158193219837	0.00423374468415924
A2_1	HET	46	ap1g1_1_1	60	0.0193515761	0.0223713019665093	0.00288812266497559	0.00577912010396813
A2_1	HET	47	ap1g1_1_1	60	0.0205408324666667	0.0209898137188238	0.00270977329910002	0.00542224384716614
A2_1	HET	48	ap1g1_1_1	60	0.0300233552666667	0.0330435044602742	0.00426589808249908	0.00853604234647626
A2_1	HET	49	ap1g1_1_1	60	0.0358595326666667	0.029136528248247	0.00376150962239208	0.0075267633690411
A2_1	HET	50	ap1g1_1_1	60	0.0425705686	0.0367842327380137	0.00474882402657816	0.0095023749285374
A2_1	HET	51	ap1g1_1_1	60	0.0506555213333333	0.0391864760571582	0.00505895230553098	0.0101229401813365
A2_1	HET	52	ap1g1_1_1	60	0.0265538265	0.0130677699114153	0.00168704184129939	0.00337576292708161
A2_1	HET	53	ap1g1_1_1	60	0.0426901	0.0195582672458737	0.00252496144413143	0.00505243617955807
A2_1	HET	54	ap1g1_1_1	60	0.0557938966666667	0.0184445143829735	0.00238117656780466	0.0047647233065892
A2_1	HET	55	ap1g1_1_1	60	0.0506519275	0.0250960306441508	0.00323988362469023	0.00648299215854901
A2_1	HET	56	ap1g1_1_1	60	0.0462281131666667	0.0278743783681254	0.00359856677352113	0.0072007154815578
A2_1	HET	57	ap1g1_1_1	60	0.0293519739333333	0.0153657538351473	0.00198371029018161	0.00396939512211953
A2_1	HET	58	ap1g1_1_1	60	0.0233060775333333	0.0202588566458342	0.00261540714675065	0.00523341761246707
A2_1	HET	59	ap1g1_1_1	60	0.0220212534333333	0.0158563867602288	0.00204705072844633	0.00409613904633334
A2_1	HET	60	ap1g1_1_1	60	0.0260214076666667	0.0155743041671296	0.00201063402226872	0.00402326938558673
A2_1	HET	61	ap1g1_1_1	60	0.0301856179666667	0.0330466770795893	0.00426630766589146	0.00853686192095135
A2_1	HET	62	ap1g1_1_1	60	0.0266467168	0.0371125229233569	0.00479120610726341	0.00958718127610236
A2_1	HET	63	ap1g1_1_1	60	0.0142563615333333	0.0248401497335405	0.0032068495411767	0.00641689111011905
A2_1	HET	64	ap1g1_1_1	60	0.00765231503333333	0.01141195907571	0.00147327758159417	0.002948021631411
A2_1	HET	65	ap1g1_1_1	60	0.0185637990666667	0.0305258846532378	0.00394087476300796	0.00788567218640362
A2_1	HET	66	ap1g1_1_1	60	0.0155373819333333	0.0201302843359756	0.00259880853292179	0.00520020386291285
A2_1	HET	67	ap1g1_1_1	60	0.0148169753666667	0.0206837763144711	0.00267026404008754	0.00534318600249047
A2_1	HET	68	ap1g1_1_1	60	0.0264472983333333	0.0314117882823222	0.00405524442973423	0.00811452536091639
A2_1	HET	69	ap1g1_1_1	60	0.0134757575666667	0.0239391658908698	0.00309053302724784	0.00618414230335207
A2_1	HET	70	ap1g1_1_1	60	0.0168938217666667	0.0187744671929137	0.00242377329240241	0.004849959155631
A2_1	HET	71	ap1g1_1_1	60	0.0506884203333333	0.0261911467688515	0.0033812625084612	0.006765890651534
A2_1	HET	72	ap1g1_1_1	60	0.040923215	0.0210984097875808	0.002723792991292	0.00545029718644452
A2_1	HET	73	ap1g1_1_1	60	0.0250713915	0.0163184947438173	0.00210670861259925	0.00421551419678985
A2_1	HET	74	ap1g1_1_1	60	0.0370277906666667	0.0198202757207974	0.00255878659279625	0.00512012014569952
A2_1	HET	75	ap1g1_1_1	60	0.0349536285	0.0177489989766696	0.0022913859149498	0.0045850526252311
A2_1	HET	76	ap1g1_1_1	60	0.0366710543333333	0.017242891275205	0.00222604769164447	0.00445431114238464
A2_1	HET	77	ap1g1_1_1	60	0.0383213386666667	0.0174454643377063	0.00225219976155973	0.00450664131341251
A2_1	HET	78	ap1g1_1_1	60	0.0425233691666667	0.0176107530776917	0.0022735384461357	0.00454933992262352
A2_1	HET	79	ap1g1_1_1	60	0.0297953196666667	0.0162679037870996	0.00210017734817137	0.00420244516685659
A2_1	HET	80	ap1g1_1_1	60	0.0339433998333333	0.0190723277652934	0.00246222692694635	0.00492690470062413
A2_1	HET	81	ap1g1_1_1	60	0.0290064228333333	0.021416203623483	0.00276481999909122	0.00553239203942753
A2_1	HET	82	ap1g1_1_1	60	0.0247206914666667	0.0215888143959294	0.00278710395399324	0.00557698213019201
A2_1	HET	83	ap1g1_1_1	60	0.0242330439333333	0.0242341107290009	0.00312861024211889	0.00626033463431952
A2_1	HET	84	ap1g1_1_1	60	0.0193842426	0.016716943413145	0.00215814811462007	0.00431844440258468
A2_1	HET	85	ap1g1_1_1	60	0.0144729992666667	0.016459335028163	0.00212489101512412	0.00425189710020465
A2_1	HET	86	ap1g1_1_1	60	0.0164621161666667	0.0178605124017629	0.00230578223622529	0.00461385959756483
A2_1	HET	87	ap1g1_1_1	60	0.0130711294333333	0.0146900115772898	0.00189647233981458	0.00379483238664122
A2_1	HET	88	ap1g1_1_1	60	0.0130192083333333	0.0265634152263382	0.00342932215966668	0.00686205779146869
A2_1	HET	89	ap1g1_1_1	60	0.0123507305	0.0196284443194613	0.00253402126537443	0.00507056483999162
A2_1	HET	90	ap1g1_1_1	60	0.00757241626666666	0.0130546202092285	0.00168534422204682	0.00337236599880346
A3_1	DEL	1	ap1g1_1_1	60	0.0811224725	0.0364128651859284	0.00470088068175988	0.00940644051714594
A3_1	DEL	2	ap1g1_1_1	60	0.0988013116666667	0.0392711254677888	0.00506988049745227	0.0101448074428618
A3_1	DEL	3	ap1g1_1_1	60	0.0743650913333333	0.0495952181369666	0.00640271512986653	0.0128118033820787
A3_1	DEL	4	ap1g1_1_1	60	0.083688735	0.0446909412287373	0.0057695757035078	0.0115448943162495
A3_1	DEL	5	ap1g1_1_1	60	0.00114875363333333	0.00529842819212753	0.000684024138306192	0.0013687291392515
A3_1	DEL	6	ap1g1_1_1	60	0	0	0	0
A3_1	DEL	7	ap1g1_1_1	60	5.84112666666667e-05	0.000364346513615438	4.70369326493775e-05	9.41206848308535e-05
A3_1	DEL	8	ap1g1_1_1	60	0	0	0	0
A3_1	DEL	9	ap1g1_1_1	60	0	0	0	0
A3_1	DEL	10	ap1g1_1_1	60	0	0	0	0
A3_1	DEL	11	ap1g1_1_1	60	0	0	0	0
A3_1	DEL	12	ap1g1_1_1	60	0	0	0	0
A3_1	DEL	13	ap1g1_1_1	60	3.24506666666667e-05	0.000251361783146657	3.24506666666667e-05	6.49336340158831e-05
A3_1	DEL	14	ap1g1_1_1	60	0	0	0	0
A3_1	DEL	15	ap1g1_1_1	60	0	0	0	0
A3_1	DEL	16	ap1g1_1_1	60	0.00406282416666666	0.0140004111501648	0.00180744530748816	0.00361668970643114
A3_1	DEL	17	ap1g1_1_1	60	0.00161604353333333	0.00624034635140104	0.000805625249784748	0.00161205240129049
A3_1	DEL	18	ap1g1_1_1	60	0.0004348386	0.00232441601971173	0.000300080817800042	0.000600460329470831
A3_1	DEL	19	ap1g1_1_1	60	0.00238187983333333	0.0129325283615925	0.00166958223229343	0.00334082633015745
A3_1	DEL	20	ap1g1_1_1	60	0.0226856252666667	0.0365960984927267	0.00472453599994989	0.00945377469951136
A3_1	DEL	21	ap1g1_1_1	60	0.00159657266666667	0.00887167287481156	0.00114532804323818	0.00229179612091447
A3_1	DEL	22	ap1g1_1_1	60	0.0045495856	0.012856066930294	0.00165971110395855	0.00332107424798283
A3_1	DEL	23	ap1g1_1_1	60	0.0143893011333333	0.0246761758966428	0.00318568060985942	0.00637453217639411
A3_1	DEL	24	ap1g1_1_1	60	0.0444965853333333	0.0277007015959132	0.00357614519864109	0.00715585001385338
A3_1	DEL	25	ap1g1_1_1	60	0.0602036151666667	0.0352072500060575	0.00454523643130739	0.00909499709136449
A3_1	DEL	26	ap1g1_1_1	60	0.0665254566666667	0.0314286201825788	0.00405741741871354	0.00811887350182062
A3_1	DEL	27	ap1g1_1_1	60	0.0827467573333333	0.0385606700676669	0.00497816109968909	0.00996127735185668
A3_1	DEL	28	ap1g1_1_1	60	0.0937981233333333	0.0458711118833673	0.00592193507987662	0.0118497647241719
A3_1	DEL	29	ap1g1_1_1	60	0.0854750948333333	0.0414850164401111	0.00535569259298971	0.010716716125034
A3_1	DEL	30	ap1g1_1_1	60	0.0880693355	0.0419303265641038	0.00541318188279375	0.0108317519282214
A3_1	DEL	31	ap1g1_1_1	60	0.0382653786	0.0449156487815198	0.00579858532383093	0.0116029424324361
A3_1	DEL	32	ap1g1_1_1	60	0.0332473871666667	0.0284671417798611	0.00367509220091759	0.00735384250808433
A3_1	DEL	33	ap1g1_1_1	60	0.06116816	0.0401271590516913	0.00518039395792722	0.0103659443664887
A3_1	DEL	34	ap1g1_1_1	60	0.0606668683333333	0.0420999826046564	0.00543508438344854	0.0108755787308002
A3_1	DEL	35	ap1g1_1_1	60	0.0582024286666667	0.0430589503172478	0.00555888658279578	0.0111233063594912
A3_1	DEL	36	ap1g1_1_1	60	0.0548595388333333	0.0327778318528996	0.0042315998963689	0.00846741183455296
A3_1	DEL	37	ap1g1_1_1	60	0.075765855	0.0463708750623924	0.00598645422885702	0.0119788672430799
A3_1	DEL	38	ap1g1_1_1	60	0.0886268352666667	0.0525172399022406	0.00677994651767191	0.0135666416455471
A3_1	DEL	39	ap1g1_1_1	60	0.0960047766666667	0.0603611204119188	0.00779258713712607	0.0155929308447393
A3_1	DEL	40	ap1g1_1_1	60	0.0859967284666667	0.0496084143273119	0.00640441875071455	0.0128152123195217
A3_1	DEL	41	ap1g1_1_1	60	0.030088705	0.0376266421671389	0.00485757861623449	0.00971999235978562
A3_1	DEL	42	ap1g1_1_1	60	0.0277914217	0.0407612132399979	0.00526225000165737	0.0105297379316614
A3_1	DEL	43	ap1g1_1_1	60	0.0387713786666667	0.0427733405692856	0.00552201452288337	0.0110495255380259
A3_1	DEL	44	ap1g1_1_1	60	0.0307113109666667	0.0373298509123732	0.0048192630300009	0.00964332304882346
A3_1	DEL	45	ap1g1_1_1	60	0.0472775021666667	0.0280646438855028	0.00362312994619314	0.00724986627654566
A3_1	DEL	46	ap1g1_1_1	60	0.0636895176333333	0.0380185494027101	0.00490817362278867	0.00982123273405487
A3_1	DEL	47	ap1g1_1_1	60	0.050786879	0.0284707874925365	0.00367556286040014	0.00735478429553357
A3_1	DEL	48	ap1g1_1_1	60	0.0817092026333333	0.0405453693554465	0.00523438467598243	0.0104739795437769
A3_1	DEL	49	ap1g1_1_1	60	0.09791446	0.035581523448212	0.00459355492492046	0.00919168217376044
A3_1	DEL	50	ap1g1_1_1	60	0.098310077	0.0496672969352857	0.00641202046271667	0.0128304233101035
A3_1	DEL	51	ap1g1_1_1	60	0.04739097	0.0366294983828233	0.00472884790722021	0.00946240280603
A3_1	DEL	52	ap1g1_1_1	60	0.0564131401666667	0.0391132285668278	0.00504949609519094	0.0101040183481518
A3_1	DEL	53	ap1g1_1_1	60	0.043624669	0.0271100675066351	0.00349989466559188	0.00700327304964514
A3_1	DEL	54	ap1g1_1_1	60	0.0572201763333333	0.0407576541605861	0.00526179052648105	0.0105288185239572
A3_1	DEL	55	ap1g1_1_1	60	0.0567634015	0.039270978701771	0.00506986155004084	0.0101447695291791
A3_1	DEL	56	ap1g1_1_1	60	0.0747777608333333	0.0438315115348438	0.00565862380711828	0.0113228800843839
A3_1	DEL	57	ap1g1_1_1	60	0.0787045076666667	0.0544543145530506	0.00703002177977017	0.01406704108918
A3_1	DEL	58	ap1g1_1_1	60	0.0765641183333333	0.0545457491622959	0.00704182593706597	0.0140906611533711
A3_1	DEL	59	ap1g1_1_1	60	0.0650259938333333	0.0376951078884944	0.00486641750285435	0.0097376789310594
A3_1	DEL	60	ap1g1_1_1	60	0.0762660183333333	0.0412674432163591	0.00532760401058396	0.010660511001463
A3_1	DEL	61	ap1g1_1_1	60	0.0114875413333333	0.0209408999632608	0.00270345856041015	0.00540960808423388
A3_1	DEL	62	ap1g1_1_1	60	0.00220687096666667	0.00609225787986817	0.000786507110317678	0.00157379709257923
A3_1	DEL	63	ap1g1_1_1	60	0.00368662116666667	0.0110577129223675	0.00142754459984906	0.00285651014631284
A3_1	DEL	64	ap1g1_1_1	60	0.0066552963	0.0134510572767783	0.00173652402739481	0.00347477655275624
A3_1	DEL	65	ap1g1_1_1	60	0.00599218553333333	0.0100202721970751	0.00129361157812458	0.00258851078886874
A3_1	DEL	66	ap1g1_1_1	60	0.0130906107333333	0.0227689695346031	0.00293946132726073	0.00588184852991793
A3_1	DEL	67	ap1g1_1_1	60	0.0137414035666667	0.021307760094051	0.00275081999964141	0.00550437810523524
A3_1	DEL	68	ap1g1_1_1	60	0.0284695421333333	0.0402559338618355	0.00519701871443054	0.0103992104274137
A3_1	DEL	69	ap1g1_1_1	60	0.0219885774333333	0.0256798707219479	0.00331525705462879	0.00663381404348674
A3_1	DEL	70	ap1g1_1_1	60	0.0297805395666667	0.0394273452929439	0.00509004839015804	0.0101851633029519
A3_1	DEL	71	ap1g1_1_1	60	0.0317007266666667	0.0211679376274427	0.00273276899682143	0.00546825813202259
A3_1	DEL	72	ap1g1_1_1	60	0.0456688384333333	0.0274551745609462	0.00354444779472541	0.00709242365512069
A3_1	DEL	73	ap1g1_1_1	60	0.0487538913333333	0.0296707688619047	0.00383047978904422	0.007664772353738
A3_1	DEL	74	ap1g1_1_1	60	0.0410666741666667	0.0242288011568452	0.00312792477930108	0.00625896302638923
A3_1	DEL	75	ap1g1_1_1	60	0.0383045465	0.0237536218077055	0.00306657938911176	0.00613621118415338
A3_1	DEL	76	ap1g1_1_1	60	0.0590326778333333	0.0388135243932838	0.00501080445276012	0.0100265965504771
A3_1	DEL	77	ap1g1_1_1	60	0.0666534783333333	0.0381915739181315	0.00493051099167909	0.00986592970596326
A3_1	DEL	78	ap1g1_1_1	60	0.066180799	0.0423022632524589	0.00546119870278851	0.0109278333631014
A3_1	DEL	79	ap1g1_1_1	60	0.056736995	0.0282158128822878	0.00364264577976018	0.00728891736931285
A3_1	DEL	80	ap1g1_1_1	60	0.0523299733333333	0.0260511927713516	0.00336319452507613	0.0067297367002891
A3_1	DEL	81	ap1g1_1_1	60	0.0536546166666667	0.031370929175301	0.00404996954169977	0.0081039703343395
A3_1	DEL	82	ap1g1_1_1	60	0.0525031686666667	0.0320957464861928	0.00414354305417066	0.00829121050030524
A3_1	DEL	83	ap1g1_1_1	60	0.0482252866666667	0.0289004804043026	0.00373103597677526	0.00746578574500834
A3_1	DEL	84	ap1g1_1_1	60	0.0464172198333333	0.0304034163050561	0.00392506416724311	0.00785403525735334
A3_1	DEL	85	ap1g1_1_1	60	0.0408887441666667	0.0269799732669753	0.00348309957147056	0.00696966614393381
A3_1	DEL	86	ap1g1_1_1	60	0.0380328518333333	0.0257818730991984	0.00332842550490761	0.00666016405163123
A3_1	DEL	87	ap1g1_1_1	60	0.0338136035	0.0174976297151185	0.00225893428282527	0.0045201170593385
A3_1	DEL	88	ap1g1_1_1	60	0.038824439	0.0265369277872024	0.00342590264597812	0.00685521536038258
A3_1	DEL	89	ap1g1_1_1	60	0.0362899291	0.0255620761705754	0.00330004984343747	0.00660338448417929
A3_1	DEL	90	ap1g1_1_1	60	0.0355167148333333	0.026444044723755	0.00341391149404891	0.00683122112079427
A4_1	HET	1	ap1g1_1_1	60	0.00139560266666667	0.00917354179565877	0.00118429915334414	0.00236977713211546
A4_1	HET	2	ap1g1_1_1	60	0	0	0	0
A4_1	HET	3	ap1g1_1_1	60	0	0	0	0
A4_1	HET	4	ap1g1_1_1	60	1.29802666666667e-05	0.000100544713258663	1.29802666666667e-05	2.59734536063532e-05
A4_1	HET	5	ap1g1_1_1	60	3.89408333333334e-05	0.000301634397974877	3.89408333333333e-05	7.79204275189055e-05
A4_1	HET	6	ap1g1_1_1	60	0	0	0	0
A4_1	HET	7	ap1g1_1_1	60	0	0	0	0
A4_1	HET	8	ap1g1_1_1	60	4.54308666666667e-05	0.000203944528572585	2.63291254237248e-05	5.26844582819796e-05
A4_1	HET	9	ap1g1_1_1	60	0.000305036666666667	0.00236280385996524	0.000305036666666666	0.000610376960147451
A4_1	HET	10	ap1g1_1_1	60	1.29802666666667e-05	7.04907665024092e-05	9.10031882417421e-06	1.82096959063023e-05
A4_1	HET	11	ap1g1_1_1	60	0	0	0	0
A4_1	HET	12	ap1g1_1_1	60	0	0	0	0
A4_1	HET	13	ap1g1_1_1	60	1.94703333333333e-05	0.000150816553490214	1.94703333333333e-05	3.89600470098379e-05
A4_1	HET	14	ap1g1_1_1	60	1.29802666666667e-05	0.000100544713258663	1.29802666666667e-05	2.59734536063532e-05
A4_1	HET	15	ap1g1_1_1	60	0.000772326166666667	0.00502100947484383	0.000648209535907327	0.0012970642853833
A4_1	HET	16	ap1g1_1_1	60	1.29802666666667e-05	7.04907665024092e-05	9.10031882417422e-06	1.82096959063023e-05
A4_1	HET	17	ap1g1_1_1	60	0	0	0	0
A4_1	HET	18	ap1g1_1_1	60	0	0	0	0
A4_1	HET	19	ap1g1_1_1	60	0	0	0	0
A4_1	HET	20	ap1g1_1_1	60	0	0	0	0
A4_1	HET	21	ap1g1_1_1	60	0	0	0	0
A4_1	HET	22	ap1g1_1_1	60	1.29802666666667e-05	0.000100544713258663	1.29802666666667e-05	2.59734536063532e-05
A4_1	HET	23	ap1g1_1_1	60	0.0022196273	0.00843129010205865	0.00108847487174389	0.00217803318752474
A4_1	HET	24	ap1g1_1_1	60	3.89408e-05	0.000171171434101506	2.20981371207191e-05	4.42182702429196e-05
A4_1	HET	25	ap1g1_1_1	60	0.00184319806666667	0.00492820256704429	0.000636228215629973	0.00127308971888492
A4_1	HET	26	ap1g1_1_1	60	5.84111666666667e-05	0.000334943068965113	4.32409642676495e-05	8.65249696436465e-05
A4_1	HET	27	ap1g1_1_1	60	0.0014537896	0.00552144665741341	0.000712815698371158	0.00142634091786945
A4_1	HET	28	ap1g1_1_1	60	2.59605e-05	0.000201089168318435	2.59605e-05	5.19468405128604e-05
A4_1	HET	29	ap1g1_1_1	60	0	0	0	0
A4_1	HET	30	ap1g1_1_1	60	0	0	0	0
A4_1	HET	31	ap1g1_1_1	60	0.0410140703333333	0.0352048358534487	0.00454492476554575	0.00909437344961594
A4_1	HET	32	ap1g1_1_1	60	0.0268237281666667	0.0194567932100903	0.00251186120244271	0.00502622265648709
A4_1	HET	33	ap1g1_1_1	60	0.0236305823333333	0.0160885689913214	0.0020770253255899	0.00415611807667767
A4_1	HET	34	ap1g1_1_1	60	0.0311591498333333	0.0222527209098144	0.00287281391638375	0.00574848736879154
A4_1	HET	35	ap1g1_1_1	60	0.0390681555	0.0219021794177592	0.00282755920435427	0.00565793289918383
A4_1	HET	36	ap1g1_1_1	60	0.0421921403333333	0.0325015006375757	0.00419592568986935	0.00839602791223039
A4_1	HET	37	ap1g1_1_1	60	0.0585994425	0.0369089116355127	0.00476492000303273	0.00953458290302882
A4_1	HET	38	ap1g1_1_1	60	0.0537631416666667	0.0260328927785938	0.00336083200616991	0.00672500931087711
A4_1	HET	39	ap1g1_1_1	60	0.0411033685	0.0268979879428539	0.0034725153116387	0.00694848708892979
A4_1	HET	40	ap1g1_1_1	60	0.0416575043333333	0.0278198328783361	0.00359152498106898	0.00718662488740757
A4_1	HET	41	ap1g1_1_1	60	0.0169976737666667	0.0299971679589418	0.00387261773127894	0.00774909018139183
A4_1	HET	42	ap1g1_1_1	60	0	0	0	0
A4_1	HET	43	ap1g1_1_1	60	0	0	0	0
A4_1	HET	44	ap1g1_1_1	60	0	0	0	0
A4_1	HET	45	ap1g1_1_1	60	2.59605e-05	0.000201089168318435	2.59605e-05	5.19468405128604e-05
A4_1	HET	46	ap1g1_1_1	60	6.49013333333333e-06	5.02723566293313e-05	6.49013333333334e-06	1.29867268031766e-05
A4_1	HET	47	ap1g1_1_1	60	6.49013333333334e-06	5.02723566293313e-05	6.49013333333334e-06	1.29867268031766e-05
A4_1	HET	48	ap1g1_1_1	60	0	0	0	0
A4_1	HET	49	ap1g1_1_1	60	1.94703333333333e-05	0.000150816553490214	1.94703333333333e-05	3.89600470098379e-05
A4_1	HET	50	ap1g1_1_1	60	0	0	0	0
A4_1	HET	51	ap1g1_1_1	60	0.0353907331666667	0.0478756974541849	0.00618072596427076	0.0123676040877359
A4_1	HET	52	ap1g1_1_1	60	0.0207489496666667	0.0397160363791338	0.00512731824912511	0.010259740118487
A4_1	HET	53	ap1g1_1_1	60	0.0195908073333333	0.0205450449749488	0.00265235390116863	0.00530734789729281
A4_1	HET	54	ap1g1_1_1	60	0.0228284944666667	0.0352053898401656	0.00454499628492337	0.00909451655956001
A4_1	HET	55	ap1g1_1_1	60	0.0218444554666667	0.0159087451611487	0.00205381016893955	0.00410966465551873
A4_1	HET	56	ap1g1_1_1	60	0.0269016136333333	0.0259390802793378	0.00334872086459375	0.00670077497255985
A4_1	HET	57	ap1g1_1_1	60	0.0332780573333333	0.0303699036464029	0.00392073770161475	0.00784537801962752
A4_1	HET	58	ap1g1_1_1	60	0.0372209281666667	0.0326239195920806	0.00421172990893793	0.00842765208154091
A4_1	HET	59	ap1g1_1_1	60	0.0464109506666667	0.0331872156702754	0.00428445111993235	0.00857316688862974
A4_1	HET	60	ap1g1_1_1	60	0.0459512748333333	0.0295373475044889	0.00381325516586755	0.00763030596237218
A4_1	HET	61	ap1g1_1_1	60	0.00698337333333334	0.0252277987750523	0.00325689481724165	0.00651703147622016
A4_1	HET	62	ap1g1_1_1	60	0.000551661666666666	0.00427315289548205	0.000551661666666666	0.00110387244526847
A4_1	HET	63	ap1g1_1_1	60	0	0	0	0
A4_1	HET	64	ap1g1_1_1	60	0	0	0	0
A4_1	HET	65	ap1g1_1_1	60	6.49013333333334e-06	5.02723566293313e-05	6.49013333333333e-06	1.29867268031766e-05
A4_1	HET	66	ap1g1_1_1	60	0	0	0	0
A4_1	HET	67	ap1g1_1_1	60	0	0	0	0
A4_1	HET	68	ap1g1_1_1	60	0	0	0	0
A4_1	HET	69	ap1g1_1_1	60	0	0	0	0
A4_1	HET	70	ap1g1_1_1	60	0	0	0	0
A4_1	HET	71	ap1g1_1_1	60	0.016893825	0.0417003878503914	0.00538349692249853	0.010772352459872
A4_1	HET	72	ap1g1_1_1	60	0.0132011543333333	0.0324090306944354	0.00418398787154244	0.00837214039293379
A4_1	HET	73	ap1g1_1_1	60	0.0156217508333333	0.0344707012051091	0.00445014838998264	0.00890472636016221
A4_1	HET	74	ap1g1_1_1	60	0.0162188446333333	0.0166820101083057	0.00215363824435773	0.00430942017303394
A4_1	HET	75	ap1g1_1_1	60	0.0248601237666667	0.0171280281185908	0.00221121892188916	0.00442463884264152
A4_1	HET	76	ap1g1_1_1	60	0.0258663176	0.0208061240492026	0.00268605906472291	0.00537479177378264
A4_1	HET	77	ap1g1_1_1	60	0.0276571553333333	0.0139713823414763	0.00180369770440114	0.0036091907699751
A4_1	HET	78	ap1g1_1_1	60	0.0241090559666667	0.0192591519006825	0.00248634581911408	0.00497516649237636
A4_1	HET	79	ap1g1_1_1	60	0.0197761123333333	0.0204493318313503	0.00263999738746296	0.00528262257047849
A4_1	HET	80	ap1g1_1_1	60	0.0255906103666667	0.0325433671330817	0.00420133063119797	0.0084068431748478
A4_1	HET	81	ap1g1_1_1	60	0.0207344153333333	0.0233709396323564	0.00301717533271117	0.00603735389563698
A4_1	HET	82	ap1g1_1_1	60	0.0176531695	0.0274532118573623	0.00354419441078227	0.0070919166350216
A4_1	HET	83	ap1g1_1_1	60	0.0329974	0.0375507389266978	0.00484777955002944	0.00970038447359972
A4_1	HET	84	ap1g1_1_1	60	0.0010189523	0.00322479560004695	0.000416319321796826	0.000833053038724291
A4_1	HET	85	ap1g1_1_1	60	0.0110721563333333	0.0286470973340668	0.00369832436306745	0.00740032995716921
A4_1	HET	86	ap1g1_1_1	60	0.0128457613333333	0.0271355178322599	0.0035031802885019	0.00700984756590223
A4_1	HET	87	ap1g1_1_1	60	0.0075090851	0.017269935497793	0.00222953908576762	0.00446129740588814
A4_1	HET	88	ap1g1_1_1	60	0.00635697386666667	0.0103170920303656	0.00133193085382984	0.00266518748244666
A4_1	HET	89	ap1g1_1_1	60	0.00223260633333333	0.00897569835817311	0.00115875767539286	0.00231866875278541
A4_1	HET	90	ap1g1_1_1	60	0.00131100883333333	0.00524065713056606	0.00067656592632885	0.00135380529155603
A5_1	HET	1	ap1g1_1_1	60	0.06607204	0.0315604218564006	0.00407443294163733	0.00815292148454688
A5_1	HET	2	ap1g1_1_1	60	0.0597222216666667	0.0328421698582116	0.00423990589713896	0.00848403210370425
A5_1	HET	3	ap1g1_1_1	60	0.056650375	0.0303110809784627	0.00391314372783768	0.00783018251319829
A5_1	HET	4	ap1g1_1_1	60	0.0663133116666667	0.0287211883959672	0.00370788947802889	0.00741946970799792
A5_1	HET	5	ap1g1_1_1	60	0.0610726363333333	0.0304574855029286	0.00393204447067321	0.00786800281225462
A5_1	HET	6	ap1g1_1_1	60	0.059827845	0.0280810089850981	0.00362524267146619	0.00725409383005222
A5_1	HET	7	ap1g1_1_1	60	0.063061525	0.0274696085041091	0.00354631120877508	0.00709615233802155
A5_1	HET	8	ap1g1_1_1	60	0.065255285	0.0315772490635258	0.00407660532473597	0.0081572684130867
A5_1	HET	9	ap1g1_1_1	60	0.0663450666666667	0.0277357947669822	0.00358067570754496	0.00716491554123041
A5_1	HET	10	ap1g1_1_1	60	0.0631790133333333	0.0285290996862019	0.0036830909322317	0.00736984793247444
A5_1	HET	11	ap1g1_1_1	60	0.0633795383333333	0.0330669157707242	0.00426892046968194	0.00854209012925995
A5_1	HET	12	ap1g1_1_1	60	0.0484540033333333	0.0239854128344	0.00309650348198469	0.00619608915568559
A5_1	HET	13	ap1g1_1_1	60	0.051670639	0.0286079147052866	0.00369326590744325	0.0073902080108449
A5_1	HET	14	ap1g1_1_1	60	0.045800192	0.0261849411730802	0.00338046136949202	0.00676428757615946
A5_1	HET	15	ap1g1_1_1	60	0.0493509916666667	0.0271876588140575	0.00350991166030714	0.0070233170097727
A5_1	HET	16	ap1g1_1_1	60	0.0526421573333333	0.0299790743478543	0.00387028185613179	0.00774441610601859
A5_1	HET	17	ap1g1_1_1	60	0.0468410941666667	0.0241135923940923	0.00311305139198512	0.00622920144711346
A5_1	HET	18	ap1g1_1_1	60	0.0555157043333333	0.0295399916412868	0.00381359652246034	0.00763098901533663
A5_1	HET	19	ap1g1_1_1	60	0.0580034388333333	0.0330928590510345	0.0042722697327682	0.00854879198921556
A5_1	HET	20	ap1g1_1_1	60	0.0530836568333333	0.0272186214363574	0.00351390891765788	0.00703131550325656
A5_1	HET	21	ap1g1_1_1	60	0.0494644566666667	0.0250982385329003	0.00324016866190214	0.00648356251669262
A5_1	HET	22	ap1g1_1_1	60	0.0513369811666667	0.0300909460765999	0.00388472443420989	0.00777331563800055
A5_1	HET	23	ap1g1_1_1	60	0.0644973991666667	0.026463830292698	0.00341646580001596	0.00683633227522856
A5_1	HET	24	ap1g1_1_1	60	0.067519775	0.0306102327269301	0.00395176405249778	0.00790746160434342
A5_1	HET	25	ap1g1_1_1	60	0.0671903768333333	0.0341744624315592	0.00441190412876733	0.00882819977023197
A5_1	HET	26	ap1g1_1_1	60	0.0534605728333333	0.0257915620611486	0.00332967634451678	0.00666266697590792
A5_1	HET	27	ap1g1_1_1	60	0.0595259633333333	0.0348358311422134	0.00449728646216953	0.00899904942474017
A5_1	HET	28	ap1g1_1_1	60	0.0604213561666667	0.0294703389187385	0.00380460439464542	0.0076129958091398
A5_1	HET	29	ap1g1_1_1	60	0.0495002646	0.0285584758114415	0.00368688337369268	0.00737743659030952
A5_1	HET	30	ap1g1_1_1	60	0.0562770626	0.0322390926550693	0.00416204896499737	0.0083282407423368
A5_1	HET	31	ap1g1_1_1	60	0.0361690833333333	0.0238594951346424	0.00308024757684623	0.0061635611646369
A5_1	HET	32	ap1g1_1_1	60	0.0343807065	0.0205662879472374	0.00265509635709857	0.00531283553893322
A5_1	HET	33	ap1g1_1_1	60	0.0304678175	0.0180965965450217	0.00233626056806345	0.00467484659870484
A5_1	HET	34	ap1g1_1_1	60	0.044418711	0.0291091539186056	0.0037579756116316	0.00751969182984326
A5_1	HET	35	ap1g1_1_1	60	0.0556500083333333	0.0280500931954118	0.00362125146017986	0.00724610743471529
A5_1	HET	36	ap1g1_1_1	60	0.0633278383333333	0.0346725191769402	0.00447620297811156	0.00895686147058616
A5_1	HET	37	ap1g1_1_1	60	0.06164332	0.0337455934012222	0.00435653737502735	0.00871741115189851
A5_1	HET	38	ap1g1_1_1	60	0.0427673178333333	0.0292385870826683	0.00377468536126032	0.00755312796161934
A5_1	HET	39	ap1g1_1_1	60	0.0444171288333333	0.0288641435493759	0.00372634490897577	0.00745639894002327
A5_1	HET	40	ap1g1_1_1	60	0.0477454683333333	0.0245667536828204	0.00317155426279811	0.00634626542121515
A5_1	HET	41	ap1g1_1_1	60	0.0383065834333333	0.0323706315318762	0.00417903056097244	0.00836222083739548
A5_1	HET	42	ap1g1_1_1	60	0.0333877134333333	0.0326019111036478	0.00420888862529875	0.00842196668611108
A5_1	HET	43	ap1g1_1_1	60	0.0194019233	0.0364425741650414	0.00470471609447113	0.00941411516025422
A5_1	HET	44	ap1g1_1_1	60	0.0247014591	0.0345642097496117	0.00446222029116887	0.00892888217864058
A5_1	HET	45	ap1g1_1_1	60	0.0294802076333333	0.0321467658925391	0.00415012963120775	0.00830439021051387
A5_1	HET	46	ap1g1_1_1	60	0.0272854333333333	0.0309390914108719	0.00399421952603653	0.00799241481066901
A5_1	HET	47	ap1g1_1_1	60	0.0171610353666667	0.0192431317222849	0.00248427762297616	0.00497102804146341
A5_1	HET	48	ap1g1_1_1	60	0.0154400320333333	0.0185245774077325	0.00239151265985593	0.0047854057790113
A5_1	HET	49	ap1g1_1_1	60	0.0150904565666667	0.0191736257671555	0.00247530444275356	0.00495307274931122
A5_1	HET	50	ap1g1_1_1	60	0.0159227591333333	0.0216931480645939	0.00280057337269946	0.00560393437476869
A5_1	HET	51	ap1g1_1_1	60	0.0349818396666667	0.0285745141794194	0.00368895391809529	0.00738157974008929
A5_1	HET	52	ap1g1_1_1	60	0.0322309091666667	0.0162706778507352	0.00210053547824678	0.00420316178348222
A5_1	HET	53	ap1g1_1_1	60	0.0381438838333333	0.0310654773822433	0.00401053588478038	0.00802506376910267
A5_1	HET	54	ap1g1_1_1	60	0.0576912566666667	0.0324697769427664	0.00419183017848013	0.00838783281286966
A5_1	HET	55	ap1g1_1_1	60	0.0534462586666667	0.0325700075269434	0.00420476989125673	0.00841372511832942
A5_1	HET	56	ap1g1_1_1	60	0.0545010108333333	0.0306890624824594	0.00396194093017613	0.00792782548954117
A5_1	HET	57	ap1g1_1_1	60	0.0575609863333333	0.0301917150526559	0.0038977336530792	0.00779934702483057
A5_1	HET	58	ap1g1_1_1	60	0.0537967153333333	0.0289303645095378	0.00373489399817167	0.00747350562799112
A5_1	HET	59	ap1g1_1_1	60	0.0492945828333333	0.0350093720954397	0.00451969050289389	0.00904387980668011
A5_1	HET	60	ap1g1_1_1	60	0.0524159	0.0252824225779996	0.00326394671987902	0.00653114230080429
A5_1	HET	61	ap1g1_1_1	60	0.0247598634666667	0.0379795242235552	0.00490313549382368	0.00981115146128172
A5_1	HET	62	ap1g1_1_1	60	0.0141809431	0.0221150355476567	0.00285503881256199	0.00571291946819915
A5_1	HET	63	ap1g1_1_1	60	0.0165583536666667	0.0217309986162561	0.00280545985790721	0.0056137122090845
A5_1	HET	64	ap1g1_1_1	60	0.0182102016666667	0.03030844471702	0.00391280338794888	0.00782950149465382
A5_1	HET	65	ap1g1_1_1	60	0.0246300613	0.0287070515189586	0.00370606441505484	0.00741581776542212
A5_1	HET	66	ap1g1_1_1	60	0.0283748611333333	0.0347182057969834	0.00448210109539728	0.00896866357601432
A5_1	HET	67	ap1g1_1_1	60	0.0246495321666667	0.0222416966617704	0.00287139069208113	0.00574563950354002
A5_1	HET	68	ap1g1_1_1	60	0.029832247	0.0215521255383477	0.00278236744284641	0.00556750439327893
A5_1	HET	69	ap1g1_1_1	60	0.0177171719333333	0.0190810894852226	0.00246335806012535	0.0049291680928873
A5_1	HET	70	ap1g1_1_1	60	0.0049676386	0.00810207079961525	0.00104597284255678	0.00209298682356195
A5_1	HET	71	ap1g1_1_1	60	0.0462166938333333	0.0283526602366508	0.00366031269724085	0.00732426878953675
A5_1	HET	72	ap1g1_1_1	60	0.0325106473333333	0.0174200624872014	0.00224892039676079	0.00450007931960678
A5_1	HET	73	ap1g1_1_1	60	0.0521482316666667	0.0271754014893298	0.00350832924648915	0.00702015060703669
A5_1	HET	74	ap1g1_1_1	60	0.0535434052666667	0.0313363534199231	0.0040455058308744	0.00809503846960882
A5_1	HET	75	ap1g1_1_1	60	0.0499373445	0.0262543164333139	0.00338941767707615	0.00678220910624005
A5_1	HET	76	ap1g1_1_1	60	0.0638396466666667	0.0312818276265054	0.00403846658121288	0.0080809529635709
A5_1	HET	77	ap1g1_1_1	60	0.0600308333333333	0.0292465757829937	0.0037757166980376	0.00755519166174392
A5_1	HET	78	ap1g1_1_1	60	0.0526582702666667	0.0296395056419818	0.00382644372470721	0.00765669620765398
A5_1	HET	79	ap1g1_1_1	60	0.0504016983333333	0.0267291623036477	0.00345072001533676	0.00690487480176553
A5_1	HET	80	ap1g1_1_1	60	0.0467808966666667	0.0294269617367577	0.00379900442453151	0.00760179029482443
A5_1	HET	81	ap1g1_1_1	60	0.0442354266	0.0354942084282779	0.00458228260431784	0.00916912631233427
A5_1	HET	82	ap1g1_1_1	60	0.0425992318333333	0.0274439606977891	0.00354300009121693	0.00708952680709139
A5_1	HET	83	ap1g1_1_1	60	0.0425607425	0.0238766003399911	0.0030824558493612	0.0061679799077329
A5_1	HET	84	ap1g1_1_1	60	0.0425168668333333	0.0294576814068583	0.00380297031688821	0.00760972602710018
A5_1	HET	85	ap1g1_1_1	60	0.0384596476666667	0.0266040323917282	0.00343456581317087	0.00687255031789488
A5_1	HET	86	ap1g1_1_1	60	0.036997806	0.0229386985407228	0.00296137324772973	0.00592569418150143
A5_1	HET	87	ap1g1_1_1	60	0.0355205093	0.0223701471167939	0.00288797357451842	0.00577882177465242
A5_1	HET	88	ap1g1_1_1	60	0.0323647343333333	0.0220566498703294	0.00284750125403046	0.0056978368484155
A5_1	HET	89	ap1g1_1_1	60	0.0330256053	0.0226081131934643	0.00291869486291532	0.00584029493074352
A5_1	HET	90	ap1g1_1_1	60	0.026334278	0.0228453515190888	0.00294932219905617	0.00590158008880452
A6_1	WT	1	ap1g1_1_1	60	0.00204798	0.0144546687097542	0.00186608970626078	0.0037340368773259
A6_1	WT	2	ap1g1_1_1	60	0.0167705212333333	0.0336384536579069	0.00434270569364144	0.00868973402137413
A6_1	WT	3	ap1g1_1_1	60	0.000110332333333333	0.000854630579096411	0.000110332333333333	0.000220774489053694
A6_1	WT	4	ap1g1_1_1	60	0	0	0	0
A6_1	WT	5	ap1g1_1_1	60	0	0	0	0
A6_1	WT	6	ap1g1_1_1	60	0.0007917954	0.0047280990345579	0.000610394960668737	0.00122139749510651
A6_1	WT	7	ap1g1_1_1	60	0	0	0	0
A6_1	WT	8	ap1g1_1_1	60	2.59605e-05	0.000201089168318435	2.59605e-05	5.19468405128604e-05
A6_1	WT	9	ap1g1_1_1	60	0.000110332266666667	0.000759067722935958	9.7995221652485e-05	0.000196087985601358
A6_1	WT	10	ap1g1_1_1	60	0	0	0	0
A6_1	WT	11	ap1g1_1_1	60	0.0136626309333333	0.0264585958180177	0.00341579003224052	0.00683498006703325
A6_1	WT	12	ap1g1_1_1	60	0	0	0	0
A6_1	WT	13	ap1g1_1_1	60	0.0005192105	0.00382258113085973	0.000493493101978215	0.000987477416176849
A6_1	WT	14	ap1g1_1_1	60	0	0	0	0
A6_1	WT	15	ap1g1_1_1	60	0.0090018171	0.0203459743725204	0.00262665399690448	0.00525592250764294
A6_1	WT	16	ap1g1_1_1	60	0	0	0	0
A6_1	WT	17	ap1g1_1_1	60	0	0	0	0
A6_1	WT	18	ap1g1_1_1	60	0	0	0	0
A6_1	WT	19	ap1g1_1_1	60	0	0	0	0
A6_1	WT	20	ap1g1_1_1	60	6.49013333333334e-06	5.02723566293313e-05	6.49013333333333e-06	1.29867268031766e-05
A6_1	WT	21	ap1g1_1_1	60	0	0	0	0
A6_1	WT	22	ap1g1_1_1	60	0	0	0	0
A6_1	WT	23	ap1g1_1_1	60	0	0	0	0
A6_1	WT	24	ap1g1_1_1	60	0	0	0	0
A6_1	WT	25	ap1g1_1_1	60	1.29802666666667e-05	7.04907665024092e-05	9.10031882417421e-06	1.82096959063023e-05
A6_1	WT	26	ap1g1_1_1	60	0	0	0	0
A6_1	WT	27	ap1g1_1_1	60	0.0054971436	0.0169193202412541	0.00218427485078424	0.00437072388089371
A6_1	WT	28	ap1g1_1_1	60	0.0256425184333333	0.0270450906644991	0.00349150619134249	0.00698648775144289
A6_1	WT	29	ap1g1_1_1	60	0	0	0	0
A6_1	WT	30	ap1g1_1_1	60	0.00445223	0.0146265369946789	0.00188827780643594	0.00377843516322497
A6_1	WT	31	ap1g1_1_1	60	0.0475863302666667	0.0284191074884265	0.00366889100055848	0.00734143393482716
A6_1	WT	32	ap1g1_1_1	60	0.046293685	0.0231483251456358	0.00298843592605473	0.00597984647574845
A6_1	WT	33	ap1g1_1_1	60	0.0520381108	0.0272311588819479	0.00351552749492374	0.00703455426888464
A6_1	WT	34	ap1g1_1_1	60	0.0581849475	0.0368089992010535	0.00475202136320808	0.00950877278435607
A6_1	WT	35	ap1g1_1_1	60	0.0645694683333333	0.0315257276188533	0.00406995393482967	0.00814395901262633
A6_1	WT	36	ap1g1_1_1	60	0.0721374016666667	0.0362846444444034	0.00468432745520773	0.00937331758732264
A6_1	WT	37	ap1g1_1_1	60	0.0679192581666667	0.0350785383995021	0.0045286198343523	0.0090617473576578
A6_1	WT	38	ap1g1_1_1	60	0.0496978701666667	0.0341333963762623	0.00440660252382535	0.00881759128324661
A6_1	WT	39	ap1g1_1_1	60	0.0641816238333333	0.0388296917315446	0.00501289164715467	0.0100307730168138
A6_1	WT	40	ap1g1_1_1	60	0.056369061	0.0357330091742968	0.00461311164806428	0.00923081508638176
A6_1	WT	41	ap1g1_1_1	60	0.0233915653	0.0398359077908435	0.00514279358183304	0.0102907061877099
A6_1	WT	42	ap1g1_1_1	60	0	0	0	0
A6_1	WT	43	ap1g1_1_1	60	7.13915000000001e-05	0.000552996181121534	7.13915e-05	0.000142854061534788
A6_1	WT	44	ap1g1_1_1	60	0.0015122021	0.00817932905409821	0.00105594684032243	0.00211294474699209
A6_1	WT	45	ap1g1_1_1	60	0.00562694826666667	0.0137731512299335	0.00177810617794429	0.00355798224381672
A6_1	WT	46	ap1g1_1_1	60	0	0	0	0
A6_1	WT	47	ap1g1_1_1	60	0	0	0	0
A6_1	WT	48	ap1g1_1_1	60	0.0190288564333333	0.0274026560828161	0.0035376676883532	0.00707885669360696
A6_1	WT	49	ap1g1_1_1	60	0	0	0	0
A6_1	WT	50	ap1g1_1_1	60	0.0157255967666667	0.0284380580672671	0.00367133750976683	0.00734632938844552
A6_1	WT	51	ap1g1_1_1	60	0.0419327713333333	0.0346881804185608	0.00447822483571081	0.00896090719829742
A6_1	WT	52	ap1g1_1_1	60	0.0355164771333333	0.0291581487029913	0.00376430081109749	0.00753234852474
A6_1	WT	53	ap1g1_1_1	60	0.0329962948	0.0183919377209609	0.00237438894992551	0.0047511413145848
A6_1	WT	54	ap1g1_1_1	60	0.0376785932666667	0.0214138011642801	0.0027645098429418	0.00553177141840606
A6_1	WT	55	ap1g1_1_1	60	0.0558409101666667	0.0328360220089828	0.00423911221321636	0.00848244394584346
A6_1	WT	56	ap1g1_1_1	60	0.048898697	0.0256389826364335	0.00330997842548693	0.00662325153097123
A6_1	WT	57	ap1g1_1_1	60	0.0554649368333333	0.0313875522381997	0.00405211556989209	0.00810826452683357
A6_1	WT	58	ap1g1_1_1	60	0.0666601698333333	0.0348667477815423	0.00450127778314426	0.00900703603956307
A6_1	WT	59	ap1g1_1_1	60	0.0533797808333333	0.0279605414990787	0.00360969038589577	0.0072229737785071
A6_1	WT	60	ap1g1_1_1	60	0.0593008166666667	0.0292875811081274	0.00378101046274921	0.00756578446046456
A6_1	WT	61	ap1g1_1_1	60	0.0130127314333333	0.0293311151117554	0.00378663067845072	0.00757703048610712
A6_1	WT	62	ap1g1_1_1	60	0.00370586656666667	0.00932004520129229	0.00120321266168351	0.00240762297488599
A6_1	WT	63	ap1g1_1_1	60	0.000610073166666667	0.00373326201187879	0.000481962053301178	0.000964403841069588
A6_1	WT	64	ap1g1_1_1	60	0.0222676442333333	0.0339920017949015	0.00438834856186353	0.00878106518972922
A6_1	WT	65	ap1g1_1_1	60	0.0277460115666667	0.0362021601612008	0.00467367878003548	0.0093520096375202
A6_1	WT	66	ap1g1_1_1	60	0.00572429693333333	0.0159279815020152	0.00205629356986682	0.00411463392929612
A6_1	WT	67	ap1g1_1_1	60	0.0127289465333333	0.0266093818254585	0.00343525642209584	0.0068739322231618
A6_1	WT	68	ap1g1_1_1	60	0.0465027053333333	0.031344880659284	0.00404660669274219	0.00809724128911818
A6_1	WT	69	ap1g1_1_1	60	0.063512478	0.024880631563404	0.00321207572293954	0.00642734867567155
A6_1	WT	70	ap1g1_1_1	60	0.00275181666666667	0.00987188876654922	0.00127445535961524	0.00255017928416992
A6_1	WT	71	ap1g1_1_1	60	0.0351006514666667	0.0295764913460835	0.00381830861408764	0.00764041788890398
A6_1	WT	72	ap1g1_1_1	60	0.0379695306666667	0.0248353489363783	0.0032062297609281	0.00641565093270618
A6_1	WT	73	ap1g1_1_1	60	0.044022586	0.0237222702394249	0.00306253191905081	0.00612811221526846
A6_1	WT	74	ap1g1_1_1	60	0.0376414441666667	0.021884467239286	0.00282527257194588	0.00565335735830325
A6_1	WT	75	ap1g1_1_1	60	0.0461793268333333	0.0248283567303293	0.00320532707100874	0.0064138446543497
A6_1	WT	76	ap1g1_1_1	60	0.0341381115	0.0215737228024736	0.00278515563765585	0.00557308355820583
A6_1	WT	77	ap1g1_1_1	60	0.0532802176666667	0.0308714620057438	0.00398548860737736	0.00797494428278554
A6_1	WT	78	ap1g1_1_1	60	0.042062796	0.0212647874896026	0.00274527226026236	0.00549327710437891
A6_1	WT	79	ap1g1_1_1	60	0.0460047596666667	0.0268957359087656	0.00347222457528807	0.00694790532683592
A6_1	WT	80	ap1g1_1_1	60	0.0496949651666667	0.0292250486496858	0.00377293755707783	0.00754963061352837
A6_1	WT	81	ap1g1_1_1	60	0.0425009756666667	0.0229758191748021	0.00296616550098272	0.00593528345811129
A6_1	WT	82	ap1g1_1_1	60	0.036965567	0.0231359073646811	0.00298683279742692	0.00597663862277371
A6_1	WT	83	ap1g1_1_1	60	0.0434758516333333	0.0239814300221283	0.00309598930313138	0.00619506028617661
A6_1	WT	84	ap1g1_1_1	60	0.0490439168333333	0.0263623253161932	0.00340336156389728	0.0068101107593217
A6_1	WT	85	ap1g1_1_1	60	0.0439961673333333	0.0215699648380836	0.00278467048653924	0.00557211277306383
A6_1	WT	86	ap1g1_1_1	60	0.0414471205	0.0272465140265301	0.00351750983556526	0.0070385209233461
A6_1	WT	87	ap1g1_1_1	60	0.053309958	0.0288952431198809	0.00373035984626378	0.00746443281097988
A6_1	WT	88	ap1g1_1_1	60	0.0531477233333333	0.0274383074471661	0.00354227025969977	0.00708806641759877
A6_1	WT	89	ap1g1_1_1	60	0.0568757343333333	0.024488505575184	0.00316145247553984	0.00632605179160093
A6_1	WT	90	ap1g1_1_1	60	0.0524456716666667	0.0271146946154638	0.00350049202277304	0.0070044683586037
A7_1	DEL	1	ap1g1_1_1	60	0.0555293336666667	0.0488243137494193	0.00630319180138356	0.0126126576617724
A7_1	DEL	2	ap1g1_1_1	60	0.0387006808333333	0.0440785474537545	0.00569051600711349	0.0113866962291714
A7_1	DEL	3	ap1g1_1_1	60	0.0413276216666667	0.0375766664259041	0.00485112677578394	0.0097070822568639
A7_1	DEL	4	ap1g1_1_1	60	0.0593370421666667	0.0365606840683483	0.00471996401742212	0.0094446261836046
A7_1	DEL	5	ap1g1_1_1	60	0.0269405629333333	0.0397301740905077	0.00512914341981525	0.0102633922766022
A7_1	DEL	6	ap1g1_1_1	60	0	0	0	0
A7_1	DEL	7	ap1g1_1_1	60	0.00461449116666667	0.018299321995722	0.00236243231121061	0.00472721613577882
A7_1	DEL	8	ap1g1_1_1	60	0.00171339566666667	0.00538493008704986	0.000695191484921179	0.0013910749482136
A7_1	DEL	9	ap1g1_1_1	60	0.00101246083333333	0.00428930439066847	0.000553746815729111	0.00110804481890505
A7_1	DEL	10	ap1g1_1_1	60	0.003214856	0.0112162861970799	0.00144801632158621	0.00289747396689039
A7_1	DEL	11	ap1g1_1_1	60	0.00134345716666667	0.00711684128885103	0.000918780259644045	0.00183847505302647
A7_1	DEL	12	ap1g1_1_1	60	0.00170086196666667	0.00715339158168353	0.000923498882158688	0.00184791699486922
A7_1	DEL	13	ap1g1_1_1	60	0.0007922432	0.00255700148810221	0.000330107472654914	0.000660543527054882
A7_1	DEL	14	ap1g1_1_1	60	0.000292056033333333	0.00095284021126048	0.000123011142326953	0.000246144727249591
A7_1	DEL	15	ap1g1_1_1	60	0.00343977266666667	0.013576697669447	0.00175274413234205	0.00350723290778777
A7_1	DEL	16	ap1g1_1_1	60	0.00525253166666667	0.0115979300370103	0.00149728632946066	0.00299606302492553
A7_1	DEL	17	ap1g1_1_1	60	0.00467289863333333	0.0085834641748782	0.00110812046006904	0.0022173439189632
A7_1	DEL	18	ap1g1_1_1	60	0.0131611004666667	0.0205593213780298	0.00265419697688118	0.0053110358832751
A7_1	DEL	19	ap1g1_1_1	60	0.0283748675	0.0297503530867035	0.00384075406828644	0.00768533113901488
A7_1	DEL	20	ap1g1_1_1	60	0.0244093979333333	0.0311791630012439	0.00402521263508347	0.00805443187862453
A7_1	DEL	21	ap1g1_1_1	60	0.00388759093333333	0.00754426044947846	0.000973959836009378	0.00194888913029837
A7_1	DEL	22	ap1g1_1_1	60	0.00268691643333333	0.00685312814988466	0.000884735039797618	0.00177035072546777
A7_1	DEL	23	ap1g1_1_1	60	0.00484163963333333	0.00799701733064324	0.00103241049803045	0.00206584863484873
A7_1	DEL	24	ap1g1_1_1	60	0.0120199543666667	0.0188899774909526	0.00243868560775642	0.00487979862973096
A7_1	DEL	25	ap1g1_1_1	60	0.00723627593333333	0.0120942738580802	0.00156136404122721	0.00312428223000886
A7_1	DEL	26	ap1g1_1_1	60	0.0162452517	0.0202488849822403	0.00261411981051621	0.00523084165861191
A7_1	DEL	27	ap1g1_1_1	60	0.0178673461666667	0.0201106670978487	0.00259627595836965	0.00519513619293936
A7_1	DEL	28	ap1g1_1_1	60	0.00602933533333333	0.00982402923355197	0.00126827672047339	0.00253781585580419
A7_1	DEL	29	ap1g1_1_1	60	0.00319314823333333	0.00505484036343353	0.000652577084843836	0.00130580373061883
A7_1	DEL	30	ap1g1_1_1	60	0.0111435616	0.0171048501918974	0.00220822666441971	0.00441865134927511
A7_1	DEL	31	ap1g1_1_1	60	0.0321084756666667	0.0202257537239764	0.00261113357791511	0.00522486622097922
A7_1	DEL	32	ap1g1_1_1	60	0.0430873383333333	0.0236283629834426	0.0030504085444339	0.00610385339869318
A7_1	DEL	33	ap1g1_1_1	60	0.0499789665	0.0242664785708999	0.00313278891253982	0.00626869613451835
A7_1	DEL	34	ap1g1_1_1	60	0.0589859335	0.0315218782497879	0.00406945698342022	0.00814296461515287
A7_1	DEL	35	ap1g1_1_1	60	0.0406506333333333	0.0247697684857958	0.00319776336116335	0.00639870970590787
A7_1	DEL	36	ap1g1_1_1	60	0.0447537258333333	0.0305498281470582	0.0039439658547685	0.0078918574467297
A7_1	DEL	37	ap1g1_1_1	60	0.0564771533333333	0.0311100422112635	0.00401628917946778	0.00803657608518095
A7_1	DEL	38	ap1g1_1_1	60	0.0357628774333333	0.0234578377820977	0.00302839383560332	0.00605980206807324
A7_1	DEL	39	ap1g1_1_1	60	0.0357073851333333	0.0284259406385132	0.00366977315644141	0.00734319912467164
A7_1	DEL	40	ap1g1_1_1	60	0.0390048331666667	0.0260916383350023	0.00336841602489103	0.0067401848972854
A7_1	DEL	41	ap1g1_1_1	60	0.0196348956666667	0.0208583277729101	0.00269279853647389	0.0053882774256071
A7_1	DEL	42	ap1g1_1_1	60	0.0137655819	0.0273388993009544	0.00352943672320793	0.00706238657039407
A7_1	DEL	43	ap1g1_1_1	60	0.00602933413333333	0.013213738040414	0.00170588624572236	0.00341347049323479
A7_1	DEL	44	ap1g1_1_1	60	0.0101700372	0.0227901371960873	0.00294219406060761	0.00588731671671457
A7_1	DEL	45	ap1g1_1_1	60	0.0148180879333333	0.0237124269739382	0.00306126115894074	0.00612556943016155
A7_1	DEL	46	ap1g1_1_1	60	0.0173861741	0.0313081069554326	0.00404185922798904	0.00808774163408948
A7_1	DEL	47	ap1g1_1_1	60	0.0125649017333333	0.0263392053854633	0.00340037679367454	0.00680413824790135
A7_1	DEL	48	ap1g1_1_1	60	0.00429154956666667	0.0150087204189732	0.00193761747435221	0.00387716361068184
A7_1	DEL	49	ap1g1_1_1	60	0.0126839624	0.0190143599836553	0.00245474331851632	0.00491193003474422
A7_1	DEL	50	ap1g1_1_1	60	0.0125608796333333	0.0247521736602164	0.0031954918789484	0.00639416448049435
A7_1	DEL	51	ap1g1_1_1	60	0.0528232143333333	0.0303816329665685	0.00392225195033687	0.00784840802432177
A7_1	DEL	52	ap1g1_1_1	60	0.0333069288333333	0.0243612309123454	0.0031450213872209	0.00629317325981778
A7_1	DEL	53	ap1g1_1_1	60	0.0265095131666667	0.0139891605968538	0.0018059928673012	0.00361378338033007
A7_1	DEL	54	ap1g1_1_1	60	0.0353161838333333	0.0309583471613064	0.00399670543272825	0.00799738909846949
A7_1	DEL	55	ap1g1_1_1	60	0.0357143203333333	0.0264725407736454	0.00341759031827085	0.00683858243105918
A7_1	DEL	56	ap1g1_1_1	60	0.0348023492666667	0.027053243957555	0.0034925587769499	0.00698859397037836
A7_1	DEL	57	ap1g1_1_1	60	0.0331811551666667	0.0208471150072105	0.00269135097464656	0.00538538086108112
A7_1	DEL	58	ap1g1_1_1	60	0.0319249779	0.0185939094124186	0.00240046338317289	0.00480331613499907
A7_1	DEL	59	ap1g1_1_1	60	0.0371199971666667	0.0242781231180055	0.00313429221710696	0.00627170424000905
A7_1	DEL	60	ap1g1_1_1	60	0.0355236519333333	0.0213317543301523	0.00275391764220227	0.00551057647368247
A7_1	DEL	61	ap1g1_1_1	60	0.00540627913333333	0.00943885241443634	0.00121855060694739	0.00243831413246837
A7_1	DEL	62	ap1g1_1_1	60	0.005199718	0.00695908008561283	0.000898413375883405	0.00179772101275537
A7_1	DEL	63	ap1g1_1_1	60	0.0141393159666667	0.0300194217651048	0.00387549068530091	0.00775483894911126
A7_1	DEL	64	ap1g1_1_1	60	0.00909268476666666	0.0228165363813319	0.00294560218076781	0.0058941363494031
A7_1	DEL	65	ap1g1_1_1	60	0.00915847883333333	0.0183395453701843	0.00236762512652464	0.00473760693522144
A7_1	DEL	66	ap1g1_1_1	60	0.00536734616666667	0.0227105412694336	0.00293191827066242	0.00586675490852805
A7_1	DEL	67	ap1g1_1_1	60	0.0097222223	0.0220565771002572	0.00284749185945454	0.0056978180499125
A7_1	DEL	68	ap1g1_1_1	60	0.0186795103	0.0249622760010784	0.00322261597452033	0.00644843967036859
A7_1	DEL	69	ap1g1_1_1	60	0.0249373373	0.0261283829177298	0.00337315973012326	0.00674967702953011
A7_1	DEL	70	ap1g1_1_1	60	0.0215288961	0.0209260308354306	0.00270153896426152	0.00540576698121268
A7_1	DEL	71	ap1g1_1_1	60	0.04852004	0.0378715345479426	0.00488919408665001	0.00978325476996316
A7_1	DEL	72	ap1g1_1_1	60	0.0411121053333333	0.0277430671759769	0.00358161457150907	0.00716679420368325
A7_1	DEL	73	ap1g1_1_1	60	0.0296469468333333	0.021252190024752	0.00274364593454333	0.00549002283413186
A7_1	DEL	74	ap1g1_1_1	60	0.0420406408333333	0.0216393841891735	0.00279363248622843	0.00559004569302033
A7_1	DEL	75	ap1g1_1_1	60	0.0444189303333333	0.0226983525466614	0.00293034471331882	0.00586360622755634
A7_1	DEL	76	ap1g1_1_1	60	0.0429537248333333	0.030867450705683	0.00398497075076628	0.00797390805410027
A7_1	DEL	77	ap1g1_1_1	60	0.0438032661666667	0.0288611183893462	0.00372595436249528	0.00745561745832086
A7_1	DEL	78	ap1g1_1_1	60	0.036519776	0.028005235789278	0.00361546039394952	0.00723451953795418
A7_1	DEL	79	ap1g1_1_1	60	0.0377096958333333	0.0181564299445508	0.00234398502672756	0.00469030320478995
A7_1	DEL	80	ap1g1_1_1	60	0.0378569543333333	0.0287240946356818	0.00370826467196272	0.0074202204693254
A7_1	DEL	81	ap1g1_1_1	60	0.0338599333333333	0.0225300416413683	0.0029086158688793	0.00582012691026167
A7_1	DEL	82	ap1g1_1_1	60	0.0200771238333333	0.0182796838030665	0.00235989703144047	0.0047221430526766
A7_1	DEL	83	ap1g1_1_1	60	0.0246293879333333	0.0148495700866056	0.00191707125479211	0.00383605072030489
A7_1	DEL	84	ap1g1_1_1	60	0.0269553214666667	0.0178572664317231	0.00230536318329508	0.00461302107458831
A7_1	DEL	85	ap1g1_1_1	60	0.0266337231333333	0.0211042282031321	0.00272454414550972	0.0054518002425624
A7_1	DEL	86	ap1g1_1_1	60	0.0347656423	0.0232443256432145	0.00300082953699973	0.00600464603396721
A7_1	DEL	87	ap1g1_1_1	60	0.0242601264666667	0.0226201616840356	0.00292025031635963	0.00584340738589643
A7_1	DEL	88	ap1g1_1_1	60	0.0189471637	0.020288227763102	0.00261919894168524	0.00524100497660584
A7_1	DEL	89	ap1g1_1_1	60	0.0193486577333333	0.028697346505981	0.00370481150326694	0.00741331069472539
A7_1	DEL	90	ap1g1_1_1	60	0.0174909144333333	0.0210484746585874	0.00271734639385926	0.00543739757477719
A8_1	HET	1	ap1g1_1_1	60	0.0416923976666667	0.0294042363043608	0.00379607058382456	0.00759591969312978
A8_1	HET	2	ap1g1_1_1	60	0.0486563043333333	0.0261312790422375	0.0033735336181895	0.00675042517782257
A8_1	HET	3	ap1g1_1_1	60	0.0479019	0.0320226950441517	0.00413411215355595	0.00827233931176398
A8_1	HET	4	ap1g1_1_1	60	0.048976782	0.032023402540399	0.00413420349092872	0.00827252207742475
A8_1	HET	5	ap1g1_1_1	60	0.0524476826666667	0.0313237850134831	0.00404388325658005	0.00809179170594521
A8_1	HET	6	ap1g1_1_1	60	0.0579208665	0.0331282411113358	0.00427683753711158	0.00855793214459468
A8_1	HET	7	ap1g1_1_1	60	0.0502484251666667	0.0291557440753555	0.00376399037500458	0.00753172734355289
A8_1	HET	8	ap1g1_1_1	60	0.0383422316666667	0.0347822882394819	0.00449037410314999	0.00898521782629038
A8_1	HET	9	ap1g1_1_1	60	0.0453344833333333	0.0241110600985327	0.00311272447403411	0.00622854728580449
A8_1	HET	10	ap1g1_1_1	60	0.0421328496666667	0.0269996391989702	0.00348563843237402	0.00697474639286725
A8_1	HET	11	ap1g1_1_1	60	0.0396641231666667	0.0261561203331802	0.00337674061506013	0.00675684236373826
A8_1	HET	12	ap1g1_1_1	60	0.0341381165	0.0339053041284189	0.0043771559412488	0.00875866880761044
A8_1	HET	13	ap1g1_1_1	60	0.0292185783333333	0.0292012254395813	0.00376986199387823	0.00754347642578095
A8_1	HET	14	ap1g1_1_1	60	0.038257104	0.0217995400361581	0.00281430851716741	0.00563141833536643
A8_1	HET	15	ap1g1_1_1	60	0.0449701411666667	0.0263171294821772	0.00339752680681522	0.00679843543736825
A8_1	HET	16	ap1g1_1_1	60	0.0380151783333333	0.0289706828982542	0.00374009907977316	0.00748392097221826
A8_1	HET	17	ap1g1_1_1	60	0.0361695153333333	0.0278500373355609	0.00359542435972941	0.00719442752608451
A8_1	HET	18	ap1g1_1_1	60	0.0218285621333333	0.0162247595358109	0.00209460744928051	0.00419129982491956
A8_1	HET	19	ap1g1_1_1	60	0.0417358131666667	0.0225950487048049	0.00291700824468182	0.00583692001545369
A8_1	HET	20	ap1g1_1_1	60	0.0437596678333333	0.021110544274461	0.00272535954681207	0.00545343185679968
A8_1	HET	21	ap1g1_1_1	60	0.0388871043333333	0.0197669916666949	0.002551907650991	0.00510635541494108
A8_1	HET	22	ap1g1_1_1	60	0.0389992166666667	0.025205424984452	0.00325400637329543	0.00651125171323392
A8_1	HET	23	ap1g1_1_1	60	0.0260563263333333	0.0180734653861938	0.00233327434829949	0.0046688711867592
A8_1	HET	24	ap1g1_1_1	60	0.0328371638333333	0.0225750536903104	0.00291442689941035	0.00583175475549623
A8_1	HET	25	ap1g1_1_1	60	0.0396137688333333	0.0243539092607112	0.00314407616605937	0.00629128187664228
A8_1	HET	26	ap1g1_1_1	60	0.0472190933333333	0.0223211870402172	0.00288165285581141	0.00576617404573348
A8_1	HET	27	ap1g1_1_1	60	0.039779828	0.0223814210033835	0.00288942902701871	0.00578173412837852
A8_1	HET	28	ap1g1_1_1	60	0.0434552501666667	0.0245011594584259	0.00316308608484187	0.00632932063626389
A8_1	HET	29	ap1g1_1_1	60	0.0314576766666667	0.0235838940264835	0.00304466762677637	0.00609236584899448
A8_1	HET	30	ap1g1_1_1	60	0.0352944735	0.023870584255782	0.00308167917622949	0.00616642578838607
A8_1	HET	31	ap1g1_1_1	60	0.0324638631333333	0.023347076667011	0.00301409463713205	0.00603118943802186
A8_1	HET	32	ap1g1_1_1	60	0.0329146065	0.0211285114601773	0.00272767910051397	0.00545807327303642
A8_1	HET	33	ap1g1_1_1	60	0.0312840123333333	0.0208550405634639	0.00269237415955919	0.00538742824936222
A8_1	HET	34	ap1g1_1_1	60	0.0410375863333333	0.0291109356514588	0.00375820563235386	0.00752015210024536
A8_1	HET	35	ap1g1_1_1	60	0.045527172	0.0263461315894169	0.00340127096276002	0.00680592747610864
A8_1	HET	36	ap1g1_1_1	60	0.0369789926333333	0.0305478970692656	0.00394371655369747	0.00789135859643882
A8_1	HET	37	ap1g1_1_1	60	0.0383566969666667	0.0326953035604535	0.00422094553962775	0.00844609251595741
A8_1	HET	38	ap1g1_1_1	60	0.043336419	0.0267336000550175	0.00345129292657508	0.00690602119450546
A8_1	HET	39	ap1g1_1_1	60	0.0382456953333333	0.0289058195946114	0.0037317252632802	0.00746716500411891
A8_1	HET	40	ap1g1_1_1	60	0.028348905	0.0351058401476865	0.00453214447488699	0.00906880014707714
A8_1	HET	41	ap1g1_1_1	60	0.0106697773333333	0.0235423359121904	0.00303930249729114	0.0060816302496917
A8_1	HET	42	ap1g1_1_1	60	0.0204886781333333	0.0265174325507792	0.00342338582177821	0.00685017920679111
A8_1	HET	43	ap1g1_1_1	60	0.0266863044666667	0.0284707873407056	0.00367556284079885	0.00735478425631148
A8_1	HET	44	ap1g1_1_1	60	0.026194195	0.0375024902152765	0.00484155066816908	0.0096879205097865
A8_1	HET	45	ap1g1_1_1	60	0.0220313314333333	0.0274472989646477	0.00354343105961522	0.00709038917286447
A8_1	HET	46	ap1g1_1_1	60	0.0336276317666667	0.0333502951985796	0.00430550459650667	0.00861529479794763
A8_1	HET	47	ap1g1_1_1	60	0.0219122668666667	0.0237399039013751	0.00306480841501968	0.0061326674731804
A8_1	HET	48	ap1g1_1_1	60	0.028460577	0.0276666173599571	0.00357174494270023	0.0071470451220533
A8_1	HET	49	ap1g1_1_1	60	0.03110479	0.0290838567566467	0.00375470976206582	0.0075131568799566
A8_1	HET	50	ap1g1_1_1	60	0.0334801376333333	0.0262465920775307	0.00338842046703252	0.00678021369355177
A8_1	HET	51	ap1g1_1_1	60	0.0313278711666667	0.021813472311775	0.00281610716621537	0.0056350174237982
A8_1	HET	52	ap1g1_1_1	60	0.0329155085	0.0275215740767147	0.00355301993535099	0.00710957646889281
A8_1	HET	53	ap1g1_1_1	60	0.02728587	0.0211369884895823	0.00272877348030434	0.00546026312193882
A8_1	HET	54	ap1g1_1_1	60	0.0368113688333333	0.0299746935614888	0.0038697162990439	0.00774328442889967
A8_1	HET	55	ap1g1_1_1	60	0.041175887	0.0238843328008495	0.00308345410576552	0.00616997741418409
A8_1	HET	56	ap1g1_1_1	60	0.0408182435	0.0235337798135739	0.00303819790970947	0.00607941997504608
A8_1	HET	57	ap1g1_1_1	60	0.0497603216666667	0.0264298069987572	0.00341207341165543	0.00682754312642039
A8_1	HET	58	ap1g1_1_1	60	0.0333398287666667	0.0261990401014061	0.0033822815333122	0.00676792971555101
A8_1	HET	59	ap1g1_1_1	60	0.0294282839666667	0.0286941474770671	0.00370439851041002	0.0074124842979275
A8_1	HET	60	ap1g1_1_1	60	0.0292964665	0.0189414557658574	0.00244533142446967	0.00489309687825781
A8_1	HET	61	ap1g1_1_1	60	0.00824895833333333	0.0161707839449421	0.00208763923046263	0.00417735645127148
A8_1	HET	62	ap1g1_1_1	60	0.0202297518333333	0.0270804793837207	0.00349607485534879	0.00699562962700353
A8_1	HET	63	ap1g1_1_1	60	0.00388758933333334	0.0117558196216365	0.00151766978718722	0.00303685022962583
A8_1	HET	64	ap1g1_1_1	60	0.0155725218	0.0256977014109092	0.00331755898667541	0.00663842019887269
A8_1	HET	65	ap1g1_1_1	60	0.0192199761	0.0179779190333143	0.00232093936718306	0.0046441889465564
A8_1	HET	66	ap1g1_1_1	60	0.0258956399333333	0.0195558195006513	0.00252464544158203	0.00505180385991724
A8_1	HET	67	ap1g1_1_1	60	0.0303854635	0.0232878765875116	0.0030064519397322	0.00601589643584863
A8_1	HET	68	ap1g1_1_1	60	0.0347114848333333	0.0244352856891515	0.00315458181779681	0.0063123036372127
A8_1	HET	69	ap1g1_1_1	60	0.0408034693333333	0.0256138744721704	0.00330673697541877	0.00661676540436654
A8_1	HET	70	ap1g1_1_1	60	0.0379836245	0.0214017691476522	0.00276295651627442	0.00552866321892398
A8_1	HET	71	ap1g1_1_1	60	0.0422293071666667	0.0293338866848732	0.00378698848700165	0.00757774645936378
A8_1	HET	72	ap1g1_1_1	60	0.0337583256666667	0.0176824350784879	0.00228279255264592	0.0045678573469788
A8_1	HET	73	ap1g1_1_1	60	0.0315939748333333	0.0178890012174353	0.0023094601265137	0.00462121903903307
A8_1	HET	74	ap1g1_1_1	60	0.0346875421666667	0.0270171656178538	0.00348790108332251	0.0069792739469574
A8_1	HET	75	ap1g1_1_1	60	0.037473143	0.0217723702568903	0.00281080091374659	0.0056243996371332
A8_1	HET	76	ap1g1_1_1	60	0.03736886	0.0233249701357557	0.0030112406962189	0.00602547871544532
A8_1	HET	77	ap1g1_1_1	60	0.0393937663333333	0.0211907940249483	0.00273571974505122	0.0054741625655923
A8_1	HET	78	ap1g1_1_1	60	0.03804608	0.0221915835392313	0.00286492111578045	0.00573269391126416
A8_1	HET	79	ap1g1_1_1	60	0.0374364498333333	0.0276726456596709	0.00357252319284681	0.00714860239699961
A8_1	HET	80	ap1g1_1_1	60	0.0335410206666667	0.0200838591416041	0.00259281506610028	0.00518821096350429
A8_1	HET	81	ap1g1_1_1	60	0.039940967	0.0237618920684533	0.00306764707518326	0.0061383476190477
A8_1	HET	82	ap1g1_1_1	60	0.043192297	0.024000963285866	0.00309851103663648	0.00620010626326509
A8_1	HET	83	ap1g1_1_1	60	0.0392066813333333	0.0240054760170531	0.0030990936277276	0.00620127202534573
A8_1	HET	84	ap1g1_1_1	60	0.0325357183666667	0.0174609460615589	0.00225419844351479	0.00451064066676686
A8_1	HET	85	ap1g1_1_1	60	0.0280696153333333	0.0251859563498096	0.00325149298337065	0.0065062224316111
A8_1	HET	86	ap1g1_1_1	60	0.0348771066666667	0.0249749227755855	0.00322424866608863	0.00645170667865062
A8_1	HET	87	ap1g1_1_1	60	0.0414784561666667	0.0249649475467577	0.00322296086958448	0.00644912980379788
A8_1	HET	88	ap1g1_1_1	60	0.0336565008333333	0.0223651605100894	0.00288732980636107	0.00577753359754498
A8_1	HET	89	ap1g1_1_1	60	0.0310107588333333	0.0210384019712786	0.00271604601551931	0.00543479552372919
A8_1	HET	90	ap1g1_1_1	60	0.0318439645	0.023377090950197	0.00301796946442964	0.00603894294953524
B1_1	HET	1	ap1g1_1_1	60	0.0566631328333333	0.0384476339004679	0.00496356819325307	0.00993207701352532
B1_1	HET	2	ap1g1_1_1	60	0.0532735035	0.0425049145581449	0.00548736087385548	0.0109801837464872
B1_1	HET	3	ap1g1_1_1	60	0.0311980706666667	0.0349140284459215	0.00450738169066887	0.00901924993030808
B1_1	HET	4	ap1g1_1_1	60	0.0261371171333333	0.0221776314683393	0.00286311991117346	0.00572908970917059
B1_1	HET	5	ap1g1_1_1	60	0.0109721338666667	0.0142295594552853	0.00183702822647294	0.00367588499059005
B1_1	HET	6	ap1g1_1_1	60	0.0127164123	0.0200134742864892	0.00258372842037743	0.00517002862741053
B1_1	HET	7	ap1g1_1_1	60	0.0135050809	0.0222693411575092	0.00287495958113482	0.00575278083404135
B1_1	HET	8	ap1g1_1_1	60	0.00877466883333333	0.018061333886634	0.00233170817844084	0.00466573728811074
B1_1	HET	9	ap1g1_1_1	60	0.0157605001666667	0.0257765579801667	0.00332773932599118	0.00665879101079092
B1_1	HET	10	ap1g1_1_1	60	0.0162302623	0.0190496622977071	0.00245930082766317	0.00492104958948265
B1_1	HET	11	ap1g1_1_1	60	0.0113642298333333	0.0187727693757572	0.00242355410515001	0.00484952056295201
B1_1	HET	12	ap1g1_1_1	60	0.0170430967	0.0178278270552455	0.00230156257613439	0.00460541607722584
B1_1	HET	13	ap1g1_1_1	60	0.0183847638333333	0.0263169608650101	0.00339750503843255	0.00679839187893514
B1_1	HET	14	ap1g1_1_1	60	0.0162647239666667	0.0161549536725847	0.0020855955510891	0.00417326705829073
B1_1	HET	15	ap1g1_1_1	60	0.0233579918333333	0.0216130955988479	0.00279023864381089	0.00558325463002886
B1_1	HET	16	ap1g1_1_1	60	0.0382501704	0.0340929473403339	0.00440138057574132	0.00880714218926586
B1_1	HET	17	ap1g1_1_1	60	0.0507040885	0.0324363874540619	0.00418751961402377	0.00837920739331552
B1_1	HET	18	ap1g1_1_1	60	0.062802789	0.036002601885796	0.00464791591746079	0.00930045826858193
B1_1	HET	19	ap1g1_1_1	60	0.0569433231666667	0.0299603168688665	0.00386786027600724	0.00773957053538169
B1_1	HET	20	ap1g1_1_1	60	0.073447211	0.0411109465163144	0.00530740037348364	0.0106200836170047
B1_1	HET	21	ap1g1_1_1	60	0.0624445183333333	0.0337962563014864	0.00436307792732714	0.00873049876682055
B1_1	HET	22	ap1g1_1_1	60	0.0621235691	0.0338265767935891	0.00436699228602589	0.00873833138048492
B1_1	HET	23	ap1g1_1_1	60	0.0582652916666667	0.0323872590626827	0.00418117716596917	0.00836651618407251
B1_1	HET	24	ap1g1_1_1	60	0.0661754481666667	0.0369352088177929	0.00476831495466684	0.00954137618555752
B1_1	HET	25	ap1g1_1_1	60	0.06276967	0.0323347810592075	0.00417440228485245	0.00835295967827086
B1_1	HET	26	ap1g1_1_1	60	0.0468294496666667	0.0251834206104634	0.00325116562082872	0.00650556738067774
B1_1	HET	27	ap1g1_1_1	60	0.0569578481666667	0.0326913027473977	0.00422042903688321	0.00844505899635282
B1_1	HET	28	ap1g1_1_1	60	0.0599856483333333	0.0269159272318265	0.00347483126388649	0.00695312129867348
B1_1	HET	29	ap1g1_1_1	60	0.0561851066666667	0.0275898100769882	0.00356182916510669	0.00712720369691848
B1_1	HET	30	ap1g1_1_1	60	0.0661803625	0.0286727191745276	0.00370163212844759	0.00740694878040665
B1_1	HET	31	ap1g1_1_1	60	0.0485142168333333	0.0328921793559192	0.00424636209553142	0.00849695092684757
B1_1	HET	32	ap1g1_1_1	60	0.0461688155	0.0204398736199634	0.00263877633762342	0.00528017925539315
B1_1	HET	33	ap1g1_1_1	60	0.0594552316666667	0.0292599546066442	0.00377744389674393	0.00755864777837234
B1_1	HET	34	ap1g1_1_1	60	0.046486143	0.0262015264279996	0.0033826025166952	0.00676857200181684
B1_1	HET	35	ap1g1_1_1	60	0.0635849666666667	0.0329378522405642	0.00425225843958487	0.00850874948404614
B1_1	HET	36	ap1g1_1_1	60	0.0635632583333333	0.0267826035017439	0.00345761924434435	0.0069186801271221
B1_1	HET	37	ap1g1_1_1	60	0.06601764	0.0385220262099631	0.00497317219911176	0.00995129458485969
B1_1	HET	38	ap1g1_1_1	60	0.0531781463	0.0295594598706637	0.00381610986006556	0.00763601819226825
B1_1	HET	39	ap1g1_1_1	60	0.0620544083333333	0.0285058999123392	0.00368009585430484	0.00736385479538579
B1_1	HET	40	ap1g1_1_1	60	0.0480936913333333	0.0252624485741298	0.00326136808706753	0.0065259824684667
B1_1	HET	41	ap1g1_1_1	60	0.00390056983333333	0.0123048740592793	0.00158855241029227	0.00317868603084582
B1_1	HET	42	ap1g1_1_1	60	0.00774273793333333	0.0248279370029841	0.00320527288444148	0.00641373622727905
B1_1	HET	43	ap1g1_1_1	60	0.000674974	0.00347178658129182	0.00044820572036432	0.000896857574881726
B1_1	HET	44	ap1g1_1_1	60	1.29802666666667e-05	0.000100544713258663	1.29802666666667e-05	2.59734536063532e-05
B1_1	HET	45	ap1g1_1_1	60	0	0	0	0
B1_1	HET	46	ap1g1_1_1	60	0.0001233125	0.000955174517758404	0.0001233125	0.000246747742560509
B1_1	HET	47	ap1g1_1_1	60	0	0	0	0
B1_1	HET	48	ap1g1_1_1	60	0	0	0	0
B1_1	HET	49	ap1g1_1_1	60	0	0	0	0
B1_1	HET	50	ap1g1_1_1	60	8.43718333333333e-05	0.000653541410777976	8.43718333333334e-05	0.000168827648540834
B1_1	HET	51	ap1g1_1_1	60	0.0388953893333333	0.0298763922896229	0.00385702565941564	0.00771789051765854
B1_1	HET	52	ap1g1_1_1	60	0.0322188185	0.02001548688568	0.00258398824581573	0.00517054853691167
B1_1	HET	53	ap1g1_1_1	60	0.0267163076666667	0.0127253205522384	0.00164283181913235	0.00328729887706016
B1_1	HET	54	ap1g1_1_1	60	0.0466877865	0.0224355468584623	0.00289641664486269	0.00579571631938816
B1_1	HET	55	ap1g1_1_1	60	0.048949718	0.0236021696696849	0.00304702700216838	0.00609708694824907
B1_1	HET	56	ap1g1_1_1	60	0.0729173346666667	0.037575932770837	0.00485103206132204	0.0097068927336634
B1_1	HET	57	ap1g1_1_1	60	0.0833084926666667	0.0334992784451021	0.00432473825092818	0.00865378125154883
B1_1	HET	58	ap1g1_1_1	60	0.0790498208333333	0.0499476424984689	0.00644821291929639	0.0129028442484411
B1_1	HET	59	ap1g1_1_1	60	0.0825572083333333	0.0418289048288474	0.00540008839307404	0.0108055519158092
B1_1	HET	60	ap1g1_1_1	60	0.0730326076666667	0.0385687270242517	0.00497920124831156	0.00996335868444277
B1_1	HET	61	ap1g1_1_1	60	0.0126038285	0.0343056339366818	0.00442883829726189	0.00886208496312135
B1_1	HET	62	ap1g1_1_1	60	0.0355619014333333	0.0281114476101993	0.00362917228106947	0.00726195696070607
B1_1	HET	63	ap1g1_1_1	60	0.0588465075	0.0369159613415086	0.00476583011616332	0.00953640403519668
B1_1	HET	64	ap1g1_1_1	60	0.0773232283333333	0.0351250227198049	0.00453462093429872	0.00907375553091403
B1_1	HET	65	ap1g1_1_1	60	0.0499310666666667	0.0270156818895403	0.0034877095348209	0.006978890659291
B1_1	HET	66	ap1g1_1_1	60	0.063051665	0.039992830040497	0.00516305215715161	0.010331243503289
B1_1	HET	67	ap1g1_1_1	60	0.0681788666666667	0.0389773076946264	0.00503194878604301	0.0100689062636489
B1_1	HET	68	ap1g1_1_1	60	0.0615559963333333	0.0289843132326985	0.00374185874838335	0.00748744206097423
B1_1	HET	69	ap1g1_1_1	60	0.049484368	0.0310587650110269	0.00400966932138255	0.00802332977974881
B1_1	HET	70	ap1g1_1_1	60	0.0515643431666667	0.025623703193451	0.00330800585787992	0.00661930443230664
B1_1	HET	71	ap1g1_1_1	60	0.0422463066666667	0.0284046208676417	0.00366702078585707	0.0073376916438536
B1_1	HET	72	ap1g1_1_1	60	0.0545267433333333	0.0259298719829006	0.00334753207863548	0.00669839621735181
B1_1	HET	73	ap1g1_1_1	60	0.0398623986666667	0.0245263479885355	0.0031663379100962	0.00633582752356815
B1_1	HET	74	ap1g1_1_1	60	0.0483714295	0.0237285996703601	0.00306334904507092	0.00612974728065802
B1_1	HET	75	ap1g1_1_1	60	0.0549143826666667	0.0268575935697894	0.00346730042050006	0.00693805211586412
B1_1	HET	76	ap1g1_1_1	60	0.0660474203333333	0.0315940841199804	0.00407877872117868	0.00816161736932331
B1_1	HET	77	ap1g1_1_1	60	0.0624368971666667	0.0340977600897579	0.00440200189902027	0.00880838545427534
B1_1	HET	78	ap1g1_1_1	60	0.0731970766666667	0.0264431303813013	0.0034137934529457	0.00683098492109234
B1_1	HET	79	ap1g1_1_1	60	0.0646981588333333	0.0337720460576157	0.00435995239828318	0.0087242445976495
B1_1	HET	80	ap1g1_1_1	60	0.0575545183333333	0.032763095749093	0.00422969747354787	0.00846360509528091
B1_1	HET	81	ap1g1_1_1	60	0.0492878648333333	0.0267502197220876	0.00345343851636782	0.006910314509764
B1_1	HET	82	ap1g1_1_1	60	0.0426614602666667	0.0261011040898426	0.00336963804858622	0.0067426301610514
B1_1	HET	83	ap1g1_1_1	60	0.0349885413333333	0.0284895910224278	0.00367799038567078	0.00735964176238031
B1_1	HET	84	ap1g1_1_1	60	0.0358579968	0.026099481852767	0.00336942861868031	0.00674221109277764
B1_1	HET	85	ap1g1_1_1	60	0.0239483771666667	0.0271305672788425	0.00350254117480389	0.00700856870234643
B1_1	HET	86	ap1g1_1_1	60	0.0249480798333333	0.0292656010690222	0.00377817285190243	0.00756010641427532
B1_1	HET	87	ap1g1_1_1	60	0.0361305856666667	0.0304386050160725	0.00392960701030115	0.00786312546531585
B1_1	HET	88	ap1g1_1_1	60	0.0310698449666667	0.0269731090322805	0.00348221340258198	0.00696789292408355
B1_1	HET	89	ap1g1_1_1	60	0.0217589593	0.0203990441456533	0.0026335052751555	0.00526963188375723
B1_1	HET	90	ap1g1_1_1	60	0.0288097081666667	0.0274909757986871	0.00354906971464355	0.00710167209551478
B2_1	DEL	1	ap1g1_1_1	60	0.0354323473	0.0412678874444478	0.00532766136018361	0.0106606257577469
B2_1	DEL	2	ap1g1_1_1	60	0.00580867453333333	0.0162114005395032	0.00209288281027312	0.0041878488302369
B2_1	DEL	3	ap1g1_1_1	60	0	0	0	0
B2_1	DEL	4	ap1g1_1_1	60	0	0	0	0
B2_1	DEL	5	ap1g1_1_1	60	0	0	0	0
B2_1	DEL	6	ap1g1_1_1	60	0	0	0	0
B2_1	DEL	7	ap1g1_1_1	60	0.00716510716666667	0.0127878517424195	0.001650904561072	0.00330345239636991
B2_1	DEL	8	ap1g1_1_1	60	0.0083298377	0.0162709264946109	0.0021005675780331	0.0042032260150063
B2_1	DEL	9	ap1g1_1_1	60	0.000240135	0.00113154963115121	0.000146082429228526	0.000292310265706187
B2_1	DEL	10	ap1g1_1_1	60	6.49013333333334e-06	5.02723566293313e-05	6.49013333333334e-06	1.29867268031766e-05
B2_1	DEL	11	ap1g1_1_1	60	1.29802666666667e-05	0.000100544713258663	1.29802666666667e-05	2.59734536063532e-05
B2_1	DEL	12	ap1g1_1_1	60	0	0	0	0
B2_1	DEL	13	ap1g1_1_1	60	0	0	0	0
B2_1	DEL	14	ap1g1_1_1	60	0	0	0	0
B2_1	DEL	15	ap1g1_1_1	60	0	0	0	0
B2_1	DEL	16	ap1g1_1_1	60	0	0	0	0
B2_1	DEL	17	ap1g1_1_1	60	0	0	0	0
B2_1	DEL	18	ap1g1_1_1	60	0	0	0	0
B2_1	DEL	19	ap1g1_1_1	60	0.00236890066666667	0.0066066487143226	0.000852914681493803	0.00170667833557273
B2_1	DEL	20	ap1g1_1_1	60	0.00240783813333333	0.00674492937709732	0.000870766638294769	0.00174240001862129
B2_1	DEL	21	ap1g1_1_1	60	6.49013333333334e-06	5.02723566293313e-05	6.49013333333334e-06	1.29867268031766e-05
B2_1	DEL	22	ap1g1_1_1	60	3.89408333333334e-05	0.000301634397974877	3.89408333333333e-05	7.79204275189055e-05
B2_1	DEL	23	ap1g1_1_1	60	0.0009735193	0.00587183625770496	0.000758050801258273	0.00151685614967391
B2_1	DEL	24	ap1g1_1_1	60	0	0	0	0
B2_1	DEL	25	ap1g1_1_1	60	3.89408333333334e-05	0.000301634397974877	3.89408333333333e-05	7.79204275189055e-05
B2_1	DEL	26	ap1g1_1_1	60	0	0	0	0
B2_1	DEL	27	ap1g1_1_1	60	0.000363447633333334	0.00143546977256681	0.00018531835077118	0.000370821163368072
B2_1	DEL	28	ap1g1_1_1	60	0.0005776215	0.00342829556198284	0.000442591053914544	0.000885622653266218
B2_1	DEL	29	ap1g1_1_1	60	0	0	0	0
B2_1	DEL	30	ap1g1_1_1	60	0	0	0	0
B2_1	DEL	31	ap1g1_1_1	60	0.0437437436666667	0.0224359826156828	0.00289647290087795	0.0057958288874147
B2_1	DEL	32	ap1g1_1_1	60	0.0409605888333333	0.0215214698483998	0.00277840981029192	0.00555958518882923
B2_1	DEL	33	ap1g1_1_1	60	0.0507591041666667	0.0275979570337609	0.00356288093270346	0.00712930827901844
B2_1	DEL	34	ap1g1_1_1	60	0.0605972451666667	0.0278385634839819	0.00359394309185999	0.0071914635159241
B2_1	DEL	35	ap1g1_1_1	60	0.0595096483333333	0.032920957899611	0.0042500773895463	0.0085043852129996
B2_1	DEL	36	ap1g1_1_1	60	0.0526276211666667	0.0353153003545476	0.00455918567131586	0.00912290945614929
B2_1	DEL	37	ap1g1_1_1	60	0.047812818	0.0306525397204233	0.00395722586187203	0.00791839065965728
B2_1	DEL	38	ap1g1_1_1	60	0.038134242	0.0244243328479445	0.00315316781207719	0.00630947421830315
B2_1	DEL	39	ap1g1_1_1	60	0.0370221863333333	0.0234170289783779	0.00302312544169713	0.00604926003621702
B2_1	DEL	40	ap1g1_1_1	60	0.0374442708333333	0.0280428202932992	0.0036203125325545	0.00724422864487659
B2_1	DEL	41	ap1g1_1_1	60	0.00547768793333334	0.0202017489447024	0.00260803457423652	0.00521866512894168
B2_1	DEL	42	ap1g1_1_1	60	0.000687955133333333	0.00527799247446763	0.000681385898500707	0.00136345003359444
B2_1	DEL	43	ap1g1_1_1	60	0	0	0	0
B2_1	DEL	44	ap1g1_1_1	60	0.000506230133333333	0.00288061822871523	0.000371886214219854	0.00074414259582867
B2_1	DEL	45	ap1g1_1_1	60	0.0012655771	0.00548678651189844	0.000708341092825939	0.0014173872528547
B2_1	DEL	46	ap1g1_1_1	60	0.00287937943333333	0.00675675829698991	0.000872293745286357	0.0017454557526533
B2_1	DEL	47	ap1g1_1_1	60	0.00414070556666667	0.0093896829035874	0.00121220285039208	0.00242561230093998
B2_1	DEL	48	ap1g1_1_1	60	0	0	0	0
B2_1	DEL	49	ap1g1_1_1	60	0	0	0	0
B2_1	DEL	50	ap1g1_1_1	60	0	0	0	0
B2_1	DEL	51	ap1g1_1_1	60	0.0383112581666667	0.0232959545429997	0.00300749479930143	0.00601798319302667
B2_1	DEL	52	ap1g1_1_1	60	0.0450475721666667	0.0262275771178282	0.00338596564629065	0.00677530160859324
B2_1	DEL	53	ap1g1_1_1	60	0.036065681	0.0258098244355176	0.00333203400690989	0.00666738464745963
B2_1	DEL	54	ap1g1_1_1	60	0.0323468313333333	0.0218158005799262	0.0028164077443412	0.00563561887923875
B2_1	DEL	55	ap1g1_1_1	60	0.0496112511666667	0.0280411194076962	0.00362009294916736	0.00724378925953382
B2_1	DEL	56	ap1g1_1_1	60	0.0407949773333333	0.0259090524773776	0.00334484429202992	0.00669301796877679
B2_1	DEL	57	ap1g1_1_1	60	0.0370745641666667	0.0269729973059698	0.00348219897877729	0.00696786406211704
B2_1	DEL	58	ap1g1_1_1	60	0.0316783408	0.023001832339433	0.00296952378609597	0.00594200337110122
B2_1	DEL	59	ap1g1_1_1	60	0.0282936288333333	0.0221224389629157	0.00285599458936209	0.00571483197315864
B2_1	DEL	60	ap1g1_1_1	60	0.0290496194	0.0265325555559724	0.00342533819335347	0.00685408589328952
B2_1	DEL	61	ap1g1_1_1	60	0.0079568948	0.0237072581731413	0.0030605938696272	0.0061242341873293
B2_1	DEL	62	ap1g1_1_1	60	0.0063491455	0.0212219909152993	0.00273974724627731	0.00548222157693096
B2_1	DEL	63	ap1g1_1_1	60	0.0113707184	0.0281011322320364	0.00362784057147498	0.00725929221596253
B2_1	DEL	64	ap1g1_1_1	60	0.00783359976666666	0.0195628985900035	0.00252555934808761	0.00505363258261092
B2_1	DEL	65	ap1g1_1_1	60	0.00669132743333333	0.012325322845931	0.00159119233729735	0.00318396851258146
B2_1	DEL	66	ap1g1_1_1	60	0.0103777152	0.0257608008789258	0.00332570509296817	0.00665472051991391
B2_1	DEL	67	ap1g1_1_1	60	0.0150895677666667	0.0264841956275224	0.00341909495343645	0.00684159319907126
B2_1	DEL	68	ap1g1_1_1	60	0.00253764233333333	0.0100957561075797	0.0013033565090676	0.00260801035064553
B2_1	DEL	69	ap1g1_1_1	60	0.00927440336666667	0.014428595793995	0.00186272370731004	0.00372730152898283
B2_1	DEL	70	ap1g1_1_1	60	0.0159386461666667	0.0271430506893269	0.00350415277616756	0.00701179350922646
B2_1	DEL	71	ap1g1_1_1	60	0.0522095583333333	0.0239916525129852	0.00309730902102623	0.00619770103558458
B2_1	DEL	72	ap1g1_1_1	60	0.0621059023333333	0.0321577827356954	0.00415155189954349	0.0083072361628801
B2_1	DEL	73	ap1g1_1_1	60	0.0533229536666667	0.0301550486133553	0.00389300003612001	0.0077898750791736
B2_1	DEL	74	ap1g1_1_1	60	0.0452169816666667	0.029750488182017	0.00384077150901641	0.00768536603783494
B2_1	DEL	75	ap1g1_1_1	60	0.0366298779333333	0.0257681882680313	0.00332665880080075	0.00665662888487896
B2_1	DEL	76	ap1g1_1_1	60	0.0407638766666667	0.0231949571690418	0.00299445609438977	0.00599189280476218
B2_1	DEL	77	ap1g1_1_1	60	0.0322479128333333	0.0242913694391018	0.0031360023098071	0.00627512612759814
B2_1	DEL	78	ap1g1_1_1	60	0.0347343105	0.0279227512732763	0.00360481168872303	0.00721321152801335
B2_1	DEL	79	ap1g1_1_1	60	0.0196635415	0.0235750401197308	0.00304352459232963	0.00609007864234957
B2_1	DEL	80	ap1g1_1_1	60	0.0238058071	0.0245422237573513	0.00316838746303726	0.00633992866953036
B2_1	DEL	81	ap1g1_1_1	60	0.0173400776666667	0.0255272993776002	0.00329556017876988	0.00659440068593027
B2_1	DEL	82	ap1g1_1_1	60	0.0188925668333333	0.0261946307471233	0.00338171228812204	0.0067667906585565
B2_1	DEL	83	ap1g1_1_1	60	0.0163291811666667	0.0219998641667759	0.00284017025122495	0.00568316754568491
B2_1	DEL	84	ap1g1_1_1	60	0.0144403273333333	0.0225555549435878	0.00291190962203272	0.00582671769509823
B2_1	DEL	85	ap1g1_1_1	60	0.00997533943333333	0.0208061578364931	0.00268606342664335	0.00537480050196528
B2_1	DEL	86	ap1g1_1_1	60	0.0143461128333333	0.027745246760111	0.00358189595461084	0.00716735724996936
B2_1	DEL	87	ap1g1_1_1	60	0.0109683243	0.0166434955185068	0.00214866603219516	0.00429947079947777
B2_1	DEL	88	ap1g1_1_1	60	0.00635675263333333	0.016358411198679	0.00211186180476322	0.00422582571049236
B2_1	DEL	89	ap1g1_1_1	60	0.00808357496666667	0.0181412164872989	0.00234202097784174	0.00468637315204708
B2_1	DEL	90	ap1g1_1_1	60	0.0112668717666667	0.0201288979593795	0.00259862955247285	0.00519984572386175
B3_1	HET	1	ap1g1_1_1	60	0.0410124992666667	0.0432819708327387	0.00558767840754107	0.0111809186677333
B3_1	HET	2	ap1g1_1_1	60	0.0324826680666667	0.0299986656560041	0.00387281108313828	0.00774947707756871
B3_1	HET	3	ap1g1_1_1	60	0.0382723241666667	0.0191054273810436	0.00246650006896523	0.00493545523805382
B3_1	HET	4	ap1g1_1_1	60	0.0590284366666667	0.0321295054302563	0.00414790131510878	0.00829993136029892
B3_1	HET	5	ap1g1_1_1	60	0.0548015983333333	0.0255853539403579	0.00330305499059428	0.00660939776975054
B3_1	HET	6	ap1g1_1_1	60	0.0450077333333333	0.0249626295261243	0.00322266161440749	0.00644853099557187
B3_1	HET	7	ap1g1_1_1	60	0.0572369666666667	0.0264751053582031	0.00341792140471357	0.00683924493350081
B3_1	HET	8	ap1g1_1_1	60	0.0550263616666667	0.0374597722475276	0.00483603580224658	0.00967688528856478
B3_1	HET	9	ap1g1_1_1	60	0.045951495	0.0286345741133338	0.0036967076222228	0.00739709486621149
B3_1	HET	10	ap1g1_1_1	60	0.0400546595	0.0312233456058916	0.00403091658481656	0.00806584545567727
B3_1	HET	11	ap1g1_1_1	60	0.0543743416666667	0.0337591227234714	0.00435828400301924	0.00872090614643753
B3_1	HET	12	ap1g1_1_1	60	0.0682902996666667	0.0417520770205553	0.00539016996567267	0.0107857051884212
B3_1	HET	13	ap1g1_1_1	60	0.0674260466666667	0.053344001340279	0.00688668096036555	0.0137802167720599
B3_1	HET	14	ap1g1_1_1	60	0.00760644546666667	0.0235180703007311	0.00303616982032223	0.00607536177755587
B3_1	HET	15	ap1g1_1_1	60	0.00489355843333333	0.00759108259679033	0.00098000454923513	0.00196098457352497
B3_1	HET	16	ap1g1_1_1	60	0.000285565733333333	0.00104603818597916	0.000135042949126477	0.000270220317045489
B3_1	HET	17	ap1g1_1_1	60	0.00489110103333333	0.0129685531242446	0.00167423300915352	0.003350132513159
B3_1	HET	18	ap1g1_1_1	60	0.000395898133333334	0.00219052919557088	0.000282796103127571	0.000565873695299643
B3_1	HET	19	ap1g1_1_1	60	0.0002531152	0.0010581514099234	0.000136606759613307	0.000273349494601843
B3_1	HET	20	ap1g1_1_1	60	0.000246625166666667	0.00117144687605031	0.000151233141396986	0.000302616816949138
B3_1	HET	21	ap1g1_1_1	60	0.000259605433333333	0.000877115106436279	0.000113235073331155	0.000226582858373127
B3_1	HET	22	ap1g1_1_1	60	1.94704e-05	0.000111647687684345	1.44136545014678e-05	2.88416560387983e-05
B3_1	HET	23	ap1g1_1_1	60	0	0	0	0
B3_1	HET	24	ap1g1_1_1	60	0	0	0	0
B3_1	HET	25	ap1g1_1_1	60	0	0	0	0
B3_1	HET	26	ap1g1_1_1	60	0.000330996833333334	0.00134670857522381	0.000173859329467884	0.000347891714702761
B3_1	HET	27	ap1g1_1_1	60	0	0	0	0
B3_1	HET	28	ap1g1_1_1	60	0	0	0	0
B3_1	HET	29	ap1g1_1_1	60	0	0	0	0
B3_1	HET	30	ap1g1_1_1	60	6.49012333333334e-05	0.000269852814004062	3.4837848485498e-05	6.97103738020207e-05
B3_1	HET	31	ap1g1_1_1	60	0.0437206833333333	0.0255407814355068	0.00329730070496138	0.0065978834707949
B3_1	HET	32	ap1g1_1_1	60	0.040107245	0.0171743861384234	0.00221720371651498	0.0044366143890266
B3_1	HET	33	ap1g1_1_1	60	0.0427970683333333	0.0192900348753451	0.00249033279399906	0.00498314441069377
B3_1	HET	34	ap1g1_1_1	60	0.0480339363333333	0.0256775847326217	0.0033149619346758	0.00663322350982481
B3_1	HET	35	ap1g1_1_1	60	0.0470178966666667	0.025007188799257	0.0032284141918329	0.00646004187641219
B3_1	HET	36	ap1g1_1_1	60	0.0544383666666667	0.0297770320825858	0.00384419831184463	0.00769222305445582
B3_1	HET	37	ap1g1_1_1	60	0.0590212816666667	0.0322738826532554	0.00416654033445035	0.00833722795185349
B3_1	HET	38	ap1g1_1_1	60	0.047647675	0.0284916750957998	0.00367825943838617	0.00736018013562028
B3_1	HET	39	ap1g1_1_1	60	0.05064677	0.0329764104087175	0.00425723627768879	0.00851871011508496
B3_1	HET	40	ap1g1_1_1	60	0.0634556471666667	0.045680455345312	0.00589732142665216	0.0118005129178319
B3_1	HET	41	ap1g1_1_1	60	0.00970924786666667	0.0197972736981608	0.00255581704444289	0.00511417809316944
B3_1	HET	42	ap1g1_1_1	60	0.00476375783333333	0.00767425823578406	0.000990742478056225	0.00198247111946622
B3_1	HET	43	ap1g1_1_1	60	0.00237538743333333	0.00626782526974618	0.000809172762888832	0.00161915095861547
B3_1	HET	44	ap1g1_1_1	60	0.00427050706666667	0.0121876490058677	0.00157341872097157	0.00314840358846167
B3_1	HET	45	ap1g1_1_1	60	2.59604666666667e-05	0.00015816424680579	2.04189164614755e-05	4.08581574649829e-05
B3_1	HET	46	ap1g1_1_1	60	9.7352e-05	0.000529894663228424	6.84091068642625e-05	0.000136886306654536
B3_1	HET	47	ap1g1_1_1	60	0	0	0	0
B3_1	HET	48	ap1g1_1_1	60	0	0	0	0
B3_1	HET	49	ap1g1_1_1	60	0.000285566633333334	0.00169188511979362	0.000218421429755227	0.00043706027141564
B3_1	HET	50	ap1g1_1_1	60	0	0	0	0
B3_1	HET	51	ap1g1_1_1	60	0.0370002588333333	0.025196612321503	0.00325286866340086	0.00650897516099328
B3_1	HET	52	ap1g1_1_1	60	0.0428572818333333	0.0229063402713148	0.00295719581311209	0.00591733515413926
B3_1	HET	53	ap1g1_1_1	60	0.0410599578333333	0.0228559004550744	0.00295068406083592	0.00590430516793139
B3_1	HET	54	ap1g1_1_1	60	0.0349227493333333	0.0192288794125345	0.00248243765769922	0.00496734627944841
B3_1	HET	55	ap1g1_1_1	60	0.0562949778333333	0.0426349725272494	0.00550415128546826	0.0110137812825206
B3_1	HET	56	ap1g1_1_1	60	0.0554228465	0.0286662350502724	0.00370079503160574	0.00740527375349511
B3_1	HET	57	ap1g1_1_1	60	0.0782011766666667	0.0465408470601622	0.00600839751941316	0.0120227756660627
B3_1	HET	58	ap1g1_1_1	60	0.0664589841666667	0.034951406290009	0.00451220714959113	0.00902890565130869
B3_1	HET	59	ap1g1_1_1	60	0.0564646216666667	0.0345397083758659	0.00445905717741965	0.00892255280264804
B3_1	HET	60	ap1g1_1_1	60	0.0697336236666667	0.0431111416499118	0.00556562445486991	0.0111367888103697
B3_1	HET	61	ap1g1_1_1	60	0.006658878	0.0198092944532993	0.00255736891725824	0.00511728338350034
B3_1	HET	62	ap1g1_1_1	60	0.00297248093333333	0.0108542754017703	0.0014012809288735	0.00280395666207912
B3_1	HET	63	ap1g1_1_1	60	0	0	0	0
B3_1	HET	64	ap1g1_1_1	60	0	0	0	0
B3_1	HET	65	ap1g1_1_1	60	0.0023429381	0.00462340208676379	0.000596878642828559	0.00119435140557954
B3_1	HET	66	ap1g1_1_1	60	0	0	0	0
B3_1	HET	67	ap1g1_1_1	60	0	0	0	0
B3_1	HET	68	ap1g1_1_1	60	0	0	0	0
B3_1	HET	69	ap1g1_1_1	60	0	0	0	0
B3_1	HET	70	ap1g1_1_1	60	0.00051272	0.00397151204253493	0.00051272	0.00102595035025342
B3_1	HET	71	ap1g1_1_1	60	0.0580509088333333	0.0377281071573512	0.00487067769014501	0.00974620354613779
B3_1	HET	72	ap1g1_1_1	60	0.0413699036666667	0.0238899559236305	0.00308418004779501	0.00617143002082987
B3_1	HET	73	ap1g1_1_1	60	0.0467419491666667	0.0261546235525001	0.00337654738150524	0.00675645570428803
B3_1	HET	74	ap1g1_1_1	60	0.0371916236666667	0.0255154891165727	0.00329403548062742	0.00659134977199423
B3_1	HET	75	ap1g1_1_1	60	0.0429647018333333	0.0290307905131645	0.00374785893949075	0.00749944841564778
B3_1	HET	76	ap1g1_1_1	60	0.043197889	0.0301639572724271	0.00389415013906075	0.00779217642984233
B3_1	HET	77	ap1g1_1_1	60	0.0480789088333333	0.024852743609443	0.00320847540356452	0.00642014445324248
B3_1	HET	78	ap1g1_1_1	60	0.0416257216666667	0.0326013046137998	0.00420881032779605	0.00842181001317007
B3_1	HET	79	ap1g1_1_1	60	0.0480798118333333	0.0369335315461626	0.00476809841983046	0.00954094290035072
B3_1	HET	80	ap1g1_1_1	60	0.0358839604333333	0.0208672887630631	0.00269395539532815	0.00539059229482757
B3_1	HET	81	ap1g1_1_1	60	0.0385697453333333	0.0248222625305329	0.00320454031319807	0.00641227035560687
B3_1	HET	82	ap1g1_1_1	60	0.0347061111666667	0.0188589235853422	0.00243467656578095	0.00487177655526751
B3_1	HET	83	ap1g1_1_1	60	0.0368608315	0.0157697056332159	0.00203586024306795	0.00407374693681262
B3_1	HET	84	ap1g1_1_1	60	0.0422024366666667	0.0227510012765463	0.00293714163512025	0.00587720683666624
B3_1	HET	85	ap1g1_1_1	60	0.0386454106666667	0.0250062057293269	0.00322828727805065	0.0064597879225205
B3_1	HET	86	ap1g1_1_1	60	0.0543716591666667	0.03424329338531	0.00442079016668667	0.00884598069103809
B3_1	HET	87	ap1g1_1_1	60	0.0494613312666667	0.0357780784445752	0.00461893006583808	0.00924245771345494
B3_1	HET	88	ap1g1_1_1	60	0.052395954	0.03377296861514	0.00436007149994743	0.00872448291952919
B3_1	HET	89	ap1g1_1_1	60	0.0447571115	0.0366155937803934	0.00472705283076531	0.00945881086634045
B3_1	HET	90	ap1g1_1_1	60	0.0500508098333333	0.0323453337613499	0.00417576463284096	0.00835568573029921
B4_1	DEL	1	ap1g1_1_1	60	0.0151614093666667	0.0219380580266475	0.0028321911128446	0.0056672013266647
B4_1	DEL	2	ap1g1_1_1	60	0.000480493633333333	0.00137042080753161	0.000176920565495535	0.000354017233845328
B4_1	DEL	3	ap1g1_1_1	60	0	0	0	0
B4_1	DEL	4	ap1g1_1_1	60	0	0	0	0
B4_1	DEL	5	ap1g1_1_1	60	0	0	0	0
B4_1	DEL	6	ap1g1_1_1	60	0	0	0	0
B4_1	DEL	7	ap1g1_1_1	60	0	0	0	0
B4_1	DEL	8	ap1g1_1_1	60	0	0	0	0
B4_1	DEL	9	ap1g1_1_1	60	0	0	0	0
B4_1	DEL	10	ap1g1_1_1	60	0.000356957833333334	0.00234884025462195	0.000303233972968413	0.000606769778389138
B4_1	DEL	11	ap1g1_1_1	60	8.43718333333333e-05	0.000653541410777976	8.43718333333334e-05	0.000168827648540834
B4_1	DEL	12	ap1g1_1_1	60	0	0	0	0
B4_1	DEL	13	ap1g1_1_1	60	0	0	0	0
B4_1	DEL	14	ap1g1_1_1	60	0	0	0	0
B4_1	DEL	15	ap1g1_1_1	60	0	0	0	0
B4_1	DEL	16	ap1g1_1_1	60	0	0	0	0
B4_1	DEL	17	ap1g1_1_1	60	0	0	0	0
B4_1	DEL	18	ap1g1_1_1	60	0	0	0	0
B4_1	DEL	19	ap1g1_1_1	60	0	0	0	0
B4_1	DEL	20	ap1g1_1_1	60	0	0	0	0
B4_1	DEL	21	ap1g1_1_1	60	0	0	0	0
B4_1	DEL	22	ap1g1_1_1	60	0	0	0	0
B4_1	DEL	23	ap1g1_1_1	60	0	0	0	0
B4_1	DEL	24	ap1g1_1_1	60	8.43718333333333e-05	0.000653541410777976	8.43718333333334e-05	0.000168827648540834
B4_1	DEL	25	ap1g1_1_1	60	0	0	0	0
B4_1	DEL	26	ap1g1_1_1	60	0	0	0	0
B4_1	DEL	27	ap1g1_1_1	60	0	0	0	0
B4_1	DEL	28	ap1g1_1_1	60	0	0	0	0
B4_1	DEL	29	ap1g1_1_1	60	0	0	0	0
B4_1	DEL	30	ap1g1_1_1	60	0	0	0	0
B4_1	DEL	31	ap1g1_1_1	60	0.0421475905	0.0326876278009896	0.00421995460334197	0.00844410965702959
B4_1	DEL	32	ap1g1_1_1	60	0.0295274291666667	0.0144321407190725	0.00186318135516965	0.00372821728023471
B4_1	DEL	33	ap1g1_1_1	60	0.0316150133333333	0.0148299212549766	0.00191453460153639	0.00383097488886437
B4_1	DEL	34	ap1g1_1_1	60	0.0393837065	0.0151379327839789	0.00195429871894526	0.00391054270401328
B4_1	DEL	35	ap1g1_1_1	60	0.0403536478333333	0.0209529046137468	0.0027050083541238	0.00541270921429188
B4_1	DEL	36	ap1g1_1_1	60	0.0486502775	0.0350131614953779	0.00452017971232231	0.0090448587124853
B4_1	DEL	37	ap1g1_1_1	60	0.0473130898333333	0.0248643605104214	0.00320997513903198	0.00642314541698123
B4_1	DEL	38	ap1g1_1_1	60	0.0352868585	0.0164530799319171	0.00212408348567115	0.00425028123750158
B4_1	DEL	39	ap1g1_1_1	60	0.0468415361666667	0.0317761971275618	0.0041022894093617	0.0082086621477132
B4_1	DEL	40	ap1g1_1_1	60	0.0514625076666667	0.0396565035234102	0.00511963259049945	0.0102443611510995
B4_1	DEL	41	ap1g1_1_1	60	0.00736629676666667	0.021782682348303	0.00281213219902346	0.00562706353281915
B4_1	DEL	42	ap1g1_1_1	60	3.98359333333333e-05	0.000218021911566197	2.81465077534729e-05	5.63210319240248e-05
B4_1	DEL	43	ap1g1_1_1	60	1.29802666666667e-05	0.000100544713258663	1.29802666666667e-05	2.59734536063532e-05
B4_1	DEL	44	ap1g1_1_1	60	0	0	0	0
B4_1	DEL	45	ap1g1_1_1	60	0	0	0	0
B4_1	DEL	46	ap1g1_1_1	60	0	0	0	0
B4_1	DEL	47	ap1g1_1_1	60	0	0	0	0
B4_1	DEL	48	ap1g1_1_1	60	0	0	0	0
B4_1	DEL	49	ap1g1_1_1	60	0	0	0	0
B4_1	DEL	50	ap1g1_1_1	60	0	0	0	0
B4_1	DEL	51	ap1g1_1_1	60	0.037409133	0.0274802450670678	0.00354768438314841	0.00709890005359589
B4_1	DEL	52	ap1g1_1_1	60	0.0251165965	0.0122330555626547	0.00157928068224638	0.0031601333458791
B4_1	DEL	53	ap1g1_1_1	60	0.0294117255	0.0123416259807588	0.00159329706295332	0.0031881800588912
B4_1	DEL	54	ap1g1_1_1	60	0.0385097816666667	0.0124860738232436	0.00161194519923129	0.00322549489339339
B4_1	DEL	55	ap1g1_1_1	60	0.0443367866666667	0.0209167806059014	0.00270034476476435	0.0054033773935383
B4_1	DEL	56	ap1g1_1_1	60	0.039048005	0.0161290097010243	0.00208224619876284	0.0041665650197663
B4_1	DEL	57	ap1g1_1_1	60	0.0361934733333333	0.0152098084479839	0.00196357782726821	0.0039291101568803
B4_1	DEL	58	ap1g1_1_1	60	0.0486046283333333	0.0267843696140187	0.00345784724845862	0.00691913636230093
B4_1	DEL	59	ap1g1_1_1	60	0.0326986421666667	0.0153771349067789	0.00198517958021131	0.00397233516467805
B4_1	DEL	60	ap1g1_1_1	60	0.0307289983333333	0.0123155165572416	0.00158992635087128	0.00318143527959418
B4_1	DEL	61	ap1g1_1_1	60	0.00656152763333333	0.0188150508403098	0.00242901261875219	0.00486044302344121
B4_1	DEL	62	ap1g1_1_1	60	0	0	0	0
B4_1	DEL	63	ap1g1_1_1	60	6.71393333333333e-06	5.20059039750937e-05	6.71393333333333e-06	1.34345495687927e-05
B4_1	DEL	64	ap1g1_1_1	60	0	0	0	0
B4_1	DEL	65	ap1g1_1_1	60	0	0	0	0
B4_1	DEL	66	ap1g1_1_1	60	0	0	0	0
B4_1	DEL	67	ap1g1_1_1	60	0	0	0	0
B4_1	DEL	68	ap1g1_1_1	60	0	0	0	0
B4_1	DEL	69	ap1g1_1_1	60	0	0	0	0
B4_1	DEL	70	ap1g1_1_1	60	0	0	0	0
B4_1	DEL	71	ap1g1_1_1	60	0.0304273328	0.0290298720014153	0.00374774036013382	0.00749921113890263
B4_1	DEL	72	ap1g1_1_1	60	0.0279145223333333	0.0165206938656476	0.00213281240698147	0.00426774776869923
B4_1	DEL	73	ap1g1_1_1	60	0.0291471965	0.0146440081224681	0.00189053331933483	0.00378294843411087
B4_1	DEL	74	ap1g1_1_1	60	0.03584344	0.0179304525876425	0.0023148114753967	0.00463192706341448
B4_1	DEL	75	ap1g1_1_1	60	0.0341056601666667	0.014746415259232	0.00190375402384215	0.00380940300272508
B4_1	DEL	76	ap1g1_1_1	60	0.0451641845	0.0191676009547947	0.0024745266428223	0.00495151637524371
B4_1	DEL	77	ap1g1_1_1	60	0.0368731483333333	0.0151996477567626	0.00196226608767201	0.00392648537201105
B4_1	DEL	78	ap1g1_1_1	60	0.037547441	0.0163319674426955	0.00210844793054538	0.00421899456396108
B4_1	DEL	79	ap1g1_1_1	60	0.0327174441666667	0.0155423663188093	0.00200651086378012	0.00401501896450792
B4_1	DEL	80	ap1g1_1_1	60	0.0361954776666667	0.0159552516180626	0.00205981412671018	0.00412167854726799
B4_1	DEL	81	ap1g1_1_1	60	0.0298626801666667	0.0129400447259185	0.00167055259075538	0.0033427680129549
B4_1	DEL	82	ap1g1_1_1	60	0.0335045358333333	0.013758376015167	0.00177619870592005	0.00355416540111238
B4_1	DEL	83	ap1g1_1_1	60	0.036176237	0.0164708011039793	0.00212637127914688	0.00425485910167255
B4_1	DEL	84	ap1g1_1_1	60	0.0308180673333333	0.0133766406273126	0.00172691687925944	0.00345555269374076
B4_1	DEL	85	ap1g1_1_1	60	0.0325343733333333	0.0133468472725548	0.00172307057369929	0.00344785625409218
B4_1	DEL	86	ap1g1_1_1	60	0.0302883463333333	0.0132025593311269	0.00170444308055899	0.00341058272641307
B4_1	DEL	87	ap1g1_1_1	60	0.0255127215	0.0106957845353805	0.00138081984600505	0.00276301412982865
B4_1	DEL	88	ap1g1_1_1	60	0.028324069	0.0157681748552569	0.00203566262048321	0.00407335149493396
B4_1	DEL	89	ap1g1_1_1	60	0.0275423442666667	0.0205945716985546	0.00265874777369255	0.00532014200666127
B4_1	DEL	90	ap1g1_1_1	60	0.0274230614333333	0.0253375089457239	0.00327105833937234	0.00654537261854113
B5_1	HET	1	ap1g1_1_1	60	0.0760735783333333	0.0516606866738391	0.0066693659713806	0.0133453704835118
B5_1	HET	2	ap1g1_1_1	60	0.0466884691666667	0.0267780170599279	0.00345702713725196	0.00691749532356688
B5_1	HET	3	ap1g1_1_1	60	0.0241108504333333	0.0200387381806028	0.00258698997508285	0.00517655498330146
B5_1	HET	4	ap1g1_1_1	60	0.0308540913333333	0.0286205568963527	0.00369489800729187	0.00739347383509857
B5_1	HET	5	ap1g1_1_1	60	0.0322819332666667	0.0378027405762084	0.00488031282308848	0.00976548340262495
B5_1	HET	6	ap1g1_1_1	60	0.0250982489666667	0.0446740130595523	0.00576739028626329	0.011540521306444
B5_1	HET	7	ap1g1_1_1	60	0.0294226925666667	0.0438316436367581	0.00565864086140209	0.011322914209927
B5_1	HET	8	ap1g1_1_1	60	0.0281836616666667	0.0291078436720602	0.00375780645952994	0.00751935335726964
B5_1	HET	9	ap1g1_1_1	60	0.0208613077	0.0242777607865575	0.00313424544031815	0.00627161063987085
B5_1	HET	10	ap1g1_1_1	60	0.0498100057666667	0.0306777209583143	0.00396047674570498	0.00792489566318173
B5_1	HET	11	ap1g1_1_1	60	0.0253715024666667	0.0194708720977561	0.0025136787790248	0.00502985961882719
B5_1	HET	12	ap1g1_1_1	60	0.0358875337333333	0.0419252726167514	0.00541252942099613	0.01083044635518
B5_1	HET	13	ap1g1_1_1	60	0.0310530628	0.0252596359013669	0.00326100497257523	0.0065252558780459
B5_1	HET	14	ap1g1_1_1	60	0.0376557484666667	0.0254565838173588	0.0032864308391988	0.00657613291964354
B5_1	HET	15	ap1g1_1_1	60	0.0385059687666667	0.0296441248722112	0.00382704006476557	0.00765788948135453
B5_1	HET	16	ap1g1_1_1	60	0.023733525	0.0232212492290893	0.00299785038474649	0.00599868476407786
B5_1	HET	17	ap1g1_1_1	60	0.0252065667666667	0.0232251246974625	0.0029983507055621	0.00599968590371745
B5_1	HET	18	ap1g1_1_1	60	0.0216725717666667	0.0261678055988436	0.00337824917637048	0.00675986098794782
B5_1	HET	19	ap1g1_1_1	60	0.0186425727	0.0213521648981997	0.00275655263520674	0.00551584908250572
B5_1	HET	20	ap1g1_1_1	60	0.0129088798333333	0.0237746999958409	0.00306930057149898	0.00614165625753313
B5_1	HET	21	ap1g1_1_1	60	0.0130740404333333	0.0229460338795933	0.00296232023590587	0.005927589100465
B5_1	HET	22	ap1g1_1_1	60	0.0364550878333333	0.0236262671749161	0.00305013797671657	0.00610331199394135
B5_1	HET	23	ap1g1_1_1	60	0.0402292093	0.0287244880130866	0.0037083154567673	0.00742032208948465
B5_1	HET	24	ap1g1_1_1	60	0.0508119408333333	0.0290069311470811	0.00374477870857434	0.00749328488782061
B5_1	HET	25	ap1g1_1_1	60	0.0495132485	0.0301917814066708	0.00389774221934569	0.00779936416589023
B5_1	HET	26	ap1g1_1_1	60	0.0344697831333333	0.0275219713852502	0.00355307122766237	0.00710967910457081
B5_1	HET	27	ap1g1_1_1	60	0.0229155496666667	0.0194552610884608	0.00251166340639086	0.00502582686750154
B5_1	HET	28	ap1g1_1_1	60	0.0247175673	0.0225759056795123	0.00291453689074335	0.00583197484764519
B5_1	HET	29	ap1g1_1_1	60	0.0207943934	0.0220687317243902	0.00284906101468276	0.00570095792227166
B5_1	HET	30	ap1g1_1_1	60	0.0120817215	0.0147736780676878	0.00190727363727949	0.00381644573294585
B5_1	HET	31	ap1g1_1_1	60	0.0913965366666667	0.0571314716382918	0.00737564127331418	0.0147586240983387
B5_1	HET	32	ap1g1_1_1	60	0.1218874175	0.0680940237146683	0.0087909006607721	0.0175905515914381
B5_1	HET	33	ap1g1_1_1	60	0.113154596666667	0.0538822645010113	0.00695617043561199	0.0139192648908538
B5_1	HET	34	ap1g1_1_1	60	0.15524405	0.0665559163208346	0.00859233185007222	0.0171932163189951
B5_1	HET	35	ap1g1_1_1	60	0.129078973333333	0.0548820413199006	0.00708524106792808	0.0141775346295653
B5_1	HET	36	ap1g1_1_1	60	0.111632998333333	0.0541252587030557	0.00698754085220343	0.013982036949462
B5_1	HET	37	ap1g1_1_1	60	0.149409356666667	0.0633195748076064	0.00817452195729314	0.0163571806546246
B5_1	HET	38	ap1g1_1_1	60	0.1072221425	0.0549107097514196	0.00708894214652258	0.0141849404707268
B5_1	HET	39	ap1g1_1_1	60	0.152800618333333	0.0586083260526557	0.00756630235836766	0.015140136048312
B5_1	HET	40	ap1g1_1_1	60	0.1116358936	0.0544065675996296	0.00702385767458911	0.0140547067432026
B5_1	HET	41	ap1g1_1_1	60	0.0259777631666667	0.0403261418705187	0.00520608252937721	0.0104173470792299
B5_1	HET	42	ap1g1_1_1	60	0.0208642253666667	0.0314867473675546	0.00406492160602598	0.00813388934594912
B5_1	HET	43	ap1g1_1_1	60	0.0170786774	0.0276116948885074	0.00356465448212498	0.00713285714321371
B5_1	HET	44	ap1g1_1_1	60	0.0160176446666667	0.0263613713527936	0.00340323840775196	0.00680986432444414
B5_1	HET	45	ap1g1_1_1	60	0.0117990663333333	0.0157982053421887	0.00203953953967539	0.00408110919231874
B5_1	HET	46	ap1g1_1_1	60	0.0153408891333333	0.0156593002289813	0.00202160696667022	0.00404522619661815
B5_1	HET	47	ap1g1_1_1	60	0.0305280411	0.0314122463406808	0.00405530356481405	0.00811464368993779
B5_1	HET	48	ap1g1_1_1	60	0.0323582346666667	0.0344858444335417	0.00445210337236689	0.00890863827087733
B5_1	HET	49	ap1g1_1_1	60	0.0362928436666667	0.0312767393897239	0.004037809692669	0.00807963853263068
B5_1	HET	50	ap1g1_1_1	60	0.0301455615	0.0290250530301811	0.00374711823362262	0.00749796626662914
B5_1	HET	51	ap1g1_1_1	60	0.165050648333333	0.0710023519740696	0.00916636422457096	0.0183418524472401
B5_1	HET	52	ap1g1_1_1	60	0.111389067833333	0.0717727942151711	0.00926582789020433	0.0185408787824602
B5_1	HET	53	ap1g1_1_1	60	0.112382756666667	0.0546582304764036	0.00705634721227592	0.0141197181579501
B5_1	HET	54	ap1g1_1_1	60	0.0904417896666667	0.0549647206162147	0.00709591491918477	0.0141988929565963
B5_1	HET	55	ap1g1_1_1	60	0.162720206666667	0.0507447258525768	0.0065511159378297	0.0131087527129176
B5_1	HET	56	ap1g1_1_1	60	0.126771531666667	0.0515639527849246	0.00665687768002128	0.0133203814702215
B5_1	HET	57	ap1g1_1_1	60	0.141082331666667	0.0516608776739472	0.00666939062938854	0.0133454198240717
B5_1	HET	58	ap1g1_1_1	60	0.130029888333333	0.0449397068178948	0.00580169120297168	0.0116091572822417
B5_1	HET	59	ap1g1_1_1	60	0.122388306933333	0.0630178250683108	0.00813556623345934	0.0162792304312831
B5_1	HET	60	ap1g1_1_1	60	0.157847956666667	0.0346089514444338	0.00446799641913311	0.00894044018400027
B5_1	HET	61	ap1g1_1_1	60	0.0389244865	0.0546757995992755	0.0070586153762856	0.0141242567436503
B5_1	HET	62	ap1g1_1_1	60	0.00882009636666667	0.0152686668984113	0.00197117642054452	0.00394431490690616
B5_1	HET	63	ap1g1_1_1	60	0.0077854742	0.0141451558146472	0.00182613176332125	0.003654081218186
B5_1	HET	64	ap1g1_1_1	60	0.0148487515	0.0247175843917512	0.00319102642359096	0.00638522912496304
B5_1	HET	65	ap1g1_1_1	60	0.006094236	0.00930827013718468	0.00120169250744387	0.00240458115327848
B5_1	HET	66	ap1g1_1_1	60	0.0153751392333333	0.0218148242953177	0.00281628170654022	0.00563536667818151
B5_1	HET	67	ap1g1_1_1	60	0.0119380435	0.0182862646332128	0.00236074661295917	0.00472384306136882
B5_1	HET	68	ap1g1_1_1	60	0.0174197456333333	0.0213263909165565	0.00275322522848442	0.00550919095703333
B5_1	HET	69	ap1g1_1_1	60	0.0298843815	0.0237750301572608	0.00306934319515501	0.00614174154727184
B5_1	HET	70	ap1g1_1_1	60	0.0253840396	0.022251882350049	0.00287270565878356	0.00574827074583391
B5_1	HET	71	ap1g1_1_1	60	0.12052385	0.05444221531011	0.00702845977422315	0.0140639155232998
B5_1	HET	72	ap1g1_1_1	60	0.119314176666667	0.0369863303018207	0.00477491470987594	0.00955458226522744
B5_1	HET	73	ap1g1_1_1	60	0.10457557	0.0382457522403372	0.00493750538300003	0.00987992545066899
B5_1	HET	74	ap1g1_1_1	60	0.137892993333333	0.0516885645352844	0.00667296498781746	0.0133525720987676
B5_1	HET	75	ap1g1_1_1	60	0.119038701333333	0.068844368967265	0.00888776981634587	0.0177843863240205
B5_1	HET	76	ap1g1_1_1	60	0.135424955	0.0581653133472945	0.00750910966403359	0.0150256937312892
B5_1	HET	77	ap1g1_1_1	60	0.134676991666667	0.0449602623252205	0.00580434490755652	0.0116144673328508
B5_1	HET	78	ap1g1_1_1	60	0.115598273333333	0.038171746426217	0.0049279512734797	0.00986080772167707
B5_1	HET	79	ap1g1_1_1	60	0.0775680783333333	0.0325703162029742	0.00420480974116096	0.0084138048578036
B5_1	HET	80	ap1g1_1_1	60	0.098267175	0.0397160432461242	0.00512731913564975	0.0102597418924187
B5_1	HET	81	ap1g1_1_1	60	0.112101696666667	0.0453609053115572	0.00585606769468508	0.0117179643908369
B5_1	HET	82	ap1g1_1_1	60	0.119156381666667	0.040261616827586	0.00519775238215416	0.0104006784931377
B5_1	HET	83	ap1g1_1_1	60	0.152890798333333	0.0379383232934117	0.00489781647661387	0.00980050813242892
B5_1	HET	84	ap1g1_1_1	60	0.138999666666667	0.0382885308832357	0.00494302808205068	0.00989097634594392
B5_1	HET	85	ap1g1_1_1	60	0.0556983381333333	0.0486360084326858	0.00627888168952652	0.0125640132403056
B5_1	HET	86	ap1g1_1_1	60	0.0408289938333333	0.0369440766912761	0.00476945979221073	0.00954366700019149
B5_1	HET	87	ap1g1_1_1	60	0.0470534606666667	0.0391047242984302	0.00504839819886176	0.0101018214626715
B5_1	HET	88	ap1g1_1_1	60	0.0456997286666667	0.0286322715350244	0.00369641036064127	0.00739650004716077
B5_1	HET	89	ap1g1_1_1	60	0.104178533333333	0.0564965700992627	0.00729367583707615	0.0145946116392634
B5_1	HET	90	ap1g1_1_1	60	0.0934599516666667	0.0255863896556948	0.00330318870086933	0.00660966532339291
B6_1	WT	1	ap1g1_1_1	60	0.0369928709666667	0.0360701991752037	0.00465664268999828	0.00931792050009508
B6_1	WT	2	ap1g1_1_1	60	0.0152876201333333	0.0383300813607954	0.00494839222563786	0.00990170997246927
B6_1	WT	3	ap1g1_1_1	60	0.0008307365	0.00418206180494855	0.000539901857445863	0.00108034112137044
B6_1	WT	4	ap1g1_1_1	60	0.00961837783333333	0.0164582584290835	0.00212475202678061	0.00425161898517168
B6_1	WT	5	ap1g1_1_1	60	0.0032320878	0.00780540368606256	0.00100767328288488	0.00201634958167567
B6_1	WT	6	ap1g1_1_1	60	0.0019213044	0.00525865339258895	0.000678889233765804	0.00135845421899926
B6_1	WT	7	ap1g1_1_1	60	0.0164464468	0.0187054656363734	0.00241486522975764	0.0048321341634511
B6_1	WT	8	ap1g1_1_1	60	0.0262595855666667	0.0241902440250757	0.00312294707499372	0.00624900266307671
B6_1	WT	9	ap1g1_1_1	60	0.0347578023	0.0301798725191707	0.00389620478858036	0.00779628777403468
B6_1	WT	10	ap1g1_1_1	60	0.0376620406	0.0291127307713014	0.00375843738132902	0.00752061582887354
B6_1	WT	11	ap1g1_1_1	60	0.0325066258333333	0.0292727811778799	0.0037790997999701	0.00756196123307446
B6_1	WT	12	ap1g1_1_1	60	0.0465454473666667	0.0368540468095042	0.00475783698445194	0.00952040981558575
B6_1	WT	13	ap1g1_1_1	60	0.026868483	0.0232968515701139	0.00300761060500391	0.00601821491970208
B6_1	WT	14	ap1g1_1_1	60	0.0178073643	0.0161274854395313	0.00208204941745024	0.0041661712612693
B6_1	WT	15	ap1g1_1_1	60	0.0437824443333333	0.0299058708858587	0.00386083132982533	0.00772550564655887
B6_1	WT	16	ap1g1_1_1	60	0.0386773998	0.0256267978200236	0.00330840537245253	0.00662010385911991
B6_1	WT	17	ap1g1_1_1	60	0.0146126477666667	0.0180377351290988	0.00232866159194334	0.00465964108261029
B6_1	WT	18	ap1g1_1_1	60	0.0313869623333333	0.02052198688924	0.00264937711510378	0.00530139136213549
B6_1	WT	19	ap1g1_1_1	60	0.0321138635	0.0241194769393699	0.00311381108351378	0.0062307215863511
B6_1	WT	20	ap1g1_1_1	60	0.0518777111666667	0.0355606951948308	0.00459086600897126	0.00918630166537403
B6_1	WT	21	ap1g1_1_1	60	0.0528485105	0.030593166236251	0.00394956077802517	0.00790305286230706
B6_1	WT	22	ap1g1_1_1	60	0.043775951	0.0272181911105524	0.00351385336283534	0.00703120433831342
B6_1	WT	23	ap1g1_1_1	60	0.0490222411666667	0.024415662162798	0.0031520484314381	0.00630723434281802
B6_1	WT	24	ap1g1_1_1	60	0.0514620775	0.0251709343329921	0.00324955364933863	0.00650234183317645
B6_1	WT	25	ap1g1_1_1	60	0.0619179083333333	0.0267432938518273	0.00345254439036194	0.00690852536775882
B6_1	WT	26	ap1g1_1_1	60	0.065899925	0.0320159582985334	0.00413324244343637	0.00827059902583443
B6_1	WT	27	ap1g1_1_1	60	0.0623641566666667	0.0290730277271072	0.00375331174036375	0.00751035944499229
B6_1	WT	28	ap1g1_1_1	60	0.0656752315	0.0354301146940595	0.00457400813881038	0.00915256914509768
B6_1	WT	29	ap1g1_1_1	60	0.0679711566666667	0.0324118194297162	0.0041843478957191	0.00837286079964728
B6_1	WT	30	ap1g1_1_1	60	0.061073285	0.0268806234913365	0.00347027357058727	0.006944001375447
B6_1	WT	31	ap1g1_1_1	60	0.0348484386666667	0.0299904104839019	0.00387174534500254	0.00774734454048485
B6_1	WT	32	ap1g1_1_1	60	0.029042238	0.0165342034111541	0.00213455648180685	0.00427123765436387
B6_1	WT	33	ap1g1_1_1	60	0.0550898281666667	0.0294479159384291	0.00380170960033506	0.00760720333910426
B6_1	WT	34	ap1g1_1_1	60	0.0623124733333333	0.0258958127495342	0.00334313505051505	0.00668959778440551
B6_1	WT	35	ap1g1_1_1	60	0.0500310991666667	0.0311865000387107	0.00402615984254745	0.00805632723638203
B6_1	WT	36	ap1g1_1_1	60	0.0680779443333333	0.0318667862775845	0.0041139844183412	0.00823206380662788
B6_1	WT	37	ap1g1_1_1	60	0.0648948566666667	0.0356430501799575	0.00460149799183369	0.00920757621394167
B6_1	WT	38	ap1g1_1_1	60	0.07338708	0.0320111038574875	0.00413261573779216	0.00826934499073695
B6_1	WT	39	ap1g1_1_1	60	0.0595939966666667	0.0285098079212178	0.00368060037608163	0.00736486434112928
B6_1	WT	40	ap1g1_1_1	60	0.0505310601666667	0.0302642716069688	0.00390710066396294	0.00781809037031544
B6_1	WT	41	ap1g1_1_1	60	0.0178838965	0.028538089943641	0.00368425156947637	0.00737217036223665
B6_1	WT	42	ap1g1_1_1	60	0.000726895000000001	0.00563050445888288	0.000726895	0.00145451353535547
B6_1	WT	43	ap1g1_1_1	60	0	0	0	0
B6_1	WT	44	ap1g1_1_1	60	0	0	0	0
B6_1	WT	45	ap1g1_1_1	60	0	0	0	0
B6_1	WT	46	ap1g1_1_1	60	0.00541389126666667	0.0125542174886856	0.00162074250861151	0.00324309826880281
B6_1	WT	47	ap1g1_1_1	60	0.00241433646666667	0.015088541021568	0.00194792226983668	0.0038977834588184
B6_1	WT	48	ap1g1_1_1	60	0.00166796526666667	0.0103986448385895	0.00134245927609942	0.00268625480674666
B6_1	WT	49	ap1g1_1_1	60	0.000382918333333334	0.002966072655915	0.000382918333333333	0.000766217815185262
B6_1	WT	50	ap1g1_1_1	60	0.00125908706666667	0.00457078577420439	0.000590085906085846	0.00118075917075281
B6_1	WT	51	ap1g1_1_1	60	0.0242795966666667	0.0365828568629753	0.00472282651289977	0.00945035402382516
B6_1	WT	52	ap1g1_1_1	60	0.0372992518666667	0.021743820926909	0.0028071152110945	0.00561702456316136
B6_1	WT	53	ap1g1_1_1	60	0.0350733531666667	0.0224331264858893	0.00289610417610712	0.00579509107085248
B6_1	WT	54	ap1g1_1_1	60	0.0358873164333333	0.0242069397213705	0.00312510248011716	0.00625331561876663
B6_1	WT	55	ap1g1_1_1	60	0.0512555228333333	0.0286434742405333	0.00369785662370355	0.0073993940128639
B6_1	WT	56	ap1g1_1_1	60	0.0587062083333333	0.0291966050673837	0.00376926550639241	0.00754228285707874
B6_1	WT	57	ap1g1_1_1	60	0.0739700883333333	0.0339377090739714	0.00438133940173079	0.00876703989269932
B6_1	WT	58	ap1g1_1_1	60	0.060033775	0.0332214815947459	0.00428887483175957	0.00858201871555
B6_1	WT	59	ap1g1_1_1	60	0.0563703996666667	0.0293876569257705	0.00379393019525221	0.00759163678548918
B6_1	WT	60	ap1g1_1_1	60	0.056712791	0.0335494142612454	0.00433121075696057	0.00866673270620428
B6_1	WT	61	ap1g1_1_1	60	0.0202297493333333	0.0333356603408645	0.00430361524449984	0.00861151421331438
B6_1	WT	62	ap1g1_1_1	60	0.00235591933333333	0.0112188389112377	0.00144834587556691	0.00289813340288259
B6_1	WT	63	ap1g1_1_1	60	0	0	0	0
B6_1	WT	64	ap1g1_1_1	60	0	0	0	0
B6_1	WT	65	ap1g1_1_1	60	0	0	0	0
B6_1	WT	66	ap1g1_1_1	60	0.0017458463	0.00567779098413468	0.000732999664160008	0.00146672894012443
B6_1	WT	67	ap1g1_1_1	60	0.000590601666666667	0.00457478083848469	0.000590601666666667	0.00118179120529123
B6_1	WT	68	ap1g1_1_1	60	0	0	0	0
B6_1	WT	69	ap1g1_1_1	60	0.00186266833333333	0.0100522818838216	0.00129774401091412	0.00259677976778087
B6_1	WT	70	ap1g1_1_1	60	0.0166991133666667	0.0277894125967115	0.00358759773959834	0.00717876649537619
B6_1	WT	71	ap1g1_1_1	60	0.0505333094666667	0.0341580000849126	0.00440977884895393	0.00882394709514821
B6_1	WT	72	ap1g1_1_1	60	0.0306730462666667	0.0175465860038602	0.00226525451252488	0.00453276380975589
B6_1	WT	73	ap1g1_1_1	60	0.035137589	0.0161327429856577	0.00208272816373656	0.00416752942945111
B6_1	WT	74	ap1g1_1_1	60	0.0505603916666667	0.0210533465997753	0.00271797535876207	0.0054386561306407
B6_1	WT	75	ap1g1_1_1	60	0.0270385731666667	0.015841847043115	0.00204517365903833	0.00409238303912356
B6_1	WT	76	ap1g1_1_1	60	0.0362941695	0.0257917010077174	0.00332969428244169	0.00666270286961275
B6_1	WT	77	ap1g1_1_1	60	0.0421979654666667	0.0235445353195722	0.00303958643956318	0.00608219841686569
B6_1	WT	78	ap1g1_1_1	60	0.0494449798333333	0.0296176955563873	0.00382362805476431	0.00765106206511202
B6_1	WT	79	ap1g1_1_1	60	0.0442479408333333	0.0232250499863805	0.00299834106040288	0.00599966660379844
B6_1	WT	80	ap1g1_1_1	60	0.0563992765	0.0270422803446303	0.0034911433806075	0.00698576176883906
B6_1	WT	81	ap1g1_1_1	60	0.0401499846666667	0.0225615461060157	0.00291268307777632	0.00582826537646633
B6_1	WT	82	ap1g1_1_1	60	0.0253417355	0.0197016071504962	0.00254346654624642	0.00508946480336122
B6_1	WT	83	ap1g1_1_1	60	0.025936815	0.0119115309151596	0.00153777202874159	0.00307707472206534
B6_1	WT	84	ap1g1_1_1	60	0.0251291328	0.0230833982815842	0.00298005390394828	0.0059630740882544
B6_1	WT	85	ap1g1_1_1	60	0.0194314671666667	0.0287682426173825	0.00371396415189256	0.00743162510232252
B6_1	WT	86	ap1g1_1_1	60	0.0206970442333333	0.0251787069645363	0.0032505570917562	0.00650434971681619
B6_1	WT	87	ap1g1_1_1	60	0.010832038	0.0199992261691866	0.00258188899634317	0.00516634794841964
B6_1	WT	88	ap1g1_1_1	60	0.00665887846666667	0.0192519961022361	0.00248542200950701	0.00497331795362238
B6_1	WT	89	ap1g1_1_1	60	0.00798935026666667	0.022643316551664	0.00292323959691657	0.00584938892247468
B6_1	WT	90	ap1g1_1_1	60	0.00750930726666667	0.0192293854768632	0.00248250299032314	0.0049674770097269
B7_1	HET	1	ap1g1_1_1	60	0.0221996171666667	0.0189306141873185	0.00244393178269875	0.00489029620154322
B7_1	HET	2	ap1g1_1_1	60	0.0308934881666667	0.0285872807735943	0.00369060207831621	0.00738487770107369
B7_1	HET	3	ap1g1_1_1	60	0.0275025073	0.0220792957803406	0.00285042482844156	0.0057036869072996
B7_1	HET	4	ap1g1_1_1	60	0.0189144871666667	0.0255241937541676	0.00329515924450875	0.00659359841832683
B7_1	HET	5	ap1g1_1_1	60	0.0228712331333333	0.0244480528208422	0.00315623004741071	0.00631560173705214
B7_1	HET	6	ap1g1_1_1	60	0.0115705673333333	0.0157188098400941	0.00202928962442953	0.00406059915928596
B7_1	HET	7	ap1g1_1_1	60	0.0106424761666667	0.0153787413377998	0.00198538696956434	0.00397275014981492
B7_1	HET	8	ap1g1_1_1	60	0.00972671516666667	0.0142507493258603	0.00183976382700111	0.00368135891460321
B7_1	HET	9	ap1g1_1_1	60	0.0055750242	0.00869013919047267	0.00112189214536417	0.00224490099758723
B7_1	HET	10	ap1g1_1_1	60	0.0138157083333333	0.0183194356826119	0.00236502897702246	0.00473241205206676
B7_1	HET	11	ap1g1_1_1	60	0.0100467298333333	0.013215554228813	0.00170612071463645	0.00341393966444819
B7_1	HET	12	ap1g1_1_1	60	0.0087162536	0.0141120804202276	0.00182186174826271	0.0036455369377895
B7_1	HET	13	ap1g1_1_1	60	0.0139622898333333	0.01826778210103	0.0023583605283145	0.00471906851702312
B7_1	HET	14	ap1g1_1_1	60	0.0173740917	0.0242007276664885	0.00312430050728036	0.00625171087482684
B7_1	HET	15	ap1g1_1_1	60	0.0153946001666667	0.0186616528238078	0.00240920901997707	0.00482081611382269
B7_1	HET	16	ap1g1_1_1	60	0.0085539935	0.0180361472629546	0.00232845659930559	0.00465923089328961
B7_1	HET	17	ap1g1_1_1	60	0.0047118379	0.0124000011130046	0.00160083326012068	0.00320325995459145
B7_1	HET	18	ap1g1_1_1	60	0.00828141213333333	0.0175306012830861	0.0022631908939465	0.0045286345185184
B7_1	HET	19	ap1g1_1_1	60	0.0106243482666667	0.0145332378588021	0.00187623293978705	0.00375433344073085
B7_1	HET	20	ap1g1_1_1	60	0.0133395541666667	0.0165221308388768	0.00213299791942766	0.00426811897824664
B7_1	HET	21	ap1g1_1_1	60	0.0284169463333333	0.0208001454477484	0.00268528723059405	0.00537324733725814
B7_1	HET	22	ap1g1_1_1	60	0.0200804756	0.0213752672170473	0.00275953513174525	0.00552181704429443
B7_1	HET	23	ap1g1_1_1	60	0.007353547	0.012844661435122	0.00165823866086334	0.00331812789615481
B7_1	HET	24	ap1g1_1_1	60	0.0107152121666667	0.0159607372629285	0.00206052232041714	0.00412309563960241
B7_1	HET	25	ap1g1_1_1	60	0.0126696355333333	0.0185098242369561	0.00238960803369858	0.00478159463087345
B7_1	HET	26	ap1g1_1_1	60	0.0108803730666667	0.0162013922384617	0.00209159074416455	0.00418526341192546
B7_1	HET	27	ap1g1_1_1	60	0.013515593	0.0193987836546006	0.00250437220103162	0.00501123719927701
B7_1	HET	28	ap1g1_1_1	60	0.0157817683333333	0.0135905827338667	0.00175453668645066	0.00351081980027407
B7_1	HET	29	ap1g1_1_1	60	0.0211643325	0.0199300040608665	0.00257295246058607	0.00514846598167356
B7_1	HET	30	ap1g1_1_1	60	0.0140876177666667	0.0116056686883114	0.00149828538504769	0.00299806213053764
B7_1	HET	31	ap1g1_1_1	60	0.030556899	0.0261700088303514	0.00337853361233507	0.00676043014299833
B7_1	HET	32	ap1g1_1_1	60	0.0174378744	0.0125370087358169	0.00161852086816919	0.00323865277654596
B7_1	HET	33	ap1g1_1_1	60	0.0165968436	0.0106072932981921	0.00136939567640785	0.00274015441926617
B7_1	HET	34	ap1g1_1_1	60	0.0223406059333333	0.0194845050985203	0.00251543879185542	0.00503338139636663
B7_1	HET	35	ap1g1_1_1	60	0.0189892433333333	0.0112222637373631	0.00144878801871849	0.00289901812928535
B7_1	HET	36	ap1g1_1_1	60	0.0307464565	0.0190935374570762	0.00246496508638146	0.00493238374499824
B7_1	HET	37	ap1g1_1_1	60	0.0297053457666667	0.0222149675368655	0.00286793997689395	0.00573873463839936
B7_1	HET	38	ap1g1_1_1	60	0.0223497903333333	0.0169793774153386	0.00219202819861923	0.00438623829407623
B7_1	HET	39	ap1g1_1_1	60	0.0253450986666667	0.0163164543067809	0.00210644519331056	0.00421498709601067
B7_1	HET	40	ap1g1_1_1	60	0.0232152122	0.017420476340435	0.0022489738249835	0.00450018622923347
B7_1	HET	41	ap1g1_1_1	60	0.015076588	0.0176706779179125	0.00228127470974234	0.00456482015034407
B7_1	HET	42	ap1g1_1_1	60	0.0143626725666667	0.02199253336931	0.00283922384934162	0.00568127379989056
B7_1	HET	43	ap1g1_1_1	60	0.0153444678333333	0.0218464857978842	0.00282036918894541	0.00564354571158232
B7_1	HET	44	ap1g1_1_1	60	0.0111630308333333	0.0186445955567061	0.00240700693626319	0.00481640975448904
B7_1	HET	45	ap1g1_1_1	60	0.00307207216666667	0.00787716056282846	0.00101693705584122	0.00203488634854496
B7_1	HET	46	ap1g1_1_1	60	0.0158706072333333	0.0262844249216654	0.00339330466620831	0.00678998695352818
B7_1	HET	47	ap1g1_1_1	60	0.0085029729	0.0147145513987365	0.00189964041714064	0.0038011716947281
B7_1	HET	48	ap1g1_1_1	60	0.0118335308666667	0.0179012238197029	0.00231103805768136	0.00462437647200649
B7_1	HET	49	ap1g1_1_1	60	0.0132525745	0.0221334380024696	0.00285741455926264	0.00571767332636667
B7_1	HET	50	ap1g1_1_1	60	0.00596443443333333	0.0136998144091298	0.00176863843508974	0.00353903733412384
B7_1	HET	51	ap1g1_1_1	60	0.0271612095	0.0186390743748066	0.00240629415474491	0.00481498348196538
B7_1	HET	52	ap1g1_1_1	60	0.0258457316	0.0181147345482413	0.00233860217421022	0.00467953214178183
B7_1	HET	53	ap1g1_1_1	60	0.0217101695	0.016468904588423	0.00212612644004138	0.00425436917975406
B7_1	HET	54	ap1g1_1_1	60	0.0205439659333333	0.0158534215192086	0.0020466679174767	0.00409537304335242
B7_1	HET	55	ap1g1_1_1	60	0.025908618	0.0226320849764057	0.00292178960678568	0.00584648749892449
B7_1	HET	56	ap1g1_1_1	60	0.0280660257666667	0.0218715521250269	0.00282360523786455	0.00565002103051279
B7_1	HET	57	ap1g1_1_1	60	0.0246282723333333	0.0220453833165777	0.00284604674819547	0.00569492638896228
B7_1	HET	58	ap1g1_1_1	60	0.0360202458333333	0.0217215366224698	0.002804238319762	0.00561126791690177
B7_1	HET	59	ap1g1_1_1	60	0.0247587449666667	0.0206554915170244	0.0026666124884388	0.00533587926451849
B7_1	HET	60	ap1g1_1_1	60	0.0257512887	0.019444836184635	0.0025103175570941	0.00502313382927911
B7_1	HET	61	ap1g1_1_1	60	0.0126038448333333	0.0175577256648556	0.00226669263657548	0.00453564148933424
B7_1	HET	62	ap1g1_1_1	60	0.00570482866666667	0.0133904019622873	0.0017286934599654	0.00345910762352217
B7_1	HET	63	ap1g1_1_1	60	0.00764538026666667	0.0136120134162919	0.00175730337565501	0.00351635593258459
B7_1	HET	64	ap1g1_1_1	60	0.0090667199	0.020018825462731	0.00258441925425967	0.00517141098281592
B7_1	HET	65	ap1g1_1_1	60	0.0045171342	0.00821979820072712	0.00106117138468673	0.00212339903611767
B7_1	HET	66	ap1g1_1_1	60	0.00575026	0.0139428360780375	0.00180001239763797	0.00360181648817515
B7_1	HET	67	ap1g1_1_1	60	0.00687953893333333	0.0180010098510521	0.00232392037893469	0.00465015393729344
B7_1	HET	68	ap1g1_1_1	60	0.006939298	0.0163057749268418	0.00210506649128882	0.00421222831963742
B7_1	HET	69	ap1g1_1_1	60	0.0028556593	0.0109569627239687	0.00141453780516488	0.00283048361026604
B7_1	HET	70	ap1g1_1_1	60	0.0032969865	0.00763332014134457	0.000985457392789905	0.00197189568827551
B7_1	HET	71	ap1g1_1_1	60	0.0457899091666667	0.0337897222599195	0.00436223438618808	0.00872881084490005
B7_1	HET	72	ap1g1_1_1	60	0.0295495849666667	0.0205238113699351	0.0026496126545487	0.00530186267547614
B7_1	HET	73	ap1g1_1_1	60	0.016614746	0.0137524670601401	0.00177543586310629	0.00355263895616783
B7_1	HET	74	ap1g1_1_1	60	0.0210284885	0.0170302010797676	0.00219858950548345	0.00439936743878576
B7_1	HET	75	ap1g1_1_1	60	0.0278426733333333	0.0216068106670371	0.00278942726260305	0.00558163105998211
B7_1	HET	76	ap1g1_1_1	60	0.027255216	0.0214299328212238	0.00276659243089812	0.00553593866728113
B7_1	HET	77	ap1g1_1_1	60	0.0235477796666667	0.0188119410189333	0.00242861114253882	0.00485963967139385
B7_1	HET	78	ap1g1_1_1	60	0.0389520011666667	0.0250037760931411	0.00322797361336782	0.00645916028093988
B7_1	HET	79	ap1g1_1_1	60	0.0323524306666667	0.0197274227642144	0.00254679932764651	0.00509613368353898
B7_1	HET	80	ap1g1_1_1	60	0.0352738823333333	0.0160675929496249	0.00207431733025123	0.0041506993905211
B7_1	HET	81	ap1g1_1_1	60	0.0293788316	0.0201739524849501	0.00260444606671305	0.00521148454197299
B7_1	HET	82	ap1g1_1_1	60	0.0286678236666667	0.0191939621626722	0.00247792986012549	0.00495832619733801
B7_1	HET	83	ap1g1_1_1	60	0.0243140576666667	0.019617913112642	0.00253266169242022	0.00506784434079407
B7_1	HET	84	ap1g1_1_1	60	0.0231503062666667	0.0201663481040349	0.00260346434535829	0.00520952012207954
B7_1	HET	85	ap1g1_1_1	60	0.0201328433333333	0.0187680785088862	0.00242294851684099	0.00484830878354465
B7_1	HET	86	ap1g1_1_1	60	0.0125324503333333	0.0230405356826985	0.0029745203662263	0.00595200150484824
B7_1	HET	87	ap1g1_1_1	60	0.0153621491666667	0.0214103570414729	0.00276406520859931	0.00553088170714179
B7_1	HET	88	ap1g1_1_1	60	0.00938540133333333	0.0191196298726647	0.00246833360274934	0.0049391241306814
B7_1	HET	89	ap1g1_1_1	60	0.0101246096666667	0.0224668920910412	0.00290046329698805	0.00580381365158775
B7_1	HET	90	ap1g1_1_1	60	0.0147384253333333	0.0255711788537441	0.00330122499478141	0.00660573595658706
B8_1	DEL	1	ap1g1_1_1	60	0.0575390806666667	0.0395068119899708	0.00510030749663015	0.0102056917275859
B8_1	DEL	2	ap1g1_1_1	60	0.0539247468333333	0.0320413194381051	0.00413651655247644	0.00827715050289096
B8_1	DEL	3	ap1g1_1_1	60	0.0458568271666667	0.0290847036168278	0.00375481909124509	0.00751337564713901
B8_1	DEL	4	ap1g1_1_1	60	0.0556150806666667	0.0339543733648641	0.00438349075243424	0.00877134473551357
B8_1	DEL	5	ap1g1_1_1	60	0.051098851	0.0342657690719291	0.00442369176535235	0.00885178677655718
B8_1	DEL	6	ap1g1_1_1	60	0.042400032	0.0395926831948633	0.0051113934215124	0.0102278746120371
B8_1	DEL	7	ap1g1_1_1	60	0.0399749704666667	0.0297390347124536	0.0038392928724539	0.00768240729290747
B8_1	DEL	8	ap1g1_1_1	60	0.0241887352333333	0.027788225710241	0.00358744451321387	0.00717845989008908
B8_1	DEL	9	ap1g1_1_1	60	0.039515537	0.0322949687387421	0.00416926253638124	0.00834267506533544
B8_1	DEL	10	ap1g1_1_1	60	0.0369114141666667	0.031647900514669	0.00408572638785807	0.00817551961823728
B8_1	DEL	11	ap1g1_1_1	60	0.0238311041	0.0189195853996596	0.00244250797233435	0.00488744716358479
B8_1	DEL	12	ap1g1_1_1	60	0.0413141759333333	0.0261126911964374	0.0033711339376153	0.00674562342808471
B8_1	DEL	13	ap1g1_1_1	60	0.0305920296666667	0.0259927129209866	0.00335564480885771	0.00671462975303017
B8_1	DEL	14	ap1g1_1_1	60	0.0248567702666667	0.0220776271518123	0.00285020940942486	0.00570325585484284
B8_1	DEL	15	ap1g1_1_1	60	0.022585672	0.0173358721429158	0.0022380514700498	0.00447833064749331
B8_1	DEL	16	ap1g1_1_1	60	0.0259974756	0.0211531642498305	0.00273086176197279	0.00546444176390553
B8_1	DEL	17	ap1g1_1_1	60	0.0343518406666667	0.0322922520165135	0.00416891180904966	0.00834197326156597
B8_1	DEL	18	ap1g1_1_1	60	0.0302346199666667	0.024211713603801	0.00312571878568883	0.00625454884336701
B8_1	DEL	19	ap1g1_1_1	60	0.0303624236	0.0277159150237491	0.00357810924372933	0.0071597800589973
B8_1	DEL	20	ap1g1_1_1	60	0.0141430358333333	0.0117509600873641	0.00151704242401031	0.00303559487880845
B8_1	DEL	21	ap1g1_1_1	60	0.0359284893333333	0.0411943128415048	0.00531816291978688	0.010641619422414
B8_1	DEL	22	ap1g1_1_1	60	0.0357606473333333	0.0309509684435904	0.00399575284436723	0.00799548297356187
B8_1	DEL	23	ap1g1_1_1	60	0.0501007063333333	0.0250636237658601	0.00323569991469283	0.00647462057418094
B8_1	DEL	24	ap1g1_1_1	60	0.0405337915	0.0390102043650453	0.00503619572793227	0.0100774043747404
B8_1	DEL	25	ap1g1_1_1	60	0.0446798788333333	0.0386651032108329	0.00499164336049823	0.00998825529342194
B8_1	DEL	26	ap1g1_1_1	60	0.0331469061666667	0.024301438486379	0.00313730221822099	0.00627772723832627
B8_1	DEL	27	ap1g1_1_1	60	0.0357371505	0.0283607978084506	0.00366136325324284	0.00732637094724114
B8_1	DEL	28	ap1g1_1_1	60	0.0419949827666667	0.0342489944907472	0.00442152617623378	0.00884745344274008
B8_1	DEL	29	ap1g1_1_1	60	0.0324441858333333	0.0225424402413251	0.00291021652125093	0.00582332980825923
B8_1	DEL	30	ap1g1_1_1	60	0.0192112489333333	0.020485895615756	0.00264471775173222	0.00529206799756416
B8_1	DEL	31	ap1g1_1_1	60	0.0398256998333333	0.0346059031810912	0.00446760289002774	0.0089396527340793
B8_1	DEL	32	ap1g1_1_1	60	0.0296404443	0.0202991783921007	0.00262061266180999	0.00524383382404137
B8_1	DEL	33	ap1g1_1_1	60	0.0434861399666667	0.0241129779059268	0.00311297206190406	0.00622904270798793
B8_1	DEL	34	ap1g1_1_1	60	0.055291038	0.0246419945733487	0.0031812678199971	0.00636570220427513
B8_1	DEL	35	ap1g1_1_1	60	0.05767536	0.0269725720726815	0.00348214408139583	0.00696775421271047
B8_1	DEL	36	ap1g1_1_1	60	0.0557643513	0.0314308462417655	0.00405770480171879	0.00811944855388586
B8_1	DEL	37	ap1g1_1_1	60	0.0598066148333333	0.0339407540415306	0.00438173250535234	0.00876782649122915
B8_1	DEL	38	ap1g1_1_1	60	0.0513316091666667	0.0257426524165099	0.00332336213654497	0.00665003227494004
B8_1	DEL	39	ap1g1_1_1	60	0.0503972413333333	0.0347490997372511	0.0044860894859358	0.0089766443270479
B8_1	DEL	40	ap1g1_1_1	60	0.04770116	0.0241526796467467	0.00311809753460443	0.00623929875517188
B8_1	DEL	41	ap1g1_1_1	60	0.0264656431666667	0.0344974269593561	0.00445359867001976	0.0089116303545696
B8_1	DEL	42	ap1g1_1_1	60	0.0278466961	0.0407451652806903	0.00526017821901941	0.0105255923041784
B8_1	DEL	43	ap1g1_1_1	60	0.0144947028333333	0.0295447641004783	0.00381421264429264	0.00763222187227539
B8_1	DEL	44	ap1g1_1_1	60	0.0159852019333333	0.0262577581158902	0.00338986199638618	0.00678309818712581
B8_1	DEL	45	ap1g1_1_1	60	0.013124395	0.0187839784894549	0.0024250011955059	0.00485241618406583
B8_1	DEL	46	ap1g1_1_1	60	0.0100661891333333	0.0222058639124655	0.00286676470403758	0.00573638292284577
B8_1	DEL	47	ap1g1_1_1	60	0.0117601308333333	0.0214321471266259	0.00276687829649631	0.00553651068302186
B8_1	DEL	48	ap1g1_1_1	60	0.0138239868333333	0.0228728262553962	0.00295286917226151	0.00590867756579461
B8_1	DEL	49	ap1g1_1_1	60	0.0146811547666667	0.0218567078348661	0.00282168884824526	0.00564618634374197
B8_1	DEL	50	ap1g1_1_1	60	0.0060176993	0.0123499498799442	0.00159437167371734	0.00319033035006324
B8_1	DEL	51	ap1g1_1_1	60	0.0502336488333333	0.0320007694512789	0.00413128157168754	0.008266675330528
B8_1	DEL	52	ap1g1_1_1	60	0.059978035	0.0231308455581032	0.00298617932100765	0.00597533101947906
B8_1	DEL	53	ap1g1_1_1	60	0.0656235316666667	0.0244692208344604	0.00315896282621789	0.00632107001481464
B8_1	DEL	54	ap1g1_1_1	60	0.054755038	0.0271501024899909	0.00350506315971865	0.00701361518250447
B8_1	DEL	55	ap1g1_1_1	60	0.0488067199666667	0.0304005085875554	0.00392468878252792	0.00785328411427324
B8_1	DEL	56	ap1g1_1_1	60	0.06238675	0.0272192141025634	0.00351398543053607	0.00703146860517219
B8_1	DEL	57	ap1g1_1_1	60	0.0575334666666667	0.0293856826995177	0.00379367532373891	0.00759112678876907
B8_1	DEL	58	ap1g1_1_1	60	0.0607801106666667	0.0279083099818622	0.00360294732601821	0.00720948094685793
B8_1	DEL	59	ap1g1_1_1	60	0.0597810798333333	0.0318929634580647	0.00411736387780955	0.00823882608940449
B8_1	DEL	60	ap1g1_1_1	60	0.0493089116666667	0.0227058065396489	0.00293130701967559	0.00586553179812855
B8_1	DEL	61	ap1g1_1_1	60	0.0229101765	0.031863299684485	0.00411353430110755	0.00823116312412376
B8_1	DEL	62	ap1g1_1_1	60	0.0300003158333333	0.0348906637601473	0.00450436532270577	0.00901321419195531
B8_1	DEL	63	ap1g1_1_1	60	0.0117666104333333	0.0227638543757822	0.00293880096309651	0.00588052714427746
B8_1	DEL	64	ap1g1_1_1	60	0.0212551841333333	0.0335023714472807	0.00432513755579244	0.00865458025873665
B8_1	DEL	65	ap1g1_1_1	60	0.0326171793333333	0.0351930657881786	0.00454340525665325	0.0090913329193451
B8_1	DEL	66	ap1g1_1_1	60	0.0400376324333333	0.0386287776310039	0.0049869537483076	0.00997887140110346
B8_1	DEL	67	ap1g1_1_1	60	0.0352463541333333	0.0284139366085102	0.00366822344283177	0.0073400981549014
B8_1	DEL	68	ap1g1_1_1	60	0.0340776776333333	0.0379478379389566	0.00489904481207189	0.00980296602600315
B8_1	DEL	69	ap1g1_1_1	60	0.0282775176	0.0261884144919033	0.00338090977302395	0.00676518482955437
B8_1	DEL	70	ap1g1_1_1	60	0.0122209265	0.0171404252798032	0.00221281938851968	0.00442784136897199
B8_1	DEL	71	ap1g1_1_1	60	0.0500521376666667	0.0338368829406807	0.00436832280389421	0.0087409937405899
B8_1	DEL	72	ap1g1_1_1	60	0.0424454855	0.0225613095086053	0.00291265253318198	0.00582820425687422
B8_1	DEL	73	ap1g1_1_1	60	0.0446780818333333	0.0246340455587151	0.00318024160662062	0.00636364875605186
B8_1	DEL	74	ap1g1_1_1	60	0.0364884281666667	0.0247608246787029	0.0031966087206326	0.00639639927554248
B8_1	DEL	75	ap1g1_1_1	60	0.0471886538333333	0.0284353943731837	0.00367099362833935	0.00734564128329851
B8_1	DEL	76	ap1g1_1_1	60	0.0476418573333333	0.026177255547607	0.00337946915950992	0.00676230216857119
B8_1	DEL	77	ap1g1_1_1	60	0.0448962856666667	0.0241639866596049	0.0031195572636876	0.00624221966632057
B8_1	DEL	78	ap1g1_1_1	60	0.0527377125	0.0319203531358761	0.00412089987001026	0.00824590159345508
B8_1	DEL	79	ap1g1_1_1	60	0.0461710279666667	0.0324007349036588	0.0041829168895584	0.0083699973629337
B8_1	DEL	80	ap1g1_1_1	60	0.0460864493333333	0.0309949200192752	0.00400142696838945	0.00800683686950504
B8_1	DEL	81	ap1g1_1_1	60	0.0407920675	0.0260613924256369	0.00336451129478226	0.00673237155038507
B8_1	DEL	82	ap1g1_1_1	60	0.0402039118333333	0.0280326984348675	0.00361900580624988	0.00724161389158062
B8_1	DEL	83	ap1g1_1_1	60	0.0434485336666667	0.0248581168981899	0.00320916909215889	0.00642153252091366
B8_1	DEL	84	ap1g1_1_1	60	0.041512916	0.0242260395886482	0.00312756826237987	0.00625824963767767
B8_1	DEL	85	ap1g1_1_1	60	0.04565922	0.025419349190085	0.00328162386948767	0.00656651419546896
B8_1	DEL	86	ap1g1_1_1	60	0.050728901	0.0327599367290207	0.00422928964581019	0.00846278903386276
B8_1	DEL	87	ap1g1_1_1	60	0.0375519166666667	0.0262646941234124	0.00339075743110693	0.00678488994786341
B8_1	DEL	88	ap1g1_1_1	60	0.0410771816666667	0.0232704279199652	0.00300419932643818	0.00601138896705868
B8_1	DEL	89	ap1g1_1_1	60	0.0371728188333333	0.020203139086407	0.00260821404075888	0.00521902424062344
B8_1	DEL	90	ap1g1_1_1	60	0.030339807	0.0203138878040278	0.00262251163872418	0.00524763366806978
C1_1	HET	1	ap1g1_1_1	60	0.0056842396	0.0156171203335525	0.00201616156558553	0.00403432997421585
C1_1	HET	2	ap1g1_1_1	60	6.49013333333334e-06	5.02723566293313e-05	6.49013333333334e-06	1.29867268031766e-05
C1_1	HET	3	ap1g1_1_1	60	0	0	0	0
C1_1	HET	4	ap1g1_1_1	60	0.0223520041	0.0377188547175155	0.00486948320529849	0.00974381338748072
C1_1	HET	5	ap1g1_1_1	60	0.00214174583333333	0.00874586812869461	0.00112908672035201	0.00225929730888522
C1_1	HET	6	ap1g1_1_1	60	0	0	0	0
C1_1	HET	7	ap1g1_1_1	60	0	0	0	0
C1_1	HET	8	ap1g1_1_1	60	0	0	0	0
C1_1	HET	9	ap1g1_1_1	60	0	0	0	0
C1_1	HET	10	ap1g1_1_1	60	0	0	0	0
C1_1	HET	11	ap1g1_1_1	60	0	0	0	0
C1_1	HET	12	ap1g1_1_1	60	6.49013333333333e-06	5.02723566293313e-05	6.49013333333334e-06	1.29867268031766e-05
C1_1	HET	13	ap1g1_1_1	60	0	0	0	0
C1_1	HET	14	ap1g1_1_1	60	0	0	0	0
C1_1	HET	15	ap1g1_1_1	60	0	0	0	0
C1_1	HET	16	ap1g1_1_1	60	0	0	0	0
C1_1	HET	17	ap1g1_1_1	60	1.29802666666667e-05	0.000100544713258663	1.29802666666667e-05	2.59734536063532e-05
C1_1	HET	18	ap1g1_1_1	60	0	0	0	0
C1_1	HET	19	ap1g1_1_1	60	0	0	0	0
C1_1	HET	20	ap1g1_1_1	60	0	0	0	0
C1_1	HET	21	ap1g1_1_1	60	0	0	0	0
C1_1	HET	22	ap1g1_1_1	60	6.49013333333334e-06	5.02723566293313e-05	6.49013333333334e-06	1.29867268031766e-05
C1_1	HET	23	ap1g1_1_1	60	1.29802666666667e-05	0.000100544713258663	1.29802666666667e-05	2.59734536063532e-05
C1_1	HET	24	ap1g1_1_1	60	1.94704e-05	0.000111647687684345	1.44136545014678e-05	2.88416560387983e-05
C1_1	HET	25	ap1g1_1_1	60	6.49013333333333e-06	5.02723566293313e-05	6.49013333333334e-06	1.29867268031766e-05
C1_1	HET	26	ap1g1_1_1	60	3.89408e-05	0.000255502834167358	3.29852740546325e-05	6.60033809282944e-05
C1_1	HET	27	ap1g1_1_1	60	1.29802666666667e-05	0.000100544713258663	1.29802666666667e-05	2.59734536063532e-05
C1_1	HET	28	ap1g1_1_1	60	0	0	0	0
C1_1	HET	29	ap1g1_1_1	60	0	0	0	0
C1_1	HET	30	ap1g1_1_1	60	0	0	0	0
C1_1	HET	31	ap1g1_1_1	60	0.0378005441666667	0.04139847866611	0.00534452061440557	0.010694361047523
C1_1	HET	32	ap1g1_1_1	60	0.0208100506666667	0.0125143926748943	0.00161560114725885	0.00323281042849906
C1_1	HET	33	ap1g1_1_1	60	0.0191284463333333	0.0109962136208422	0.00141960507416204	0.00284062319210889
C1_1	HET	34	ap1g1_1_1	60	0.021986558	0.01355776049312	0.00175029935339076	0.00350234091640579
C1_1	HET	35	ap1g1_1_1	60	0.0204179646666667	0.0111933648753882	0.00144505719168005	0.002891552761625
C1_1	HET	36	ap1g1_1_1	60	0.0280980383333333	0.0142827411096738	0.00184389394853196	0.00368962326869737
C1_1	HET	37	ap1g1_1_1	60	0.027011943	0.0123252148422283	0.00159117839407929	0.00318394061226658
C1_1	HET	38	ap1g1_1_1	60	0.0251656126666667	0.0143967907417568	0.00185861769272191	0.00371908541276962
C1_1	HET	39	ap1g1_1_1	60	0.0260972806333333	0.0157331485446355	0.00203114074322603	0.00406430323944205
C1_1	HET	40	ap1g1_1_1	60	0.02540239	0.012485662524526	0.00161189210079517	0.00322538864366813
C1_1	HET	41	ap1g1_1_1	60	0.0202297452666667	0.0262062034532771	0.00338320631806218	0.00676978020556145
C1_1	HET	42	ap1g1_1_1	60	0.0104750791666667	0.013944927484078	0.00180028239699681	0.00360235675564428
C1_1	HET	43	ap1g1_1_1	60	0	0	0	0
C1_1	HET	44	ap1g1_1_1	60	0	0	0	0
C1_1	HET	45	ap1g1_1_1	60	0	0	0	0
C1_1	HET	46	ap1g1_1_1	60	0.000272585	0.00211143433085189	0.000272585	0.000545441325136189
C1_1	HET	47	ap1g1_1_1	60	0	0	0	0
C1_1	HET	48	ap1g1_1_1	60	0	0	0	0
C1_1	HET	49	ap1g1_1_1	60	0	0	0	0
C1_1	HET	50	ap1g1_1_1	60	0	0	0	0
C1_1	HET	51	ap1g1_1_1	60	0.0324831341666667	0.0270710180054105	0.0034948533966612	0.00699318549381514
C1_1	HET	52	ap1g1_1_1	60	0.0207843228333333	0.0124100997131421	0.00160213698379242	0.00320586869963292
C1_1	HET	53	ap1g1_1_1	60	0.0189281431	0.0115474146081506	0.00149076481563732	0.00298301350590689
C1_1	HET	54	ap1g1_1_1	60	0.0189621607666667	0.00999866486914077	0.00129082208408305	0.00258292902418444
C1_1	HET	55	ap1g1_1_1	60	0.0228262548333333	0.0100985135848805	0.00130371249785638	0.00260872268256653
C1_1	HET	56	ap1g1_1_1	60	0.0206986106666667	0.0116898181061862	0.00150914902818177	0.00301980023023811
C1_1	HET	57	ap1g1_1_1	60	0.0282537953333333	0.0121981157554547	0.00157476997253288	0.00315110743659048
C1_1	HET	58	ap1g1_1_1	60	0.0232671383333333	0.0110729207667709	0.00142950792411927	0.00286043874910321
C1_1	HET	59	ap1g1_1_1	60	0.0259180165	0.0156514536488997	0.00202059397753753	0.00404319921004559
C1_1	HET	60	ap1g1_1_1	60	0.0183149395	0.0111287028681848	0.00143670936244568	0.00287484879390994
C1_1	HET	61	ap1g1_1_1	60	0.0124939616666667	0.0198167702344498	0.00255833403645477	0.00511921458255189
C1_1	HET	62	ap1g1_1_1	60	0.0045983694	0.00613663253311943	0.000792235853418872	0.00158526028104698
C1_1	HET	63	ap1g1_1_1	60	0.00593310046666667	0.00693288366344941	0.000895031432324434	0.00179095375932491
C1_1	HET	64	ap1g1_1_1	60	0.00609580236666667	0.00663980920385738	0.000857195682284479	0.00171524459836846
C1_1	HET	65	ap1g1_1_1	60	0.00811535566666667	0.0152390108358415	0.00196734783932962	0.0039366539335905
C1_1	HET	66	ap1g1_1_1	60	0.0222806308666667	0.0249316124918816	0.00321865733250514	0.00644051844599269
C1_1	HET	67	ap1g1_1_1	60	0.0163130666333333	0.0213614920421899	0.00275775676431812	0.00551825853929221
C1_1	HET	68	ap1g1_1_1	60	0.00616987666666667	0.0109350707752584	0.00141171156673918	0.00282482832023884
C1_1	HET	69	ap1g1_1_1	60	0.0197351521	0.0213427991857309	0.00275534352692616	0.00551342966242468
C1_1	HET	70	ap1g1_1_1	60	0.0197006992666667	0.0188157440532616	0.00242910211215944	0.00486062209933549
C1_1	HET	71	ap1g1_1_1	60	0.0179445427666667	0.0133150327232034	0.00171896333303912	0.00343963768451447
C1_1	HET	72	ap1g1_1_1	60	0.0213140535	0.00718797786953476	0.000927963952720519	0.00185685158042628
C1_1	HET	73	ap1g1_1_1	60	0.023844755	0.00984829745443524	0.00127140973431749	0.00254408500202572
C1_1	HET	74	ap1g1_1_1	60	0.0221933456333333	0.0100927203071021	0.00130296458891119	0.00260722612022397
C1_1	HET	75	ap1g1_1_1	60	0.0217529136666667	0.012604610580004	0.00162724822872618	0.0032561161846834
C1_1	HET	76	ap1g1_1_1	60	0.0223448619333333	0.0128339846190482	0.00165686028983519	0.0033153697820982
C1_1	HET	77	ap1g1_1_1	60	0.0237917086666667	0.0108155256382822	0.00139627835591822	0.00279394653671703
C1_1	HET	78	ap1g1_1_1	60	0.0269123523333333	0.0132983193588556	0.00171680564697985	0.00343532016468251
C1_1	HET	79	ap1g1_1_1	60	0.0189406806	0.017463381525108	0.00225451286050698	0.00451126981371503
C1_1	HET	80	ap1g1_1_1	60	0.0250713888333333	0.0119983185969277	0.00154897627027972	0.00309949435759812
C1_1	HET	81	ap1g1_1_1	60	0.0183594703333333	0.0105485824279517	0.00136181613565177	0.00272498779324522
C1_1	HET	82	ap1g1_1_1	60	0.0229970156666667	0.00954030705702689	0.00123164834498568	0.0024645226457464
C1_1	HET	83	ap1g1_1_1	60	0.0201435875	0.0145964202426917	0.00188438975047299	0.00377065518121336
C1_1	HET	84	ap1g1_1_1	60	0.0212339323333333	0.0119464495949452	0.00154228001091764	0.00308609517356412
C1_1	HET	85	ap1g1_1_1	60	0.0255950841666667	0.0123084226027922	0.00158901052528991	0.00317960271683871
C1_1	HET	86	ap1g1_1_1	60	0.0218930136666667	0.0113352231105867	0.00146337101109493	0.00292819862962931
C1_1	HET	87	ap1g1_1_1	60	0.030795699	0.0157793257445913	0.00203710219410613	0.00407623207509984
C1_1	HET	88	ap1g1_1_1	60	0.033976315	0.0299707014795499	0.00386920092348169	0.00774225316478171
C1_1	HET	89	ap1g1_1_1	60	0.0240871336666667	0.0110909421600068	0.00143183447598187	0.00286509416862716
C1_1	HET	90	ap1g1_1_1	60	0.0249227898333333	0.0116470130684951	0.00150362292157806	0.00300874251646528
C2_1	DEL	1	ap1g1_1_1	60	0.064870255	0.0298047214441584	0.00384777299305255	0.007699375975031
C2_1	DEL	2	ap1g1_1_1	60	0.0686051826666667	0.0295080184414349	0.00380946880010862	0.00762272946198881
C2_1	DEL	3	ap1g1_1_1	60	0.0530568358333333	0.0261456400173147	0.0033753876120998	0.00675413501106809
C2_1	DEL	4	ap1g1_1_1	60	0.0457881395	0.0301214361996176	0.00388866069216561	0.00778119207197691
C2_1	DEL	5	ap1g1_1_1	60	0.0417452141666667	0.0263088032383216	0.00339645189335558	0.00679628454050366
C2_1	DEL	6	ap1g1_1_1	60	0.035011594	0.0196535172459026	0.00253725816625937	0.0050770418637017
C2_1	DEL	7	ap1g1_1_1	60	0.0333664539333333	0.0164889953607562	0.00212872014759667	0.00425955917658431
C2_1	DEL	8	ap1g1_1_1	60	0.031556028	0.0152497220222525	0.00196873064754921	0.00393942092644669
C2_1	DEL	9	ap1g1_1_1	60	0.0318394786666667	0.0168613314516502	0.00217678853023749	0.00435574378808076
C2_1	DEL	10	ap1g1_1_1	60	0.0316817049333333	0.0186848761472117	0.00241220713813664	0.00482681533440294
C2_1	DEL	11	ap1g1_1_1	60	0.0414507053333333	0.03233856927276	0.00417489134111915	0.00835393827760015
C2_1	DEL	12	ap1g1_1_1	60	0.0390511493333333	0.0258770467497561	0.00334071237036121	0.00668475001261508
C2_1	DEL	13	ap1g1_1_1	60	0.0511055593333333	0.0324442156879099	0.00418853023466788	0.00838122964055339
C2_1	DEL	14	ap1g1_1_1	60	0.0496763925	0.0278343887608253	0.00359340413741798	0.00719038507057663
C2_1	DEL	15	ap1g1_1_1	60	0.028796718	0.0258234660533231	0.00333379513219576	0.00667090865101688
C2_1	DEL	16	ap1g1_1_1	60	0.0428485361666667	0.0268784293430669	0.00346999030726369	0.00694343456684573
C2_1	DEL	17	ap1g1_1_1	60	0.0518787886666667	0.0326308542599923	0.00421262517071572	0.00842944349622045
C2_1	DEL	18	ap1g1_1_1	60	0.0516126874333333	0.0349519537257404	0.00451227782324016	0.00902904706895375
C2_1	DEL	19	ap1g1_1_1	60	0.0426493648333333	0.0258174458249515	0.00333301792405497	0.00666935346111935
C2_1	DEL	20	ap1g1_1_1	60	0.046279775	0.0282606143562033	0.00364842962517218	0.00730049081724985
C2_1	DEL	21	ap1g1_1_1	60	0.048603505	0.0231903106557965	0.0029938562321092	0.00599069248311127
C2_1	DEL	22	ap1g1_1_1	60	0.0387396154	0.0292642418106349	0.00377799737239919	0.00755975528060039
C2_1	DEL	23	ap1g1_1_1	60	0.0277193779333333	0.0270162803870188	0.00348778680051312	0.00697904526758402
C2_1	DEL	24	ap1g1_1_1	60	0.0536783551333333	0.0254447161965333	0.00328489873593825	0.00657306718810043
C2_1	DEL	25	ap1g1_1_1	60	0.0350735861666667	0.0207850103126533	0.00268333329305518	0.00536933751727379
C2_1	DEL	26	ap1g1_1_1	60	0.0358535256666667	0.0275690833669847	0.00355915335835118	0.00712184941996805
C2_1	DEL	27	ap1g1_1_1	60	0.0386465266	0.0243444890006161	0.00314286001571053	0.00628884836541519
C2_1	DEL	28	ap1g1_1_1	60	0.021156052	0.0188597985259543	0.00243478952012828	0.00487200257639443
C2_1	DEL	29	ap1g1_1_1	60	0.029517132	0.0199323204434646	0.00257325150429361	0.00514906436675019
C2_1	DEL	30	ap1g1_1_1	60	0.0273290634333333	0.0210971766134779	0.00272363378919988	0.00544997862379399
C2_1	DEL	31	ap1g1_1_1	60	0.0339181168333333	0.022019901227572	0.00284275702465063	0.00568834366735386
C2_1	DEL	32	ap1g1_1_1	60	0.0333857016666667	0.0152837093196079	0.00197311838877055	0.00394820077635083
C2_1	DEL	33	ap1g1_1_1	60	0.0298136616666667	0.0139547504025156	0.00180155053031414	0.00360489428455106
C2_1	DEL	34	ap1g1_1_1	60	0.0272986264333333	0.0149950628231683	0.00193585428631549	0.00387363547956966
C2_1	DEL	35	ap1g1_1_1	60	0.0386666566666667	0.0228575237176701	0.00295089362313592	0.00590472450112511
C2_1	DEL	36	ap1g1_1_1	60	0.031106323	0.0167057650606981	0.00215670499552458	0.00431555672794457
C2_1	DEL	37	ap1g1_1_1	60	0.02996495	0.0126289407125449	0.0016303892353309	0.003262401324382
C2_1	DEL	38	ap1g1_1_1	60	0.0404715893333333	0.0243216936150275	0.00313991714408536	0.00628295969289492
C2_1	DEL	39	ap1g1_1_1	60	0.0357687018333333	0.024700323540909	0.00318879805732919	0.00638077017437255
C2_1	DEL	40	ap1g1_1_1	60	0.03268006	0.0130973073106353	0.0016908551031417	0.00338339324640351
C2_1	DEL	41	ap1g1_1_1	60	0.0220778813	0.0239688040571309	0.00309435929805923	0.00619179865356097
C2_1	DEL	42	ap1g1_1_1	60	0.0294197811666667	0.0391655227084728	0.00505624723984745	0.0101175273574063
C2_1	DEL	43	ap1g1_1_1	60	0.0197432131333333	0.0248738637066035	0.00321120199638361	0.00642560035287143
C2_1	DEL	44	ap1g1_1_1	60	0.0282969943333333	0.0283828495719997	0.0036642101236755	0.00733206752181892
C2_1	DEL	45	ap1g1_1_1	60	0.0321848109333333	0.033742274104821	0.00435610885570459	0.00871655368671425
C2_1	DEL	46	ap1g1_1_1	60	0.0208762918333333	0.026719453271707	0.00344946658470295	0.00690236669286052
C2_1	DEL	47	ap1g1_1_1	60	0.0273429411	0.0243606665623341	0.00314494852994773	0.0062930274727509
C2_1	DEL	48	ap1g1_1_1	60	0.03525732	0.0278786654760114	0.00359912023676933	0.00720182295895937
C2_1	DEL	49	ap1g1_1_1	60	0.0329800836666667	0.0261045040556116	0.00337007698227959	0.00674350846534311
C2_1	DEL	50	ap1g1_1_1	60	0.0179658164	0.0182332285553587	0.00235389968474993	0.00471014238966804
C2_1	DEL	51	ap1g1_1_1	60	0.0314901531666667	0.0299804481508773	0.00387045921333942	0.00774477099697134
C2_1	DEL	52	ap1g1_1_1	60	0.0268064926666667	0.0138896257177856	0.00179314296966794	0.00358807079455701
C2_1	DEL	53	ap1g1_1_1	60	0.0266223121666667	0.015824035736545	0.00204287422924767	0.00408778189074021
C2_1	DEL	54	ap1g1_1_1	60	0.0246528931	0.0120813288895993	0.00155969285298242	0.00312093819005512
C2_1	DEL	55	ap1g1_1_1	60	0.0278390988	0.0142216162728741	0.00183600276603313	0.00367383304898956
C2_1	DEL	56	ap1g1_1_1	60	0.0226102918333333	0.0127783555104486	0.00164967860279617	0.00330099925952625
C2_1	DEL	57	ap1g1_1_1	60	0.0241741935	0.0110470987016068	0.0014261743098411	0.00285376820234026
C2_1	DEL	58	ap1g1_1_1	60	0.0298221695	0.0188748405776384	0.00243673144065045	0.00487588835038392
C2_1	DEL	59	ap1g1_1_1	60	0.0283164558333333	0.0188861187130231	0.00243818744166782	0.00487880180169017
C2_1	DEL	60	ap1g1_1_1	60	0.0236623634666667	0.0159057851925887	0.00205342803864161	0.00410890001455872
C2_1	DEL	61	ap1g1_1_1	60	0.0276981138333333	0.0331791968850032	0.00428341589920514	0.00857109541673929
C2_1	DEL	62	ap1g1_1_1	60	0.0163291829333333	0.0213599344481137	0.00275755567978755	0.00551785617007594
C2_1	DEL	63	ap1g1_1_1	60	0.0076778271	0.01126744669478	0.00145462111343876	0.00291069012486057
C2_1	DEL	64	ap1g1_1_1	60	0.0192817408333333	0.0267638623812154	0.00345519977608781	0.00691383878232332
C2_1	DEL	65	ap1g1_1_1	60	0.0209045026333333	0.023527192511266	0.00303734749263831	0.00607771829441724
C2_1	DEL	66	ap1g1_1_1	60	0.0279010839666667	0.0250167854913359	0.00322965311945291	0.00646252096485363
C2_1	DEL	67	ap1g1_1_1	60	0.0276298466333333	0.0266036898890266	0.00343452159626222	0.00687246184006505
C2_1	DEL	68	ap1g1_1_1	60	0.0189514176666667	0.0187377392432306	0.00241903173448697	0.00484047132015727
C2_1	DEL	69	ap1g1_1_1	60	0.0191778998	0.0175618359602777	0.00226722327343273	0.00453670329123305
C2_1	DEL	70	ap1g1_1_1	60	0.0206645923	0.0243106959948826	0.00313849735742972	0.00628011870635911
C2_1	DEL	71	ap1g1_1_1	60	0.0351693845	0.0314159064752302	0.00405577608615254	0.00811558920295215
C2_1	DEL	72	ap1g1_1_1	60	0.0274980313333333	0.0128780434554896	0.00166254826116156	0.00332675138643297
C2_1	DEL	73	ap1g1_1_1	60	0.026272061	0.0136422755430152	0.00176121019941569	0.00352417346887271
C2_1	DEL	74	ap1g1_1_1	60	0.0341213255	0.0140382692743038	0.00181233277029846	0.00362646949692513
C2_1	DEL	75	ap1g1_1_1	60	0.037978712	0.023442293627612	0.00302638709388818	0.00605578658717622
C2_1	DEL	76	ap1g1_1_1	60	0.0423295581666667	0.0278503411622478	0.00359546358358602	0.00719450601284031
C2_1	DEL	77	ap1g1_1_1	60	0.029218585	0.0184229029880721	0.00237838654871994	0.00475914049129591
C2_1	DEL	78	ap1g1_1_1	60	0.0296220915	0.0159890065202895	0.00206417186584944	0.00413039836314456
C2_1	DEL	79	ap1g1_1_1	60	0.0317219935	0.0212387182808902	0.00274190673988929	0.00548654271366754
C2_1	DEL	80	ap1g1_1_1	60	0.0252790701666667	0.0126541203921331	0.00163363991798784	0.00326890592535416
C2_1	DEL	81	ap1g1_1_1	60	0.0195608208333333	0.0127115975467202	0.00164106018673795	0.00328375384882731
C2_1	DEL	82	ap1g1_1_1	60	0.0174110221666667	0.0152610340813871	0.00197019102810387	0.00394234314118681
C2_1	DEL	83	ap1g1_1_1	60	0.0158858366	0.011091253899125	0.00143187472132897	0.0028651746993807
C2_1	DEL	84	ap1g1_1_1	60	0.0171968423333333	0.0109550188408329	0.00141428685093115	0.00282998145200424
C2_1	DEL	85	ap1g1_1_1	60	0.0256830315	0.0238365441450423	0.00307728461682956	0.00615763229533808
C2_1	DEL	86	ap1g1_1_1	60	0.0249588228	0.0249089186223632	0.00321572756654828	0.00643465599785413
C2_1	DEL	87	ap1g1_1_1	60	0.020307637	0.0176240344377599	0.00227525306234767	0.00455277086173886
C2_1	DEL	88	ap1g1_1_1	60	0.0222074498	0.0231885603799058	0.00299363027246334	0.00599024033890427
C2_1	DEL	89	ap1g1_1_1	60	0.0128708312666667	0.0106149642064335	0.00137038598640349	0.00274213602499032
C2_1	DEL	90	ap1g1_1_1	60	0.0128889606666667	0.019509407373138	0.00251865366168465	0.00503981433603608
C3_1	WT	1	ap1g1_1_1	60	0.00996907216666667	0.0223019656541169	0.00287917138553616	0.00576120863518184
C3_1	WT	2	ap1g1_1_1	60	0	0	0	0
C3_1	WT	3	ap1g1_1_1	60	0	0	0	0
C3_1	WT	4	ap1g1_1_1	60	0	0	0	0
C3_1	WT	5	ap1g1_1_1	60	0	0	0	0
C3_1	WT	6	ap1g1_1_1	60	0	0	0	0
C3_1	WT	7	ap1g1_1_1	60	0	0	0	0
C3_1	WT	8	ap1g1_1_1	60	0	0	0	0
C3_1	WT	9	ap1g1_1_1	60	0	0	0	0
C3_1	WT	10	ap1g1_1_1	60	0	0	0	0
C3_1	WT	11	ap1g1_1_1	60	0	0	0	0
C3_1	WT	12	ap1g1_1_1	60	0.000136292833333333	0.00105571974741485	0.000136292833333333	0.000272721329566554
C3_1	WT	13	ap1g1_1_1	60	3.89408333333334e-05	0.000301634397974877	3.89408333333333e-05	7.79204275189055e-05
C3_1	WT	14	ap1g1_1_1	60	0.00048676	0.00229384644914185	0.000296134303209447	0.000592563372015492
C3_1	WT	15	ap1g1_1_1	60	0.000356956966666667	0.00154152771323847	0.000199010372036327	0.000398218834636316
C3_1	WT	16	ap1g1_1_1	60	0.00244454363333333	0.0102591248219809	0.00132444731940651	0.00265021296465382
C3_1	WT	17	ap1g1_1_1	60	0.0016746787	0.00471461524246066	0.000608654210594193	0.00121791426225294
C3_1	WT	18	ap1g1_1_1	60	0.0164193728	0.0190250248305785	0.00245612014433377	0.00491468505684135
C3_1	WT	19	ap1g1_1_1	60	0.0249740376	0.0352663663145746	0.00455286831391993	0.00911026845319829
C3_1	WT	20	ap1g1_1_1	60	0	0	0	0
C3_1	WT	21	ap1g1_1_1	60	0	0	0	0
C3_1	WT	22	ap1g1_1_1	60	3.89407666666667e-05	0.000223295144817337	2.8827279238884e-05	5.76832525198667e-05
C3_1	WT	23	ap1g1_1_1	60	0	0	0	0
C3_1	WT	24	ap1g1_1_1	60	0	0	0	0
C3_1	WT	25	ap1g1_1_1	60	0	0	0	0
C3_1	WT	26	ap1g1_1_1	60	0	0	0	0
C3_1	WT	27	ap1g1_1_1	60	0	0	0	0
C3_1	WT	28	ap1g1_1_1	60	0.001577104	0.00534431591255233	0.000689948217539549	0.00138058319441687
C3_1	WT	29	ap1g1_1_1	60	0.00220664666666667	0.00634403727179528	0.000819011690046075	0.00163883860638246
C3_1	WT	30	ap1g1_1_1	60	0.0301558564666667	0.0303346995248822	0.00391619286906917	0.00783628383070963
C3_1	WT	31	ap1g1_1_1	60	0.0220756290666667	0.0303463824240233	0.00391770112486279	0.00783930184358164
C3_1	WT	32	ap1g1_1_1	60	0.0112794075	0.00899062050217772	0.00116068411590018	0.00232252355133672
C3_1	WT	33	ap1g1_1_1	60	0.0166471934666667	0.0175254336242164	0.00226252375205512	0.00452729957067722
C3_1	WT	34	ap1g1_1_1	60	0.0263130250666667	0.0194805087437577	0.00251492286467405	0.00503234902846128
C3_1	WT	35	ap1g1_1_1	60	0.0312092736666667	0.0272637696783477	0.00351973753063584	0.00704297853088613
C3_1	WT	36	ap1g1_1_1	60	0.0299112425	0.0273057741623426	0.0035251602862018	0.0070538294397101
C3_1	WT	37	ap1g1_1_1	60	0.057411745	0.0292651431527855	0.00377811373517047	0.00755998812196791
C3_1	WT	38	ap1g1_1_1	60	0.0481901513333333	0.0286417443131987	0.00369763329104498	0.00739894712524632
C3_1	WT	39	ap1g1_1_1	60	0.0396475481666667	0.0236303909168491	0.00305067034951092	0.00610437726944226
C3_1	WT	40	ap1g1_1_1	60	0.0381454328333333	0.0244587691811533	0.00315761352357793	0.00631837006646844
C3_1	WT	41	ap1g1_1_1	60	0.0100791815	0.0179828130406945	0.00232157118081904	0.00464545320272182
C3_1	WT	42	ap1g1_1_1	60	0.0034203	0.0264935298780665	0.0034203	0.00684400449167531
C3_1	WT	43	ap1g1_1_1	60	0	0	0	0
C3_1	WT	44	ap1g1_1_1	60	0	0	0	0
C3_1	WT	45	ap1g1_1_1	60	0	0	0	0
C3_1	WT	46	ap1g1_1_1	60	0	0	0	0
C3_1	WT	47	ap1g1_1_1	60	2.59605e-05	0.000201089168318435	2.59605e-05	5.19468405128604e-05
C3_1	WT	48	ap1g1_1_1	60	0	0	0	0
C3_1	WT	49	ap1g1_1_1	60	0	0	0	0
C3_1	WT	50	ap1g1_1_1	60	0	0	0	0
C3_1	WT	51	ap1g1_1_1	60	0.0147650598333333	0.0217096775971311	0.00280270732617403	0.00560820440580836
C3_1	WT	52	ap1g1_1_1	60	0.0161118736	0.0159151066569697	0.00205463143451862	0.00411130800414663
C3_1	WT	53	ap1g1_1_1	60	0.0247961266666667	0.0235516961523502	0.00304051089909965	0.0060840482561254
C3_1	WT	54	ap1g1_1_1	60	0.0252367814333333	0.021055268024646	0.00271822341364625	0.00543915248731745
C3_1	WT	55	ap1g1_1_1	60	0.0286861835	0.0245608680120666	0.00317079442597109	0.00634474499123618
C3_1	WT	56	ap1g1_1_1	60	0.0364882021666667	0.0315655804713874	0.00407509891596844	0.00815425409610536
C3_1	WT	57	ap1g1_1_1	60	0.0267288291666667	0.0220709456804293	0.00284934683517837	0.00570152984776234
C3_1	WT	58	ap1g1_1_1	60	0.060215485	0.0270788369985901	0.00349586282434016	0.00699520535393525
C3_1	WT	59	ap1g1_1_1	60	0.061285445	0.0290999144634273	0.00375678280309715	0.00751730502547888
C3_1	WT	60	ap1g1_1_1	60	0.034408683	0.0278382508010803	0.00359390272467098	0.00719138274136546
C3_1	WT	61	ap1g1_1_1	60	0.00813863346666667	0.0168847695855059	0.00217981438030712	0.0043617985000849
C3_1	WT	62	ap1g1_1_1	60	0.00180425253333333	0.0129658076925137	0.00167387857544112	0.00334942329293865
C3_1	WT	63	ap1g1_1_1	60	0.00569833703333333	0.0165657670380613	0.00213863132851877	0.00427939140380083
C3_1	WT	64	ap1g1_1_1	60	0.00405632783333333	0.0146859238585783	0.00189594461759814	0.0037937764169252
C3_1	WT	65	ap1g1_1_1	60	0.00329699496666667	0.0199517894738125	0.00257576494530374	0.00515409375059455
C3_1	WT	66	ap1g1_1_1	60	1.29802666666667e-05	0.000100544713258663	1.29802666666667e-05	2.59734536063532e-05
C3_1	WT	67	ap1g1_1_1	60	0.0009670306	0.00441293582704971	0.000569707565534853	0.00113998220549716
C3_1	WT	68	ap1g1_1_1	60	0.000486760266666667	0.00111446136270011	0.000143876343257638	0.000287895897874775
C3_1	WT	69	ap1g1_1_1	60	0.000854907233333333	0.00338368830884508	0.000436832282297125	0.000874099377876296
C3_1	WT	70	ap1g1_1_1	60	0.0006944439	0.00193723289085128	0.000250095690799742	0.000500440321370075
C3_1	WT	71	ap1g1_1_1	60	0.0336797776666667	0.0247371020120837	0.00319354613754114	0.00639027106093145
C3_1	WT	72	ap1g1_1_1	60	0.0227479276666667	0.0160525519668354	0.00207237554772275	0.00414681389265637
C3_1	WT	73	ap1g1_1_1	60	0.0209047257666667	0.018987956885504	0.00245133469320205	0.00490510939124471
C3_1	WT	74	ap1g1_1_1	60	0.0168244464333333	0.0129727011472582	0.0016747685166219	0.00335120406112816
C3_1	WT	75	ap1g1_1_1	60	0.0163249299666667	0.01299937976581	0.00167821271146693	0.0033580958790943
C3_1	WT	76	ap1g1_1_1	60	0.0200907709333333	0.0147926079027874	0.0019097174684824	0.00382133582788771
C3_1	WT	77	ap1g1_1_1	60	0.0262953392666667	0.0213359888452147	0.00275446431574613	0.00551167036491707
C3_1	WT	78	ap1g1_1_1	60	0.0574573946666667	0.0301888452614981	0.00389736316463383	0.00779860567916375
C3_1	WT	79	ap1g1_1_1	60	0.0439317301333333	0.0260063952969163	0.00335741119599479	0.00671816428552738
C3_1	WT	80	ap1g1_1_1	60	0.0262525912666667	0.0291551042392682	0.0037639077725209	0.00753156205636483
C3_1	WT	81	ap1g1_1_1	60	0.0239783646	0.0191017377173291	0.00246602373542793	0.00493450209684725
C3_1	WT	82	ap1g1_1_1	60	0.0276481911666667	0.0263240329371438	0.00339841803901911	0.00680021878888904
C3_1	WT	83	ap1g1_1_1	60	0.0320205333333333	0.0226357723181359	0.0029222656405561	0.00584744004029891
C3_1	WT	84	ap1g1_1_1	60	0.039414136	0.0259591084426078	0.00335130648935375	0.00670594879575406
C3_1	WT	85	ap1g1_1_1	60	0.0229426308333333	0.0243429655080726	0.00314266333366889	0.00628845480555891
C3_1	WT	86	ap1g1_1_1	60	0.031946466	0.0216355560024099	0.00279313826944238	0.00558905676751566
C3_1	WT	87	ap1g1_1_1	60	0.0222741433333333	0.0213846933760636	0.00276075204364155	0.00552425207937448
C3_1	WT	88	ap1g1_1_1	60	0.0215062896	0.0248827323748872	0.00321234693653581	0.00642789137282416
C3_1	WT	89	ap1g1_1_1	60	0.020080481	0.0217077918547086	0.00280246387787412	0.00560771726688544
C3_1	WT	90	ap1g1_1_1	60	0.0141225365	0.0188341704804744	0.00243148095368362	0.00486538215023058
C4_1	HET	1	ap1g1_1_1	60	0.044310599	0.0284414019671009	0.00367176920537909	0.00734719320937039
C4_1	HET	2	ap1g1_1_1	60	0.0410203333	0.0284920260440859	0.00367830474561509	0.00736027079517593
C4_1	HET	3	ap1g1_1_1	60	0.0358286693333333	0.0232059608994485	0.00299587666987681	0.00599473536974598
C4_1	HET	4	ap1g1_1_1	60	0.0380852366333333	0.024649898525007	0.0031822882157685	0.00636774401149752
C4_1	HET	5	ap1g1_1_1	60	0.0217023365	0.0205786682205095	0.00265669464350537	0.00531603370264609
C4_1	HET	6	ap1g1_1_1	60	0.0127314119333333	0.0189340543444612	0.00244437590507614	0.00489118488836769
C4_1	HET	7	ap1g1_1_1	60	0.00561396643333333	0.012454106768776	0.00160781827024528	0.00321723692756667
C4_1	HET	8	ap1g1_1_1	60	0.0041292229	0.00916104937456394	0.00118268638871567	0.00236654999754795
C4_1	HET	9	ap1g1_1_1	60	0.00101895033333333	0.00261083812368122	0.000337057752422026	0.000674451004745294
C4_1	HET	10	ap1g1_1_1	60	0.000343976966666667	0.00133379622224694	0.000172192351866558	0.000344556100227132
C4_1	HET	11	ap1g1_1_1	60	0	0	0	0
C4_1	HET	12	ap1g1_1_1	60	0	0	0	0
C4_1	HET	13	ap1g1_1_1	60	0	0	0	0
C4_1	HET	14	ap1g1_1_1	60	0	0	0	0
C4_1	HET	15	ap1g1_1_1	60	0	0	0	0
C4_1	HET	16	ap1g1_1_1	60	0.00327752166666666	0.0236637036680121	0.00305497100719327	0.0061129828655874
C4_1	HET	17	ap1g1_1_1	60	0	0	0	0
C4_1	HET	18	ap1g1_1_1	60	0	0	0	0
C4_1	HET	19	ap1g1_1_1	60	0	0	0	0
C4_1	HET	20	ap1g1_1_1	60	0	0	0	0
C4_1	HET	21	ap1g1_1_1	60	0	0	0	0
C4_1	HET	22	ap1g1_1_1	60	0	0	0	0
C4_1	HET	23	ap1g1_1_1	60	6.49013333333334e-06	5.02723566293313e-05	6.49013333333334e-06	1.29867268031766e-05
C4_1	HET	24	ap1g1_1_1	60	0	0	0	0
C4_1	HET	25	ap1g1_1_1	60	0	0	0	0
C4_1	HET	26	ap1g1_1_1	60	0	0	0	0
C4_1	HET	27	ap1g1_1_1	60	3.24506666666667e-05	0.000251361783146656	3.24506666666667e-05	6.4933634015883e-05
C4_1	HET	28	ap1g1_1_1	60	0	0	0	0
C4_1	HET	29	ap1g1_1_1	60	0	0	0	0
C4_1	HET	30	ap1g1_1_1	60	0	0	0	0
C4_1	HET	31	ap1g1_1_1	60	0.0313560771666667	0.0231096197629472	0.00298343908263601	0.00596984781516256
C4_1	HET	32	ap1g1_1_1	60	0.0217289676666667	0.0164717642730441	0.00212649562373848	0.00425510791462562
C4_1	HET	33	ap1g1_1_1	60	0.0175522373	0.013122306314794	0.00169408246070099	0.00338985117396308
C4_1	HET	34	ap1g1_1_1	60	0.0169717026666667	0.0131831257781034	0.00170193421965174	0.00340556250733339
C4_1	HET	35	ap1g1_1_1	60	0.026676691	0.0148134973823064	0.001912414288692	0.00382673215266265
C4_1	HET	36	ap1g1_1_1	60	0.0299604727666667	0.0201586631411944	0.00260247222092171	0.00520753488566745
C4_1	HET	37	ap1g1_1_1	60	0.0301596535	0.0179255937410919	0.0023141842010043	0.00463067189025449
C4_1	HET	38	ap1g1_1_1	60	0.0258958546666667	0.0118855903682766	0.00153442311853928	0.00307037356822889
C4_1	HET	39	ap1g1_1_1	60	0.0298378348333333	0.0162278031760319	0.00209500038154345	0.0041920860805616
C4_1	HET	40	ap1g1_1_1	60	0.033010396	0.0182089953587	0.00235077119251377	0.0047038822911631
C4_1	HET	41	ap1g1_1_1	60	0.00451713443333333	0.0109959563210146	0.00141957185689712	0.00284055672451532
C4_1	HET	42	ap1g1_1_1	60	0	0	0	0
C4_1	HET	43	ap1g1_1_1	60	0.000116822433333333	0.000808924894242203	0.000104431754791088	0.000208967458662615
C4_1	HET	44	ap1g1_1_1	60	0.000772326666666667	0.00598241663566377	0.000772326666666667	0.00154542209037432
C4_1	HET	45	ap1g1_1_1	60	0	0	0	0
C4_1	HET	46	ap1g1_1_1	60	0	0	0	0
C4_1	HET	47	ap1g1_1_1	60	0	0	0	0
C4_1	HET	48	ap1g1_1_1	60	0	0	0	0
C4_1	HET	49	ap1g1_1_1	60	0	0	0	0
C4_1	HET	50	ap1g1_1_1	60	0	0	0	0
C4_1	HET	51	ap1g1_1_1	60	0.0290303773333333	0.0219505707993058	0.00283380650484861	0.00567043371859854
C4_1	HET	52	ap1g1_1_1	60	0.0279512163333333	0.0143818227986798	0.00185668533957977	0.00371521878306337
C4_1	HET	53	ap1g1_1_1	60	0.0307818183333333	0.016088612386516	0.00207703092788543	0.00415612928684513
C4_1	HET	54	ap1g1_1_1	60	0.0271191393333333	0.0150234662666378	0.0019395211550999	0.00388097286705932
C4_1	HET	55	ap1g1_1_1	60	0.0342204725	0.0168349921079793	0.00217338813559123	0.00434893961410993
C4_1	HET	56	ap1g1_1_1	60	0.0317866635	0.0180079757328272	0.00232481967040491	0.0046519534153689
C4_1	HET	57	ap1g1_1_1	60	0.0339693716666667	0.0205393966964903	0.00265162471155515	0.0053058887922465
C4_1	HET	58	ap1g1_1_1	60	0.0338849966666667	0.0183372491953753	0.00236732869163146	0.00473701377037029
C4_1	HET	59	ap1g1_1_1	60	0.0314547751666667	0.0209823183418152	0.0027088056500891	0.00542030758596766
C4_1	HET	60	ap1g1_1_1	60	0.0287114588333333	0.0178643794669672	0.00230628147219646	0.00461485856643572
C4_1	HET	61	ap1g1_1_1	60	0.00477673966666667	0.015195440969867	0.00196172299381909	0.00392539864372147
C4_1	HET	62	ap1g1_1_1	60	0.00283618833333333	0.0105843266092472	0.00136643068961448	0.00273422149439653
C4_1	HET	63	ap1g1_1_1	60	0	0	0	0
C4_1	HET	64	ap1g1_1_1	60	0	0	0	0
C4_1	HET	65	ap1g1_1_1	60	0	0	0	0
C4_1	HET	66	ap1g1_1_1	60	0	0	0	0
C4_1	HET	67	ap1g1_1_1	60	0	0	0	0
C4_1	HET	68	ap1g1_1_1	60	0.0026869145	0.00854044108896527	0.00110256620356093	0.00220622987736176
C4_1	HET	69	ap1g1_1_1	60	0	0	0	0
C4_1	HET	70	ap1g1_1_1	60	0	0	0	0
C4_1	HET	71	ap1g1_1_1	60	0.0272001483333333	0.0225125709690553	0.00290636041478213	0.00581561375703774
C4_1	HET	72	ap1g1_1_1	60	0.0249726975	0.0164078545117188	0.00211824490902937	0.00423859827262677
C4_1	HET	73	ap1g1_1_1	60	0.0225662021666667	0.0163845679617498	0.00211523862835535	0.00423258271889282
C4_1	HET	74	ap1g1_1_1	60	0.0269857608	0.0183610889255125	0.00237040638755811	0.00474317222569469
C4_1	HET	75	ap1g1_1_1	60	0.0350836526666667	0.0187410032468803	0.00241945311554622	0.00484131450170925
C4_1	HET	76	ap1g1_1_1	60	0.0439460415	0.0253229246499484	0.00326917551488384	0.0065416050954419
C4_1	HET	77	ap1g1_1_1	60	0.0456645927666667	0.0265642556418528	0.00342943065684308	0.00686227489381721
C4_1	HET	78	ap1g1_1_1	60	0.0410165348333333	0.0207664406621239	0.00268093596148035	0.0053645404678728
C4_1	HET	79	ap1g1_1_1	60	0.0375033533333333	0.0221058419845123	0.00285385192866363	0.0057105445190042
C4_1	HET	80	ap1g1_1_1	60	0.0315485461666667	0.019273977635085	0.00248825981319528	0.00497899638568653
C4_1	HET	81	ap1g1_1_1	60	0.0311072166666667	0.0231012011512757	0.00298235224454261	0.00596767305716093
C4_1	HET	82	ap1g1_1_1	60	0.0270828843333333	0.0166564551616682	0.00215033911493305	0.00430281863030344
C4_1	HET	83	ap1g1_1_1	60	0.0270294013333333	0.0182161646168056	0.00235169673975537	0.00470573430691573
C4_1	HET	84	ap1g1_1_1	60	0.0296523103333333	0.0181945517501739	0.00234890653067108	0.00470015111143418
C4_1	HET	85	ap1g1_1_1	60	0.0281866574333333	0.0209554494845793	0.00270533689553554	0.00541336662413828
C4_1	HET	86	ap1g1_1_1	60	0.0304958061666667	0.0209742092555087	0.00270775877154849	0.0054182127868465
C4_1	HET	87	ap1g1_1_1	60	0.0267263738333333	0.0266334305972177	0.00343836110517984	0.00688014467966333
C4_1	HET	88	ap1g1_1_1	60	0.0291245903333333	0.0211587643447631	0.00273158473111982	0.00546588842182725
C4_1	HET	89	ap1g1_1_1	60	0.0352920121666667	0.0201983032251234	0.00260758973375168	0.00521777500518753
C4_1	HET	90	ap1g1_1_1	60	0.0299573366666667	0.0177790527754944	0.00229526584369442	0.0045928163447164
C5_1	WT	1	ap1g1_1_1	60	0.0423463304666667	0.0374884546738904	0.00483973868756764	0.00968429474497782
C5_1	WT	2	ap1g1_1_1	60	0.027528687	0.0293721791398989	0.00379193202168831	0.0075876384494232
C5_1	WT	3	ap1g1_1_1	60	0.0248227516	0.022819145656762	0.00294593903677735	0.00589481039672128
C5_1	WT	4	ap1g1_1_1	60	0.0055725647	0.0068801106212611	0.000888218461873634	0.00177732103694181
C5_1	WT	5	ap1g1_1_1	60	0.00559449806666667	0.0144891256106773	0.00187053807304202	0.00374293803869522
C5_1	WT	6	ap1g1_1_1	60	0	0	0	0
C5_1	WT	7	ap1g1_1_1	60	2.59605e-05	0.000201089168318435	2.59605e-05	5.19468405128604e-05
C5_1	WT	8	ap1g1_1_1	60	0	0	0	0
C5_1	WT	9	ap1g1_1_1	60	0	0	0	0
C5_1	WT	10	ap1g1_1_1	60	0	0	0	0
C5_1	WT	11	ap1g1_1_1	60	0	0	0	0
C5_1	WT	12	ap1g1_1_1	60	3.89408333333334e-05	0.000301634397974877	3.89408333333333e-05	7.79204275189055e-05
C5_1	WT	13	ap1g1_1_1	60	1.29802666666667e-05	0.000100544713258663	1.29802666666667e-05	2.59734536063532e-05
C5_1	WT	14	ap1g1_1_1	60	0	0	0	0
C5_1	WT	15	ap1g1_1_1	60	0	0	0	0
C5_1	WT	16	ap1g1_1_1	60	0	0	0	0
C5_1	WT	17	ap1g1_1_1	60	4.5431e-05	0.000351907012803098	4.5431e-05	9.0907221021928e-05
C5_1	WT	18	ap1g1_1_1	60	0	0	0	0
C5_1	WT	19	ap1g1_1_1	60	0	0	0	0
C5_1	WT	20	ap1g1_1_1	60	0.000136292833333333	0.000838642210305083	0.000108268243797939	0.000216644255433409
C5_1	WT	21	ap1g1_1_1	60	0.00457554063333333	0.0077370422467476	0.000998847859018556	0.00199868994930949
C5_1	WT	22	ap1g1_1_1	60	0.001181205	0.00914957458691385	0.001181205	0.00236358574557475
C5_1	WT	23	ap1g1_1_1	60	0	0	0	0
C5_1	WT	24	ap1g1_1_1	60	0.0075934607	0.0152643969846673	0.00197062517705051	0.00394321187122244
C5_1	WT	25	ap1g1_1_1	60	0.0245112171333333	0.0317564176529781	0.00409973589017305	0.00820355256761885
C5_1	WT	26	ap1g1_1_1	60	0.0454119334666667	0.0376311998978269	0.00485816701673619	0.00972116974646998
C5_1	WT	27	ap1g1_1_1	60	0.0380062246333333	0.0415420265903187	0.00536305257173367	0.0107314434084835
C5_1	WT	28	ap1g1_1_1	60	0.0404617333333333	0.0276737554572083	0.00357266646709281	0.00714888908810365
C5_1	WT	29	ap1g1_1_1	60	0.0394600196333333	0.023443518802874	0.00302654526333438	0.00605610308350703
C5_1	WT	30	ap1g1_1_1	60	0.037357668	0.0253129427511624	0.00326788685729179	0.00653902649755627
C5_1	WT	31	ap1g1_1_1	60	0.0257624721666667	0.0178323238923893	0.00230214311531335	0.00460657773343973
C5_1	WT	32	ap1g1_1_1	60	0.0254666133333333	0.0143574482141356	0.00185353859424609	0.00370892216019464
C5_1	WT	33	ap1g1_1_1	60	0.0195634966666667	0.0093663652912861	0.00120919255958821	0.00241958872295473
C5_1	WT	34	ap1g1_1_1	60	0.027803289	0.0140374000568382	0.00181222055480618	0.00362624495424372
C5_1	WT	35	ap1g1_1_1	60	0.0201608191666667	0.0108061963288354	0.00139507394724758	0.00279153652053376
C5_1	WT	36	ap1g1_1_1	60	0.027085118	0.0152096281087191	0.00196355454556924	0.00392906357030826
C5_1	WT	37	ap1g1_1_1	60	0.0298675948333333	0.0182649073050539	0.00235798939374987	0.00471832587847464
C5_1	WT	38	ap1g1_1_1	60	0.040504025	0.0318199764067243	0.00410794128999854	0.00821997153474504
C5_1	WT	39	ap1g1_1_1	60	0.0223925291	0.0129566472977743	0.00167269597356544	0.00334705691205129
C5_1	WT	40	ap1g1_1_1	60	0.0245239864666667	0.0173541045166977	0.00224040525938378	0.00448304056907158
C5_1	WT	41	ap1g1_1_1	60	0.0296500705666667	0.0246373558306052	0.003180668960884	0.0063645038899577
C5_1	WT	42	ap1g1_1_1	60	0.0212160321	0.0268808977309849	0.00347030897477364	0.00694407221906029
C5_1	WT	43	ap1g1_1_1	60	0.0230214027666667	0.025264776616864	0.00326166863609217	0.00652658386567589
C5_1	WT	44	ap1g1_1_1	60	0.0174325021666667	0.0206632613896575	0.00266761557468248	0.00533788643545592
C5_1	WT	45	ap1g1_1_1	60	0.0107181216666667	0.0165764009184609	0.00214000415657521	0.00428213842639668
C5_1	WT	46	ap1g1_1_1	60	0.00996347693333333	0.0137047447611306	0.00176927494079608	0.00354031097910034
C5_1	WT	47	ap1g1_1_1	60	0.007835159	0.0147935082329611	0.00190983370060802	0.00382156840783385
C5_1	WT	48	ap1g1_1_1	60	0.0138143666666667	0.0219032345307784	0.00282769541885933	0.00565820546377889
C5_1	WT	49	ap1g1_1_1	60	0.0139998045666667	0.0182270762603646	0.0023531054268815	0.00470855308334429
C5_1	WT	50	ap1g1_1_1	60	0.0089575042	0.0179946429287242	0.00232309841279659	0.00464850918685017
C5_1	WT	51	ap1g1_1_1	60	0.0357217111	0.0281702758906029	0.00363676697941244	0.00727715391698832
C5_1	WT	52	ap1g1_1_1	60	0.0201216541666667	0.0121521851168036	0.00156884035258033	0.0031392422944716
C5_1	WT	53	ap1g1_1_1	60	0.0213957383333333	0.0123029981239656	0.00158831022808467	0.00317820142536774
C5_1	WT	54	ap1g1_1_1	60	0.0206681703333333	0.0123757013945351	0.00159769617995568	0.00319698267168059
C5_1	WT	55	ap1g1_1_1	60	0.0262828104666667	0.0134707306650645	0.00173906385090135	0.00347985872785399
C5_1	WT	56	ap1g1_1_1	60	0.0179631307	0.020463848648356	0.00264187150047973	0.00528637266196306
C5_1	WT	57	ap1g1_1_1	60	0.0155573009	0.0134835716101288	0.0017407216097808	0.00348317589570975
C5_1	WT	58	ap1g1_1_1	60	0.0255841084666667	0.0196111842408193	0.00253179299880328	0.0050661060888816
C5_1	WT	59	ap1g1_1_1	60	0.0211462008333333	0.0133366110984521	0.00172174908930501	0.003445211969927
C5_1	WT	60	ap1g1_1_1	60	0.0225265832666667	0.0122480182493947	0.00158121235679834	0.00316399861772954
C5_1	WT	61	ap1g1_1_1	60	0.0270578227666667	0.030943802720025	0.00399482775343281	0.0079936318708778
C5_1	WT	62	ap1g1_1_1	60	0.0144794988333333	0.0248482594767052	0.00320789650451733	0.00641898607892468
C5_1	WT	63	ap1g1_1_1	60	0.0081909977	0.0153143531599327	0.00197707449154527	0.00395611691971831
C5_1	WT	64	ap1g1_1_1	60	0.00684776553333333	0.00979712446023472	0.00126480332917368	0.00253086561586719
C5_1	WT	65	ap1g1_1_1	60	0.0100086788	0.0213558739847971	0.00275703147622745	0.00551680724117499
C5_1	WT	66	ap1g1_1_1	60	0.00567886793333333	0.00736839699860821	0.000951255962128477	0.00190345878359799
C5_1	WT	67	ap1g1_1_1	60	0.0084893192	0.0131420832131523	0.00169663564730037	0.00339496008854783
C5_1	WT	68	ap1g1_1_1	60	0.00852266173333334	0.0113540489791099	0.00146580142027053	0.00293306186715655
C5_1	WT	69	ap1g1_1_1	60	0.0113774313	0.0152608042853499	0.00197016136156304	0.00394228377857572
C5_1	WT	70	ap1g1_1_1	60	0.0174595822	0.0212853742357399	0.00274792999776043	0.00549859522482872
C5_1	WT	71	ap1g1_1_1	60	0.0485184643	0.0319225657096691	0.00412118551205868	0.00824647316187375
C5_1	WT	72	ap1g1_1_1	60	0.0334412061666667	0.0205693574134189	0.00265549262347865	0.00531362846612826
C5_1	WT	73	ap1g1_1_1	60	0.0243509875	0.0149274630234414	0.00192712718969718	0.00385617259957229
C5_1	WT	74	ap1g1_1_1	60	0.0288907237666667	0.0216635994176216	0.00279675865877857	0.00559630114984426
C5_1	WT	75	ap1g1_1_1	60	0.0284883379	0.0207486095192459	0.00267863397083333	0.00535993419522771
C5_1	WT	76	ap1g1_1_1	60	0.0268398438333333	0.0149627837941193	0.00193168708158421	0.00386529692216282
C5_1	WT	77	ap1g1_1_1	60	0.0293830821666667	0.0168724971577692	0.00217823001669907	0.00435862819582796
C5_1	WT	78	ap1g1_1_1	60	0.0268230557666667	0.0254012956934974	0.00327929317310019	0.00656185048276989
C5_1	WT	79	ap1g1_1_1	60	0.0275577863333333	0.0171248950157509	0.00221081444005179	0.00442382947635444
C5_1	WT	80	ap1g1_1_1	60	0.0239096519333333	0.0174716142077949	0.00225557569527169	0.00451339654116687
C5_1	WT	81	ap1g1_1_1	60	0.0242892166666667	0.0198000233652611	0.00255617202493913	0.00511488840750172
C5_1	WT	82	ap1g1_1_1	60	0.0166539061666667	0.0143535038004218	0.00185302937262528	0.00370790321008499
C5_1	WT	83	ap1g1_1_1	60	0.0187370128333333	0.0201951886657174	0.00260718764586134	0.00521697042917737
C5_1	WT	84	ap1g1_1_1	60	0.0188798045	0.0210163600715832	0.00271320041850467	0.005429101497255
C5_1	WT	85	ap1g1_1_1	60	0.0163965397333333	0.0196794724279106	0.0025406089658482	0.00508374679819186
C5_1	WT	86	ap1g1_1_1	60	0.0125738507666667	0.0193628507145383	0.0024997332784169	0.00500195473656565
C5_1	WT	87	ap1g1_1_1	60	0.0177245613333333	0.0257001839249675	0.00331787947786222	0.00663906150025622
C5_1	WT	88	ap1g1_1_1	60	0.016153944	0.0214325588797376	0.00276693145359446	0.00553661705012956
C5_1	WT	89	ap1g1_1_1	60	0.0147267862666667	0.0200229009198461	0.00258494539351083	0.00517246378502573
C5_1	WT	90	ap1g1_1_1	60	0.0121365526666667	0.0178583373707338	0.00230550144092686	0.00461329772747048
C7_1	DEL	1	ap1g1_1_1	60	0.0537486286666667	0.0433880319033057	0.00560137083287397	0.0112083171475392
C7_1	DEL	2	ap1g1_1_1	60	0.0248664008333333	0.023314159873961	0.00300984509742227	0.00602268612870359
C7_1	DEL	3	ap1g1_1_1	60	0.0234329691	0.0173941838896258	0.00224557948417966	0.00449339416897334
C7_1	DEL	4	ap1g1_1_1	60	0.0210208736	0.0178481304013244	0.00230418372684225	0.00461066098767754
C7_1	DEL	5	ap1g1_1_1	60	0.0247907471666667	0.0224447807622437	0.00289760873671489	0.00579810168967467
C7_1	DEL	6	ap1g1_1_1	60	0.0251217457333333	0.016469900516417	0.00212625501379253	0.00425462645523585
C7_1	DEL	7	ap1g1_1_1	60	0.0421290411666667	0.0250821825133128	0.00323809583868651	0.00647941480701855
C7_1	DEL	8	ap1g1_1_1	60	0.0456710783333333	0.0199442130087231	0.0025747868278666	0.00515213654212361
C7_1	DEL	9	ap1g1_1_1	60	0.0410680105	0.0250770651406529	0.0032374351887169	0.00647809284948284
C7_1	DEL	10	ap1g1_1_1	60	0.0420063908333333	0.0221518880431724	0.00285979644927527	0.00572243947727304
C7_1	DEL	11	ap1g1_1_1	60	0.031743696	0.0217616730003313	0.00280941990386315	0.00562163624273935
C7_1	DEL	12	ap1g1_1_1	60	0.0422698016666667	0.0243632753363001	0.00314528532121854	0.00629370139052718
C7_1	DEL	13	ap1g1_1_1	60	0.034372643	0.01847547834509	0.00238517399812498	0.00477272214618439
C7_1	DEL	14	ap1g1_1_1	60	0.042318365	0.0165022903060564	0.00213043651765456	0.00426299362513723
C7_1	DEL	15	ap1g1_1_1	60	0.0280114111333333	0.0313839936533565	0.00405165615856429	0.00810734524689002
C7_1	DEL	16	ap1g1_1_1	60	0.0205101712666667	0.027233768135785	0.00351586434814565	0.00703522831062476
C7_1	DEL	17	ap1g1_1_1	60	0.0215604524333333	0.0216969909572875	0.00280106948801291	0.00560492709921791
C7_1	DEL	18	ap1g1_1_1	60	0.0332686594333333	0.0189042798736753	0.00244053203742628	0.00488349332696633
C7_1	DEL	19	ap1g1_1_1	60	0.0593554283333333	0.0294057509252123	0.00379626612053569	0.00759631096118498
C7_1	DEL	20	ap1g1_1_1	60	0.0531837535	0.0548495142145805	0.00708104183668791	0.0141691319872622
C7_1	DEL	21	ap1g1_1_1	60	0.0219841005333333	0.0272856666421221	0.00352256441650353	0.00704863511644177
C7_1	DEL	22	ap1g1_1_1	60	0.0264083587333333	0.0321496100135689	0.00415049680565385	0.00830512492488347
C7_1	DEL	23	ap1g1_1_1	60	0.0111200643666667	0.0179909796972837	0.00232262549165118	0.004647562873824
C7_1	DEL	24	ap1g1_1_1	60	0.00551661213333333	0.00799212690151189	0.00103177914634439	0.00206458530304299
C7_1	DEL	25	ap1g1_1_1	60	0.0098065902	0.013516040186981	0.00174491328502825	0.00349156341850635
C7_1	DEL	26	ap1g1_1_1	60	0.0425558198333333	0.0345304868540973	0.00445786668407843	0.00892017063097461
C7_1	DEL	27	ap1g1_1_1	60	0.0179971478	0.0308127198800647	0.0039779050315615	0.00795976958262861
C7_1	DEL	28	ap1g1_1_1	60	0.0019354031	0.0055271892122988	0.000713557059019018	0.00142782437709931
C7_1	DEL	29	ap1g1_1_1	60	0.00276479873333333	0.00709416397995006	0.000915852631653703	0.00183261688294904
C7_1	DEL	30	ap1g1_1_1	60	0.0524071838333333	0.0421043764251283	0.00543565162323234	0.0108767137749859
C7_1	DEL	31	ap1g1_1_1	60	0.0213639576	0.0182334498015561	0.00235392824751118	0.00471019954362129
C7_1	DEL	32	ap1g1_1_1	60	0.026299368	0.00844465652565901	0.00109020046961064	0.00218148610088054
C7_1	DEL	33	ap1g1_1_1	60	0.0204248973333333	0.0113793300256305	0.00146906518934217	0.00293959265398404
C7_1	DEL	34	ap1g1_1_1	60	0.0216255853333333	0.0118560536940229	0.00153060995028972	0.00306274343618564
C7_1	DEL	35	ap1g1_1_1	60	0.0283083996666667	0.0152983074526335	0.00197500299964034	0.00395197187399079
C7_1	DEL	36	ap1g1_1_1	60	0.0276144095	0.0146768006325481	0.00189476681418218	0.00379141963773356
C7_1	DEL	37	ap1g1_1_1	60	0.0325545106666667	0.0118578480141876	0.00153084159602691	0.00306320695823511
C7_1	DEL	38	ap1g1_1_1	60	0.0348421775	0.0136705373465503	0.00176485878256319	0.00353147426688743
C7_1	DEL	39	ap1g1_1_1	60	0.0400638306666667	0.0190987884416326	0.00246564298557273	0.00493374021814679
C7_1	DEL	40	ap1g1_1_1	60	0.0358517238333333	0.0199323248604337	0.00257325207452185	0.00514906550777428
C7_1	DEL	41	ap1g1_1_1	60	0.0079309497	0.0115095789678924	0.00148588025548354	0.00297323952361518
C7_1	DEL	42	ap1g1_1_1	60	0.000532191133333334	0.00220511891040895	0.000284679627214031	0.000569642618291167
C7_1	DEL	43	ap1g1_1_1	60	0	0	0	0
C7_1	DEL	44	ap1g1_1_1	60	6.49013333333334e-06	5.02723566293313e-05	6.49013333333334e-06	1.29867268031766e-05
C7_1	DEL	45	ap1g1_1_1	60	0	0	0	0
C7_1	DEL	46	ap1g1_1_1	60	0	0	0	0
C7_1	DEL	47	ap1g1_1_1	60	0.00100597053333333	0.00569171403311474	0.000734797122054281	0.00147032564506318
C7_1	DEL	48	ap1g1_1_1	60	0	0	0	0
C7_1	DEL	49	ap1g1_1_1	60	0.0002920561	0.00110752100365379	0.000142980346757535	0.000286103013019285
C7_1	DEL	50	ap1g1_1_1	60	0.000473779533333333	0.00143049095784977	0.000184675588555082	0.000369534999144449
C7_1	DEL	51	ap1g1_1_1	60	0.0310423261666667	0.0237450185606874	0.00306546871469761	0.00613398872978411
C7_1	DEL	52	ap1g1_1_1	60	0.0252604971666667	0.0118148887988787	0.00152529558517832	0.00305210941616025
C7_1	DEL	53	ap1g1_1_1	60	0.0243326358333333	0.00924680171764899	0.00119375696860456	0.00238870217673838
C7_1	DEL	54	ap1g1_1_1	60	0.0206399706666667	0.0114534669750033	0.00147863622835081	0.00295874425880385
C7_1	DEL	55	ap1g1_1_1	60	0.023474814	0.0127136555775115	0.00164132587737064	0.00328428549455533
C7_1	DEL	56	ap1g1_1_1	60	0.0297885966666667	0.0140010543544136	0.00180752834479962	0.00361685586370757
C7_1	DEL	57	ap1g1_1_1	60	0.0348735143333333	0.0208571119551246	0.00269264157507271	0.00538796334656879
C7_1	DEL	58	ap1g1_1_1	60	0.0275571108333333	0.012194693068301	0.00157432810552136	0.0031502232627427
C7_1	DEL	59	ap1g1_1_1	60	0.0302265714333333	0.0155881101847014	0.00201241637147316	0.00402683585810696
C7_1	DEL	60	ap1g1_1_1	60	0.0292837151666667	0.0117946329050269	0.00152268056052664	0.00304687676391867
C7_1	DEL	61	ap1g1_1_1	60	0.0040518611	0.00909854919788622	0.00117461765060207	0.00235040448987565
C7_1	DEL	62	ap1g1_1_1	60	0.0131230599	0.0428451386655411	0.00553128361725294	0.0110680729530185
C7_1	DEL	63	ap1g1_1_1	60	0.00188862886666667	0.00931710075196378	0.00120283253490974	0.00240686234296859
C7_1	DEL	64	ap1g1_1_1	60	0	0	0	0
C7_1	DEL	65	ap1g1_1_1	60	3.24506333333333e-05	0.000206449698028191	2.66525414097577e-05	5.33316121752314e-05
C7_1	DEL	66	ap1g1_1_1	60	0.0003504668	0.00172174201192158	0.000222275937954597	0.000444773124507383
C7_1	DEL	67	ap1g1_1_1	60	0.0165498459	0.0301340531449026	0.0038902895327979	0.00778445137455376
C7_1	DEL	68	ap1g1_1_1	60	0.011797496	0.0169383767675152	0.00218673503774577	0.00437564670363295
C7_1	DEL	69	ap1g1_1_1	60	0.0156112407333333	0.0138801999682827	0.00179192611063959	0.0035856358652655
C7_1	DEL	70	ap1g1_1_1	60	0.0149658025333333	0.0163044669043962	0.00210489762631722	0.00421189042160972
C7_1	DEL	71	ap1g1_1_1	60	0.0303760711666667	0.0204634388867899	0.00264181860048902	0.00528626680932615
C7_1	DEL	72	ap1g1_1_1	60	0.021269069	0.0108409099655208	0.0013995554584732	0.00280050400378308
C7_1	DEL	73	ap1g1_1_1	60	0.01896418	0.0108311280151054	0.00139829261410479	0.00279797705803864
C7_1	DEL	74	ap1g1_1_1	60	0.0223658988333333	0.0118617717384302	0.00153134814664846	0.00306422056368761
C7_1	DEL	75	ap1g1_1_1	60	0.0213359846666667	0.0112168637620313	0.00144809088490082	0.0028976231677383
C7_1	DEL	76	ap1g1_1_1	60	0.0254898923333333	0.0135556614818841	0.00175002837220541	0.00350179868430636
C7_1	DEL	77	ap1g1_1_1	60	0.0320386635	0.0187779160775591	0.00242421854149557	0.00485085009700851
C7_1	DEL	78	ap1g1_1_1	60	0.0343189378333333	0.0154633507994274	0.00199631000409152	0.0039946070914185
C7_1	DEL	79	ap1g1_1_1	60	0.0292796886666667	0.0156400271113046	0.00201911881787718	0.00404024742238328
C7_1	DEL	80	ap1g1_1_1	60	0.031243512	0.0131685085439716	0.00170004714283974	0.00340178647535448
C7_1	DEL	81	ap1g1_1_1	60	0.0307934531666667	0.0130954474773374	0.00169061499969539	0.00338291280051718
C7_1	DEL	82	ap1g1_1_1	60	0.0268514803333333	0.0157861036435869	0.00203797721710388	0.00407798299207405
C7_1	DEL	83	ap1g1_1_1	60	0.0262226036666667	0.0158182190966537	0.00204212330426666	0.00408627929332393
C7_1	DEL	84	ap1g1_1_1	60	0.0235699305	0.0141906165124139	0.0018320007141665	0.00366582496170158
C7_1	DEL	85	ap1g1_1_1	60	0.023939871	0.0149174778387554	0.00192583810789726	0.00385359315284867
C7_1	DEL	86	ap1g1_1_1	60	0.0317396683333333	0.0170571829735068	0.00220207285298682	0.00440633760104028
C7_1	DEL	87	ap1g1_1_1	60	0.0283683735	0.0178444607366576	0.0023037099751709	0.00460971301277281
C7_1	DEL	88	ap1g1_1_1	60	0.0248413292666667	0.0197351786728417	0.00254780061114478	0.00509813724719118
C7_1	DEL	89	ap1g1_1_1	60	0.0218346055	0.0201123759211956	0.00259649656651512	0.00519557762881882
C7_1	DEL	90	ap1g1_1_1	60	0.0170045990666667	0.0155799497665151	0.00201136286601537	0.00402472779855512
C8_1	HET	1	ap1g1_1_1	60	0.0696243683333333	0.0388934539710755	0.005021123316882	0.0100472445498921
C8_1	HET	2	ap1g1_1_1	60	0.062840854	0.0428310623005032	0.00552946636634071	0.0110644366423423
C8_1	HET	3	ap1g1_1_1	60	0.0569032483333333	0.041640591975613	0.00537577730825892	0.0107569055474579
C8_1	HET	4	ap1g1_1_1	60	0.051517777	0.0419384334179552	0.00541422847312563	0.0108338461506383
C8_1	HET	5	ap1g1_1_1	60	0.0219559022666667	0.0177540997858292	0.00229204442658071	0.00458637030396097
C8_1	HET	6	ap1g1_1_1	60	0.0215161401666667	0.0267837869980441	0.00345777203305972	0.00691898585663537
C8_1	HET	7	ap1g1_1_1	60	0.0161324625333333	0.0158551198781187	0.00204688717466919	0.0040958117759812
C8_1	HET	8	ap1g1_1_1	60	0.0169492401	0.0166351916255605	0.00214759400422549	0.00429732567646529
C8_1	HET	9	ap1g1_1_1	60	0.0147209727666667	0.0106362548538381	0.00137313459716442	0.00274763598241911
C8_1	HET	10	ap1g1_1_1	60	0.0103792871	0.0112126266927214	0.00144754388160502	0.0028965286166716
C8_1	HET	11	ap1g1_1_1	60	0.0135974982333333	0.021933867560344	0.00283165012597105	0.00566611881443112
C8_1	HET	12	ap1g1_1_1	60	0.0155653576666667	0.0149097971308249	0.0019248465327672	0.00385160901559638
C8_1	HET	13	ap1g1_1_1	60	0.0140430834333333	0.0112738901041115	0.00145545295400655	0.00291235463399203
C8_1	HET	14	ap1g1_1_1	60	0.016462109	0.0191018333650173	0.00246603608349138	0.00493452680526514
C8_1	HET	15	ap1g1_1_1	60	0.0127725860666667	0.0133602288455325	0.00172479812734224	0.00345131308094712
C8_1	HET	16	ap1g1_1_1	60	0.0128972413333333	0.0156258310207554	0.0020172861104679	0.00403658018332792
C8_1	HET	17	ap1g1_1_1	60	0.0171232108333333	0.0226264629747094	0.00292106380948761	0.00584503518188561
C8_1	HET	18	ap1g1_1_1	60	0.00888544456666667	0.0096329095820107	0.00124360327955498	0.00248844441456492
C8_1	HET	19	ap1g1_1_1	60	0.0175887023666667	0.0307312320071807	0.00396738499240824	0.00793871903290563
[truncated: 227,051 more rows]
