# Supplementary material for: Phenotypic impact of individual conserved neuronal microexons and their master regulators in zebrafish
Source: eLife. 2025 Nov 18;13:RP104275. doi: 10.7554/eLife.104275 (PMC12626424; doi:10.7554/eLife.104275)
Supplement: Source data 2. [file elife-104275-data2.zip › raw_data/Fig4/All_tapping_30sec_byID.txt]

Trial	ID	Time	Activity_mean	Genotype	Trial_old	minutes	sec
cdon_2_1	A1_1	1:32:00-1:32:01	0.0510856	DEL	cdon_2_1_1	93	1
cdon_2_1	A1_1	1:32:01-1:32:02	0.135454	DEL	cdon_2_1_1	93	2
cdon_2_1	A1_1	1:32:02-1:32:03	0.0781764	DEL	cdon_2_1_1	93	3
cdon_2_1	A1_1	1:32:03-1:32:04	0.0363791	DEL	cdon_2_1_1	93	4
cdon_2_1	A1_1	1:32:04-1:32:05	0.00851426	DEL	cdon_2_1_1	93	5
cdon_2_1	A1_1	1:32:05-1:32:06	0.00464414	DEL	cdon_2_1_1	93	6
cdon_2_1	A1_1	1:32:06-1:32:07	0	DEL	cdon_2_1_1	93	7
cdon_2_1	A1_1	1:32:07-1:32:08	0	DEL	cdon_2_1_1	93	8
cdon_2_1	A1_1	1:32:08-1:32:09	0	DEL	cdon_2_1_1	93	9
cdon_2_1	A1_1	1:32:09-1:32:10	0	DEL	cdon_2_1_1	93	10
cdon_2_1	A1_1	1:32:10-1:32:11	0	DEL	cdon_2_1_1	93	11
cdon_2_1	A1_1	1:32:11-1:32:12	0	DEL	cdon_2_1_1	93	12
cdon_2_1	A1_1	1:32:12-1:32:13	0	DEL	cdon_2_1_1	93	13
cdon_2_1	A1_1	1:32:13-1:32:14	0	DEL	cdon_2_1_1	93	14
cdon_2_1	A1_1	1:32:14-1:32:15	0	DEL	cdon_2_1_1	93	15
cdon_2_1	A1_1	1:32:15-1:32:16	0	DEL	cdon_2_1_1	93	16
cdon_2_1	A1_1	1:32:16-1:32:17	0	DEL	cdon_2_1_1	93	17
cdon_2_1	A1_1	1:32:17-1:32:18	0	DEL	cdon_2_1_1	93	18
cdon_2_1	A1_1	1:32:18-1:32:19	0	DEL	cdon_2_1_1	93	19
cdon_2_1	A1_1	1:32:19-1:32:20	0	DEL	cdon_2_1_1	93	20
cdon_2_1	A1_1	1:32:20-1:32:21	0	DEL	cdon_2_1_1	93	21
cdon_2_1	A1_1	1:32:21-1:32:22	0	DEL	cdon_2_1_1	93	22
cdon_2_1	A1_1	1:32:22-1:32:23	0	DEL	cdon_2_1_1	93	23
cdon_2_1	A1_1	1:32:23-1:32:24	0	DEL	cdon_2_1_1	93	24
cdon_2_1	A1_1	1:32:24-1:32:25	0	DEL	cdon_2_1_1	93	25
cdon_2_1	A1_1	1:32:25-1:32:26	0	DEL	cdon_2_1_1	93	26
cdon_2_1	A1_1	1:32:26-1:32:27	0	DEL	cdon_2_1_1	93	27
cdon_2_1	A1_1	1:32:27-1:32:28	0	DEL	cdon_2_1_1	93	28
cdon_2_1	A1_1	1:32:28-1:32:29	0	DEL	cdon_2_1_1	93	29
cdon_2_1	A1_1	1:32:29-1:32:30	0	DEL	cdon_2_1_1	93	30
evi5b_6_6	A1_1	1:32:00-1:32:01	0.0750803	DEL	evi5b_6_6_1	93	1
evi5b_6_6	A1_1	1:32:01-1:32:02	0.00464414	DEL	evi5b_6_6_1	93	2
evi5b_6_6	A1_1	1:32:02-1:32:03	0.1192	DEL	evi5b_6_6_1	93	3
evi5b_6_6	A1_1	1:32:03-1:32:04	0.0189636	DEL	evi5b_6_6_1	93	4
evi5b_6_6	A1_1	1:32:04-1:32:05	0	DEL	evi5b_6_6_1	93	5
evi5b_6_6	A1_1	1:32:05-1:32:06	0	DEL	evi5b_6_6_1	93	6
evi5b_6_6	A1_1	1:32:06-1:32:07	0	DEL	evi5b_6_6_1	93	7
evi5b_6_6	A1_1	1:32:07-1:32:08	0	DEL	evi5b_6_6_1	93	8
evi5b_6_6	A1_1	1:32:08-1:32:09	0.0162545	DEL	evi5b_6_6_1	93	9
evi5b_6_6	A1_1	1:32:09-1:32:10	0.0294129	DEL	evi5b_6_6_1	93	10
evi5b_6_6	A1_1	1:32:10-1:32:11	0	DEL	evi5b_6_6_1	93	11
evi5b_6_6	A1_1	1:32:11-1:32:12	0.00520464	DEL	evi5b_6_6_1	93	12
evi5b_6_6	A1_1	1:32:12-1:32:13	0	DEL	evi5b_6_6_1	93	13
evi5b_6_6	A1_1	1:32:13-1:32:14	0.00348311	DEL	evi5b_6_6_1	93	14
evi5b_6_6	A1_1	1:32:14-1:32:15	0	DEL	evi5b_6_6_1	93	15
evi5b_6_6	A1_1	1:32:15-1:32:16	0	DEL	evi5b_6_6_1	93	16
evi5b_6_6	A1_1	1:32:16-1:32:17	0	DEL	evi5b_6_6_1	93	17
evi5b_6_6	A1_1	1:32:17-1:32:18	0	DEL	evi5b_6_6_1	93	18
evi5b_6_6	A1_1	1:32:18-1:32:19	0	DEL	evi5b_6_6_1	93	19
evi5b_6_6	A1_1	1:32:19-1:32:20	0	DEL	evi5b_6_6_1	93	20
evi5b_6_6	A1_1	1:32:20-1:32:21	0	DEL	evi5b_6_6_1	93	21
evi5b_6_6	A1_1	1:32:21-1:32:22	0	DEL	evi5b_6_6_1	93	22
evi5b_6_6	A1_1	1:32:22-1:32:23	0	DEL	evi5b_6_6_1	93	23
evi5b_6_6	A1_1	1:32:23-1:32:24	0	DEL	evi5b_6_6_1	93	24
evi5b_6_6	A1_1	1:32:24-1:32:25	0	DEL	evi5b_6_6_1	93	25
evi5b_6_6	A1_1	1:32:25-1:32:26	0	DEL	evi5b_6_6_1	93	26
evi5b_6_6	A1_1	1:32:26-1:32:27	0	DEL	evi5b_6_6_1	93	27
evi5b_6_6	A1_1	1:32:27-1:32:28	0	DEL	evi5b_6_6_1	93	28
evi5b_6_6	A1_1	1:32:28-1:32:29	0	DEL	evi5b_6_6_1	93	29
evi5b_6_6	A1_1	1:32:29-1:32:30	0	DEL	evi5b_6_6_1	93	30
gli2b_1_1	A1_1	1:32:00-1:32:01	0.0708232	DEL	gli2b_1_1_1	93	1
gli2b_1_1	A1_1	1:32:01-1:32:02	0.0404361	DEL	gli2b_1_1_1	93	2
gli2b_1_1	A1_1	1:32:02-1:32:03	0.0472154	DEL	gli2b_1_1_1	93	3
gli2b_1_1	A1_1	1:32:03-1:32:04	0	DEL	gli2b_1_1_1	93	4
gli2b_1_1	A1_1	1:32:04-1:32:05	0.0030961	DEL	gli2b_1_1_1	93	5
gli2b_1_1	A1_1	1:32:05-1:32:06	0.0414103	DEL	gli2b_1_1_1	93	6
gli2b_1_1	A1_1	1:32:06-1:32:07	0.030961	DEL	gli2b_1_1_1	93	7
gli2b_1_1	A1_1	1:32:07-1:32:08	0.0615349	DEL	gli2b_1_1_1	93	8
gli2b_1_1	A1_1	1:32:08-1:32:09	0.0166415	DEL	gli2b_1_1_1	93	9
gli2b_1_1	A1_1	1:32:09-1:32:10	0.0205116	DEL	gli2b_1_1_1	93	10
gli2b_1_1	A1_1	1:32:10-1:32:11	0.03367	DEL	gli2b_1_1_1	93	11
gli2b_1_1	A1_1	1:32:11-1:32:12	0.00735323	DEL	gli2b_1_1_1	93	12
gli2b_1_1	A1_1	1:32:12-1:32:13	0.00503115	DEL	gli2b_1_1_1	93	13
gli2b_1_1	A1_1	1:32:13-1:32:14	0	DEL	gli2b_1_1_1	93	14
gli2b_1_1	A1_1	1:32:14-1:32:15	0.00735323	DEL	gli2b_1_1_1	93	15
gli2b_1_1	A1_1	1:32:15-1:32:16	0.00774024	DEL	gli2b_1_1_1	93	16
gli2b_1_1	A1_1	1:32:16-1:32:17	0.00580518	DEL	gli2b_1_1_1	93	17
gli2b_1_1	A1_1	1:32:17-1:32:18	0.0148132	DEL	gli2b_1_1_1	93	18
gli2b_1_1	A1_1	1:32:18-1:32:19	0.0170285	DEL	gli2b_1_1_1	93	19
gli2b_1_1	A1_1	1:32:19-1:32:20	0.0147065	DEL	gli2b_1_1_1	93	20
gli2b_1_1	A1_1	1:32:20-1:32:21	0	DEL	gli2b_1_1_1	93	21
gli2b_1_1	A1_1	1:32:21-1:32:22	0	DEL	gli2b_1_1_1	93	22
gli2b_1_1	A1_1	1:32:22-1:32:23	0	DEL	gli2b_1_1_1	93	23
gli2b_1_1	A1_1	1:32:23-1:32:24	0	DEL	gli2b_1_1_1	93	24
gli2b_1_1	A1_1	1:32:24-1:32:25	0	DEL	gli2b_1_1_1	93	25
gli2b_1_1	A1_1	1:32:25-1:32:26	0	DEL	gli2b_1_1_1	93	26
gli2b_1_1	A1_1	1:32:26-1:32:27	0.00735323	DEL	gli2b_1_1_1	93	27
gli2b_1_1	A1_1	1:32:27-1:32:28	0	DEL	gli2b_1_1_1	93	28
gli2b_1_1	A1_1	1:32:28-1:32:29	0	DEL	gli2b_1_1_1	93	29
gli2b_1_1	A1_1	1:32:29-1:32:30	0	DEL	gli2b_1_1_1	93	30
itsn1_3_4	A1_1	1:32:00-1:32:01	0.0828205	DEL	itsn1_3_4_1	93	1
itsn1_3_4	A1_1	1:32:01-1:32:02	0.033283	DEL	itsn1_3_4_1	93	2
itsn1_3_4	A1_1	1:32:02-1:32:03	0.0433453	DEL	itsn1_3_4_1	93	3
itsn1_3_4	A1_1	1:32:03-1:32:04	0.0282519	DEL	itsn1_3_4_1	93	4
itsn1_3_4	A1_1	1:32:04-1:32:05	0.000774024	DEL	itsn1_3_4_1	93	5
itsn1_3_4	A1_1	1:32:05-1:32:06	0.0104493	DEL	itsn1_3_4_1	93	6
itsn1_3_4	A1_1	1:32:06-1:32:07	0.00193506	DEL	itsn1_3_4_1	93	7
itsn1_3_4	A1_1	1:32:07-1:32:08	0.0174155	DEL	itsn1_3_4_1	93	8
itsn1_3_4	A1_1	1:32:08-1:32:09	0.0112233	DEL	itsn1_3_4_1	93	9
itsn1_3_4	A1_1	1:32:09-1:32:10	0.0174155	DEL	itsn1_3_4_1	93	10
itsn1_3_4	A1_1	1:32:10-1:32:11	0.0197376	DEL	itsn1_3_4_1	93	11
itsn1_3_4	A1_1	1:32:11-1:32:12	0.0286389	DEL	itsn1_3_4_1	93	12
itsn1_3_4	A1_1	1:32:12-1:32:13	0.0278649	DEL	itsn1_3_4_1	93	13
itsn1_3_4	A1_1	1:32:13-1:32:14	0.0263168	DEL	itsn1_3_4_1	93	14
itsn1_3_4	A1_1	1:32:14-1:32:15	0.0185766	DEL	itsn1_3_4_1	93	15
itsn1_3_4	A1_1	1:32:15-1:32:16	0.0116104	DEL	itsn1_3_4_1	93	16
itsn1_3_4	A1_1	1:32:16-1:32:17	0.0139324	DEL	itsn1_3_4_1	93	17
itsn1_3_4	A1_1	1:32:17-1:32:18	0	DEL	itsn1_3_4_1	93	18
itsn1_3_4	A1_1	1:32:18-1:32:19	0.00348311	DEL	itsn1_3_4_1	93	19
itsn1_3_4	A1_1	1:32:19-1:32:20	0	DEL	itsn1_3_4_1	93	20
itsn1_3_4	A1_1	1:32:20-1:32:21	0.00464414	DEL	itsn1_3_4_1	93	21
itsn1_3_4	A1_1	1:32:21-1:32:22	0.00580518	DEL	itsn1_3_4_1	93	22
itsn1_3_4	A1_1	1:32:22-1:32:23	0	DEL	itsn1_3_4_1	93	23
itsn1_3_4	A1_1	1:32:23-1:32:24	0.00425713	DEL	itsn1_3_4_1	93	24
itsn1_3_4	A1_1	1:32:24-1:32:25	0.00193506	DEL	itsn1_3_4_1	93	25
itsn1_3_4	A1_1	1:32:25-1:32:26	0.00270908	DEL	itsn1_3_4_1	93	26
itsn1_3_4	A1_1	1:32:26-1:32:27	0	DEL	itsn1_3_4_1	93	27
itsn1_3_4	A1_1	1:32:27-1:32:28	0.0123844	DEL	itsn1_3_4_1	93	28
itsn1_3_4	A1_1	1:32:28-1:32:29	0.0030961	DEL	itsn1_3_4_1	93	29
itsn1_3_4	A1_1	1:32:29-1:32:30	0.000387012	DEL	itsn1_3_4_1	93	30
kif1b_1_1	A1_1	1:32:00-1:32:01	0.0518596	DEL	kif1b_1_1_1	93	1
kif1b_1_1	A1_1	1:32:01-1:32:02	0.0588258	DEL	kif1b_1_1_1	93	2
kif1b_1_1	A1_1	1:32:02-1:32:03	0.0851426	DEL	kif1b_1_1_1	93	3
kif1b_1_1	A1_1	1:32:03-1:32:04	0.064244	DEL	kif1b_1_1_1	93	4
kif1b_1_1	A1_1	1:32:04-1:32:05	0.0456674	DEL	kif1b_1_1_1	93	5
kif1b_1_1	A1_1	1:32:05-1:32:06	0.032509	DEL	kif1b_1_1_1	93	6
kif1b_1_1	A1_1	1:32:06-1:32:07	0.031735	DEL	kif1b_1_1_1	93	7
kif1b_1_1	A1_1	1:32:07-1:32:08	0.032896	DEL	kif1b_1_1_1	93	8
kif1b_1_1	A1_1	1:32:08-1:32:09	0.0162545	DEL	kif1b_1_1_1	93	9
kif1b_1_1	A1_1	1:32:09-1:32:10	0.0259298	DEL	kif1b_1_1_1	93	10
kif1b_1_1	A1_1	1:32:10-1:32:11	0.0282519	DEL	kif1b_1_1_1	93	11
kif1b_1_1	A1_1	1:32:11-1:32:12	0.0197376	DEL	kif1b_1_1_1	93	12
kif1b_1_1	A1_1	1:32:12-1:32:13	0.0143194	DEL	kif1b_1_1_1	93	13
kif1b_1_1	A1_1	1:32:13-1:32:14	0.0243817	DEL	kif1b_1_1_1	93	14
kif1b_1_1	A1_1	1:32:14-1:32:15	0.00232207	DEL	kif1b_1_1_1	93	15
kif1b_1_1	A1_1	1:32:15-1:32:16	0.0123844	DEL	kif1b_1_1_1	93	16
kif1b_1_1	A1_1	1:32:16-1:32:17	0.0174155	DEL	kif1b_1_1_1	93	17
kif1b_1_1	A1_1	1:32:17-1:32:18	0.00541817	DEL	kif1b_1_1_1	93	18
kif1b_1_1	A1_1	1:32:18-1:32:19	0.0139324	DEL	kif1b_1_1_1	93	19
kif1b_1_1	A1_1	1:32:19-1:32:20	0.0201246	DEL	kif1b_1_1_1	93	20
kif1b_1_1	A1_1	1:32:20-1:32:21	0.0181896	DEL	kif1b_1_1_1	93	21
kif1b_1_1	A1_1	1:32:21-1:32:22	0.0224467	DEL	kif1b_1_1_1	93	22
kif1b_1_1	A1_1	1:32:22-1:32:23	0	DEL	kif1b_1_1_1	93	23
kif1b_1_1	A1_1	1:32:23-1:32:24	0.0123844	DEL	kif1b_1_1_1	93	24
kif1b_1_1	A1_1	1:32:24-1:32:25	0.0108363	DEL	kif1b_1_1_1	93	25
kif1b_1_1	A1_1	1:32:25-1:32:26	0.0131584	DEL	kif1b_1_1_1	93	26
kif1b_1_1	A1_1	1:32:26-1:32:27	0.0228337	DEL	kif1b_1_1_1	93	27
kif1b_1_1	A1_1	1:32:27-1:32:28	0.0139324	DEL	kif1b_1_1_1	93	28
kif1b_1_1	A1_1	1:32:28-1:32:29	0.0108363	DEL	kif1b_1_1_1	93	29
kif1b_1_1	A1_1	1:32:29-1:32:30	0.00890127	DEL	kif1b_1_1_1	93	30
kif1b_1_2	A1_1	1:32:00-1:32:01	0.00580518	DEL	kif1b_1_2_1	93	1
kif1b_1_2	A1_1	1:32:01-1:32:02	0.00232207	DEL	kif1b_1_2_1	93	2
kif1b_1_2	A1_1	1:32:02-1:32:03	0.0290259	DEL	kif1b_1_2_1	93	3
kif1b_1_2	A1_1	1:32:03-1:32:04	0.0096753	DEL	kif1b_1_2_1	93	4
kif1b_1_2	A1_1	1:32:04-1:32:05	0.00270908	DEL	kif1b_1_2_1	93	5
kif1b_1_2	A1_1	1:32:05-1:32:06	0.00928829	DEL	kif1b_1_2_1	93	6
kif1b_1_2	A1_1	1:32:06-1:32:07	0	DEL	kif1b_1_2_1	93	7
kif1b_1_2	A1_1	1:32:07-1:32:08	0.0174155	DEL	kif1b_1_2_1	93	8
kif1b_1_2	A1_1	1:32:08-1:32:09	0.0212857	DEL	kif1b_1_2_1	93	9
kif1b_1_2	A1_1	1:32:09-1:32:10	0.0352181	DEL	kif1b_1_2_1	93	10
kif1b_1_2	A1_1	1:32:10-1:32:11	0.0282519	DEL	kif1b_1_2_1	93	11
kif1b_1_2	A1_1	1:32:11-1:32:12	0	DEL	kif1b_1_2_1	93	12
kif1b_1_2	A1_1	1:32:12-1:32:13	0.00116104	DEL	kif1b_1_2_1	93	13
kif1b_1_2	A1_1	1:32:13-1:32:14	0.0104493	DEL	kif1b_1_2_1	93	14
kif1b_1_2	A1_1	1:32:14-1:32:15	0	DEL	kif1b_1_2_1	93	15
kif1b_1_2	A1_1	1:32:15-1:32:16	0	DEL	kif1b_1_2_1	93	16
kif1b_1_2	A1_1	1:32:16-1:32:17	0	DEL	kif1b_1_2_1	93	17
kif1b_1_2	A1_1	1:32:17-1:32:18	0	DEL	kif1b_1_2_1	93	18
kif1b_1_2	A1_1	1:32:18-1:32:19	0	DEL	kif1b_1_2_1	93	19
kif1b_1_2	A1_1	1:32:19-1:32:20	0	DEL	kif1b_1_2_1	93	20
kif1b_1_2	A1_1	1:32:20-1:32:21	0	DEL	kif1b_1_2_1	93	21
kif1b_1_2	A1_1	1:32:21-1:32:22	0	DEL	kif1b_1_2_1	93	22
kif1b_1_2	A1_1	1:32:22-1:32:23	0	DEL	kif1b_1_2_1	93	23
kif1b_1_2	A1_1	1:32:23-1:32:24	0	DEL	kif1b_1_2_1	93	24
kif1b_1_2	A1_1	1:32:24-1:32:25	0	DEL	kif1b_1_2_1	93	25
kif1b_1_2	A1_1	1:32:25-1:32:26	0	DEL	kif1b_1_2_1	93	26
kif1b_1_2	A1_1	1:32:26-1:32:27	0	DEL	kif1b_1_2_1	93	27
kif1b_1_2	A1_1	1:32:27-1:32:28	0	DEL	kif1b_1_2_1	93	28
kif1b_1_2	A1_1	1:32:28-1:32:29	0	DEL	kif1b_1_2_1	93	29
kif1b_1_2	A1_1	1:32:29-1:32:30	0	DEL	kif1b_1_2_1	93	30
mef2ca_2_2	A1_1	1:32:00-1:32:01	0.0804985	DEL	mef2ca_2_2_1	93	1
mef2ca_2_2	A1_1	1:32:01-1:32:02	0.0495375	DEL	mef2ca_2_2_1	93	2
mef2ca_2_2	A1_1	1:32:02-1:32:03	0.0905608	DEL	mef2ca_2_2_1	93	3
mef2ca_2_2	A1_1	1:32:03-1:32:04	0.0367661	DEL	mef2ca_2_2_1	93	4
mef2ca_2_2	A1_1	1:32:04-1:32:05	0.0394752	DEL	mef2ca_2_2_1	93	5
mef2ca_2_2	A1_1	1:32:05-1:32:06	0.0487635	DEL	mef2ca_2_2_1	93	6
mef2ca_2_2	A1_1	1:32:06-1:32:07	0.0232207	DEL	mef2ca_2_2_1	93	7
mef2ca_2_2	A1_1	1:32:07-1:32:08	0.0305739	DEL	mef2ca_2_2_1	93	8
mef2ca_2_2	A1_1	1:32:08-1:32:09	0.0294129	DEL	mef2ca_2_2_1	93	9
mef2ca_2_2	A1_1	1:32:09-1:32:10	0.031735	DEL	mef2ca_2_2_1	93	10
mef2ca_2_2	A1_1	1:32:10-1:32:11	0.0433453	DEL	mef2ca_2_2_1	93	11
mef2ca_2_2	A1_1	1:32:11-1:32:12	0.0290259	DEL	mef2ca_2_2_1	93	12
mef2ca_2_2	A1_1	1:32:12-1:32:13	0.0452804	DEL	mef2ca_2_2_1	93	13
mef2ca_2_2	A1_1	1:32:13-1:32:14	0.03367	DEL	mef2ca_2_2_1	93	14
mef2ca_2_2	A1_1	1:32:14-1:32:15	0.0197376	DEL	mef2ca_2_2_1	93	15
mef2ca_2_2	A1_1	1:32:15-1:32:16	0.0267038	DEL	mef2ca_2_2_1	93	16
mef2ca_2_2	A1_1	1:32:16-1:32:17	0.0208986	DEL	mef2ca_2_2_1	93	17
mef2ca_2_2	A1_1	1:32:17-1:32:18	0.0201246	DEL	mef2ca_2_2_1	93	18
mef2ca_2_2	A1_1	1:32:18-1:32:19	0.0174155	DEL	mef2ca_2_2_1	93	19
mef2ca_2_2	A1_1	1:32:19-1:32:20	0.0205116	DEL	mef2ca_2_2_1	93	20
mef2ca_2_2	A1_1	1:32:20-1:32:21	0.0251558	DEL	mef2ca_2_2_1	93	21
mef2ca_2_2	A1_1	1:32:21-1:32:22	0.0174155	DEL	mef2ca_2_2_1	93	22
mef2ca_2_2	A1_1	1:32:22-1:32:23	0.00851426	DEL	mef2ca_2_2_1	93	23
mef2ca_2_2	A1_1	1:32:23-1:32:24	0.0150935	DEL	mef2ca_2_2_1	93	24
mef2ca_2_2	A1_1	1:32:24-1:32:25	0.0178025	DEL	mef2ca_2_2_1	93	25
mef2ca_2_2	A1_1	1:32:25-1:32:26	0.00851426	DEL	mef2ca_2_2_1	93	26
mef2ca_2_2	A1_1	1:32:26-1:32:27	0.00270908	DEL	mef2ca_2_2_1	93	27
mef2ca_2_2	A1_1	1:32:27-1:32:28	0.00193506	DEL	mef2ca_2_2_1	93	28
mef2ca_2_2	A1_1	1:32:28-1:32:29	0.00348311	DEL	mef2ca_2_2_1	93	29
mef2ca_2_2	A1_1	1:32:29-1:32:30	0	DEL	mef2ca_2_2_1	93	30
reln_1_1	A1_1	1:32:00-1:32:01	0.0522466	DEL	reln_1_1_1	93	1
reln_1_1	A1_1	1:32:01-1:32:02	0.0441194	DEL	reln_1_1_1	93	2
reln_1_1	A1_1	1:32:02-1:32:03	0.0499245	DEL	reln_1_1_1	93	3
reln_1_1	A1_1	1:32:03-1:32:04	0.0433453	DEL	reln_1_1_1	93	4
reln_1_1	A1_1	1:32:04-1:32:05	0.031735	DEL	reln_1_1_1	93	5
reln_1_1	A1_1	1:32:05-1:32:06	0.00541817	DEL	reln_1_1_1	93	6
reln_1_1	A1_1	1:32:06-1:32:07	0	DEL	reln_1_1_1	93	7
reln_1_1	A1_1	1:32:07-1:32:08	0	DEL	reln_1_1_1	93	8
reln_1_1	A1_1	1:32:08-1:32:09	0	DEL	reln_1_1_1	93	9
reln_1_1	A1_1	1:32:09-1:32:10	0.00193506	DEL	reln_1_1_1	93	10
reln_1_1	A1_1	1:32:10-1:32:11	0.00387012	DEL	reln_1_1_1	93	11
reln_1_1	A1_1	1:32:11-1:32:12	0.0108096	DEL	reln_1_1_1	93	12
reln_1_1	A1_1	1:32:12-1:32:13	0	DEL	reln_1_1_1	93	13
reln_1_1	A1_1	1:32:13-1:32:14	0	DEL	reln_1_1_1	93	14
reln_1_1	A1_1	1:32:14-1:32:15	0.000387012	DEL	reln_1_1_1	93	15
reln_1_1	A1_1	1:32:15-1:32:16	0.000387012	DEL	reln_1_1_1	93	16
reln_1_1	A1_1	1:32:16-1:32:17	0	DEL	reln_1_1_1	93	17
reln_1_1	A1_1	1:32:17-1:32:18	0	DEL	reln_1_1_1	93	18
reln_1_1	A1_1	1:32:18-1:32:19	0	DEL	reln_1_1_1	93	19
reln_1_1	A1_1	1:32:19-1:32:20	0	DEL	reln_1_1_1	93	20
reln_1_1	A1_1	1:32:20-1:32:21	0	DEL	reln_1_1_1	93	21
reln_1_1	A1_1	1:32:21-1:32:22	0	DEL	reln_1_1_1	93	22
reln_1_1	A1_1	1:32:22-1:32:23	0.000774024	DEL	reln_1_1_1	93	23
reln_1_1	A1_1	1:32:23-1:32:24	0	DEL	reln_1_1_1	93	24
reln_1_1	A1_1	1:32:24-1:32:25	0	DEL	reln_1_1_1	93	25
reln_1_1	A1_1	1:32:25-1:32:26	0	DEL	reln_1_1_1	93	26
reln_1_1	A1_1	1:32:26-1:32:27	0	DEL	reln_1_1_1	93	27
reln_1_1	A1_1	1:32:27-1:32:28	0	DEL	reln_1_1_1	93	28
reln_1_1	A1_1	1:32:28-1:32:29	0	DEL	reln_1_1_1	93	29
reln_1_1	A1_1	1:32:29-1:32:30	0	DEL	reln_1_1_1	93	30
shank3a_2_3	A1_1	1:32:00-1:32:01	0.109911	DEL	shank3a_2_3_1	93	1
shank3a_2_3	A1_1	1:32:01-1:32:02	0.0743063	DEL	shank3a_2_3_1	93	2
shank3a_2_3	A1_1	1:32:02-1:32:03	0.0592128	DEL	shank3a_2_3_1	93	3
shank3a_2_3	A1_1	1:32:03-1:32:04	0.0483765	DEL	shank3a_2_3_1	93	4
shank3a_2_3	A1_1	1:32:04-1:32:05	0.034057	DEL	shank3a_2_3_1	93	5
shank3a_2_3	A1_1	1:32:05-1:32:06	0.0255428	DEL	shank3a_2_3_1	93	6
shank3a_2_3	A1_1	1:32:06-1:32:07	0.0147065	DEL	shank3a_2_3_1	93	7
shank3a_2_3	A1_1	1:32:07-1:32:08	0.0135454	DEL	shank3a_2_3_1	93	8
shank3a_2_3	A1_1	1:32:08-1:32:09	0.0290259	DEL	shank3a_2_3_1	93	9
shank3a_2_3	A1_1	1:32:09-1:32:10	0.0344441	DEL	shank3a_2_3_1	93	10
shank3a_2_3	A1_1	1:32:10-1:32:11	0.0371531	DEL	shank3a_2_3_1	93	11
shank3a_2_3	A1_1	1:32:11-1:32:12	0.0270908	DEL	shank3a_2_3_1	93	12
shank3a_2_3	A1_1	1:32:12-1:32:13	0.0228337	DEL	shank3a_2_3_1	93	13
shank3a_2_3	A1_1	1:32:13-1:32:14	0.0363791	DEL	shank3a_2_3_1	93	14
shank3a_2_3	A1_1	1:32:14-1:32:15	0.0348311	DEL	shank3a_2_3_1	93	15
shank3a_2_3	A1_1	1:32:15-1:32:16	0.0212857	DEL	shank3a_2_3_1	93	16
shank3a_2_3	A1_1	1:32:16-1:32:17	0.0112233	DEL	shank3a_2_3_1	93	17
shank3a_2_3	A1_1	1:32:17-1:32:18	0.0193506	DEL	shank3a_2_3_1	93	18
shank3a_2_3	A1_1	1:32:18-1:32:19	0.00541817	DEL	shank3a_2_3_1	93	19
shank3a_2_3	A1_1	1:32:19-1:32:20	0	DEL	shank3a_2_3_1	93	20
shank3a_2_3	A1_1	1:32:20-1:32:21	0.0530206	DEL	shank3a_2_3_1	93	21
shank3a_2_3	A1_1	1:32:21-1:32:22	0.0236077	DEL	shank3a_2_3_1	93	22
shank3a_2_3	A1_1	1:32:22-1:32:23	0.030961	DEL	shank3a_2_3_1	93	23
shank3a_2_3	A1_1	1:32:23-1:32:24	0	DEL	shank3a_2_3_1	93	24
shank3a_2_3	A1_1	1:32:24-1:32:25	0.00890127	DEL	shank3a_2_3_1	93	25
shank3a_2_3	A1_1	1:32:25-1:32:26	0.0030961	DEL	shank3a_2_3_1	93	26
shank3a_2_3	A1_1	1:32:26-1:32:27	0.0263168	DEL	shank3a_2_3_1	93	27
shank3a_2_3	A1_1	1:32:27-1:32:28	0.0170285	DEL	shank3a_2_3_1	93	28
shank3a_2_3	A1_1	1:32:28-1:32:29	0.0119974	DEL	shank3a_2_3_1	93	29
shank3a_2_3	A1_1	1:32:29-1:32:30	0	DEL	shank3a_2_3_1	93	30
shank3b_1_1	A1_1	1:32:00-1:32:01	0.0255428	DEL	shank3b_1_1_1	93	1
shank3b_1_1	A1_1	1:32:01-1:32:02	0.000774024	DEL	shank3b_1_1_1	93	2
shank3b_1_1	A1_1	1:32:02-1:32:03	0.00735323	DEL	shank3b_1_1_1	93	3
shank3b_1_1	A1_1	1:32:03-1:32:04	0	DEL	shank3b_1_1_1	93	4
shank3b_1_1	A1_1	1:32:04-1:32:05	0	DEL	shank3b_1_1_1	93	5
shank3b_1_1	A1_1	1:32:05-1:32:06	0	DEL	shank3b_1_1_1	93	6
shank3b_1_1	A1_1	1:32:06-1:32:07	0.00735323	DEL	shank3b_1_1_1	93	7
shank3b_1_1	A1_1	1:32:07-1:32:08	0	DEL	shank3b_1_1_1	93	8
shank3b_1_1	A1_1	1:32:08-1:32:09	0.0170285	DEL	shank3b_1_1_1	93	9
shank3b_1_1	A1_1	1:32:09-1:32:10	0	DEL	shank3b_1_1_1	93	10
shank3b_1_1	A1_1	1:32:10-1:32:11	0.0220597	DEL	shank3b_1_1_1	93	11
shank3b_1_1	A1_1	1:32:11-1:32:12	0.0139324	DEL	shank3b_1_1_1	93	12
shank3b_1_1	A1_1	1:32:12-1:32:13	0.0197376	DEL	shank3b_1_1_1	93	13
shank3b_1_1	A1_1	1:32:13-1:32:14	0.0228337	DEL	shank3b_1_1_1	93	14
shank3b_1_1	A1_1	1:32:14-1:32:15	0.00503115	DEL	shank3b_1_1_1	93	15
shank3b_1_1	A1_1	1:32:15-1:32:16	0.0147065	DEL	shank3b_1_1_1	93	16
shank3b_1_1	A1_1	1:32:16-1:32:17	0.00580518	DEL	shank3b_1_1_1	93	17
shank3b_1_1	A1_1	1:32:17-1:32:18	0	DEL	shank3b_1_1_1	93	18
shank3b_1_1	A1_1	1:32:18-1:32:19	0.00232207	DEL	shank3b_1_1_1	93	19
shank3b_1_1	A1_1	1:32:19-1:32:20	0.0030961	DEL	shank3b_1_1_1	93	20
shank3b_1_1	A1_1	1:32:20-1:32:21	0.00193506	DEL	shank3b_1_1_1	93	21
shank3b_1_1	A1_1	1:32:21-1:32:22	0	DEL	shank3b_1_1_1	93	22
shank3b_1_1	A1_1	1:32:22-1:32:23	0	DEL	shank3b_1_1_1	93	23
shank3b_1_1	A1_1	1:32:23-1:32:24	0.000774024	DEL	shank3b_1_1_1	93	24
shank3b_1_1	A1_1	1:32:24-1:32:25	0.00348311	DEL	shank3b_1_1_1	93	25
shank3b_1_1	A1_1	1:32:25-1:32:26	0.0104493	DEL	shank3b_1_1_1	93	26
shank3b_1_1	A1_1	1:32:26-1:32:27	0.00503115	DEL	shank3b_1_1_1	93	27
shank3b_1_1	A1_1	1:32:27-1:32:28	0	DEL	shank3b_1_1_1	93	28
shank3b_1_1	A1_1	1:32:28-1:32:29	0	DEL	shank3b_1_1_1	93	29
shank3b_1_1	A1_1	1:32:29-1:32:30	0	DEL	shank3b_1_1_1	93	30
shank3b_1_3	A1_1	1:32:00-1:32:01	0.0216727	DEL	shank3b_1_3_1	93	1
shank3b_1_3	A1_1	1:32:01-1:32:02	0	DEL	shank3b_1_3_1	93	2
shank3b_1_3	A1_1	1:32:02-1:32:03	0	DEL	shank3b_1_3_1	93	3
shank3b_1_3	A1_1	1:32:03-1:32:04	0	DEL	shank3b_1_3_1	93	4
shank3b_1_3	A1_1	1:32:04-1:32:05	0.0290259	DEL	shank3b_1_3_1	93	5
shank3b_1_3	A1_1	1:32:05-1:32:06	0	DEL	shank3b_1_3_1	93	6
shank3b_1_3	A1_1	1:32:06-1:32:07	0.0174155	DEL	shank3b_1_3_1	93	7
shank3b_1_3	A1_1	1:32:07-1:32:08	0	DEL	shank3b_1_3_1	93	8
shank3b_1_3	A1_1	1:32:08-1:32:09	0.0116104	DEL	shank3b_1_3_1	93	9
shank3b_1_3	A1_1	1:32:09-1:32:10	0.0185766	DEL	shank3b_1_3_1	93	10
shank3b_1_3	A1_1	1:32:10-1:32:11	0	DEL	shank3b_1_3_1	93	11
shank3b_1_3	A1_1	1:32:11-1:32:12	0	DEL	shank3b_1_3_1	93	12
shank3b_1_3	A1_1	1:32:12-1:32:13	0	DEL	shank3b_1_3_1	93	13
shank3b_1_3	A1_1	1:32:13-1:32:14	0	DEL	shank3b_1_3_1	93	14
shank3b_1_3	A1_1	1:32:14-1:32:15	0	DEL	shank3b_1_3_1	93	15
shank3b_1_3	A1_1	1:32:15-1:32:16	0	DEL	shank3b_1_3_1	93	16
shank3b_1_3	A1_1	1:32:16-1:32:17	0	DEL	shank3b_1_3_1	93	17
shank3b_1_3	A1_1	1:32:17-1:32:18	0	DEL	shank3b_1_3_1	93	18
shank3b_1_3	A1_1	1:32:18-1:32:19	0	DEL	shank3b_1_3_1	93	19
shank3b_1_3	A1_1	1:32:19-1:32:20	0	DEL	shank3b_1_3_1	93	20
shank3b_1_3	A1_1	1:32:20-1:32:21	0	DEL	shank3b_1_3_1	93	21
shank3b_1_3	A1_1	1:32:21-1:32:22	0	DEL	shank3b_1_3_1	93	22
shank3b_1_3	A1_1	1:32:22-1:32:23	0	DEL	shank3b_1_3_1	93	23
shank3b_1_3	A1_1	1:32:23-1:32:24	0	DEL	shank3b_1_3_1	93	24
shank3b_1_3	A1_1	1:32:24-1:32:25	0	DEL	shank3b_1_3_1	93	25
shank3b_1_3	A1_1	1:32:25-1:32:26	0	DEL	shank3b_1_3_1	93	26
shank3b_1_3	A1_1	1:32:26-1:32:27	0	DEL	shank3b_1_3_1	93	27
shank3b_1_3	A1_1	1:32:27-1:32:28	0	DEL	shank3b_1_3_1	93	28
shank3b_1_3	A1_1	1:32:28-1:32:29	0	DEL	shank3b_1_3_1	93	29
shank3b_1_3	A1_1	1:32:29-1:32:30	0	DEL	shank3b_1_3_1	93	30
src_1_1	A1_1	1:32:00-1:32:01	0.0112233	DEL	src_1_1_1	93	1
src_1_1	A1_1	1:32:01-1:32:02	0	DEL	src_1_1_1	93	2
src_1_1	A1_1	1:32:02-1:32:03	0	DEL	src_1_1_1	93	3
src_1_1	A1_1	1:32:03-1:32:04	0	DEL	src_1_1_1	93	4
src_1_1	A1_1	1:32:04-1:32:05	0	DEL	src_1_1_1	93	5
src_1_1	A1_1	1:32:05-1:32:06	0	DEL	src_1_1_1	93	6
src_1_1	A1_1	1:32:06-1:32:07	0	DEL	src_1_1_1	93	7
src_1_1	A1_1	1:32:07-1:32:08	0	DEL	src_1_1_1	93	8
src_1_1	A1_1	1:32:08-1:32:09	0	DEL	src_1_1_1	93	9
src_1_1	A1_1	1:32:09-1:32:10	0	DEL	src_1_1_1	93	10
src_1_1	A1_1	1:32:10-1:32:11	0	DEL	src_1_1_1	93	11
src_1_1	A1_1	1:32:11-1:32:12	0	DEL	src_1_1_1	93	12
src_1_1	A1_1	1:32:12-1:32:13	0	DEL	src_1_1_1	93	13
src_1_1	A1_1	1:32:13-1:32:14	0	DEL	src_1_1_1	93	14
src_1_1	A1_1	1:32:14-1:32:15	0	DEL	src_1_1_1	93	15
src_1_1	A1_1	1:32:15-1:32:16	0	DEL	src_1_1_1	93	16
src_1_1	A1_1	1:32:16-1:32:17	0	DEL	src_1_1_1	93	17
src_1_1	A1_1	1:32:17-1:32:18	0	DEL	src_1_1_1	93	18
src_1_1	A1_1	1:32:18-1:32:19	0	DEL	src_1_1_1	93	19
src_1_1	A1_1	1:32:19-1:32:20	0	DEL	src_1_1_1	93	20
src_1_1	A1_1	1:32:20-1:32:21	0	DEL	src_1_1_1	93	21
src_1_1	A1_1	1:32:21-1:32:22	0	DEL	src_1_1_1	93	22
src_1_1	A1_1	1:32:22-1:32:23	0	DEL	src_1_1_1	93	23
src_1_1	A1_1	1:32:23-1:32:24	0	DEL	src_1_1_1	93	24
src_1_1	A1_1	1:32:24-1:32:25	0	DEL	src_1_1_1	93	25
src_1_1	A1_1	1:32:25-1:32:26	0	DEL	src_1_1_1	93	26
src_1_1	A1_1	1:32:26-1:32:27	0	DEL	src_1_1_1	93	27
src_1_1	A1_1	1:32:27-1:32:28	0	DEL	src_1_1_1	93	28
src_1_1	A1_1	1:32:28-1:32:29	0	DEL	src_1_1_1	93	29
src_1_1	A1_1	1:32:29-1:32:30	0	DEL	src_1_1_1	93	30
srrm4_12_1	A1_1	1:32:00-1:32:01	0.125392	DEL	srrm4_12_1_1	93	1
srrm4_12_1	A1_1	1:32:01-1:32:02	0.0909478	DEL	srrm4_12_1_1	93	2
srrm4_12_1	A1_1	1:32:02-1:32:03	0.158288	DEL	srrm4_12_1_1	93	3
srrm4_12_1	A1_1	1:32:03-1:32:04	0.0789504	DEL	srrm4_12_1_1	93	4
srrm4_12_1	A1_1	1:32:04-1:32:05	0.0626959	DEL	srrm4_12_1_1	93	5
srrm4_12_1	A1_1	1:32:05-1:32:06	0.149387	DEL	srrm4_12_1_1	93	6
srrm4_12_1	A1_1	1:32:06-1:32:07	0.121135	DEL	srrm4_12_1_1	93	7
srrm4_12_1	A1_1	1:32:07-1:32:08	0.0294129	DEL	srrm4_12_1_1	93	8
srrm4_12_1	A1_1	1:32:08-1:32:09	0.0626959	DEL	srrm4_12_1_1	93	9
srrm4_12_1	A1_1	1:32:09-1:32:10	0.0700492	DEL	srrm4_12_1_1	93	10
srrm4_12_1	A1_1	1:32:10-1:32:11	0.0139324	DEL	srrm4_12_1_1	93	11
srrm4_12_1	A1_1	1:32:11-1:32:12	0.0185766	DEL	srrm4_12_1_1	93	12
srrm4_12_1	A1_1	1:32:12-1:32:13	0.0116104	DEL	srrm4_12_1_1	93	13
srrm4_12_1	A1_1	1:32:13-1:32:14	0.0297999	DEL	srrm4_12_1_1	93	14
srrm4_12_1	A1_1	1:32:14-1:32:15	0.0619219	DEL	srrm4_12_1_1	93	15
srrm4_12_1	A1_1	1:32:15-1:32:16	0.064244	DEL	srrm4_12_1_1	93	16
srrm4_12_1	A1_1	1:32:16-1:32:17	0.0611479	DEL	srrm4_12_1_1	93	17
srrm4_12_1	A1_1	1:32:17-1:32:18	0.0495375	DEL	srrm4_12_1_1	93	18
srrm4_12_1	A1_1	1:32:18-1:32:19	0.0371531	DEL	srrm4_12_1_1	93	19
srrm4_12_1	A1_1	1:32:19-1:32:20	0.0274778	DEL	srrm4_12_1_1	93	20
srrm4_12_1	A1_1	1:32:20-1:32:21	0.0397431	DEL	srrm4_12_1_1	93	21
srrm4_12_1	A1_1	1:32:21-1:32:22	0.0375402	DEL	srrm4_12_1_1	93	22
srrm4_12_1	A1_1	1:32:22-1:32:23	0.031735	DEL	srrm4_12_1_1	93	23
srrm4_12_1	A1_1	1:32:23-1:32:24	0.00812725	DEL	srrm4_12_1_1	93	24
srrm4_12_1	A1_1	1:32:24-1:32:25	0.0750803	DEL	srrm4_12_1_1	93	25
srrm4_12_1	A1_1	1:32:25-1:32:26	0.0181896	DEL	srrm4_12_1_1	93	26
srrm4_12_1	A1_1	1:32:26-1:32:27	0.0909478	DEL	srrm4_12_1_1	93	27
srrm4_12_1	A1_1	1:32:27-1:32:28	0.0116104	DEL	srrm4_12_1_1	93	28
srrm4_12_1	A1_1	1:32:28-1:32:29	0.0112233	DEL	srrm4_12_1_1	93	29
srrm4_12_1	A1_1	1:32:29-1:32:30	0.0193506	DEL	srrm4_12_1_1	93	30
srrm4_12_2	A1_1	1:32:00-1:32:01	0.128488	DEL	srrm4_12_2_1	93	1
srrm4_12_2	A1_1	1:32:01-1:32:02	0.096366	DEL	srrm4_12_2_1	93	2
srrm4_12_2	A1_1	1:32:02-1:32:03	0.102558	DEL	srrm4_12_2_1	93	3
srrm4_12_2	A1_1	1:32:03-1:32:04	0.113394	DEL	srrm4_12_2_1	93	4
srrm4_12_2	A1_1	1:32:04-1:32:05	0.0464414	DEL	srrm4_12_2_1	93	5
srrm4_12_2	A1_1	1:32:05-1:32:06	0.0603739	DEL	srrm4_12_2_1	93	6
srrm4_12_2	A1_1	1:32:06-1:32:07	0.0510856	DEL	srrm4_12_2_1	93	7
srrm4_12_2	A1_1	1:32:07-1:32:08	0.0599868	DEL	srrm4_12_2_1	93	8
srrm4_12_2	A1_1	1:32:08-1:32:09	0.0410233	DEL	srrm4_12_2_1	93	9
srrm4_12_2	A1_1	1:32:09-1:32:10	0.0236077	DEL	srrm4_12_2_1	93	10
srrm4_12_2	A1_1	1:32:10-1:32:11	0.0356051	DEL	srrm4_12_2_1	93	11
srrm4_12_2	A1_1	1:32:11-1:32:12	0.0263168	DEL	srrm4_12_2_1	93	12
srrm4_12_2	A1_1	1:32:12-1:32:13	0	DEL	srrm4_12_2_1	93	13
srrm4_12_2	A1_1	1:32:13-1:32:14	0.0301869	DEL	srrm4_12_2_1	93	14
srrm4_12_2	A1_1	1:32:14-1:32:15	0.00541817	DEL	srrm4_12_2_1	93	15
srrm4_12_2	A1_1	1:32:15-1:32:16	0.0158675	DEL	srrm4_12_2_1	93	16
srrm4_12_2	A1_1	1:32:16-1:32:17	0.0065792	DEL	srrm4_12_2_1	93	17
srrm4_12_2	A1_1	1:32:17-1:32:18	0.0270908	DEL	srrm4_12_2_1	93	18
srrm4_12_2	A1_1	1:32:18-1:32:19	0.0356051	DEL	srrm4_12_2_1	93	19
srrm4_12_2	A1_1	1:32:19-1:32:20	0.0065792	DEL	srrm4_12_2_1	93	20
srrm4_12_2	A1_1	1:32:20-1:32:21	0.0247688	DEL	srrm4_12_2_1	93	21
srrm4_12_2	A1_1	1:32:21-1:32:22	0.0243817	DEL	srrm4_12_2_1	93	22
srrm4_12_2	A1_1	1:32:22-1:32:23	0.0205116	DEL	srrm4_12_2_1	93	23
srrm4_12_2	A1_1	1:32:23-1:32:24	0.00890127	DEL	srrm4_12_2_1	93	24
srrm4_12_2	A1_1	1:32:24-1:32:25	0.0383142	DEL	srrm4_12_2_1	93	25
srrm4_12_2	A1_1	1:32:25-1:32:26	0	DEL	srrm4_12_2_1	93	26
srrm4_12_2	A1_1	1:32:26-1:32:27	0.030961	DEL	srrm4_12_2_1	93	27
srrm4_12_2	A1_1	1:32:27-1:32:28	0	DEL	srrm4_12_2_1	93	28
srrm4_12_2	A1_1	1:32:28-1:32:29	0.00270908	DEL	srrm4_12_2_1	93	29
srrm4_12_2	A1_1	1:32:29-1:32:30	0.0228337	DEL	srrm4_12_2_1	93	30
srrm4_15_1	A1_1	1:32:00-1:32:01	0	DEL	srrm4_15_1_1	93	1
srrm4_15_1	A1_1	1:32:01-1:32:02	0	DEL	srrm4_15_1_1	93	2
srrm4_15_1	A1_1	1:32:02-1:32:03	0	DEL	srrm4_15_1_1	93	3
srrm4_15_1	A1_1	1:32:03-1:32:04	0	DEL	srrm4_15_1_1	93	4
srrm4_15_1	A1_1	1:32:04-1:32:05	0	DEL	srrm4_15_1_1	93	5
srrm4_15_1	A1_1	1:32:05-1:32:06	0	DEL	srrm4_15_1_1	93	6
srrm4_15_1	A1_1	1:32:06-1:32:07	0	DEL	srrm4_15_1_1	93	7
srrm4_15_1	A1_1	1:32:07-1:32:08	0	DEL	srrm4_15_1_1	93	8
srrm4_15_1	A1_1	1:32:08-1:32:09	0	DEL	srrm4_15_1_1	93	9
srrm4_15_1	A1_1	1:32:09-1:32:10	0	DEL	srrm4_15_1_1	93	10
srrm4_15_1	A1_1	1:32:10-1:32:11	0	DEL	srrm4_15_1_1	93	11
srrm4_15_1	A1_1	1:32:11-1:32:12	0	DEL	srrm4_15_1_1	93	12
srrm4_15_1	A1_1	1:32:12-1:32:13	0	DEL	srrm4_15_1_1	93	13
srrm4_15_1	A1_1	1:32:13-1:32:14	0	DEL	srrm4_15_1_1	93	14
srrm4_15_1	A1_1	1:32:14-1:32:15	0	DEL	srrm4_15_1_1	93	15
srrm4_15_1	A1_1	1:32:15-1:32:16	0	DEL	srrm4_15_1_1	93	16
srrm4_15_1	A1_1	1:32:16-1:32:17	0	DEL	srrm4_15_1_1	93	17
srrm4_15_1	A1_1	1:32:17-1:32:18	0	DEL	srrm4_15_1_1	93	18
srrm4_15_1	A1_1	1:32:18-1:32:19	0	DEL	srrm4_15_1_1	93	19
srrm4_15_1	A1_1	1:32:19-1:32:20	0	DEL	srrm4_15_1_1	93	20
srrm4_15_1	A1_1	1:32:20-1:32:21	0	DEL	srrm4_15_1_1	93	21
srrm4_15_1	A1_1	1:32:21-1:32:22	0	DEL	srrm4_15_1_1	93	22
srrm4_15_1	A1_1	1:32:22-1:32:23	0	DEL	srrm4_15_1_1	93	23
srrm4_15_1	A1_1	1:32:23-1:32:24	0	DEL	srrm4_15_1_1	93	24
srrm4_15_1	A1_1	1:32:24-1:32:25	0	DEL	srrm4_15_1_1	93	25
srrm4_15_1	A1_1	1:32:25-1:32:26	0	DEL	srrm4_15_1_1	93	26
srrm4_15_1	A1_1	1:32:26-1:32:27	0	DEL	srrm4_15_1_1	93	27
srrm4_15_1	A1_1	1:32:27-1:32:28	0	DEL	srrm4_15_1_1	93	28
srrm4_15_1	A1_1	1:32:28-1:32:29	0	DEL	srrm4_15_1_1	93	29
srrm4_15_1	A1_1	1:32:29-1:32:30	0	DEL	srrm4_15_1_1	93	30
vti1a_1_2	A1_1	1:32:00-1:32:01	0.0363791	DEL	vti1a_1_2_1	93	1
vti1a_1_2	A1_1	1:32:01-1:32:02	0	DEL	vti1a_1_2_1	93	2
vti1a_1_2	A1_1	1:32:02-1:32:03	0.0398622	DEL	vti1a_1_2_1	93	3
vti1a_1_2	A1_1	1:32:03-1:32:04	0.032509	DEL	vti1a_1_2_1	93	4
vti1a_1_2	A1_1	1:32:04-1:32:05	0	DEL	vti1a_1_2_1	93	5
vti1a_1_2	A1_1	1:32:05-1:32:06	0	DEL	vti1a_1_2_1	93	6
vti1a_1_2	A1_1	1:32:06-1:32:07	0.0131584	DEL	vti1a_1_2_1	93	7
vti1a_1_2	A1_1	1:32:07-1:32:08	0	DEL	vti1a_1_2_1	93	8
vti1a_1_2	A1_1	1:32:08-1:32:09	0.0456674	DEL	vti1a_1_2_1	93	9
vti1a_1_2	A1_1	1:32:09-1:32:10	0.0410233	DEL	vti1a_1_2_1	93	10
vti1a_1_2	A1_1	1:32:10-1:32:11	0.0429583	DEL	vti1a_1_2_1	93	11
vti1a_1_2	A1_1	1:32:11-1:32:12	0.0414103	DEL	vti1a_1_2_1	93	12
vti1a_1_2	A1_1	1:32:12-1:32:13	0.0212857	DEL	vti1a_1_2_1	93	13
vti1a_1_2	A1_1	1:32:13-1:32:14	0.0224467	DEL	vti1a_1_2_1	93	14
vti1a_1_2	A1_1	1:32:14-1:32:15	0.0096753	DEL	vti1a_1_2_1	93	15
vti1a_1_2	A1_1	1:32:15-1:32:16	0.0178025	DEL	vti1a_1_2_1	93	16
vti1a_1_2	A1_1	1:32:16-1:32:17	0.00851426	DEL	vti1a_1_2_1	93	17
vti1a_1_2	A1_1	1:32:17-1:32:18	0.0131584	DEL	vti1a_1_2_1	93	18
vti1a_1_2	A1_1	1:32:18-1:32:19	0	DEL	vti1a_1_2_1	93	19
vti1a_1_2	A1_1	1:32:19-1:32:20	0.0065792	DEL	vti1a_1_2_1	93	20
vti1a_1_2	A1_1	1:32:20-1:32:21	0.0139324	DEL	vti1a_1_2_1	93	21
vti1a_1_2	A1_1	1:32:21-1:32:22	0.00348311	DEL	vti1a_1_2_1	93	22
vti1a_1_2	A1_1	1:32:22-1:32:23	0.00154805	DEL	vti1a_1_2_1	93	23
vti1a_1_2	A1_1	1:32:23-1:32:24	0.00619219	DEL	vti1a_1_2_1	93	24
vti1a_1_2	A1_1	1:32:24-1:32:25	0.0104493	DEL	vti1a_1_2_1	93	25
vti1a_1_2	A1_1	1:32:25-1:32:26	0.00154805	DEL	vti1a_1_2_1	93	26
vti1a_1_2	A1_1	1:32:26-1:32:27	0	DEL	vti1a_1_2_1	93	27
vti1a_1_2	A1_1	1:32:27-1:32:28	0.00619219	DEL	vti1a_1_2_1	93	28
vti1a_1_2	A1_1	1:32:28-1:32:29	0.00735323	DEL	vti1a_1_2_1	93	29
vti1a_1_2	A1_1	1:32:29-1:32:30	0	DEL	vti1a_1_2_1	93	30
madd_1_1	A1_2	1:32:00-1:32:01	0.0534076	DEL	madd_1_1_2	93	1
madd_1_1	A1_2	1:32:01-1:32:02	0.109137	DEL	madd_1_1_2	93	2
madd_1_1	A1_2	1:32:02-1:32:03	0.0801115	DEL	madd_1_1_2	93	3
madd_1_1	A1_2	1:32:03-1:32:04	0.0715972	DEL	madd_1_1_2	93	4
madd_1_1	A1_2	1:32:04-1:32:05	0.0483765	DEL	madd_1_1_2	93	5
madd_1_1	A1_2	1:32:05-1:32:06	0.0584388	DEL	madd_1_1_2	93	6
madd_1_1	A1_2	1:32:06-1:32:07	0.0491505	DEL	madd_1_1_2	93	7
madd_1_1	A1_2	1:32:07-1:32:08	0	DEL	madd_1_1_2	93	8
madd_1_1	A1_2	1:32:08-1:32:09	0	DEL	madd_1_1_2	93	9
madd_1_1	A1_2	1:32:09-1:32:10	0	DEL	madd_1_1_2	93	10
madd_1_1	A1_2	1:32:10-1:32:11	0	DEL	madd_1_1_2	93	11
madd_1_1	A1_2	1:32:11-1:32:12	0	DEL	madd_1_1_2	93	12
madd_1_1	A1_2	1:32:12-1:32:13	0	DEL	madd_1_1_2	93	13
madd_1_1	A1_2	1:32:13-1:32:14	0	DEL	madd_1_1_2	93	14
madd_1_1	A1_2	1:32:14-1:32:15	0	DEL	madd_1_1_2	93	15
madd_1_1	A1_2	1:32:15-1:32:16	0.0421843	DEL	madd_1_1_2	93	16
madd_1_1	A1_2	1:32:16-1:32:17	0.0379272	DEL	madd_1_1_2	93	17
madd_1_1	A1_2	1:32:17-1:32:18	0.0468284	DEL	madd_1_1_2	93	18
madd_1_1	A1_2	1:32:18-1:32:19	0.0294129	DEL	madd_1_1_2	93	19
madd_1_1	A1_2	1:32:19-1:32:20	0.0425713	DEL	madd_1_1_2	93	20
madd_1_1	A1_2	1:32:20-1:32:21	0.0030961	DEL	madd_1_1_2	93	21
madd_1_1	A1_2	1:32:21-1:32:22	0	DEL	madd_1_1_2	93	22
madd_1_1	A1_2	1:32:22-1:32:23	0.0170285	DEL	madd_1_1_2	93	23
madd_1_1	A1_2	1:32:23-1:32:24	0.00580518	DEL	madd_1_1_2	93	24
madd_1_1	A1_2	1:32:24-1:32:25	0.0294129	DEL	madd_1_1_2	93	25
madd_1_1	A1_2	1:32:25-1:32:26	0	DEL	madd_1_1_2	93	26
madd_1_1	A1_2	1:32:26-1:32:27	0.0212857	DEL	madd_1_1_2	93	27
madd_1_1	A1_2	1:32:27-1:32:28	0.0143194	DEL	madd_1_1_2	93	28
madd_1_1	A1_2	1:32:28-1:32:29	0.00735323	DEL	madd_1_1_2	93	29
madd_1_1	A1_2	1:32:29-1:32:30	0.0208986	DEL	madd_1_1_2	93	30
apbb1_1_2	A2_1	1:32:00-1:32:01	0.0961838	DEL	apbb1_1_2_1	93	1
apbb1_1_2	A2_1	1:32:01-1:32:02	0.0700935	DEL	apbb1_1_2_1	93	2
apbb1_1_2	A2_1	1:32:02-1:32:03	0.0490654	DEL	apbb1_1_2_1	93	3
apbb1_1_2	A2_1	1:32:03-1:32:04	0.0109034	DEL	apbb1_1_2_1	93	4
apbb1_1_2	A2_1	1:32:04-1:32:05	0.0397196	DEL	apbb1_1_2_1	93	5
apbb1_1_2	A2_1	1:32:05-1:32:06	0.0408879	DEL	apbb1_1_2_1	93	6
apbb1_1_2	A2_1	1:32:06-1:32:07	0.00155763	DEL	apbb1_1_2_1	93	7
apbb1_1_2	A2_1	1:32:07-1:32:08	0	DEL	apbb1_1_2_1	93	8
apbb1_1_2	A2_1	1:32:08-1:32:09	0.00311526	DEL	apbb1_1_2_1	93	9
apbb1_1_2	A2_1	1:32:09-1:32:10	0	DEL	apbb1_1_2_1	93	10
apbb1_1_2	A2_1	1:32:10-1:32:11	0.0132399	DEL	apbb1_1_2_1	93	11
apbb1_1_2	A2_1	1:32:11-1:32:12	0	DEL	apbb1_1_2_1	93	12
apbb1_1_2	A2_1	1:32:12-1:32:13	0.00778816	DEL	apbb1_1_2_1	93	13
apbb1_1_2	A2_1	1:32:13-1:32:14	0.0124611	DEL	apbb1_1_2_1	93	14
apbb1_1_2	A2_1	1:32:14-1:32:15	0.0194704	DEL	apbb1_1_2_1	93	15
apbb1_1_2	A2_1	1:32:15-1:32:16	0	DEL	apbb1_1_2_1	93	16
apbb1_1_2	A2_1	1:32:16-1:32:17	0	DEL	apbb1_1_2_1	93	17
apbb1_1_2	A2_1	1:32:17-1:32:18	0.0124611	DEL	apbb1_1_2_1	93	18
apbb1_1_2	A2_1	1:32:18-1:32:19	0.000778816	DEL	apbb1_1_2_1	93	19
apbb1_1_2	A2_1	1:32:19-1:32:20	0	DEL	apbb1_1_2_1	93	20
apbb1_1_2	A2_1	1:32:20-1:32:21	0	DEL	apbb1_1_2_1	93	21
apbb1_1_2	A2_1	1:32:21-1:32:22	0	DEL	apbb1_1_2_1	93	22
apbb1_1_2	A2_1	1:32:22-1:32:23	0	DEL	apbb1_1_2_1	93	23
apbb1_1_2	A2_1	1:32:23-1:32:24	0	DEL	apbb1_1_2_1	93	24
apbb1_1_2	A2_1	1:32:24-1:32:25	0	DEL	apbb1_1_2_1	93	25
apbb1_1_2	A2_1	1:32:25-1:32:26	0	DEL	apbb1_1_2_1	93	26
apbb1_1_2	A2_1	1:32:26-1:32:27	0	DEL	apbb1_1_2_1	93	27
apbb1_1_2	A2_1	1:32:27-1:32:28	0	DEL	apbb1_1_2_1	93	28
apbb1_1_2	A2_1	1:32:28-1:32:29	0	DEL	apbb1_1_2_1	93	29
apbb1_1_2	A2_1	1:32:29-1:32:30	0	DEL	apbb1_1_2_1	93	30
asap1b_7_2	A2_1	1:32:00-1:32:01	0.0514019	DEL	asap1b_7_2_1	93	1
asap1b_7_2	A2_1	1:32:01-1:32:02	0	DEL	asap1b_7_2_1	93	2
asap1b_7_2	A2_1	1:32:02-1:32:03	0	DEL	asap1b_7_2_1	93	3
asap1b_7_2	A2_1	1:32:03-1:32:04	0	DEL	asap1b_7_2_1	93	4
asap1b_7_2	A2_1	1:32:04-1:32:05	0	DEL	asap1b_7_2_1	93	5
asap1b_7_2	A2_1	1:32:05-1:32:06	0	DEL	asap1b_7_2_1	93	6
asap1b_7_2	A2_1	1:32:06-1:32:07	0	DEL	asap1b_7_2_1	93	7
asap1b_7_2	A2_1	1:32:07-1:32:08	0.0728193	DEL	asap1b_7_2_1	93	8
asap1b_7_2	A2_1	1:32:08-1:32:09	0.0354361	DEL	asap1b_7_2_1	93	9
asap1b_7_2	A2_1	1:32:09-1:32:10	0	DEL	asap1b_7_2_1	93	10
asap1b_7_2	A2_1	1:32:10-1:32:11	0	DEL	asap1b_7_2_1	93	11
asap1b_7_2	A2_1	1:32:11-1:32:12	0	DEL	asap1b_7_2_1	93	12
asap1b_7_2	A2_1	1:32:12-1:32:13	0	DEL	asap1b_7_2_1	93	13
asap1b_7_2	A2_1	1:32:13-1:32:14	0	DEL	asap1b_7_2_1	93	14
asap1b_7_2	A2_1	1:32:14-1:32:15	0	DEL	asap1b_7_2_1	93	15
asap1b_7_2	A2_1	1:32:15-1:32:16	0	DEL	asap1b_7_2_1	93	16
asap1b_7_2	A2_1	1:32:16-1:32:17	0	DEL	asap1b_7_2_1	93	17
asap1b_7_2	A2_1	1:32:17-1:32:18	0	DEL	asap1b_7_2_1	93	18
asap1b_7_2	A2_1	1:32:18-1:32:19	0	DEL	asap1b_7_2_1	93	19
asap1b_7_2	A2_1	1:32:19-1:32:20	0	DEL	asap1b_7_2_1	93	20
asap1b_7_2	A2_1	1:32:20-1:32:21	0	DEL	asap1b_7_2_1	93	21
asap1b_7_2	A2_1	1:32:21-1:32:22	0	DEL	asap1b_7_2_1	93	22
asap1b_7_2	A2_1	1:32:22-1:32:23	0	DEL	asap1b_7_2_1	93	23
asap1b_7_2	A2_1	1:32:23-1:32:24	0	DEL	asap1b_7_2_1	93	24
asap1b_7_2	A2_1	1:32:24-1:32:25	0	DEL	asap1b_7_2_1	93	25
asap1b_7_2	A2_1	1:32:25-1:32:26	0	DEL	asap1b_7_2_1	93	26
asap1b_7_2	A2_1	1:32:26-1:32:27	0.0116822	DEL	asap1b_7_2_1	93	27
asap1b_7_2	A2_1	1:32:27-1:32:28	0.0284268	DEL	asap1b_7_2_1	93	28
asap1b_7_2	A2_1	1:32:28-1:32:29	0	DEL	asap1b_7_2_1	93	29
asap1b_7_2	A2_1	1:32:29-1:32:30	0	DEL	asap1b_7_2_1	93	30
cdon_1_2	A2_1	1:32:00-1:32:01	0.029595	DEL	cdon_1_2_1	93	1
cdon_1_2	A2_1	1:32:01-1:32:02	0.0330997	DEL	cdon_1_2_1	93	2
cdon_1_2	A2_1	1:32:02-1:32:03	0.0229751	DEL	cdon_1_2_1	93	3
cdon_1_2	A2_1	1:32:03-1:32:04	0	DEL	cdon_1_2_1	93	4
cdon_1_2	A2_1	1:32:04-1:32:05	0.0284268	DEL	cdon_1_2_1	93	5
cdon_1_2	A2_1	1:32:05-1:32:06	0.0245327	DEL	cdon_1_2_1	93	6
cdon_1_2	A2_1	1:32:06-1:32:07	0.0315421	DEL	cdon_1_2_1	93	7
cdon_1_2	A2_1	1:32:07-1:32:08	0.029595	DEL	cdon_1_2_1	93	8
cdon_1_2	A2_1	1:32:08-1:32:09	0.0424455	DEL	cdon_1_2_1	93	9
cdon_1_2	A2_1	1:32:09-1:32:10	0.0167445	DEL	cdon_1_2_1	93	10
cdon_1_2	A2_1	1:32:10-1:32:11	0.0241433	DEL	cdon_1_2_1	93	11
cdon_1_2	A2_1	1:32:11-1:32:12	0.00155763	DEL	cdon_1_2_1	93	12
cdon_1_2	A2_1	1:32:12-1:32:13	0.0233645	DEL	cdon_1_2_1	93	13
cdon_1_2	A2_1	1:32:13-1:32:14	0.0253115	DEL	cdon_1_2_1	93	14
cdon_1_2	A2_1	1:32:14-1:32:15	0.00584112	DEL	cdon_1_2_1	93	15
cdon_1_2	A2_1	1:32:15-1:32:16	0.0350467	DEL	cdon_1_2_1	93	16
cdon_1_2	A2_1	1:32:16-1:32:17	0.0327103	DEL	cdon_1_2_1	93	17
cdon_1_2	A2_1	1:32:17-1:32:18	0.0144081	DEL	cdon_1_2_1	93	18
cdon_1_2	A2_1	1:32:18-1:32:19	0.0101246	DEL	cdon_1_2_1	93	19
cdon_1_2	A2_1	1:32:19-1:32:20	0.00934579	DEL	cdon_1_2_1	93	20
cdon_1_2	A2_1	1:32:20-1:32:21	0.0101246	DEL	cdon_1_2_1	93	21
cdon_1_2	A2_1	1:32:21-1:32:22	0.00700935	DEL	cdon_1_2_1	93	22
cdon_1_2	A2_1	1:32:22-1:32:23	0.017134	DEL	cdon_1_2_1	93	23
cdon_1_2	A2_1	1:32:23-1:32:24	0.0264798	DEL	cdon_1_2_1	93	24
cdon_1_2	A2_1	1:32:24-1:32:25	0.0144081	DEL	cdon_1_2_1	93	25
cdon_1_2	A2_1	1:32:25-1:32:26	0.027648	DEL	cdon_1_2_1	93	26
cdon_1_2	A2_1	1:32:26-1:32:27	0.0147975	DEL	cdon_1_2_1	93	27
cdon_1_2	A2_1	1:32:27-1:32:28	0.0319315	DEL	cdon_1_2_1	93	28
cdon_1_2	A2_1	1:32:28-1:32:29	0.0144081	DEL	cdon_1_2_1	93	29
cdon_1_2	A2_1	1:32:29-1:32:30	0.0186916	DEL	cdon_1_2_1	93	30
evi5b_3_1	A2_1	1:32:00-1:32:01	0.000389408	DEL	evi5b_3_1_1	93	1
evi5b_3_1	A2_1	1:32:01-1:32:02	0	DEL	evi5b_3_1_1	93	2
evi5b_3_1	A2_1	1:32:02-1:32:03	0	DEL	evi5b_3_1_1	93	3
evi5b_3_1	A2_1	1:32:03-1:32:04	0.000389408	DEL	evi5b_3_1_1	93	4
evi5b_3_1	A2_1	1:32:04-1:32:05	0	DEL	evi5b_3_1_1	93	5
evi5b_3_1	A2_1	1:32:05-1:32:06	0	DEL	evi5b_3_1_1	93	6
evi5b_3_1	A2_1	1:32:06-1:32:07	0.000778816	DEL	evi5b_3_1_1	93	7
evi5b_3_1	A2_1	1:32:07-1:32:08	0.0120717	DEL	evi5b_3_1_1	93	8
evi5b_3_1	A2_1	1:32:08-1:32:09	0.0167445	DEL	evi5b_3_1_1	93	9
evi5b_3_1	A2_1	1:32:09-1:32:10	0.00661994	DEL	evi5b_3_1_1	93	10
evi5b_3_1	A2_1	1:32:10-1:32:11	0.0303738	DEL	evi5b_3_1_1	93	11
evi5b_3_1	A2_1	1:32:11-1:32:12	0.00116822	DEL	evi5b_3_1_1	93	12
evi5b_3_1	A2_1	1:32:12-1:32:13	0.000389408	DEL	evi5b_3_1_1	93	13
evi5b_3_1	A2_1	1:32:13-1:32:14	0.00155763	DEL	evi5b_3_1_1	93	14
evi5b_3_1	A2_1	1:32:14-1:32:15	0.046729	DEL	evi5b_3_1_1	93	15
evi5b_3_1	A2_1	1:32:15-1:32:16	0.0272586	DEL	evi5b_3_1_1	93	16
evi5b_3_1	A2_1	1:32:16-1:32:17	0.0334891	DEL	evi5b_3_1_1	93	17
evi5b_3_1	A2_1	1:32:17-1:32:18	0.0183022	DEL	evi5b_3_1_1	93	18
evi5b_3_1	A2_1	1:32:18-1:32:19	0.0346573	DEL	evi5b_3_1_1	93	19
evi5b_3_1	A2_1	1:32:19-1:32:20	0.00155763	DEL	evi5b_3_1_1	93	20
evi5b_3_1	A2_1	1:32:20-1:32:21	0	DEL	evi5b_3_1_1	93	21
evi5b_3_1	A2_1	1:32:21-1:32:22	0	DEL	evi5b_3_1_1	93	22
evi5b_3_1	A2_1	1:32:22-1:32:23	0	DEL	evi5b_3_1_1	93	23
evi5b_3_1	A2_1	1:32:23-1:32:24	0	DEL	evi5b_3_1_1	93	24
evi5b_3_1	A2_1	1:32:24-1:32:25	0	DEL	evi5b_3_1_1	93	25
evi5b_3_1	A2_1	1:32:25-1:32:26	0	DEL	evi5b_3_1_1	93	26
evi5b_3_1	A2_1	1:32:26-1:32:27	0.00194704	DEL	evi5b_3_1_1	93	27
evi5b_3_1	A2_1	1:32:27-1:32:28	0	DEL	evi5b_3_1_1	93	28
evi5b_3_1	A2_1	1:32:28-1:32:29	0.021028	DEL	evi5b_3_1_1	93	29
evi5b_3_1	A2_1	1:32:29-1:32:30	0	DEL	evi5b_3_1_1	93	30
evi5b_6_5	A2_1	1:32:00-1:32:01	0.0728193	DEL	evi5b_6_5_1	93	1
evi5b_6_5	A2_1	1:32:01-1:32:02	0.0482866	DEL	evi5b_6_5_1	93	2
evi5b_6_5	A2_1	1:32:02-1:32:03	0.0502336	DEL	evi5b_6_5_1	93	3
evi5b_6_5	A2_1	1:32:03-1:32:04	0	DEL	evi5b_6_5_1	93	4
evi5b_6_5	A2_1	1:32:04-1:32:05	0.00350467	DEL	evi5b_6_5_1	93	5
evi5b_6_5	A2_1	1:32:05-1:32:06	0	DEL	evi5b_6_5_1	93	6
evi5b_6_5	A2_1	1:32:06-1:32:07	0	DEL	evi5b_6_5_1	93	7
evi5b_6_5	A2_1	1:32:07-1:32:08	0.000778816	DEL	evi5b_6_5_1	93	8
evi5b_6_5	A2_1	1:32:08-1:32:09	0.00311526	DEL	evi5b_6_5_1	93	9
evi5b_6_5	A2_1	1:32:09-1:32:10	0.000778816	DEL	evi5b_6_5_1	93	10
evi5b_6_5	A2_1	1:32:10-1:32:11	0.000778816	DEL	evi5b_6_5_1	93	11
evi5b_6_5	A2_1	1:32:11-1:32:12	0	DEL	evi5b_6_5_1	93	12
evi5b_6_5	A2_1	1:32:12-1:32:13	0.0159657	DEL	evi5b_6_5_1	93	13
evi5b_6_5	A2_1	1:32:13-1:32:14	0.00272586	DEL	evi5b_6_5_1	93	14
evi5b_6_5	A2_1	1:32:14-1:32:15	0	DEL	evi5b_6_5_1	93	15
evi5b_6_5	A2_1	1:32:15-1:32:16	0.00545171	DEL	evi5b_6_5_1	93	16
evi5b_6_5	A2_1	1:32:16-1:32:17	0.00545171	DEL	evi5b_6_5_1	93	17
evi5b_6_5	A2_1	1:32:17-1:32:18	0.000389408	DEL	evi5b_6_5_1	93	18
evi5b_6_5	A2_1	1:32:18-1:32:19	0.000778816	DEL	evi5b_6_5_1	93	19
evi5b_6_5	A2_1	1:32:19-1:32:20	0	DEL	evi5b_6_5_1	93	20
evi5b_6_5	A2_1	1:32:20-1:32:21	0	DEL	evi5b_6_5_1	93	21
evi5b_6_5	A2_1	1:32:21-1:32:22	0.00194704	DEL	evi5b_6_5_1	93	22
evi5b_6_5	A2_1	1:32:22-1:32:23	0.00155763	DEL	evi5b_6_5_1	93	23
evi5b_6_5	A2_1	1:32:23-1:32:24	0	DEL	evi5b_6_5_1	93	24
evi5b_6_5	A2_1	1:32:24-1:32:25	0	DEL	evi5b_6_5_1	93	25
evi5b_6_5	A2_1	1:32:25-1:32:26	0	DEL	evi5b_6_5_1	93	26
evi5b_6_5	A2_1	1:32:26-1:32:27	0	DEL	evi5b_6_5_1	93	27
evi5b_6_5	A2_1	1:32:27-1:32:28	0.00934579	DEL	evi5b_6_5_1	93	28
evi5b_6_5	A2_1	1:32:28-1:32:29	0.00856698	DEL	evi5b_6_5_1	93	29
evi5b_6_5	A2_1	1:32:29-1:32:30	0.00389408	DEL	evi5b_6_5_1	93	30
itsn1_3_2	A2_1	1:32:00-1:32:01	0.125	DEL	itsn1_3_2_1	93	1
itsn1_3_2	A2_1	1:32:01-1:32:02	0.055296	DEL	itsn1_3_2_1	93	2
itsn1_3_2	A2_1	1:32:02-1:32:03	0.0619159	DEL	itsn1_3_2_1	93	3
itsn1_3_2	A2_1	1:32:03-1:32:04	0.0284268	DEL	itsn1_3_2_1	93	4
itsn1_3_2	A2_1	1:32:04-1:32:05	0.00350467	DEL	itsn1_3_2_1	93	5
itsn1_3_2	A2_1	1:32:05-1:32:06	0.0443925	DEL	itsn1_3_2_1	93	6
itsn1_3_2	A2_1	1:32:06-1:32:07	0.069704	DEL	itsn1_3_2_1	93	7
itsn1_3_2	A2_1	1:32:07-1:32:08	0.0482866	DEL	itsn1_3_2_1	93	8
itsn1_3_2	A2_1	1:32:08-1:32:09	0.0249221	DEL	itsn1_3_2_1	93	9
itsn1_3_2	A2_1	1:32:09-1:32:10	0.0225857	DEL	itsn1_3_2_1	93	10
itsn1_3_2	A2_1	1:32:10-1:32:11	0.0167445	DEL	itsn1_3_2_1	93	11
itsn1_3_2	A2_1	1:32:11-1:32:12	0.00584112	DEL	itsn1_3_2_1	93	12
itsn1_3_2	A2_1	1:32:12-1:32:13	0.00805672	DEL	itsn1_3_2_1	93	13
itsn1_3_2	A2_1	1:32:13-1:32:14	0.00233645	DEL	itsn1_3_2_1	93	14
itsn1_3_2	A2_1	1:32:14-1:32:15	0.0229751	DEL	itsn1_3_2_1	93	15
itsn1_3_2	A2_1	1:32:15-1:32:16	0.0155763	DEL	itsn1_3_2_1	93	16
itsn1_3_2	A2_1	1:32:16-1:32:17	0.0112928	DEL	itsn1_3_2_1	93	17
itsn1_3_2	A2_1	1:32:17-1:32:18	0.019081	DEL	itsn1_3_2_1	93	18
itsn1_3_2	A2_1	1:32:18-1:32:19	0.0183022	DEL	itsn1_3_2_1	93	19
itsn1_3_2	A2_1	1:32:19-1:32:20	0.019081	DEL	itsn1_3_2_1	93	20
itsn1_3_2	A2_1	1:32:20-1:32:21	0.0046729	DEL	itsn1_3_2_1	93	21
itsn1_3_2	A2_1	1:32:21-1:32:22	0.0249221	DEL	itsn1_3_2_1	93	22
itsn1_3_2	A2_1	1:32:22-1:32:23	0.0046729	DEL	itsn1_3_2_1	93	23
itsn1_3_2	A2_1	1:32:23-1:32:24	0.00506231	DEL	itsn1_3_2_1	93	24
itsn1_3_2	A2_1	1:32:24-1:32:25	0.0159657	DEL	itsn1_3_2_1	93	25
itsn1_3_2	A2_1	1:32:25-1:32:26	0.0147975	DEL	itsn1_3_2_1	93	26
itsn1_3_2	A2_1	1:32:26-1:32:27	0.0183022	DEL	itsn1_3_2_1	93	27
itsn1_3_2	A2_1	1:32:27-1:32:28	0.00350467	DEL	itsn1_3_2_1	93	28
itsn1_3_2	A2_1	1:32:28-1:32:29	0.00194704	DEL	itsn1_3_2_1	93	29
itsn1_3_2	A2_1	1:32:29-1:32:30	0.00817757	DEL	itsn1_3_2_1	93	30
kif1b_1_2	A2_1	1:32:00-1:32:01	0.088785	DEL	kif1b_1_2_1	93	1
kif1b_1_2	A2_1	1:32:01-1:32:02	0.0685358	DEL	kif1b_1_2_1	93	2
kif1b_1_2	A2_1	1:32:02-1:32:03	0.0490654	DEL	kif1b_1_2_1	93	3
kif1b_1_2	A2_1	1:32:03-1:32:04	0.029595	DEL	kif1b_1_2_1	93	4
kif1b_1_2	A2_1	1:32:04-1:32:05	0.0292056	DEL	kif1b_1_2_1	93	5
kif1b_1_2	A2_1	1:32:05-1:32:06	0.0584112	DEL	kif1b_1_2_1	93	6
kif1b_1_2	A2_1	1:32:06-1:32:07	0.0323209	DEL	kif1b_1_2_1	93	7
kif1b_1_2	A2_1	1:32:07-1:32:08	0.0198598	DEL	kif1b_1_2_1	93	8
kif1b_1_2	A2_1	1:32:08-1:32:09	0.00116822	DEL	kif1b_1_2_1	93	9
kif1b_1_2	A2_1	1:32:09-1:32:10	0.0330997	DEL	kif1b_1_2_1	93	10
kif1b_1_2	A2_1	1:32:10-1:32:11	0.05919	DEL	kif1b_1_2_1	93	11
kif1b_1_2	A2_1	1:32:11-1:32:12	0.0151869	DEL	kif1b_1_2_1	93	12
kif1b_1_2	A2_1	1:32:12-1:32:13	0.017134	DEL	kif1b_1_2_1	93	13
kif1b_1_2	A2_1	1:32:13-1:32:14	0.0280374	DEL	kif1b_1_2_1	93	14
kif1b_1_2	A2_1	1:32:14-1:32:15	0.0288162	DEL	kif1b_1_2_1	93	15
kif1b_1_2	A2_1	1:32:15-1:32:16	0	DEL	kif1b_1_2_1	93	16
kif1b_1_2	A2_1	1:32:16-1:32:17	0.0097352	DEL	kif1b_1_2_1	93	17
kif1b_1_2	A2_1	1:32:17-1:32:18	0.0584112	DEL	kif1b_1_2_1	93	18
kif1b_1_2	A2_1	1:32:18-1:32:19	0.0366044	DEL	kif1b_1_2_1	93	19
kif1b_1_2	A2_1	1:32:19-1:32:20	0.0237539	DEL	kif1b_1_2_1	93	20
kif1b_1_2	A2_1	1:32:20-1:32:21	0.0280374	DEL	kif1b_1_2_1	93	21
kif1b_1_2	A2_1	1:32:21-1:32:22	0.0424455	DEL	kif1b_1_2_1	93	22
kif1b_1_2	A2_1	1:32:22-1:32:23	0.00545171	DEL	kif1b_1_2_1	93	23
kif1b_1_2	A2_1	1:32:23-1:32:24	0	DEL	kif1b_1_2_1	93	24
kif1b_1_2	A2_1	1:32:24-1:32:25	0.0214174	DEL	kif1b_1_2_1	93	25
kif1b_1_2	A2_1	1:32:25-1:32:26	0	DEL	kif1b_1_2_1	93	26
kif1b_1_2	A2_1	1:32:26-1:32:27	0.0221963	DEL	kif1b_1_2_1	93	27
kif1b_1_2	A2_1	1:32:27-1:32:28	0.0128505	DEL	kif1b_1_2_1	93	28
kif1b_1_2	A2_1	1:32:28-1:32:29	0.0315421	DEL	kif1b_1_2_1	93	29
kif1b_1_2	A2_1	1:32:29-1:32:30	0.0459502	DEL	kif1b_1_2_1	93	30
shank3a_2_5	A2_1	1:32:00-1:32:01	0.0354361	DEL	shank3a_2_5_1	93	1
shank3a_2_5	A2_1	1:32:01-1:32:02	0.0630841	DEL	shank3a_2_5_1	93	2
shank3a_2_5	A2_1	1:32:02-1:32:03	0.0408879	DEL	shank3a_2_5_1	93	3
shank3a_2_5	A2_1	1:32:03-1:32:04	0.0428349	DEL	shank3a_2_5_1	93	4
shank3a_2_5	A2_1	1:32:04-1:32:05	0.0369938	DEL	shank3a_2_5_1	93	5
shank3a_2_5	A2_1	1:32:05-1:32:06	0.0229751	DEL	shank3a_2_5_1	93	6
shank3a_2_5	A2_1	1:32:06-1:32:07	0.0225857	DEL	shank3a_2_5_1	93	7
shank3a_2_5	A2_1	1:32:07-1:32:08	0.0459502	DEL	shank3a_2_5_1	93	8
shank3a_2_5	A2_1	1:32:08-1:32:09	0.0369938	DEL	shank3a_2_5_1	93	9
shank3a_2_5	A2_1	1:32:09-1:32:10	0.017134	DEL	shank3a_2_5_1	93	10
shank3a_2_5	A2_1	1:32:10-1:32:11	0.0272586	DEL	shank3a_2_5_1	93	11
shank3a_2_5	A2_1	1:32:11-1:32:12	0.0397196	DEL	shank3a_2_5_1	93	12
shank3a_2_5	A2_1	1:32:12-1:32:13	0.0311526	DEL	shank3a_2_5_1	93	13
shank3a_2_5	A2_1	1:32:13-1:32:14	0.0416667	DEL	shank3a_2_5_1	93	14
shank3a_2_5	A2_1	1:32:14-1:32:15	0.0506231	DEL	shank3a_2_5_1	93	15
shank3a_2_5	A2_1	1:32:15-1:32:16	0.0638629	DEL	shank3a_2_5_1	93	16
shank3a_2_5	A2_1	1:32:16-1:32:17	0.0436137	DEL	shank3a_2_5_1	93	17
shank3a_2_5	A2_1	1:32:17-1:32:18	0.0615265	DEL	shank3a_2_5_1	93	18
shank3a_2_5	A2_1	1:32:18-1:32:19	0.0159657	DEL	shank3a_2_5_1	93	19
shank3a_2_5	A2_1	1:32:19-1:32:20	0.0482866	DEL	shank3a_2_5_1	93	20
shank3a_2_5	A2_1	1:32:20-1:32:21	0.0619159	DEL	shank3a_2_5_1	93	21
shank3a_2_5	A2_1	1:32:21-1:32:22	0.00817757	DEL	shank3a_2_5_1	93	22
shank3a_2_5	A2_1	1:32:22-1:32:23	0.0225857	DEL	shank3a_2_5_1	93	23
shank3a_2_5	A2_1	1:32:23-1:32:24	0.010514	DEL	shank3a_2_5_1	93	24
shank3a_2_5	A2_1	1:32:24-1:32:25	0.0338785	DEL	shank3a_2_5_1	93	25
shank3a_2_5	A2_1	1:32:25-1:32:26	0.0218069	DEL	shank3a_2_5_1	93	26
shank3a_2_5	A2_1	1:32:26-1:32:27	0.0202492	DEL	shank3a_2_5_1	93	27
shank3a_2_5	A2_1	1:32:27-1:32:28	0.0525701	DEL	shank3a_2_5_1	93	28
shank3a_2_5	A2_1	1:32:28-1:32:29	0.0253115	DEL	shank3a_2_5_1	93	29
shank3a_2_5	A2_1	1:32:29-1:32:30	0.0397196	DEL	shank3a_2_5_1	93	30
shank3b_1_2	A2_1	1:32:00-1:32:01	0.0891745	DEL	shank3b_1_2_1	93	1
shank3b_1_2	A2_1	1:32:01-1:32:02	0.100078	DEL	shank3b_1_2_1	93	2
shank3b_1_2	A2_1	1:32:02-1:32:03	0.0385514	DEL	shank3b_1_2_1	93	3
shank3b_1_2	A2_1	1:32:03-1:32:04	0	DEL	shank3b_1_2_1	93	4
shank3b_1_2	A2_1	1:32:04-1:32:05	0.00584112	DEL	shank3b_1_2_1	93	5
shank3b_1_2	A2_1	1:32:05-1:32:06	0.0284268	DEL	shank3b_1_2_1	93	6
shank3b_1_2	A2_1	1:32:06-1:32:07	0.019081	DEL	shank3b_1_2_1	93	7
shank3b_1_2	A2_1	1:32:07-1:32:08	0.0183022	DEL	shank3b_1_2_1	93	8
shank3b_1_2	A2_1	1:32:08-1:32:09	0.0303738	DEL	shank3b_1_2_1	93	9
shank3b_1_2	A2_1	1:32:09-1:32:10	0.0218069	DEL	shank3b_1_2_1	93	10
shank3b_1_2	A2_1	1:32:10-1:32:11	0.0167445	DEL	shank3b_1_2_1	93	11
shank3b_1_2	A2_1	1:32:11-1:32:12	0.0260903	DEL	shank3b_1_2_1	93	12
shank3b_1_2	A2_1	1:32:12-1:32:13	0.0186916	DEL	shank3b_1_2_1	93	13
shank3b_1_2	A2_1	1:32:13-1:32:14	0.0124611	DEL	shank3b_1_2_1	93	14
shank3b_1_2	A2_1	1:32:14-1:32:15	0.0186916	DEL	shank3b_1_2_1	93	15
shank3b_1_2	A2_1	1:32:15-1:32:16	0.0225857	DEL	shank3b_1_2_1	93	16
shank3b_1_2	A2_1	1:32:16-1:32:17	0.00700935	DEL	shank3b_1_2_1	93	17
shank3b_1_2	A2_1	1:32:17-1:32:18	0.00545171	DEL	shank3b_1_2_1	93	18
shank3b_1_2	A2_1	1:32:18-1:32:19	0.000778816	DEL	shank3b_1_2_1	93	19
shank3b_1_2	A2_1	1:32:19-1:32:20	0.0101246	DEL	shank3b_1_2_1	93	20
shank3b_1_2	A2_1	1:32:20-1:32:21	0.00739875	DEL	shank3b_1_2_1	93	21
shank3b_1_2	A2_1	1:32:21-1:32:22	0.0120717	DEL	shank3b_1_2_1	93	22
shank3b_1_2	A2_1	1:32:22-1:32:23	0.00389408	DEL	shank3b_1_2_1	93	23
shank3b_1_2	A2_1	1:32:23-1:32:24	0.00584112	DEL	shank3b_1_2_1	93	24
shank3b_1_2	A2_1	1:32:24-1:32:25	0.00817757	DEL	shank3b_1_2_1	93	25
shank3b_1_2	A2_1	1:32:25-1:32:26	0	DEL	shank3b_1_2_1	93	26
shank3b_1_2	A2_1	1:32:26-1:32:27	0	DEL	shank3b_1_2_1	93	27
shank3b_1_2	A2_1	1:32:27-1:32:28	0	DEL	shank3b_1_2_1	93	28
shank3b_1_2	A2_1	1:32:28-1:32:29	0	DEL	shank3b_1_2_1	93	29
shank3b_1_2	A2_1	1:32:29-1:32:30	0	DEL	shank3b_1_2_1	93	30
shank3b_1_3	A2_1	1:32:00-1:32:01	0.046729	DEL	shank3b_1_3_1	93	1
shank3b_1_3	A2_1	1:32:01-1:32:02	0	DEL	shank3b_1_3_1	93	2
shank3b_1_3	A2_1	1:32:02-1:32:03	0.0268692	DEL	shank3b_1_3_1	93	3
shank3b_1_3	A2_1	1:32:03-1:32:04	0	DEL	shank3b_1_3_1	93	4
shank3b_1_3	A2_1	1:32:04-1:32:05	0	DEL	shank3b_1_3_1	93	5
shank3b_1_3	A2_1	1:32:05-1:32:06	0	DEL	shank3b_1_3_1	93	6
shank3b_1_3	A2_1	1:32:06-1:32:07	0.00194704	DEL	shank3b_1_3_1	93	7
shank3b_1_3	A2_1	1:32:07-1:32:08	0	DEL	shank3b_1_3_1	93	8
shank3b_1_3	A2_1	1:32:08-1:32:09	0	DEL	shank3b_1_3_1	93	9
shank3b_1_3	A2_1	1:32:09-1:32:10	0	DEL	shank3b_1_3_1	93	10
shank3b_1_3	A2_1	1:32:10-1:32:11	0	DEL	shank3b_1_3_1	93	11
shank3b_1_3	A2_1	1:32:11-1:32:12	0.0179128	DEL	shank3b_1_3_1	93	12
shank3b_1_3	A2_1	1:32:12-1:32:13	0	DEL	shank3b_1_3_1	93	13
shank3b_1_3	A2_1	1:32:13-1:32:14	0.00233645	DEL	shank3b_1_3_1	93	14
shank3b_1_3	A2_1	1:32:14-1:32:15	0.0116822	DEL	shank3b_1_3_1	93	15
shank3b_1_3	A2_1	1:32:15-1:32:16	0	DEL	shank3b_1_3_1	93	16
shank3b_1_3	A2_1	1:32:16-1:32:17	0	DEL	shank3b_1_3_1	93	17
shank3b_1_3	A2_1	1:32:17-1:32:18	0	DEL	shank3b_1_3_1	93	18
shank3b_1_3	A2_1	1:32:18-1:32:19	0.0183022	DEL	shank3b_1_3_1	93	19
shank3b_1_3	A2_1	1:32:19-1:32:20	0.00584112	DEL	shank3b_1_3_1	93	20
shank3b_1_3	A2_1	1:32:20-1:32:21	0	DEL	shank3b_1_3_1	93	21
shank3b_1_3	A2_1	1:32:21-1:32:22	0	DEL	shank3b_1_3_1	93	22
shank3b_1_3	A2_1	1:32:22-1:32:23	0.00311526	DEL	shank3b_1_3_1	93	23
shank3b_1_3	A2_1	1:32:23-1:32:24	0.000778816	DEL	shank3b_1_3_1	93	24
shank3b_1_3	A2_1	1:32:24-1:32:25	0	DEL	shank3b_1_3_1	93	25
shank3b_1_3	A2_1	1:32:25-1:32:26	0	DEL	shank3b_1_3_1	93	26
shank3b_1_3	A2_1	1:32:26-1:32:27	0.000778816	DEL	shank3b_1_3_1	93	27
shank3b_1_3	A2_1	1:32:27-1:32:28	0.00700935	DEL	shank3b_1_3_1	93	28
shank3b_1_3	A2_1	1:32:28-1:32:29	0	DEL	shank3b_1_3_1	93	29
shank3b_1_3	A2_1	1:32:29-1:32:30	0	DEL	shank3b_1_3_1	93	30
vav2_1_2	A2_1	1:32:00-1:32:01	0.084891	DEL	vav2_1_2_1	93	1
vav2_1_2	A2_1	1:32:01-1:32:02	0.118769	DEL	vav2_1_2_1	93	2
vav2_1_2	A2_1	1:32:02-1:32:03	0.0817757	DEL	vav2_1_2_1	93	3
vav2_1_2	A2_1	1:32:03-1:32:04	0.06581	DEL	vav2_1_2_1	93	4
vav2_1_2	A2_1	1:32:04-1:32:05	0.057243	DEL	vav2_1_2_1	93	5
vav2_1_2	A2_1	1:32:05-1:32:06	0.0330997	DEL	vav2_1_2_1	93	6
vav2_1_2	A2_1	1:32:06-1:32:07	0.0650312	DEL	vav2_1_2_1	93	7
vav2_1_2	A2_1	1:32:07-1:32:08	0.0260903	DEL	vav2_1_2_1	93	8
vav2_1_2	A2_1	1:32:08-1:32:09	0.0307632	DEL	vav2_1_2_1	93	9
vav2_1_2	A2_1	1:32:09-1:32:10	0.0373832	DEL	vav2_1_2_1	93	10
vav2_1_2	A2_1	1:32:10-1:32:11	0.0716511	DEL	vav2_1_2_1	93	11
vav2_1_2	A2_1	1:32:11-1:32:12	0.0626947	DEL	vav2_1_2_1	93	12
vav2_1_2	A2_1	1:32:12-1:32:13	0.0463396	DEL	vav2_1_2_1	93	13
vav2_1_2	A2_1	1:32:13-1:32:14	0.0366044	DEL	vav2_1_2_1	93	14
vav2_1_2	A2_1	1:32:14-1:32:15	0.0369938	DEL	vav2_1_2_1	93	15
vav2_1_2	A2_1	1:32:15-1:32:16	0.0393302	DEL	vav2_1_2_1	93	16
vav2_1_2	A2_1	1:32:16-1:32:17	0.0443925	DEL	vav2_1_2_1	93	17
vav2_1_2	A2_1	1:32:17-1:32:18	0.0389408	DEL	vav2_1_2_1	93	18
vav2_1_2	A2_1	1:32:18-1:32:19	0.027648	DEL	vav2_1_2_1	93	19
vav2_1_2	A2_1	1:32:19-1:32:20	0.0327103	DEL	vav2_1_2_1	93	20
vav2_1_2	A2_1	1:32:20-1:32:21	0.0315421	DEL	vav2_1_2_1	93	21
vav2_1_2	A2_1	1:32:21-1:32:22	0.0303738	DEL	vav2_1_2_1	93	22
vav2_1_2	A2_1	1:32:22-1:32:23	0.0202492	DEL	vav2_1_2_1	93	23
vav2_1_2	A2_1	1:32:23-1:32:24	0.0179128	DEL	vav2_1_2_1	93	24
vav2_1_2	A2_1	1:32:24-1:32:25	0.00194704	DEL	vav2_1_2_1	93	25
vav2_1_2	A2_1	1:32:25-1:32:26	0.055296	DEL	vav2_1_2_1	93	26
vav2_1_2	A2_1	1:32:26-1:32:27	0.0346573	DEL	vav2_1_2_1	93	27
vav2_1_2	A2_1	1:32:27-1:32:28	0.0327103	DEL	vav2_1_2_1	93	28
vav2_1_2	A2_1	1:32:28-1:32:29	0.0272586	DEL	vav2_1_2_1	93	29
vav2_1_2	A2_1	1:32:29-1:32:30	0.0373832	DEL	vav2_1_2_1	93	30
reln_2_1	A2_3	1:32:00-1:32:01	0.0728193	DEL	reln_2_1_3	93	1
reln_2_1	A2_3	1:32:01-1:32:02	0.0798287	DEL	reln_2_1_3	93	2
reln_2_1	A2_3	1:32:02-1:32:03	0.0845016	DEL	reln_2_1_3	93	3
reln_2_1	A2_3	1:32:03-1:32:04	0.0642523	DEL	reln_2_1_3	93	4
reln_2_1	A2_3	1:32:04-1:32:05	0.0720405	DEL	reln_2_1_3	93	5
reln_2_1	A2_3	1:32:05-1:32:06	0.0455607	DEL	reln_2_1_3	93	6
reln_2_1	A2_3	1:32:06-1:32:07	0.0603583	DEL	reln_2_1_3	93	7
reln_2_1	A2_3	1:32:07-1:32:08	0.0307632	DEL	reln_2_1_3	93	8
reln_2_1	A2_3	1:32:08-1:32:09	0.0626947	DEL	reln_2_1_3	93	9
reln_2_1	A2_3	1:32:09-1:32:10	0.0463396	DEL	reln_2_1_3	93	10
reln_2_1	A2_3	1:32:10-1:32:11	0.0046729	DEL	reln_2_1_3	93	11
reln_2_1	A2_3	1:32:11-1:32:12	0.00805672	DEL	reln_2_1_3	93	12
reln_2_1	A2_3	1:32:12-1:32:13	0.0385514	DEL	reln_2_1_3	93	13
reln_2_1	A2_3	1:32:13-1:32:14	0.0424455	DEL	reln_2_1_3	93	14
reln_2_1	A2_3	1:32:14-1:32:15	0	DEL	reln_2_1_3	93	15
reln_2_1	A2_3	1:32:15-1:32:16	0.027648	DEL	reln_2_1_3	93	16
reln_2_1	A2_3	1:32:16-1:32:17	0.0354361	DEL	reln_2_1_3	93	17
reln_2_1	A2_3	1:32:17-1:32:18	0.00116822	DEL	reln_2_1_3	93	18
reln_2_1	A2_3	1:32:18-1:32:19	0	DEL	reln_2_1_3	93	19
reln_2_1	A2_3	1:32:19-1:32:20	0.000778816	DEL	reln_2_1_3	93	20
reln_2_1	A2_3	1:32:20-1:32:21	0.00661994	DEL	reln_2_1_3	93	21
reln_2_1	A2_3	1:32:21-1:32:22	0.00934579	DEL	reln_2_1_3	93	22
reln_2_1	A2_3	1:32:22-1:32:23	0.0097352	DEL	reln_2_1_3	93	23
reln_2_1	A2_3	1:32:23-1:32:24	0.00856698	DEL	reln_2_1_3	93	24
reln_2_1	A2_3	1:32:24-1:32:25	0.0155763	DEL	reln_2_1_3	93	25
reln_2_1	A2_3	1:32:25-1:32:26	0	DEL	reln_2_1_3	93	26
reln_2_1	A2_3	1:32:26-1:32:27	0.0307632	DEL	reln_2_1_3	93	27
reln_2_1	A2_3	1:32:27-1:32:28	0.0350467	DEL	reln_2_1_3	93	28
reln_2_1	A2_3	1:32:28-1:32:29	0.0116822	DEL	reln_2_1_3	93	29
reln_2_1	A2_3	1:32:29-1:32:30	0.00155763	DEL	reln_2_1_3	93	30
vav2_1_1	A2_3	1:32:00-1:32:01	0.0802181	DEL	vav2_1_1_3	93	1
vav2_1_1	A2_3	1:32:01-1:32:02	0.0802181	DEL	vav2_1_1_3	93	2
vav2_1_1	A2_3	1:32:02-1:32:03	0.0899533	DEL	vav2_1_1_3	93	3
vav2_1_1	A2_3	1:32:03-1:32:04	0.0545171	DEL	vav2_1_1_3	93	4
vav2_1_1	A2_3	1:32:04-1:32:05	0.038162	DEL	vav2_1_1_3	93	5
vav2_1_1	A2_3	1:32:05-1:32:06	0.0346573	DEL	vav2_1_1_3	93	6
vav2_1_1	A2_3	1:32:06-1:32:07	0.0584112	DEL	vav2_1_1_3	93	7
vav2_1_1	A2_3	1:32:07-1:32:08	0	DEL	vav2_1_1_3	93	8
vav2_1_1	A2_3	1:32:08-1:32:09	0	DEL	vav2_1_1_3	93	9
vav2_1_1	A2_3	1:32:09-1:32:10	0	DEL	vav2_1_1_3	93	10
vav2_1_1	A2_3	1:32:10-1:32:11	0	DEL	vav2_1_1_3	93	11
vav2_1_1	A2_3	1:32:11-1:32:12	0.0414921	DEL	vav2_1_1_3	93	12
vav2_1_1	A2_3	1:32:12-1:32:13	0	DEL	vav2_1_1_3	93	13
vav2_1_1	A2_3	1:32:13-1:32:14	0.0646417	DEL	vav2_1_1_3	93	14
vav2_1_1	A2_3	1:32:14-1:32:15	0.0681464	DEL	vav2_1_1_3	93	15
vav2_1_1	A2_3	1:32:15-1:32:16	0	DEL	vav2_1_1_3	93	16
vav2_1_1	A2_3	1:32:16-1:32:17	0	DEL	vav2_1_1_3	93	17
vav2_1_1	A2_3	1:32:17-1:32:18	0	DEL	vav2_1_1_3	93	18
vav2_1_1	A2_3	1:32:18-1:32:19	0	DEL	vav2_1_1_3	93	19
vav2_1_1	A2_3	1:32:19-1:32:20	0	DEL	vav2_1_1_3	93	20
vav2_1_1	A2_3	1:32:20-1:32:21	0	DEL	vav2_1_1_3	93	21
vav2_1_1	A2_3	1:32:21-1:32:22	0	DEL	vav2_1_1_3	93	22
vav2_1_1	A2_3	1:32:22-1:32:23	0	DEL	vav2_1_1_3	93	23
vav2_1_1	A2_3	1:32:23-1:32:24	0	DEL	vav2_1_1_3	93	24
vav2_1_1	A2_3	1:32:24-1:32:25	0	DEL	vav2_1_1_3	93	25
vav2_1_1	A2_3	1:32:25-1:32:26	0	DEL	vav2_1_1_3	93	26
vav2_1_1	A2_3	1:32:26-1:32:27	0	DEL	vav2_1_1_3	93	27
vav2_1_1	A2_3	1:32:27-1:32:28	0	DEL	vav2_1_1_3	93	28
vav2_1_1	A2_3	1:32:28-1:32:29	0	DEL	vav2_1_1_3	93	29
vav2_1_1	A2_3	1:32:29-1:32:30	0	DEL	vav2_1_1_3	93	30
ap1g1_1_1	A3_1	1:32:00-1:32:01	0.0755452	DEL	ap1g1_1_1_1	93	1
ap1g1_1_1	A3_1	1:32:01-1:32:02	0.0899533	DEL	ap1g1_1_1_1	93	2
ap1g1_1_1	A3_1	1:32:02-1:32:03	0.0595794	DEL	ap1g1_1_1_1	93	3
ap1g1_1_1	A3_1	1:32:03-1:32:04	0.0124611	DEL	ap1g1_1_1_1	93	4
ap1g1_1_1	A3_1	1:32:04-1:32:05	0.0245327	DEL	ap1g1_1_1_1	93	5
ap1g1_1_1	A3_1	1:32:05-1:32:06	0.000778816	DEL	ap1g1_1_1_1	93	6
ap1g1_1_1	A3_1	1:32:06-1:32:07	0.0101246	DEL	ap1g1_1_1_1	93	7
ap1g1_1_1	A3_1	1:32:07-1:32:08	0	DEL	ap1g1_1_1_1	93	8
ap1g1_1_1	A3_1	1:32:08-1:32:09	0	DEL	ap1g1_1_1_1	93	9
ap1g1_1_1	A3_1	1:32:09-1:32:10	0	DEL	ap1g1_1_1_1	93	10
ap1g1_1_1	A3_1	1:32:10-1:32:11	0.00272586	DEL	ap1g1_1_1_1	93	11
ap1g1_1_1	A3_1	1:32:11-1:32:12	0.0218069	DEL	ap1g1_1_1_1	93	12
ap1g1_1_1	A3_1	1:32:12-1:32:13	0.00116822	DEL	ap1g1_1_1_1	93	13
ap1g1_1_1	A3_1	1:32:13-1:32:14	0.000778816	DEL	ap1g1_1_1_1	93	14
ap1g1_1_1	A3_1	1:32:14-1:32:15	0.00155763	DEL	ap1g1_1_1_1	93	15
ap1g1_1_1	A3_1	1:32:15-1:32:16	0	DEL	ap1g1_1_1_1	93	16
ap1g1_1_1	A3_1	1:32:16-1:32:17	0	DEL	ap1g1_1_1_1	93	17
ap1g1_1_1	A3_1	1:32:17-1:32:18	0	DEL	ap1g1_1_1_1	93	18
ap1g1_1_1	A3_1	1:32:18-1:32:19	0	DEL	ap1g1_1_1_1	93	19
ap1g1_1_1	A3_1	1:32:19-1:32:20	0	DEL	ap1g1_1_1_1	93	20
ap1g1_1_1	A3_1	1:32:20-1:32:21	0	DEL	ap1g1_1_1_1	93	21
ap1g1_1_1	A3_1	1:32:21-1:32:22	0	DEL	ap1g1_1_1_1	93	22
ap1g1_1_1	A3_1	1:32:22-1:32:23	0	DEL	ap1g1_1_1_1	93	23
ap1g1_1_1	A3_1	1:32:23-1:32:24	0	DEL	ap1g1_1_1_1	93	24
ap1g1_1_1	A3_1	1:32:24-1:32:25	0	DEL	ap1g1_1_1_1	93	25
ap1g1_1_1	A3_1	1:32:25-1:32:26	0	DEL	ap1g1_1_1_1	93	26
ap1g1_1_1	A3_1	1:32:26-1:32:27	0	DEL	ap1g1_1_1_1	93	27
ap1g1_1_1	A3_1	1:32:27-1:32:28	0	DEL	ap1g1_1_1_1	93	28
ap1g1_1_1	A3_1	1:32:28-1:32:29	0	DEL	ap1g1_1_1_1	93	29
ap1g1_1_1	A3_1	1:32:29-1:32:30	0	DEL	ap1g1_1_1_1	93	30
asap1b_7_2	A3_1	1:32:00-1:32:01	0.097352	DEL	asap1b_7_2_1	93	1
asap1b_7_2	A3_1	1:32:01-1:32:02	0.0852804	DEL	asap1b_7_2_1	93	2
asap1b_7_2	A3_1	1:32:02-1:32:03	0.00194704	DEL	asap1b_7_2_1	93	3
asap1b_7_2	A3_1	1:32:03-1:32:04	0.00311526	DEL	asap1b_7_2_1	93	4
asap1b_7_2	A3_1	1:32:04-1:32:05	0	DEL	asap1b_7_2_1	93	5
asap1b_7_2	A3_1	1:32:05-1:32:06	0	DEL	asap1b_7_2_1	93	6
asap1b_7_2	A3_1	1:32:06-1:32:07	0	DEL	asap1b_7_2_1	93	7
asap1b_7_2	A3_1	1:32:07-1:32:08	0	DEL	asap1b_7_2_1	93	8
asap1b_7_2	A3_1	1:32:08-1:32:09	0	DEL	asap1b_7_2_1	93	9
asap1b_7_2	A3_1	1:32:09-1:32:10	0	DEL	asap1b_7_2_1	93	10
asap1b_7_2	A3_1	1:32:10-1:32:11	0.00506231	DEL	asap1b_7_2_1	93	11
asap1b_7_2	A3_1	1:32:11-1:32:12	0.00661994	DEL	asap1b_7_2_1	93	12
asap1b_7_2	A3_1	1:32:12-1:32:13	0.00350467	DEL	asap1b_7_2_1	93	13
asap1b_7_2	A3_1	1:32:13-1:32:14	0.00700935	DEL	asap1b_7_2_1	93	14
asap1b_7_2	A3_1	1:32:14-1:32:15	0.00778816	DEL	asap1b_7_2_1	93	15
asap1b_7_2	A3_1	1:32:15-1:32:16	0.0109034	DEL	asap1b_7_2_1	93	16
asap1b_7_2	A3_1	1:32:16-1:32:17	0	DEL	asap1b_7_2_1	93	17
asap1b_7_2	A3_1	1:32:17-1:32:18	0	DEL	asap1b_7_2_1	93	18
asap1b_7_2	A3_1	1:32:18-1:32:19	0	DEL	asap1b_7_2_1	93	19
asap1b_7_2	A3_1	1:32:19-1:32:20	0.0046729	DEL	asap1b_7_2_1	93	20
asap1b_7_2	A3_1	1:32:20-1:32:21	0	DEL	asap1b_7_2_1	93	21
asap1b_7_2	A3_1	1:32:21-1:32:22	0	DEL	asap1b_7_2_1	93	22
asap1b_7_2	A3_1	1:32:22-1:32:23	0	DEL	asap1b_7_2_1	93	23
asap1b_7_2	A3_1	1:32:23-1:32:24	0.00389408	DEL	asap1b_7_2_1	93	24
asap1b_7_2	A3_1	1:32:24-1:32:25	0	DEL	asap1b_7_2_1	93	25
asap1b_7_2	A3_1	1:32:25-1:32:26	0.00233645	DEL	asap1b_7_2_1	93	26
asap1b_7_2	A3_1	1:32:26-1:32:27	0.0253115	DEL	asap1b_7_2_1	93	27
asap1b_7_2	A3_1	1:32:27-1:32:28	0	DEL	asap1b_7_2_1	93	28
asap1b_7_2	A3_1	1:32:28-1:32:29	0.00584112	DEL	asap1b_7_2_1	93	29
asap1b_7_2	A3_1	1:32:29-1:32:30	0	DEL	asap1b_7_2_1	93	30
evi5b_6_6	A3_1	1:32:00-1:32:01	0.121106	DEL	evi5b_6_6_1	93	1
evi5b_6_6	A3_1	1:32:01-1:32:02	0.0778816	DEL	evi5b_6_6_1	93	2
evi5b_6_6	A3_1	1:32:02-1:32:03	0.00856698	DEL	evi5b_6_6_1	93	3
evi5b_6_6	A3_1	1:32:03-1:32:04	0	DEL	evi5b_6_6_1	93	4
evi5b_6_6	A3_1	1:32:04-1:32:05	0.00350467	DEL	evi5b_6_6_1	93	5
evi5b_6_6	A3_1	1:32:05-1:32:06	0.00778816	DEL	evi5b_6_6_1	93	6
evi5b_6_6	A3_1	1:32:06-1:32:07	0.00506231	DEL	evi5b_6_6_1	93	7
evi5b_6_6	A3_1	1:32:07-1:32:08	0	DEL	evi5b_6_6_1	93	8
evi5b_6_6	A3_1	1:32:08-1:32:09	0	DEL	evi5b_6_6_1	93	9
evi5b_6_6	A3_1	1:32:09-1:32:10	0	DEL	evi5b_6_6_1	93	10
evi5b_6_6	A3_1	1:32:10-1:32:11	0	DEL	evi5b_6_6_1	93	11
evi5b_6_6	A3_1	1:32:11-1:32:12	0	DEL	evi5b_6_6_1	93	12
evi5b_6_6	A3_1	1:32:12-1:32:13	0.0120717	DEL	evi5b_6_6_1	93	13
evi5b_6_6	A3_1	1:32:13-1:32:14	0.00350467	DEL	evi5b_6_6_1	93	14
evi5b_6_6	A3_1	1:32:14-1:32:15	0	DEL	evi5b_6_6_1	93	15
evi5b_6_6	A3_1	1:32:15-1:32:16	0.00661994	DEL	evi5b_6_6_1	93	16
evi5b_6_6	A3_1	1:32:16-1:32:17	0.00194704	DEL	evi5b_6_6_1	93	17
evi5b_6_6	A3_1	1:32:17-1:32:18	0.0140187	DEL	evi5b_6_6_1	93	18
evi5b_6_6	A3_1	1:32:18-1:32:19	0	DEL	evi5b_6_6_1	93	19
evi5b_6_6	A3_1	1:32:19-1:32:20	0.00545171	DEL	evi5b_6_6_1	93	20
evi5b_6_6	A3_1	1:32:20-1:32:21	0.00116822	DEL	evi5b_6_6_1	93	21
evi5b_6_6	A3_1	1:32:21-1:32:22	0.00856698	DEL	evi5b_6_6_1	93	22
evi5b_6_6	A3_1	1:32:22-1:32:23	0.000389408	DEL	evi5b_6_6_1	93	23
evi5b_6_6	A3_1	1:32:23-1:32:24	0.00116822	DEL	evi5b_6_6_1	93	24
evi5b_6_6	A3_1	1:32:24-1:32:25	0	DEL	evi5b_6_6_1	93	25
evi5b_6_6	A3_1	1:32:25-1:32:26	0.00233645	DEL	evi5b_6_6_1	93	26
evi5b_6_6	A3_1	1:32:26-1:32:27	0.0109034	DEL	evi5b_6_6_1	93	27
evi5b_6_6	A3_1	1:32:27-1:32:28	0.00272586	DEL	evi5b_6_6_1	93	28
evi5b_6_6	A3_1	1:32:28-1:32:29	0	DEL	evi5b_6_6_1	93	29
evi5b_6_6	A3_1	1:32:29-1:32:30	0	DEL	evi5b_6_6_1	93	30
gli2b_1_1	A3_1	1:32:00-1:32:01	0.10514	DEL	gli2b_1_1_1	93	1
gli2b_1_1	A3_1	1:32:01-1:32:02	0.0749275	DEL	gli2b_1_1_1	93	2
gli2b_1_1	A3_1	1:32:02-1:32:03	0.0732087	DEL	gli2b_1_1_1	93	3
gli2b_1_1	A3_1	1:32:03-1:32:04	0.132009	DEL	gli2b_1_1_1	93	4
gli2b_1_1	A3_1	1:32:04-1:32:05	0.0654206	DEL	gli2b_1_1_1	93	5
gli2b_1_1	A3_1	1:32:05-1:32:06	0.0938474	DEL	gli2b_1_1_1	93	6
gli2b_1_1	A3_1	1:32:06-1:32:07	0.0743769	DEL	gli2b_1_1_1	93	7
gli2b_1_1	A3_1	1:32:07-1:32:08	0.00350467	DEL	gli2b_1_1_1	93	8
gli2b_1_1	A3_1	1:32:08-1:32:09	0.0260903	DEL	gli2b_1_1_1	93	9
gli2b_1_1	A3_1	1:32:09-1:32:10	0.0327103	DEL	gli2b_1_1_1	93	10
gli2b_1_1	A3_1	1:32:10-1:32:11	0.0194704	DEL	gli2b_1_1_1	93	11
gli2b_1_1	A3_1	1:32:11-1:32:12	0.0502336	DEL	gli2b_1_1_1	93	12
gli2b_1_1	A3_1	1:32:12-1:32:13	0.0249221	DEL	gli2b_1_1_1	93	13
gli2b_1_1	A3_1	1:32:13-1:32:14	0.00233645	DEL	gli2b_1_1_1	93	14
gli2b_1_1	A3_1	1:32:14-1:32:15	0.0198598	DEL	gli2b_1_1_1	93	15
gli2b_1_1	A3_1	1:32:15-1:32:16	0.0046729	DEL	gli2b_1_1_1	93	16
gli2b_1_1	A3_1	1:32:16-1:32:17	0.0101246	DEL	gli2b_1_1_1	93	17
gli2b_1_1	A3_1	1:32:17-1:32:18	0.00322269	DEL	gli2b_1_1_1	93	18
gli2b_1_1	A3_1	1:32:18-1:32:19	0.00155763	DEL	gli2b_1_1_1	93	19
gli2b_1_1	A3_1	1:32:19-1:32:20	0.00778816	DEL	gli2b_1_1_1	93	20
gli2b_1_1	A3_1	1:32:20-1:32:21	0.0159657	DEL	gli2b_1_1_1	93	21
gli2b_1_1	A3_1	1:32:21-1:32:22	0.0120717	DEL	gli2b_1_1_1	93	22
gli2b_1_1	A3_1	1:32:22-1:32:23	0.00506231	DEL	gli2b_1_1_1	93	23
gli2b_1_1	A3_1	1:32:23-1:32:24	0.0097352	DEL	gli2b_1_1_1	93	24
gli2b_1_1	A3_1	1:32:24-1:32:25	0.00895639	DEL	gli2b_1_1_1	93	25
gli2b_1_1	A3_1	1:32:25-1:32:26	0.000389408	DEL	gli2b_1_1_1	93	26
gli2b_1_1	A3_1	1:32:26-1:32:27	0	DEL	gli2b_1_1_1	93	27
gli2b_1_1	A3_1	1:32:27-1:32:28	0.00311526	DEL	gli2b_1_1_1	93	28
gli2b_1_1	A3_1	1:32:28-1:32:29	0	DEL	gli2b_1_1_1	93	29
gli2b_1_1	A3_1	1:32:29-1:32:30	0	DEL	gli2b_1_1_1	93	30
kif1b_1_1	A3_1	1:32:00-1:32:01	0.0689252	DEL	kif1b_1_1_1	93	1
kif1b_1_1	A3_1	1:32:01-1:32:02	0.0942368	DEL	kif1b_1_1_1	93	2
kif1b_1_1	A3_1	1:32:02-1:32:03	0.0408879	DEL	kif1b_1_1_1	93	3
kif1b_1_1	A3_1	1:32:03-1:32:04	0.0965732	DEL	kif1b_1_1_1	93	4
kif1b_1_1	A3_1	1:32:04-1:32:05	0.0588006	DEL	kif1b_1_1_1	93	5
kif1b_1_1	A3_1	1:32:05-1:32:06	0.027648	DEL	kif1b_1_1_1	93	6
kif1b_1_1	A3_1	1:32:06-1:32:07	0.0221963	DEL	kif1b_1_1_1	93	7
kif1b_1_1	A3_1	1:32:07-1:32:08	0.0315421	DEL	kif1b_1_1_1	93	8
kif1b_1_1	A3_1	1:32:08-1:32:09	0.0412773	DEL	kif1b_1_1_1	93	9
kif1b_1_1	A3_1	1:32:09-1:32:10	0.0354361	DEL	kif1b_1_1_1	93	10
kif1b_1_1	A3_1	1:32:10-1:32:11	0.0603583	DEL	kif1b_1_1_1	93	11
kif1b_1_1	A3_1	1:32:11-1:32:12	0.0358255	DEL	kif1b_1_1_1	93	12
kif1b_1_1	A3_1	1:32:12-1:32:13	0.0673676	DEL	kif1b_1_1_1	93	13
kif1b_1_1	A3_1	1:32:13-1:32:14	0.0416667	DEL	kif1b_1_1_1	93	14
kif1b_1_1	A3_1	1:32:14-1:32:15	0.0257009	DEL	kif1b_1_1_1	93	15
kif1b_1_1	A3_1	1:32:15-1:32:16	0.0147975	DEL	kif1b_1_1_1	93	16
kif1b_1_1	A3_1	1:32:16-1:32:17	0.019081	DEL	kif1b_1_1_1	93	17
kif1b_1_1	A3_1	1:32:17-1:32:18	0.0198598	DEL	kif1b_1_1_1	93	18
kif1b_1_1	A3_1	1:32:18-1:32:19	0.019081	DEL	kif1b_1_1_1	93	19
kif1b_1_1	A3_1	1:32:19-1:32:20	0.0556854	DEL	kif1b_1_1_1	93	20
kif1b_1_1	A3_1	1:32:20-1:32:21	0.0116822	DEL	kif1b_1_1_1	93	21
kif1b_1_1	A3_1	1:32:21-1:32:22	0	DEL	kif1b_1_1_1	93	22
kif1b_1_1	A3_1	1:32:22-1:32:23	0.010514	DEL	kif1b_1_1_1	93	23
kif1b_1_1	A3_1	1:32:23-1:32:24	0.0163551	DEL	kif1b_1_1_1	93	24
kif1b_1_1	A3_1	1:32:24-1:32:25	0.00778816	DEL	kif1b_1_1_1	93	25
kif1b_1_1	A3_1	1:32:25-1:32:26	0	DEL	kif1b_1_1_1	93	26
kif1b_1_1	A3_1	1:32:26-1:32:27	0.0389408	DEL	kif1b_1_1_1	93	27
kif1b_1_1	A3_1	1:32:27-1:32:28	0	DEL	kif1b_1_1_1	93	28
kif1b_1_1	A3_1	1:32:28-1:32:29	0.0358255	DEL	kif1b_1_1_1	93	29
kif1b_1_1	A3_1	1:32:29-1:32:30	0.0373832	DEL	kif1b_1_1_1	93	30
kif1b_2_1	A3_1	1:32:00-1:32:01	0.0529595	DEL	kif1b_2_1_1	93	1
kif1b_2_1	A3_1	1:32:01-1:32:02	0	DEL	kif1b_2_1_1	93	2
kif1b_2_1	A3_1	1:32:02-1:32:03	0	DEL	kif1b_2_1_1	93	3
kif1b_2_1	A3_1	1:32:03-1:32:04	0	DEL	kif1b_2_1_1	93	4
kif1b_2_1	A3_1	1:32:04-1:32:05	0	DEL	kif1b_2_1_1	93	5
kif1b_2_1	A3_1	1:32:05-1:32:06	0	DEL	kif1b_2_1_1	93	6
kif1b_2_1	A3_1	1:32:06-1:32:07	0	DEL	kif1b_2_1_1	93	7
kif1b_2_1	A3_1	1:32:07-1:32:08	0	DEL	kif1b_2_1_1	93	8
kif1b_2_1	A3_1	1:32:08-1:32:09	0	DEL	kif1b_2_1_1	93	9
kif1b_2_1	A3_1	1:32:09-1:32:10	0	DEL	kif1b_2_1_1	93	10
kif1b_2_1	A3_1	1:32:10-1:32:11	0	DEL	kif1b_2_1_1	93	11
kif1b_2_1	A3_1	1:32:11-1:32:12	0	DEL	kif1b_2_1_1	93	12
kif1b_2_1	A3_1	1:32:12-1:32:13	0	DEL	kif1b_2_1_1	93	13
kif1b_2_1	A3_1	1:32:13-1:32:14	0	DEL	kif1b_2_1_1	93	14
kif1b_2_1	A3_1	1:32:14-1:32:15	0	DEL	kif1b_2_1_1	93	15
kif1b_2_1	A3_1	1:32:15-1:32:16	0.0097352	DEL	kif1b_2_1_1	93	16
kif1b_2_1	A3_1	1:32:16-1:32:17	0.0151869	DEL	kif1b_2_1_1	93	17
kif1b_2_1	A3_1	1:32:17-1:32:18	0.00623053	DEL	kif1b_2_1_1	93	18
kif1b_2_1	A3_1	1:32:18-1:32:19	0.00739875	DEL	kif1b_2_1_1	93	19
kif1b_2_1	A3_1	1:32:19-1:32:20	0	DEL	kif1b_2_1_1	93	20
kif1b_2_1	A3_1	1:32:20-1:32:21	0	DEL	kif1b_2_1_1	93	21
kif1b_2_1	A3_1	1:32:21-1:32:22	0	DEL	kif1b_2_1_1	93	22
kif1b_2_1	A3_1	1:32:22-1:32:23	0	DEL	kif1b_2_1_1	93	23
kif1b_2_1	A3_1	1:32:23-1:32:24	0	DEL	kif1b_2_1_1	93	24
kif1b_2_1	A3_1	1:32:24-1:32:25	0	DEL	kif1b_2_1_1	93	25
kif1b_2_1	A3_1	1:32:25-1:32:26	0	DEL	kif1b_2_1_1	93	26
kif1b_2_1	A3_1	1:32:26-1:32:27	0	DEL	kif1b_2_1_1	93	27
kif1b_2_1	A3_1	1:32:27-1:32:28	0	DEL	kif1b_2_1_1	93	28
kif1b_2_1	A3_1	1:32:28-1:32:29	0	DEL	kif1b_2_1_1	93	29
kif1b_2_1	A3_1	1:32:29-1:32:30	0.000389408	DEL	kif1b_2_1_1	93	30
shank3b_1_2	A3_1	1:32:00-1:32:01	0.0257009	DEL	shank3b_1_2_1	93	1
shank3b_1_2	A3_1	1:32:01-1:32:02	0	DEL	shank3b_1_2_1	93	2
shank3b_1_2	A3_1	1:32:02-1:32:03	0	DEL	shank3b_1_2_1	93	3
shank3b_1_2	A3_1	1:32:03-1:32:04	0	DEL	shank3b_1_2_1	93	4
shank3b_1_2	A3_1	1:32:04-1:32:05	0	DEL	shank3b_1_2_1	93	5
shank3b_1_2	A3_1	1:32:05-1:32:06	0	DEL	shank3b_1_2_1	93	6
shank3b_1_2	A3_1	1:32:06-1:32:07	0	DEL	shank3b_1_2_1	93	7
shank3b_1_2	A3_1	1:32:07-1:32:08	0	DEL	shank3b_1_2_1	93	8
shank3b_1_2	A3_1	1:32:08-1:32:09	0	DEL	shank3b_1_2_1	93	9
shank3b_1_2	A3_1	1:32:09-1:32:10	0	DEL	shank3b_1_2_1	93	10
shank3b_1_2	A3_1	1:32:10-1:32:11	0	DEL	shank3b_1_2_1	93	11
shank3b_1_2	A3_1	1:32:11-1:32:12	0	DEL	shank3b_1_2_1	93	12
shank3b_1_2	A3_1	1:32:12-1:32:13	0	DEL	shank3b_1_2_1	93	13
shank3b_1_2	A3_1	1:32:13-1:32:14	0	DEL	shank3b_1_2_1	93	14
shank3b_1_2	A3_1	1:32:14-1:32:15	0	DEL	shank3b_1_2_1	93	15
shank3b_1_2	A3_1	1:32:15-1:32:16	0	DEL	shank3b_1_2_1	93	16
shank3b_1_2	A3_1	1:32:16-1:32:17	0	DEL	shank3b_1_2_1	93	17
shank3b_1_2	A3_1	1:32:17-1:32:18	0	DEL	shank3b_1_2_1	93	18
shank3b_1_2	A3_1	1:32:18-1:32:19	0	DEL	shank3b_1_2_1	93	19
shank3b_1_2	A3_1	1:32:19-1:32:20	0	DEL	shank3b_1_2_1	93	20
shank3b_1_2	A3_1	1:32:20-1:32:21	0	DEL	shank3b_1_2_1	93	21
shank3b_1_2	A3_1	1:32:21-1:32:22	0	DEL	shank3b_1_2_1	93	22
shank3b_1_2	A3_1	1:32:22-1:32:23	0	DEL	shank3b_1_2_1	93	23
shank3b_1_2	A3_1	1:32:23-1:32:24	0	DEL	shank3b_1_2_1	93	24
shank3b_1_2	A3_1	1:32:24-1:32:25	0	DEL	shank3b_1_2_1	93	25
shank3b_1_2	A3_1	1:32:25-1:32:26	0	DEL	shank3b_1_2_1	93	26
shank3b_1_2	A3_1	1:32:26-1:32:27	0	DEL	shank3b_1_2_1	93	27
shank3b_1_2	A3_1	1:32:27-1:32:28	0	DEL	shank3b_1_2_1	93	28
shank3b_1_2	A3_1	1:32:28-1:32:29	0	DEL	shank3b_1_2_1	93	29
shank3b_1_2	A3_1	1:32:29-1:32:30	0	DEL	shank3b_1_2_1	93	30
shank3b_1_3	A3_1	1:32:00-1:32:01	0.0580218	DEL	shank3b_1_3_1	93	1
shank3b_1_3	A3_1	1:32:01-1:32:02	0.097352	DEL	shank3b_1_3_1	93	2
shank3b_1_3	A3_1	1:32:02-1:32:03	0.0759346	DEL	shank3b_1_3_1	93	3
shank3b_1_3	A3_1	1:32:03-1:32:04	0.0833333	DEL	shank3b_1_3_1	93	4
shank3b_1_3	A3_1	1:32:04-1:32:05	0.0440031	DEL	shank3b_1_3_1	93	5
shank3b_1_3	A3_1	1:32:05-1:32:06	0.0654206	DEL	shank3b_1_3_1	93	6
shank3b_1_3	A3_1	1:32:06-1:32:07	0.0693146	DEL	shank3b_1_3_1	93	7
shank3b_1_3	A3_1	1:32:07-1:32:08	0.114486	DEL	shank3b_1_3_1	93	8
shank3b_1_3	A3_1	1:32:08-1:32:09	0.0560748	DEL	shank3b_1_3_1	93	9
shank3b_1_3	A3_1	1:32:09-1:32:10	0.0408879	DEL	shank3b_1_3_1	93	10
shank3b_1_3	A3_1	1:32:10-1:32:11	0.0673676	DEL	shank3b_1_3_1	93	11
shank3b_1_3	A3_1	1:32:11-1:32:12	0.0315421	DEL	shank3b_1_3_1	93	12
shank3b_1_3	A3_1	1:32:12-1:32:13	0.0147975	DEL	shank3b_1_3_1	93	13
shank3b_1_3	A3_1	1:32:13-1:32:14	0.0147975	DEL	shank3b_1_3_1	93	14
shank3b_1_3	A3_1	1:32:14-1:32:15	0.00623053	DEL	shank3b_1_3_1	93	15
shank3b_1_3	A3_1	1:32:15-1:32:16	0	DEL	shank3b_1_3_1	93	16
shank3b_1_3	A3_1	1:32:16-1:32:17	0	DEL	shank3b_1_3_1	93	17
shank3b_1_3	A3_1	1:32:17-1:32:18	0	DEL	shank3b_1_3_1	93	18
shank3b_1_3	A3_1	1:32:18-1:32:19	0	DEL	shank3b_1_3_1	93	19
shank3b_1_3	A3_1	1:32:19-1:32:20	0	DEL	shank3b_1_3_1	93	20
shank3b_1_3	A3_1	1:32:20-1:32:21	0	DEL	shank3b_1_3_1	93	21
shank3b_1_3	A3_1	1:32:21-1:32:22	0	DEL	shank3b_1_3_1	93	22
shank3b_1_3	A3_1	1:32:22-1:32:23	0	DEL	shank3b_1_3_1	93	23
shank3b_1_3	A3_1	1:32:23-1:32:24	0	DEL	shank3b_1_3_1	93	24
shank3b_1_3	A3_1	1:32:24-1:32:25	0	DEL	shank3b_1_3_1	93	25
shank3b_1_3	A3_1	1:32:25-1:32:26	0.00272586	DEL	shank3b_1_3_1	93	26
shank3b_1_3	A3_1	1:32:26-1:32:27	0.0280374	DEL	shank3b_1_3_1	93	27
shank3b_1_3	A3_1	1:32:27-1:32:28	0.0225857	DEL	shank3b_1_3_1	93	28
shank3b_1_3	A3_1	1:32:28-1:32:29	0.0257009	DEL	shank3b_1_3_1	93	29
shank3b_1_3	A3_1	1:32:29-1:32:30	0.0124611	DEL	shank3b_1_3_1	93	30
madd_1_2	A3_2	1:32:00-1:32:01	0.271417	DEL	madd_1_2_2	93	1
madd_1_2	A3_2	1:32:01-1:32:02	0.158489	DEL	madd_1_2_2	93	2
madd_1_2	A3_2	1:32:02-1:32:03	0.109034	DEL	madd_1_2_2	93	3
madd_1_2	A3_2	1:32:03-1:32:04	0	DEL	madd_1_2_2	93	4
madd_1_2	A3_2	1:32:04-1:32:05	0	DEL	madd_1_2_2	93	5
madd_1_2	A3_2	1:32:05-1:32:06	0.0825545	DEL	madd_1_2_2	93	6
madd_1_2	A3_2	1:32:06-1:32:07	0.0292056	DEL	madd_1_2_2	93	7
madd_1_2	A3_2	1:32:07-1:32:08	0.0576324	DEL	madd_1_2_2	93	8
madd_1_2	A3_2	1:32:08-1:32:09	0.0957944	DEL	madd_1_2_2	93	9
madd_1_2	A3_2	1:32:09-1:32:10	0.0506231	DEL	madd_1_2_2	93	10
madd_1_2	A3_2	1:32:10-1:32:11	0.00350467	DEL	madd_1_2_2	93	11
madd_1_2	A3_2	1:32:11-1:32:12	0.00322269	DEL	madd_1_2_2	93	12
madd_1_2	A3_2	1:32:12-1:32:13	0.000389408	DEL	madd_1_2_2	93	13
madd_1_2	A3_2	1:32:13-1:32:14	0.000778816	DEL	madd_1_2_2	93	14
madd_1_2	A3_2	1:32:14-1:32:15	0.0436137	DEL	madd_1_2_2	93	15
madd_1_2	A3_2	1:32:15-1:32:16	0.0813863	DEL	madd_1_2_2	93	16
madd_1_2	A3_2	1:32:16-1:32:17	0	DEL	madd_1_2_2	93	17
madd_1_2	A3_2	1:32:17-1:32:18	0.0225857	DEL	madd_1_2_2	93	18
madd_1_2	A3_2	1:32:18-1:32:19	0.00389408	DEL	madd_1_2_2	93	19
madd_1_2	A3_2	1:32:19-1:32:20	0	DEL	madd_1_2_2	93	20
madd_1_2	A3_2	1:32:20-1:32:21	0.00661994	DEL	madd_1_2_2	93	21
madd_1_2	A3_2	1:32:21-1:32:22	0.00155763	DEL	madd_1_2_2	93	22
madd_1_2	A3_2	1:32:22-1:32:23	0	DEL	madd_1_2_2	93	23
madd_1_2	A3_2	1:32:23-1:32:24	0	DEL	madd_1_2_2	93	24
madd_1_2	A3_2	1:32:24-1:32:25	0	DEL	madd_1_2_2	93	25
madd_1_2	A3_2	1:32:25-1:32:26	0	DEL	madd_1_2_2	93	26
madd_1_2	A3_2	1:32:26-1:32:27	0	DEL	madd_1_2_2	93	27
madd_1_2	A3_2	1:32:27-1:32:28	0	DEL	madd_1_2_2	93	28
madd_1_2	A3_2	1:32:28-1:32:29	0	DEL	madd_1_2_2	93	29
madd_1_2	A3_2	1:32:29-1:32:30	0	DEL	madd_1_2_2	93	30
srrm3_5_1	A3_2	1:32:00-1:32:01	0.156542	DEL	srrm3_5_1_2	93	1
srrm3_5_1	A3_2	1:32:01-1:32:02	0.153816	DEL	srrm3_5_1_2	93	2
srrm3_5_1	A3_2	1:32:02-1:32:03	0.134735	DEL	srrm3_5_1_2	93	3
srrm3_5_1	A3_2	1:32:03-1:32:04	0	DEL	srrm3_5_1_2	93	4
srrm3_5_1	A3_2	1:32:04-1:32:05	0.0786604	DEL	srrm3_5_1_2	93	5
srrm3_5_1	A3_2	1:32:05-1:32:06	0.0284268	DEL	srrm3_5_1_2	93	6
srrm3_5_1	A3_2	1:32:06-1:32:07	0.0151869	DEL	srrm3_5_1_2	93	7
srrm3_5_1	A3_2	1:32:07-1:32:08	0.00545171	DEL	srrm3_5_1_2	93	8
srrm3_5_1	A3_2	1:32:08-1:32:09	0.0046729	DEL	srrm3_5_1_2	93	9
srrm3_5_1	A3_2	1:32:09-1:32:10	0	DEL	srrm3_5_1_2	93	10
srrm3_5_1	A3_2	1:32:10-1:32:11	0.0299844	DEL	srrm3_5_1_2	93	11
srrm3_5_1	A3_2	1:32:11-1:32:12	0.0128908	DEL	srrm3_5_1_2	93	12
srrm3_5_1	A3_2	1:32:12-1:32:13	0	DEL	srrm3_5_1_2	93	13
srrm3_5_1	A3_2	1:32:13-1:32:14	0	DEL	srrm3_5_1_2	93	14
srrm3_5_1	A3_2	1:32:14-1:32:15	0	DEL	srrm3_5_1_2	93	15
srrm3_5_1	A3_2	1:32:15-1:32:16	0.0369938	DEL	srrm3_5_1_2	93	16
srrm3_5_1	A3_2	1:32:16-1:32:17	0.0747664	DEL	srrm3_5_1_2	93	17
srrm3_5_1	A3_2	1:32:17-1:32:18	0.00506231	DEL	srrm3_5_1_2	93	18
srrm3_5_1	A3_2	1:32:18-1:32:19	0	DEL	srrm3_5_1_2	93	19
srrm3_5_1	A3_2	1:32:19-1:32:20	0.00895639	DEL	srrm3_5_1_2	93	20
srrm3_5_1	A3_2	1:32:20-1:32:21	0.00116822	DEL	srrm3_5_1_2	93	21
srrm3_5_1	A3_2	1:32:21-1:32:22	0	DEL	srrm3_5_1_2	93	22
srrm3_5_1	A3_2	1:32:22-1:32:23	0.0288162	DEL	srrm3_5_1_2	93	23
srrm3_5_1	A3_2	1:32:23-1:32:24	0.0521807	DEL	srrm3_5_1_2	93	24
srrm3_5_1	A3_2	1:32:24-1:32:25	0.0545171	DEL	srrm3_5_1_2	93	25
srrm3_5_1	A3_2	1:32:25-1:32:26	0.0459502	DEL	srrm3_5_1_2	93	26
srrm3_5_1	A3_2	1:32:26-1:32:27	0.0327103	DEL	srrm3_5_1_2	93	27
srrm3_5_1	A3_2	1:32:27-1:32:28	0.0619159	DEL	srrm3_5_1_2	93	28
srrm3_5_1	A3_2	1:32:28-1:32:29	0.0288162	DEL	srrm3_5_1_2	93	29
srrm3_5_1	A3_2	1:32:29-1:32:30	0.0342679	DEL	srrm3_5_1_2	93	30
asap1b_7_2	A4_1	1:32:00-1:32:01	0.128115	DEL	asap1b_7_2_1	93	1
asap1b_7_2	A4_1	1:32:01-1:32:02	0	DEL	asap1b_7_2_1	93	2
asap1b_7_2	A4_1	1:32:02-1:32:03	0.0186916	DEL	asap1b_7_2_1	93	3
asap1b_7_2	A4_1	1:32:03-1:32:04	0.0802181	DEL	asap1b_7_2_1	93	4
asap1b_7_2	A4_1	1:32:04-1:32:05	0.0389408	DEL	asap1b_7_2_1	93	5
asap1b_7_2	A4_1	1:32:05-1:32:06	0	DEL	asap1b_7_2_1	93	6
asap1b_7_2	A4_1	1:32:06-1:32:07	0	DEL	asap1b_7_2_1	93	7
asap1b_7_2	A4_1	1:32:07-1:32:08	0	DEL	asap1b_7_2_1	93	8
asap1b_7_2	A4_1	1:32:08-1:32:09	0	DEL	asap1b_7_2_1	93	9
asap1b_7_2	A4_1	1:32:09-1:32:10	0	DEL	asap1b_7_2_1	93	10
asap1b_7_2	A4_1	1:32:10-1:32:11	0	DEL	asap1b_7_2_1	93	11
asap1b_7_2	A4_1	1:32:11-1:32:12	0.00661994	DEL	asap1b_7_2_1	93	12
asap1b_7_2	A4_1	1:32:12-1:32:13	0.017134	DEL	asap1b_7_2_1	93	13
asap1b_7_2	A4_1	1:32:13-1:32:14	0	DEL	asap1b_7_2_1	93	14
asap1b_7_2	A4_1	1:32:14-1:32:15	0	DEL	asap1b_7_2_1	93	15
asap1b_7_2	A4_1	1:32:15-1:32:16	0	DEL	asap1b_7_2_1	93	16
asap1b_7_2	A4_1	1:32:16-1:32:17	0	DEL	asap1b_7_2_1	93	17
asap1b_7_2	A4_1	1:32:17-1:32:18	0	DEL	asap1b_7_2_1	93	18
asap1b_7_2	A4_1	1:32:18-1:32:19	0	DEL	asap1b_7_2_1	93	19
asap1b_7_2	A4_1	1:32:19-1:32:20	0	DEL	asap1b_7_2_1	93	20
asap1b_7_2	A4_1	1:32:20-1:32:21	0	DEL	asap1b_7_2_1	93	21
asap1b_7_2	A4_1	1:32:21-1:32:22	0	DEL	asap1b_7_2_1	93	22
asap1b_7_2	A4_1	1:32:22-1:32:23	0	DEL	asap1b_7_2_1	93	23
asap1b_7_2	A4_1	1:32:23-1:32:24	0	DEL	asap1b_7_2_1	93	24
asap1b_7_2	A4_1	1:32:24-1:32:25	0	DEL	asap1b_7_2_1	93	25
asap1b_7_2	A4_1	1:32:25-1:32:26	0	DEL	asap1b_7_2_1	93	26
asap1b_7_2	A4_1	1:32:26-1:32:27	0	DEL	asap1b_7_2_1	93	27
asap1b_7_2	A4_1	1:32:27-1:32:28	0	DEL	asap1b_7_2_1	93	28
asap1b_7_2	A4_1	1:32:28-1:32:29	0	DEL	asap1b_7_2_1	93	29
asap1b_7_2	A4_1	1:32:29-1:32:30	0	DEL	asap1b_7_2_1	93	30
cdon_1_1	A4_1	1:32:00-1:32:01	0.078271	DEL	cdon_1_1_1	93	1
cdon_1_1	A4_1	1:32:01-1:32:02	0.116822	DEL	cdon_1_1_1	93	2
cdon_1_1	A4_1	1:32:02-1:32:03	0.00272586	DEL	cdon_1_1_1	93	3
cdon_1_1	A4_1	1:32:03-1:32:04	0	DEL	cdon_1_1_1	93	4
cdon_1_1	A4_1	1:32:04-1:32:05	0.0280374	DEL	cdon_1_1_1	93	5
cdon_1_1	A4_1	1:32:05-1:32:06	0.010514	DEL	cdon_1_1_1	93	6
cdon_1_1	A4_1	1:32:06-1:32:07	0.00272586	DEL	cdon_1_1_1	93	7
cdon_1_1	A4_1	1:32:07-1:32:08	0	DEL	cdon_1_1_1	93	8
cdon_1_1	A4_1	1:32:08-1:32:09	0.0311526	DEL	cdon_1_1_1	93	9
cdon_1_1	A4_1	1:32:09-1:32:10	0.0506231	DEL	cdon_1_1_1	93	10
cdon_1_1	A4_1	1:32:10-1:32:11	0.0167445	DEL	cdon_1_1_1	93	11
cdon_1_1	A4_1	1:32:11-1:32:12	0.0177248	DEL	cdon_1_1_1	93	12
cdon_1_1	A4_1	1:32:12-1:32:13	0.0338785	DEL	cdon_1_1_1	93	13
cdon_1_1	A4_1	1:32:13-1:32:14	0.036215	DEL	cdon_1_1_1	93	14
cdon_1_1	A4_1	1:32:14-1:32:15	0.0109034	DEL	cdon_1_1_1	93	15
cdon_1_1	A4_1	1:32:15-1:32:16	0.0280374	DEL	cdon_1_1_1	93	16
cdon_1_1	A4_1	1:32:16-1:32:17	0.00584112	DEL	cdon_1_1_1	93	17
cdon_1_1	A4_1	1:32:17-1:32:18	0.0229751	DEL	cdon_1_1_1	93	18
cdon_1_1	A4_1	1:32:18-1:32:19	0.0350467	DEL	cdon_1_1_1	93	19
cdon_1_1	A4_1	1:32:19-1:32:20	0.0338785	DEL	cdon_1_1_1	93	20
cdon_1_1	A4_1	1:32:20-1:32:21	0.0147975	DEL	cdon_1_1_1	93	21
cdon_1_1	A4_1	1:32:21-1:32:22	0.0459502	DEL	cdon_1_1_1	93	22
cdon_1_1	A4_1	1:32:22-1:32:23	0.0549065	DEL	cdon_1_1_1	93	23
cdon_1_1	A4_1	1:32:23-1:32:24	0.021028	DEL	cdon_1_1_1	93	24
cdon_1_1	A4_1	1:32:24-1:32:25	0.000389408	DEL	cdon_1_1_1	93	25
cdon_1_1	A4_1	1:32:25-1:32:26	0.0206386	DEL	cdon_1_1_1	93	26
cdon_1_1	A4_1	1:32:26-1:32:27	0.0147975	DEL	cdon_1_1_1	93	27
cdon_1_1	A4_1	1:32:27-1:32:28	0.0229751	DEL	cdon_1_1_1	93	28
cdon_1_1	A4_1	1:32:28-1:32:29	0.0097352	DEL	cdon_1_1_1	93	29
cdon_1_1	A4_1	1:32:29-1:32:30	0	DEL	cdon_1_1_1	93	30
evi5b_6_6	A4_1	1:32:00-1:32:01	0.0938474	DEL	evi5b_6_6_1	93	1
evi5b_6_6	A4_1	1:32:01-1:32:02	0.0233645	DEL	evi5b_6_6_1	93	2
evi5b_6_6	A4_1	1:32:02-1:32:03	0.15148	DEL	evi5b_6_6_1	93	3
evi5b_6_6	A4_1	1:32:03-1:32:04	0.0218069	DEL	evi5b_6_6_1	93	4
evi5b_6_6	A4_1	1:32:04-1:32:05	0.0525701	DEL	evi5b_6_6_1	93	5
evi5b_6_6	A4_1	1:32:05-1:32:06	0.00623053	DEL	evi5b_6_6_1	93	6
evi5b_6_6	A4_1	1:32:06-1:32:07	0.0264798	DEL	evi5b_6_6_1	93	7
evi5b_6_6	A4_1	1:32:07-1:32:08	0.0237539	DEL	evi5b_6_6_1	93	8
evi5b_6_6	A4_1	1:32:08-1:32:09	0.0214174	DEL	evi5b_6_6_1	93	9
evi5b_6_6	A4_1	1:32:09-1:32:10	0.010514	DEL	evi5b_6_6_1	93	10
evi5b_6_6	A4_1	1:32:10-1:32:11	0.132399	DEL	evi5b_6_6_1	93	11
evi5b_6_6	A4_1	1:32:11-1:32:12	0	DEL	evi5b_6_6_1	93	12
evi5b_6_6	A4_1	1:32:12-1:32:13	0.0334891	DEL	evi5b_6_6_1	93	13
evi5b_6_6	A4_1	1:32:13-1:32:14	0.0175234	DEL	evi5b_6_6_1	93	14
evi5b_6_6	A4_1	1:32:14-1:32:15	0.0132399	DEL	evi5b_6_6_1	93	15
evi5b_6_6	A4_1	1:32:15-1:32:16	0.00778816	DEL	evi5b_6_6_1	93	16
evi5b_6_6	A4_1	1:32:16-1:32:17	0.0120717	DEL	evi5b_6_6_1	93	17
evi5b_6_6	A4_1	1:32:17-1:32:18	0	DEL	evi5b_6_6_1	93	18
evi5b_6_6	A4_1	1:32:18-1:32:19	0.00233645	DEL	evi5b_6_6_1	93	19
evi5b_6_6	A4_1	1:32:19-1:32:20	0.000778816	DEL	evi5b_6_6_1	93	20
evi5b_6_6	A4_1	1:32:20-1:32:21	0.00155763	DEL	evi5b_6_6_1	93	21
evi5b_6_6	A4_1	1:32:21-1:32:22	0.00155763	DEL	evi5b_6_6_1	93	22
evi5b_6_6	A4_1	1:32:22-1:32:23	0.00116822	DEL	evi5b_6_6_1	93	23
evi5b_6_6	A4_1	1:32:23-1:32:24	0.00116822	DEL	evi5b_6_6_1	93	24
evi5b_6_6	A4_1	1:32:24-1:32:25	0	DEL	evi5b_6_6_1	93	25
evi5b_6_6	A4_1	1:32:25-1:32:26	0	DEL	evi5b_6_6_1	93	26
evi5b_6_6	A4_1	1:32:26-1:32:27	0	DEL	evi5b_6_6_1	93	27
evi5b_6_6	A4_1	1:32:27-1:32:28	0.000389408	DEL	evi5b_6_6_1	93	28
evi5b_6_6	A4_1	1:32:28-1:32:29	0.00272586	DEL	evi5b_6_6_1	93	29
evi5b_6_6	A4_1	1:32:29-1:32:30	0.00389408	DEL	evi5b_6_6_1	93	30
gli3_7_2	A4_1	1:32:00-1:32:01	0.16472	DEL	gli3_7_2_1	93	1
gli3_7_2	A4_1	1:32:01-1:32:02	0.165888	DEL	gli3_7_2_1	93	2
gli3_7_2	A4_1	1:32:02-1:32:03	0.0883956	DEL	gli3_7_2_1	93	3
gli3_7_2	A4_1	1:32:03-1:32:04	0.0759346	DEL	gli3_7_2_1	93	4
gli3_7_2	A4_1	1:32:04-1:32:05	0.0685358	DEL	gli3_7_2_1	93	5
gli3_7_2	A4_1	1:32:05-1:32:06	0.0778816	DEL	gli3_7_2_1	93	6
gli3_7_2	A4_1	1:32:06-1:32:07	0.0817757	DEL	gli3_7_2_1	93	7
gli3_7_2	A4_1	1:32:07-1:32:08	0.0798287	DEL	gli3_7_2_1	93	8
gli3_7_2	A4_1	1:32:08-1:32:09	0.0599688	DEL	gli3_7_2_1	93	9
gli3_7_2	A4_1	1:32:09-1:32:10	0.0802181	DEL	gli3_7_2_1	93	10
gli3_7_2	A4_1	1:32:10-1:32:11	0.0147975	DEL	gli3_7_2_1	93	11
gli3_7_2	A4_1	1:32:11-1:32:12	0.0650312	DEL	gli3_7_2_1	93	12
gli3_7_2	A4_1	1:32:12-1:32:13	0.0046729	DEL	gli3_7_2_1	93	13
gli3_7_2	A4_1	1:32:13-1:32:14	0.135125	DEL	gli3_7_2_1	93	14
gli3_7_2	A4_1	1:32:14-1:32:15	0.0490654	DEL	gli3_7_2_1	93	15
gli3_7_2	A4_1	1:32:15-1:32:16	0.0876168	DEL	gli3_7_2_1	93	16
gli3_7_2	A4_1	1:32:16-1:32:17	0.121495	DEL	gli3_7_2_1	93	17
gli3_7_2	A4_1	1:32:17-1:32:18	0.021028	DEL	gli3_7_2_1	93	18
gli3_7_2	A4_1	1:32:18-1:32:19	0.0720405	DEL	gli3_7_2_1	93	19
gli3_7_2	A4_1	1:32:19-1:32:20	0.0136293	DEL	gli3_7_2_1	93	20
gli3_7_2	A4_1	1:32:20-1:32:21	0.000778816	DEL	gli3_7_2_1	93	21
gli3_7_2	A4_1	1:32:21-1:32:22	0.000389408	DEL	gli3_7_2_1	93	22
gli3_7_2	A4_1	1:32:22-1:32:23	0.000778816	DEL	gli3_7_2_1	93	23
gli3_7_2	A4_1	1:32:23-1:32:24	0.0132399	DEL	gli3_7_2_1	93	24
gli3_7_2	A4_1	1:32:24-1:32:25	0.000778816	DEL	gli3_7_2_1	93	25
gli3_7_2	A4_1	1:32:25-1:32:26	0.046729	DEL	gli3_7_2_1	93	26
gli3_7_2	A4_1	1:32:26-1:32:27	0.0556854	DEL	gli3_7_2_1	93	27
gli3_7_2	A4_1	1:32:27-1:32:28	0.069704	DEL	gli3_7_2_1	93	28
gli3_7_2	A4_1	1:32:28-1:32:29	0.069704	DEL	gli3_7_2_1	93	29
gli3_7_2	A4_1	1:32:29-1:32:30	0.029595	DEL	gli3_7_2_1	93	30
itsn1_1_1	A4_1	1:32:00-1:32:01	0.0716511	DEL	itsn1_1_1_1	93	1
itsn1_1_1	A4_1	1:32:01-1:32:02	0.0471184	DEL	itsn1_1_1_1	93	2
itsn1_1_1	A4_1	1:32:02-1:32:03	0.0436137	DEL	itsn1_1_1_1	93	3
itsn1_1_1	A4_1	1:32:03-1:32:04	0.0412773	DEL	itsn1_1_1_1	93	4
itsn1_1_1	A4_1	1:32:04-1:32:05	0	DEL	itsn1_1_1_1	93	5
itsn1_1_1	A4_1	1:32:05-1:32:06	0.0221963	DEL	itsn1_1_1_1	93	6
itsn1_1_1	A4_1	1:32:06-1:32:07	0.0272586	DEL	itsn1_1_1_1	93	7
itsn1_1_1	A4_1	1:32:07-1:32:08	0.0568536	DEL	itsn1_1_1_1	93	8
itsn1_1_1	A4_1	1:32:08-1:32:09	0.0163551	DEL	itsn1_1_1_1	93	9
itsn1_1_1	A4_1	1:32:09-1:32:10	0	DEL	itsn1_1_1_1	93	10
itsn1_1_1	A4_1	1:32:10-1:32:11	0.0140187	DEL	itsn1_1_1_1	93	11
itsn1_1_1	A4_1	1:32:11-1:32:12	0.000402836	DEL	itsn1_1_1_1	93	12
itsn1_1_1	A4_1	1:32:12-1:32:13	0.0327103	DEL	itsn1_1_1_1	93	13
itsn1_1_1	A4_1	1:32:13-1:32:14	0.000389408	DEL	itsn1_1_1_1	93	14
itsn1_1_1	A4_1	1:32:14-1:32:15	0.0284268	DEL	itsn1_1_1_1	93	15
itsn1_1_1	A4_1	1:32:15-1:32:16	0.0272586	DEL	itsn1_1_1_1	93	16
itsn1_1_1	A4_1	1:32:16-1:32:17	0.00584112	DEL	itsn1_1_1_1	93	17
itsn1_1_1	A4_1	1:32:17-1:32:18	0.0260903	DEL	itsn1_1_1_1	93	18
itsn1_1_1	A4_1	1:32:18-1:32:19	0.00155763	DEL	itsn1_1_1_1	93	19
itsn1_1_1	A4_1	1:32:19-1:32:20	0	DEL	itsn1_1_1_1	93	20
itsn1_1_1	A4_1	1:32:20-1:32:21	0	DEL	itsn1_1_1_1	93	21
itsn1_1_1	A4_1	1:32:21-1:32:22	0	DEL	itsn1_1_1_1	93	22
itsn1_1_1	A4_1	1:32:22-1:32:23	0.0194704	DEL	itsn1_1_1_1	93	23
itsn1_1_1	A4_1	1:32:23-1:32:24	0.0218069	DEL	itsn1_1_1_1	93	24
itsn1_1_1	A4_1	1:32:24-1:32:25	0.0179128	DEL	itsn1_1_1_1	93	25
itsn1_1_1	A4_1	1:32:25-1:32:26	0	DEL	itsn1_1_1_1	93	26
itsn1_1_1	A4_1	1:32:26-1:32:27	0	DEL	itsn1_1_1_1	93	27
itsn1_1_1	A4_1	1:32:27-1:32:28	0	DEL	itsn1_1_1_1	93	28
itsn1_1_1	A4_1	1:32:28-1:32:29	0.00739875	DEL	itsn1_1_1_1	93	29
itsn1_1_1	A4_1	1:32:29-1:32:30	0.00194704	DEL	itsn1_1_1_1	93	30
kif1b_1_1	A4_1	1:32:00-1:32:01	0.2169	DEL	kif1b_1_1_1	93	1
kif1b_1_1	A4_1	1:32:01-1:32:02	0.149143	DEL	kif1b_1_1_1	93	2
kif1b_1_1	A4_1	1:32:02-1:32:03	0.0436137	DEL	kif1b_1_1_1	93	3
kif1b_1_1	A4_1	1:32:03-1:32:04	0.0860592	DEL	kif1b_1_1_1	93	4
kif1b_1_1	A4_1	1:32:04-1:32:05	0.0720405	DEL	kif1b_1_1_1	93	5
kif1b_1_1	A4_1	1:32:05-1:32:06	0.0459502	DEL	kif1b_1_1_1	93	6
kif1b_1_1	A4_1	1:32:06-1:32:07	0.0366044	DEL	kif1b_1_1_1	93	7
kif1b_1_1	A4_1	1:32:07-1:32:08	0.0303738	DEL	kif1b_1_1_1	93	8
kif1b_1_1	A4_1	1:32:08-1:32:09	0.0451713	DEL	kif1b_1_1_1	93	9
kif1b_1_1	A4_1	1:32:09-1:32:10	0.0241433	DEL	kif1b_1_1_1	93	10
kif1b_1_1	A4_1	1:32:10-1:32:11	0.0179128	DEL	kif1b_1_1_1	93	11
kif1b_1_1	A4_1	1:32:11-1:32:12	0.0257009	DEL	kif1b_1_1_1	93	12
kif1b_1_1	A4_1	1:32:12-1:32:13	0.00311526	DEL	kif1b_1_1_1	93	13
kif1b_1_1	A4_1	1:32:13-1:32:14	0.0136293	DEL	kif1b_1_1_1	93	14
kif1b_1_1	A4_1	1:32:14-1:32:15	0.0249221	DEL	kif1b_1_1_1	93	15
kif1b_1_1	A4_1	1:32:15-1:32:16	0.0432243	DEL	kif1b_1_1_1	93	16
kif1b_1_1	A4_1	1:32:16-1:32:17	0.0576324	DEL	kif1b_1_1_1	93	17
kif1b_1_1	A4_1	1:32:17-1:32:18	0.0358255	DEL	kif1b_1_1_1	93	18
kif1b_1_1	A4_1	1:32:18-1:32:19	0.0436137	DEL	kif1b_1_1_1	93	19
kif1b_1_1	A4_1	1:32:19-1:32:20	0.0607477	DEL	kif1b_1_1_1	93	20
kif1b_1_1	A4_1	1:32:20-1:32:21	0.0311526	DEL	kif1b_1_1_1	93	21
kif1b_1_1	A4_1	1:32:21-1:32:22	0.0253115	DEL	kif1b_1_1_1	93	22
kif1b_1_1	A4_1	1:32:22-1:32:23	0.0206386	DEL	kif1b_1_1_1	93	23
kif1b_1_1	A4_1	1:32:23-1:32:24	0.0654206	DEL	kif1b_1_1_1	93	24
kif1b_1_1	A4_1	1:32:24-1:32:25	0.0506231	DEL	kif1b_1_1_1	93	25
kif1b_1_1	A4_1	1:32:25-1:32:26	0.0416667	DEL	kif1b_1_1_1	93	26
kif1b_1_1	A4_1	1:32:26-1:32:27	0.00739875	DEL	kif1b_1_1_1	93	27
kif1b_1_1	A4_1	1:32:27-1:32:28	0	DEL	kif1b_1_1_1	93	28
kif1b_1_1	A4_1	1:32:28-1:32:29	0	DEL	kif1b_1_1_1	93	29
kif1b_1_1	A4_1	1:32:29-1:32:30	0	DEL	kif1b_1_1_1	93	30
reln_2_2	A4_1	1:32:00-1:32:01	0.0366044	DEL	reln_2_2_1	93	1
reln_2_2	A4_1	1:32:01-1:32:02	0.0323209	DEL	reln_2_2_1	93	2
reln_2_2	A4_1	1:32:02-1:32:03	0.0350467	DEL	reln_2_2_1	93	3
reln_2_2	A4_1	1:32:03-1:32:04	0.0373832	DEL	reln_2_2_1	93	4
reln_2_2	A4_1	1:32:04-1:32:05	0	DEL	reln_2_2_1	93	5
reln_2_2	A4_1	1:32:05-1:32:06	0	DEL	reln_2_2_1	93	6
reln_2_2	A4_1	1:32:06-1:32:07	0	DEL	reln_2_2_1	93	7
reln_2_2	A4_1	1:32:07-1:32:08	0	DEL	reln_2_2_1	93	8
reln_2_2	A4_1	1:32:08-1:32:09	0	DEL	reln_2_2_1	93	9
reln_2_2	A4_1	1:32:09-1:32:10	0	DEL	reln_2_2_1	93	10
reln_2_2	A4_1	1:32:10-1:32:11	0	DEL	reln_2_2_1	93	11
reln_2_2	A4_1	1:32:11-1:32:12	0	DEL	reln_2_2_1	93	12
reln_2_2	A4_1	1:32:12-1:32:13	0	DEL	reln_2_2_1	93	13
reln_2_2	A4_1	1:32:13-1:32:14	0	DEL	reln_2_2_1	93	14
reln_2_2	A4_1	1:32:14-1:32:15	0	DEL	reln_2_2_1	93	15
reln_2_2	A4_1	1:32:15-1:32:16	0	DEL	reln_2_2_1	93	16
reln_2_2	A4_1	1:32:16-1:32:17	0	DEL	reln_2_2_1	93	17
reln_2_2	A4_1	1:32:17-1:32:18	0	DEL	reln_2_2_1	93	18
reln_2_2	A4_1	1:32:18-1:32:19	0	DEL	reln_2_2_1	93	19
reln_2_2	A4_1	1:32:19-1:32:20	0	DEL	reln_2_2_1	93	20
reln_2_2	A4_1	1:32:20-1:32:21	0	DEL	reln_2_2_1	93	21
reln_2_2	A4_1	1:32:21-1:32:22	0	DEL	reln_2_2_1	93	22
reln_2_2	A4_1	1:32:22-1:32:23	0	DEL	reln_2_2_1	93	23
reln_2_2	A4_1	1:32:23-1:32:24	0	DEL	reln_2_2_1	93	24
reln_2_2	A4_1	1:32:24-1:32:25	0	DEL	reln_2_2_1	93	25
reln_2_2	A4_1	1:32:25-1:32:26	0	DEL	reln_2_2_1	93	26
reln_2_2	A4_1	1:32:26-1:32:27	0	DEL	reln_2_2_1	93	27
reln_2_2	A4_1	1:32:27-1:32:28	0	DEL	reln_2_2_1	93	28
reln_2_2	A4_1	1:32:28-1:32:29	0	DEL	reln_2_2_1	93	29
reln_2_2	A4_1	1:32:29-1:32:30	0	DEL	reln_2_2_1	93	30
shank3a_2_5	A4_1	1:32:00-1:32:01	0.0109034	DEL	shank3a_2_5_1	93	1
shank3a_2_5	A4_1	1:32:01-1:32:02	0	DEL	shank3a_2_5_1	93	2
shank3a_2_5	A4_1	1:32:02-1:32:03	0.0837227	DEL	shank3a_2_5_1	93	3
shank3a_2_5	A4_1	1:32:03-1:32:04	0.0623053	DEL	shank3a_2_5_1	93	4
shank3a_2_5	A4_1	1:32:04-1:32:05	0.0237539	DEL	shank3a_2_5_1	93	5
shank3a_2_5	A4_1	1:32:05-1:32:06	0.0416667	DEL	shank3a_2_5_1	93	6
shank3a_2_5	A4_1	1:32:06-1:32:07	0.0584112	DEL	shank3a_2_5_1	93	7
shank3a_2_5	A4_1	1:32:07-1:32:08	0.0346573	DEL	shank3a_2_5_1	93	8
shank3a_2_5	A4_1	1:32:08-1:32:09	0.0529595	DEL	shank3a_2_5_1	93	9
shank3a_2_5	A4_1	1:32:09-1:32:10	0.0665888	DEL	shank3a_2_5_1	93	10
shank3a_2_5	A4_1	1:32:10-1:32:11	0.0288162	DEL	shank3a_2_5_1	93	11
shank3a_2_5	A4_1	1:32:11-1:32:12	0.0397196	DEL	shank3a_2_5_1	93	12
shank3a_2_5	A4_1	1:32:12-1:32:13	0.0404984	DEL	shank3a_2_5_1	93	13
shank3a_2_5	A4_1	1:32:13-1:32:14	0.0451713	DEL	shank3a_2_5_1	93	14
shank3a_2_5	A4_1	1:32:14-1:32:15	0.0704829	DEL	shank3a_2_5_1	93	15
shank3a_2_5	A4_1	1:32:15-1:32:16	0.0377726	DEL	shank3a_2_5_1	93	16
shank3a_2_5	A4_1	1:32:16-1:32:17	0.0556854	DEL	shank3a_2_5_1	93	17
shank3a_2_5	A4_1	1:32:17-1:32:18	0.0155763	DEL	shank3a_2_5_1	93	18
shank3a_2_5	A4_1	1:32:18-1:32:19	0.0323209	DEL	shank3a_2_5_1	93	19
shank3a_2_5	A4_1	1:32:19-1:32:20	0.0225857	DEL	shank3a_2_5_1	93	20
shank3a_2_5	A4_1	1:32:20-1:32:21	0.0366044	DEL	shank3a_2_5_1	93	21
shank3a_2_5	A4_1	1:32:21-1:32:22	0.0225857	DEL	shank3a_2_5_1	93	22
shank3a_2_5	A4_1	1:32:22-1:32:23	0.0494548	DEL	shank3a_2_5_1	93	23
shank3a_2_5	A4_1	1:32:23-1:32:24	0.038162	DEL	shank3a_2_5_1	93	24
shank3a_2_5	A4_1	1:32:24-1:32:25	0.0288162	DEL	shank3a_2_5_1	93	25
shank3a_2_5	A4_1	1:32:25-1:32:26	0	DEL	shank3a_2_5_1	93	26
shank3a_2_5	A4_1	1:32:26-1:32:27	0.0338785	DEL	shank3a_2_5_1	93	27
shank3a_2_5	A4_1	1:32:27-1:32:28	0.000389408	DEL	shank3a_2_5_1	93	28
shank3a_2_5	A4_1	1:32:28-1:32:29	0.00778816	DEL	shank3a_2_5_1	93	29
shank3a_2_5	A4_1	1:32:29-1:32:30	0.0327103	DEL	shank3a_2_5_1	93	30
shank3b_2_1	A4_1	1:32:00-1:32:01	0.120327	DEL	shank3b_2_1_1	93	1
shank3b_2_1	A4_1	1:32:01-1:32:02	0.0985202	DEL	shank3b_2_1_1	93	2
shank3b_2_1	A4_1	1:32:02-1:32:03	0.095405	DEL	shank3b_2_1_1	93	3
shank3b_2_1	A4_1	1:32:03-1:32:04	0.0942368	DEL	shank3b_2_1_1	93	4
shank3b_2_1	A4_1	1:32:04-1:32:05	0.0494548	DEL	shank3b_2_1_1	93	5
shank3b_2_1	A4_1	1:32:05-1:32:06	0.0502336	DEL	shank3b_2_1_1	93	6
shank3b_2_1	A4_1	1:32:06-1:32:07	0.0700935	DEL	shank3b_2_1_1	93	7
shank3b_2_1	A4_1	1:32:07-1:32:08	0.0408879	DEL	shank3b_2_1_1	93	8
shank3b_2_1	A4_1	1:32:08-1:32:09	0.0338785	DEL	shank3b_2_1_1	93	9
shank3b_2_1	A4_1	1:32:09-1:32:10	0.0443925	DEL	shank3b_2_1_1	93	10
shank3b_2_1	A4_1	1:32:10-1:32:11	0.0377726	DEL	shank3b_2_1_1	93	11
shank3b_2_1	A4_1	1:32:11-1:32:12	0.0198598	DEL	shank3b_2_1_1	93	12
shank3b_2_1	A4_1	1:32:12-1:32:13	0.0268692	DEL	shank3b_2_1_1	93	13
shank3b_2_1	A4_1	1:32:13-1:32:14	0.0257815	DEL	shank3b_2_1_1	93	14
shank3b_2_1	A4_1	1:32:14-1:32:15	0.0249221	DEL	shank3b_2_1_1	93	15
shank3b_2_1	A4_1	1:32:15-1:32:16	0.0385514	DEL	shank3b_2_1_1	93	16
shank3b_2_1	A4_1	1:32:16-1:32:17	0.0097352	DEL	shank3b_2_1_1	93	17
shank3b_2_1	A4_1	1:32:17-1:32:18	0	DEL	shank3b_2_1_1	93	18
shank3b_2_1	A4_1	1:32:18-1:32:19	0	DEL	shank3b_2_1_1	93	19
shank3b_2_1	A4_1	1:32:19-1:32:20	0	DEL	shank3b_2_1_1	93	20
shank3b_2_1	A4_1	1:32:20-1:32:21	0.000778816	DEL	shank3b_2_1_1	93	21
shank3b_2_1	A4_1	1:32:21-1:32:22	0	DEL	shank3b_2_1_1	93	22
shank3b_2_1	A4_1	1:32:22-1:32:23	0	DEL	shank3b_2_1_1	93	23
shank3b_2_1	A4_1	1:32:23-1:32:24	0	DEL	shank3b_2_1_1	93	24
shank3b_2_1	A4_1	1:32:24-1:32:25	0	DEL	shank3b_2_1_1	93	25
shank3b_2_1	A4_1	1:32:25-1:32:26	0	DEL	shank3b_2_1_1	93	26
shank3b_2_1	A4_1	1:32:26-1:32:27	0	DEL	shank3b_2_1_1	93	27
shank3b_2_1	A4_1	1:32:27-1:32:28	0.00934579	DEL	shank3b_2_1_1	93	28
shank3b_2_1	A4_1	1:32:28-1:32:29	0	DEL	shank3b_2_1_1	93	29
shank3b_2_1	A4_1	1:32:29-1:32:30	0	DEL	shank3b_2_1_1	93	30
src_1_3	A4_1	1:32:00-1:32:01	0.113183	DEL	src_1_3_1	93	1
src_1_3	A4_1	1:32:01-1:32:02	0.175095	DEL	src_1_3_1	93	2
src_1_3	A4_1	1:32:02-1:32:03	0.294808	DEL	src_1_3_1	93	3
src_1_3	A4_1	1:32:03-1:32:04	0.208711	DEL	src_1_3_1	93	4
src_1_3	A4_1	1:32:04-1:32:05	0.18888	DEL	src_1_3_1	93	5
src_1_3	A4_1	1:32:05-1:32:06	0.0253936	DEL	src_1_3_1	93	6
src_1_3	A4_1	1:32:06-1:32:07	0.0280539	DEL	src_1_3_1	93	7
src_1_3	A4_1	1:32:07-1:32:08	0.00120922	DEL	src_1_3_1	93	8
src_1_3	A4_1	1:32:08-1:32:09	0	DEL	src_1_3_1	93	9
src_1_3	A4_1	1:32:09-1:32:10	0	DEL	src_1_3_1	93	10
src_1_3	A4_1	1:32:10-1:32:11	0	DEL	src_1_3_1	93	11
src_1_3	A4_1	1:32:11-1:32:12	0	DEL	src_1_3_1	93	12
src_1_3	A4_1	1:32:12-1:32:13	0	DEL	src_1_3_1	93	13
src_1_3	A4_1	1:32:13-1:32:14	0	DEL	src_1_3_1	93	14
src_1_3	A4_1	1:32:14-1:32:15	0	DEL	src_1_3_1	93	15
src_1_3	A4_1	1:32:15-1:32:16	0	DEL	src_1_3_1	93	16
src_1_3	A4_1	1:32:16-1:32:17	0	DEL	src_1_3_1	93	17
src_1_3	A4_1	1:32:17-1:32:18	0	DEL	src_1_3_1	93	18
src_1_3	A4_1	1:32:18-1:32:19	0	DEL	src_1_3_1	93	19
src_1_3	A4_1	1:32:19-1:32:20	0	DEL	src_1_3_1	93	20
src_1_3	A4_1	1:32:20-1:32:21	0	DEL	src_1_3_1	93	21
src_1_3	A4_1	1:32:21-1:32:22	0	DEL	src_1_3_1	93	22
src_1_3	A4_1	1:32:22-1:32:23	0	DEL	src_1_3_1	93	23
src_1_3	A4_1	1:32:23-1:32:24	0	DEL	src_1_3_1	93	24
src_1_3	A4_1	1:32:24-1:32:25	0	DEL	src_1_3_1	93	25
src_1_3	A4_1	1:32:25-1:32:26	0	DEL	src_1_3_1	93	26
src_1_3	A4_1	1:32:26-1:32:27	0	DEL	src_1_3_1	93	27
src_1_3	A4_1	1:32:27-1:32:28	0	DEL	src_1_3_1	93	28
src_1_3	A4_1	1:32:28-1:32:29	0	DEL	src_1_3_1	93	29
src_1_3	A4_1	1:32:29-1:32:30	0	DEL	src_1_3_1	93	30
vti1a_1_2	A4_1	1:32:00-1:32:01	0.0369938	DEL	vti1a_1_2_1	93	1
vti1a_1_2	A4_1	1:32:01-1:32:02	0.0595794	DEL	vti1a_1_2_1	93	2
vti1a_1_2	A4_1	1:32:02-1:32:03	0.0490654	DEL	vti1a_1_2_1	93	3
vti1a_1_2	A4_1	1:32:03-1:32:04	0.057243	DEL	vti1a_1_2_1	93	4
vti1a_1_2	A4_1	1:32:04-1:32:05	0.0475078	DEL	vti1a_1_2_1	93	5
vti1a_1_2	A4_1	1:32:05-1:32:06	0.0514019	DEL	vti1a_1_2_1	93	6
vti1a_1_2	A4_1	1:32:06-1:32:07	0.0455607	DEL	vti1a_1_2_1	93	7
vti1a_1_2	A4_1	1:32:07-1:32:08	0.0813863	DEL	vti1a_1_2_1	93	8
vti1a_1_2	A4_1	1:32:08-1:32:09	0.0595794	DEL	vti1a_1_2_1	93	9
vti1a_1_2	A4_1	1:32:09-1:32:10	0.0786604	DEL	vti1a_1_2_1	93	10
vti1a_1_2	A4_1	1:32:10-1:32:11	0.055296	DEL	vti1a_1_2_1	93	11
vti1a_1_2	A4_1	1:32:11-1:32:12	0.0498442	DEL	vti1a_1_2_1	93	12
vti1a_1_2	A4_1	1:32:12-1:32:13	0.088785	DEL	vti1a_1_2_1	93	13
vti1a_1_2	A4_1	1:32:13-1:32:14	0.0825545	DEL	vti1a_1_2_1	93	14
vti1a_1_2	A4_1	1:32:14-1:32:15	0	DEL	vti1a_1_2_1	93	15
vti1a_1_2	A4_1	1:32:15-1:32:16	0.0327103	DEL	vti1a_1_2_1	93	16
vti1a_1_2	A4_1	1:32:16-1:32:17	0.0665888	DEL	vti1a_1_2_1	93	17
vti1a_1_2	A4_1	1:32:17-1:32:18	0.0424455	DEL	vti1a_1_2_1	93	18
vti1a_1_2	A4_1	1:32:18-1:32:19	0.0136293	DEL	vti1a_1_2_1	93	19
vti1a_1_2	A4_1	1:32:19-1:32:20	0.0704829	DEL	vti1a_1_2_1	93	20
vti1a_1_2	A4_1	1:32:20-1:32:21	0.0233645	DEL	vti1a_1_2_1	93	21
vti1a_1_2	A4_1	1:32:21-1:32:22	0.0198598	DEL	vti1a_1_2_1	93	22
vti1a_1_2	A4_1	1:32:22-1:32:23	0.0350467	DEL	vti1a_1_2_1	93	23
vti1a_1_2	A4_1	1:32:23-1:32:24	0.0428349	DEL	vti1a_1_2_1	93	24
vti1a_1_2	A4_1	1:32:24-1:32:25	0.0354361	DEL	vti1a_1_2_1	93	25
vti1a_1_2	A4_1	1:32:25-1:32:26	0.0249221	DEL	vti1a_1_2_1	93	26
vti1a_1_2	A4_1	1:32:26-1:32:27	0.0241433	DEL	vti1a_1_2_1	93	27
vti1a_1_2	A4_1	1:32:27-1:32:28	0.0712617	DEL	vti1a_1_2_1	93	28
vti1a_1_2	A4_1	1:32:28-1:32:29	0.017134	DEL	vti1a_1_2_1	93	29
vti1a_1_2	A4_1	1:32:29-1:32:30	0.0447819	DEL	vti1a_1_2_1	93	30
cdon_1_2	A5_1	1:32:00-1:32:01	0.0665888	DEL	cdon_1_2_1	93	1
cdon_1_2	A5_1	1:32:01-1:32:02	0	DEL	cdon_1_2_1	93	2
cdon_1_2	A5_1	1:32:02-1:32:03	0	DEL	cdon_1_2_1	93	3
cdon_1_2	A5_1	1:32:03-1:32:04	0	DEL	cdon_1_2_1	93	4
cdon_1_2	A5_1	1:32:04-1:32:05	0	DEL	cdon_1_2_1	93	5
cdon_1_2	A5_1	1:32:05-1:32:06	0	DEL	cdon_1_2_1	93	6
cdon_1_2	A5_1	1:32:06-1:32:07	0	DEL	cdon_1_2_1	93	7
cdon_1_2	A5_1	1:32:07-1:32:08	0.00428349	DEL	cdon_1_2_1	93	8
cdon_1_2	A5_1	1:32:08-1:32:09	0.000389408	DEL	cdon_1_2_1	93	9
cdon_1_2	A5_1	1:32:09-1:32:10	0	DEL	cdon_1_2_1	93	10
cdon_1_2	A5_1	1:32:10-1:32:11	0	DEL	cdon_1_2_1	93	11
cdon_1_2	A5_1	1:32:11-1:32:12	0	DEL	cdon_1_2_1	93	12
cdon_1_2	A5_1	1:32:12-1:32:13	0.038162	DEL	cdon_1_2_1	93	13
cdon_1_2	A5_1	1:32:13-1:32:14	0	DEL	cdon_1_2_1	93	14
cdon_1_2	A5_1	1:32:14-1:32:15	0	DEL	cdon_1_2_1	93	15
cdon_1_2	A5_1	1:32:15-1:32:16	0	DEL	cdon_1_2_1	93	16
cdon_1_2	A5_1	1:32:16-1:32:17	0.021028	DEL	cdon_1_2_1	93	17
cdon_1_2	A5_1	1:32:17-1:32:18	0	DEL	cdon_1_2_1	93	18
cdon_1_2	A5_1	1:32:18-1:32:19	0	DEL	cdon_1_2_1	93	19
cdon_1_2	A5_1	1:32:19-1:32:20	0.000778816	DEL	cdon_1_2_1	93	20
cdon_1_2	A5_1	1:32:20-1:32:21	0	DEL	cdon_1_2_1	93	21
cdon_1_2	A5_1	1:32:21-1:32:22	0	DEL	cdon_1_2_1	93	22
cdon_1_2	A5_1	1:32:22-1:32:23	0.0459502	DEL	cdon_1_2_1	93	23
cdon_1_2	A5_1	1:32:23-1:32:24	0.00934579	DEL	cdon_1_2_1	93	24
cdon_1_2	A5_1	1:32:24-1:32:25	0	DEL	cdon_1_2_1	93	25
cdon_1_2	A5_1	1:32:25-1:32:26	0.0443925	DEL	cdon_1_2_1	93	26
cdon_1_2	A5_1	1:32:26-1:32:27	0.00506231	DEL	cdon_1_2_1	93	27
cdon_1_2	A5_1	1:32:27-1:32:28	0	DEL	cdon_1_2_1	93	28
cdon_1_2	A5_1	1:32:28-1:32:29	0	DEL	cdon_1_2_1	93	29
cdon_1_2	A5_1	1:32:29-1:32:30	0.0323209	DEL	cdon_1_2_1	93	30
gli2b_1_1	A5_1	1:32:00-1:32:01	0.0915109	DEL	gli2b_1_1_1	93	1
gli2b_1_1	A5_1	1:32:01-1:32:02	0.056397	DEL	gli2b_1_1_1	93	2
gli2b_1_1	A5_1	1:32:02-1:32:03	0.0404984	DEL	gli2b_1_1_1	93	3
gli2b_1_1	A5_1	1:32:03-1:32:04	0.0451713	DEL	gli2b_1_1_1	93	4
gli2b_1_1	A5_1	1:32:04-1:32:05	0.0603583	DEL	gli2b_1_1_1	93	5
gli2b_1_1	A5_1	1:32:05-1:32:06	0.0440031	DEL	gli2b_1_1_1	93	6
gli2b_1_1	A5_1	1:32:06-1:32:07	0.048676	DEL	gli2b_1_1_1	93	7
gli2b_1_1	A5_1	1:32:07-1:32:08	0.0288162	DEL	gli2b_1_1_1	93	8
gli2b_1_1	A5_1	1:32:08-1:32:09	0.0665888	DEL	gli2b_1_1_1	93	9
gli2b_1_1	A5_1	1:32:09-1:32:10	0.0342679	DEL	gli2b_1_1_1	93	10
gli2b_1_1	A5_1	1:32:10-1:32:11	0.0366044	DEL	gli2b_1_1_1	93	11
gli2b_1_1	A5_1	1:32:11-1:32:12	0.0354361	DEL	gli2b_1_1_1	93	12
gli2b_1_1	A5_1	1:32:12-1:32:13	0.0264798	DEL	gli2b_1_1_1	93	13
gli2b_1_1	A5_1	1:32:13-1:32:14	0.0385514	DEL	gli2b_1_1_1	93	14
gli2b_1_1	A5_1	1:32:14-1:32:15	0.00895639	DEL	gli2b_1_1_1	93	15
gli2b_1_1	A5_1	1:32:15-1:32:16	0.0109034	DEL	gli2b_1_1_1	93	16
gli2b_1_1	A5_1	1:32:16-1:32:17	0.0257009	DEL	gli2b_1_1_1	93	17
gli2b_1_1	A5_1	1:32:17-1:32:18	0	DEL	gli2b_1_1_1	93	18
gli2b_1_1	A5_1	1:32:18-1:32:19	0.00428349	DEL	gli2b_1_1_1	93	19
gli2b_1_1	A5_1	1:32:19-1:32:20	0	DEL	gli2b_1_1_1	93	20
gli2b_1_1	A5_1	1:32:20-1:32:21	0.0109034	DEL	gli2b_1_1_1	93	21
gli2b_1_1	A5_1	1:32:21-1:32:22	0.0225857	DEL	gli2b_1_1_1	93	22
gli2b_1_1	A5_1	1:32:22-1:32:23	0.00661994	DEL	gli2b_1_1_1	93	23
gli2b_1_1	A5_1	1:32:23-1:32:24	0.0198598	DEL	gli2b_1_1_1	93	24
gli2b_1_1	A5_1	1:32:24-1:32:25	0.00428349	DEL	gli2b_1_1_1	93	25
gli2b_1_1	A5_1	1:32:25-1:32:26	0.0186916	DEL	gli2b_1_1_1	93	26
gli2b_1_1	A5_1	1:32:26-1:32:27	0.0183022	DEL	gli2b_1_1_1	93	27
gli2b_1_1	A5_1	1:32:27-1:32:28	0.040109	DEL	gli2b_1_1_1	93	28
gli2b_1_1	A5_1	1:32:28-1:32:29	0.0257009	DEL	gli2b_1_1_1	93	29
gli2b_1_1	A5_1	1:32:29-1:32:30	0.0280374	DEL	gli2b_1_1_1	93	30
gli3_7_1	A5_1	1:32:00-1:32:01	0.0806075	DEL	gli3_7_1_1	93	1
gli3_7_1	A5_1	1:32:01-1:32:02	0.0724299	DEL	gli3_7_1_1	93	2
gli3_7_1	A5_1	1:32:02-1:32:03	0.0669782	DEL	gli3_7_1_1	93	3
gli3_7_1	A5_1	1:32:03-1:32:04	0.057243	DEL	gli3_7_1_1	93	4
gli3_7_1	A5_1	1:32:04-1:32:05	0.0728193	DEL	gli3_7_1_1	93	5
gli3_7_1	A5_1	1:32:05-1:32:06	0.0229751	DEL	gli3_7_1_1	93	6
gli3_7_1	A5_1	1:32:06-1:32:07	0.0350467	DEL	gli3_7_1_1	93	7
gli3_7_1	A5_1	1:32:07-1:32:08	0.0482866	DEL	gli3_7_1_1	93	8
gli3_7_1	A5_1	1:32:08-1:32:09	0.0459502	DEL	gli3_7_1_1	93	9
gli3_7_1	A5_1	1:32:09-1:32:10	0.0366044	DEL	gli3_7_1_1	93	10
gli3_7_1	A5_1	1:32:10-1:32:11	0.00116822	DEL	gli3_7_1_1	93	11
gli3_7_1	A5_1	1:32:11-1:32:12	0	DEL	gli3_7_1_1	93	12
gli3_7_1	A5_1	1:32:12-1:32:13	0	DEL	gli3_7_1_1	93	13
gli3_7_1	A5_1	1:32:13-1:32:14	0.0140187	DEL	gli3_7_1_1	93	14
gli3_7_1	A5_1	1:32:14-1:32:15	0.0136293	DEL	gli3_7_1_1	93	15
gli3_7_1	A5_1	1:32:15-1:32:16	0.0229751	DEL	gli3_7_1_1	93	16
gli3_7_1	A5_1	1:32:16-1:32:17	0.0132399	DEL	gli3_7_1_1	93	17
gli3_7_1	A5_1	1:32:17-1:32:18	0.0120717	DEL	gli3_7_1_1	93	18
gli3_7_1	A5_1	1:32:18-1:32:19	0.0159657	DEL	gli3_7_1_1	93	19
gli3_7_1	A5_1	1:32:19-1:32:20	0.017134	DEL	gli3_7_1_1	93	20
gli3_7_1	A5_1	1:32:20-1:32:21	0.00934579	DEL	gli3_7_1_1	93	21
gli3_7_1	A5_1	1:32:21-1:32:22	0.00700935	DEL	gli3_7_1_1	93	22
gli3_7_1	A5_1	1:32:22-1:32:23	0.0151869	DEL	gli3_7_1_1	93	23
gli3_7_1	A5_1	1:32:23-1:32:24	0.0147975	DEL	gli3_7_1_1	93	24
gli3_7_1	A5_1	1:32:24-1:32:25	0.00778816	DEL	gli3_7_1_1	93	25
gli3_7_1	A5_1	1:32:25-1:32:26	0.0128505	DEL	gli3_7_1_1	93	26
gli3_7_1	A5_1	1:32:26-1:32:27	0.0167445	DEL	gli3_7_1_1	93	27
gli3_7_1	A5_1	1:32:27-1:32:28	0	DEL	gli3_7_1_1	93	28
gli3_7_1	A5_1	1:32:28-1:32:29	0.0140187	DEL	gli3_7_1_1	93	29
gli3_7_1	A5_1	1:32:29-1:32:30	0.00895639	DEL	gli3_7_1_1	93	30
kif1b_1_2	A5_1	1:32:00-1:32:01	0.103583	DEL	kif1b_1_2_1	93	1
kif1b_1_2	A5_1	1:32:01-1:32:02	0.173287	DEL	kif1b_1_2_1	93	2
kif1b_1_2	A5_1	1:32:02-1:32:03	0.100467	DEL	kif1b_1_2_1	93	3
kif1b_1_2	A5_1	1:32:03-1:32:04	0.00194704	DEL	kif1b_1_2_1	93	4
kif1b_1_2	A5_1	1:32:04-1:32:05	0	DEL	kif1b_1_2_1	93	5
kif1b_1_2	A5_1	1:32:05-1:32:06	0.00584112	DEL	kif1b_1_2_1	93	6
kif1b_1_2	A5_1	1:32:06-1:32:07	0.103583	DEL	kif1b_1_2_1	93	7
kif1b_1_2	A5_1	1:32:07-1:32:08	0.0759346	DEL	kif1b_1_2_1	93	8
kif1b_1_2	A5_1	1:32:08-1:32:09	0.0747664	DEL	kif1b_1_2_1	93	9
kif1b_1_2	A5_1	1:32:09-1:32:10	0.046729	DEL	kif1b_1_2_1	93	10
kif1b_1_2	A5_1	1:32:10-1:32:11	0	DEL	kif1b_1_2_1	93	11
kif1b_1_2	A5_1	1:32:11-1:32:12	0.00661994	DEL	kif1b_1_2_1	93	12
kif1b_1_2	A5_1	1:32:12-1:32:13	0	DEL	kif1b_1_2_1	93	13
kif1b_1_2	A5_1	1:32:13-1:32:14	0	DEL	kif1b_1_2_1	93	14
kif1b_1_2	A5_1	1:32:14-1:32:15	0	DEL	kif1b_1_2_1	93	15
kif1b_1_2	A5_1	1:32:15-1:32:16	0	DEL	kif1b_1_2_1	93	16
kif1b_1_2	A5_1	1:32:16-1:32:17	0.010514	DEL	kif1b_1_2_1	93	17
kif1b_1_2	A5_1	1:32:17-1:32:18	0	DEL	kif1b_1_2_1	93	18
kif1b_1_2	A5_1	1:32:18-1:32:19	0.0151869	DEL	kif1b_1_2_1	93	19
kif1b_1_2	A5_1	1:32:19-1:32:20	0.000389408	DEL	kif1b_1_2_1	93	20
kif1b_1_2	A5_1	1:32:20-1:32:21	0	DEL	kif1b_1_2_1	93	21
kif1b_1_2	A5_1	1:32:21-1:32:22	0	DEL	kif1b_1_2_1	93	22
kif1b_1_2	A5_1	1:32:22-1:32:23	0.019081	DEL	kif1b_1_2_1	93	23
kif1b_1_2	A5_1	1:32:23-1:32:24	0.0257009	DEL	kif1b_1_2_1	93	24
kif1b_1_2	A5_1	1:32:24-1:32:25	0.00545171	DEL	kif1b_1_2_1	93	25
kif1b_1_2	A5_1	1:32:25-1:32:26	0.0358255	DEL	kif1b_1_2_1	93	26
kif1b_1_2	A5_1	1:32:26-1:32:27	0	DEL	kif1b_1_2_1	93	27
kif1b_1_2	A5_1	1:32:27-1:32:28	0.00623053	DEL	kif1b_1_2_1	93	28
kif1b_1_2	A5_1	1:32:28-1:32:29	0.00116822	DEL	kif1b_1_2_1	93	29
kif1b_1_2	A5_1	1:32:29-1:32:30	0.0218069	DEL	kif1b_1_2_1	93	30
reln_1_1	A5_1	1:32:00-1:32:01	0.0478972	DEL	reln_1_1_1	93	1
reln_1_1	A5_1	1:32:01-1:32:02	0.0346573	DEL	reln_1_1_1	93	2
reln_1_1	A5_1	1:32:02-1:32:03	0.0498442	DEL	reln_1_1_1	93	3
reln_1_1	A5_1	1:32:03-1:32:04	0.0560748	DEL	reln_1_1_1	93	4
reln_1_1	A5_1	1:32:04-1:32:05	0.0576324	DEL	reln_1_1_1	93	5
reln_1_1	A5_1	1:32:05-1:32:06	0.0377726	DEL	reln_1_1_1	93	6
reln_1_1	A5_1	1:32:06-1:32:07	0	DEL	reln_1_1_1	93	7
reln_1_1	A5_1	1:32:07-1:32:08	0	DEL	reln_1_1_1	93	8
reln_1_1	A5_1	1:32:08-1:32:09	0	DEL	reln_1_1_1	93	9
reln_1_1	A5_1	1:32:09-1:32:10	0	DEL	reln_1_1_1	93	10
reln_1_1	A5_1	1:32:10-1:32:11	0	DEL	reln_1_1_1	93	11
reln_1_1	A5_1	1:32:11-1:32:12	0	DEL	reln_1_1_1	93	12
reln_1_1	A5_1	1:32:12-1:32:13	0	DEL	reln_1_1_1	93	13
reln_1_1	A5_1	1:32:13-1:32:14	0	DEL	reln_1_1_1	93	14
reln_1_1	A5_1	1:32:14-1:32:15	0	DEL	reln_1_1_1	93	15
reln_1_1	A5_1	1:32:15-1:32:16	0	DEL	reln_1_1_1	93	16
reln_1_1	A5_1	1:32:16-1:32:17	0	DEL	reln_1_1_1	93	17
reln_1_1	A5_1	1:32:17-1:32:18	0	DEL	reln_1_1_1	93	18
reln_1_1	A5_1	1:32:18-1:32:19	0	DEL	reln_1_1_1	93	19
reln_1_1	A5_1	1:32:19-1:32:20	0	DEL	reln_1_1_1	93	20
reln_1_1	A5_1	1:32:20-1:32:21	0	DEL	reln_1_1_1	93	21
reln_1_1	A5_1	1:32:21-1:32:22	0	DEL	reln_1_1_1	93	22
reln_1_1	A5_1	1:32:22-1:32:23	0	DEL	reln_1_1_1	93	23
reln_1_1	A5_1	1:32:23-1:32:24	0	DEL	reln_1_1_1	93	24
reln_1_1	A5_1	1:32:24-1:32:25	0	DEL	reln_1_1_1	93	25
reln_1_1	A5_1	1:32:25-1:32:26	0	DEL	reln_1_1_1	93	26
reln_1_1	A5_1	1:32:26-1:32:27	0	DEL	reln_1_1_1	93	27
reln_1_1	A5_1	1:32:27-1:32:28	0	DEL	reln_1_1_1	93	28
reln_1_1	A5_1	1:32:28-1:32:29	0	DEL	reln_1_1_1	93	29
reln_1_1	A5_1	1:32:29-1:32:30	0	DEL	reln_1_1_1	93	30
shank3b_1_3	A5_1	1:32:00-1:32:01	0	DEL	shank3b_1_3_1	93	1
shank3b_1_3	A5_1	1:32:01-1:32:02	0	DEL	shank3b_1_3_1	93	2
shank3b_1_3	A5_1	1:32:02-1:32:03	0	DEL	shank3b_1_3_1	93	3
shank3b_1_3	A5_1	1:32:03-1:32:04	0	DEL	shank3b_1_3_1	93	4
shank3b_1_3	A5_1	1:32:04-1:32:05	0	DEL	shank3b_1_3_1	93	5
shank3b_1_3	A5_1	1:32:05-1:32:06	0	DEL	shank3b_1_3_1	93	6
shank3b_1_3	A5_1	1:32:06-1:32:07	0	DEL	shank3b_1_3_1	93	7
shank3b_1_3	A5_1	1:32:07-1:32:08	0	DEL	shank3b_1_3_1	93	8
shank3b_1_3	A5_1	1:32:08-1:32:09	0	DEL	shank3b_1_3_1	93	9
shank3b_1_3	A5_1	1:32:09-1:32:10	0	DEL	shank3b_1_3_1	93	10
shank3b_1_3	A5_1	1:32:10-1:32:11	0	DEL	shank3b_1_3_1	93	11
shank3b_1_3	A5_1	1:32:11-1:32:12	0	DEL	shank3b_1_3_1	93	12
shank3b_1_3	A5_1	1:32:12-1:32:13	0	DEL	shank3b_1_3_1	93	13
shank3b_1_3	A5_1	1:32:13-1:32:14	0	DEL	shank3b_1_3_1	93	14
shank3b_1_3	A5_1	1:32:14-1:32:15	0	DEL	shank3b_1_3_1	93	15
shank3b_1_3	A5_1	1:32:15-1:32:16	0	DEL	shank3b_1_3_1	93	16
shank3b_1_3	A5_1	1:32:16-1:32:17	0	DEL	shank3b_1_3_1	93	17
shank3b_1_3	A5_1	1:32:17-1:32:18	0	DEL	shank3b_1_3_1	93	18
shank3b_1_3	A5_1	1:32:18-1:32:19	0	DEL	shank3b_1_3_1	93	19
shank3b_1_3	A5_1	1:32:19-1:32:20	0	DEL	shank3b_1_3_1	93	20
shank3b_1_3	A5_1	1:32:20-1:32:21	0	DEL	shank3b_1_3_1	93	21
shank3b_1_3	A5_1	1:32:21-1:32:22	0	DEL	shank3b_1_3_1	93	22
shank3b_1_3	A5_1	1:32:22-1:32:23	0	DEL	shank3b_1_3_1	93	23
shank3b_1_3	A5_1	1:32:23-1:32:24	0	DEL	shank3b_1_3_1	93	24
shank3b_1_3	A5_1	1:32:24-1:32:25	0	DEL	shank3b_1_3_1	93	25
shank3b_1_3	A5_1	1:32:25-1:32:26	0	DEL	shank3b_1_3_1	93	26
shank3b_1_3	A5_1	1:32:26-1:32:27	0	DEL	shank3b_1_3_1	93	27
shank3b_1_3	A5_1	1:32:27-1:32:28	0	DEL	shank3b_1_3_1	93	28
shank3b_1_3	A5_1	1:32:28-1:32:29	0	DEL	shank3b_1_3_1	93	29
shank3b_1_3	A5_1	1:32:29-1:32:30	0	DEL	shank3b_1_3_1	93	30
srrm4_12_1	A5_1	1:32:00-1:32:01	0.160436	DEL	srrm4_12_1_1	93	1
srrm4_12_1	A5_1	1:32:01-1:32:02	0.156153	DEL	srrm4_12_1_1	93	2
srrm4_12_1	A5_1	1:32:02-1:32:03	0.0436137	DEL	srrm4_12_1_1	93	3
srrm4_12_1	A5_1	1:32:03-1:32:04	0.0556854	DEL	srrm4_12_1_1	93	4
srrm4_12_1	A5_1	1:32:04-1:32:05	0.0728193	DEL	srrm4_12_1_1	93	5
srrm4_12_1	A5_1	1:32:05-1:32:06	0.086838	DEL	srrm4_12_1_1	93	6
srrm4_12_1	A5_1	1:32:06-1:32:07	0.0599688	DEL	srrm4_12_1_1	93	7
srrm4_12_1	A5_1	1:32:07-1:32:08	0.103972	DEL	srrm4_12_1_1	93	8
srrm4_12_1	A5_1	1:32:08-1:32:09	0.0977414	DEL	srrm4_12_1_1	93	9
srrm4_12_1	A5_1	1:32:09-1:32:10	0.0739875	DEL	srrm4_12_1_1	93	10
srrm4_12_1	A5_1	1:32:10-1:32:11	0.0712617	DEL	srrm4_12_1_1	93	11
srrm4_12_1	A5_1	1:32:11-1:32:12	0.100467	DEL	srrm4_12_1_1	93	12
srrm4_12_1	A5_1	1:32:12-1:32:13	0.0825545	DEL	srrm4_12_1_1	93	13
srrm4_12_1	A5_1	1:32:13-1:32:14	0.0556854	DEL	srrm4_12_1_1	93	14
srrm4_12_1	A5_1	1:32:14-1:32:15	0.0514019	DEL	srrm4_12_1_1	93	15
srrm4_12_1	A5_1	1:32:15-1:32:16	0.0623053	DEL	srrm4_12_1_1	93	16
srrm4_12_1	A5_1	1:32:16-1:32:17	0.0681464	DEL	srrm4_12_1_1	93	17
srrm4_12_1	A5_1	1:32:17-1:32:18	0.0471184	DEL	srrm4_12_1_1	93	18
srrm4_12_1	A5_1	1:32:18-1:32:19	0.0471184	DEL	srrm4_12_1_1	93	19
srrm4_12_1	A5_1	1:32:19-1:32:20	0.0420561	DEL	srrm4_12_1_1	93	20
srrm4_12_1	A5_1	1:32:20-1:32:21	0.0503235	DEL	srrm4_12_1_1	93	21
srrm4_12_1	A5_1	1:32:21-1:32:22	0.0443925	DEL	srrm4_12_1_1	93	22
srrm4_12_1	A5_1	1:32:22-1:32:23	0.0915109	DEL	srrm4_12_1_1	93	23
srrm4_12_1	A5_1	1:32:23-1:32:24	0.0101246	DEL	srrm4_12_1_1	93	24
srrm4_12_1	A5_1	1:32:24-1:32:25	0.0588006	DEL	srrm4_12_1_1	93	25
srrm4_12_1	A5_1	1:32:25-1:32:26	0.0436137	DEL	srrm4_12_1_1	93	26
srrm4_12_1	A5_1	1:32:26-1:32:27	0.0424455	DEL	srrm4_12_1_1	93	27
srrm4_12_1	A5_1	1:32:27-1:32:28	0.06581	DEL	srrm4_12_1_1	93	28
srrm4_12_1	A5_1	1:32:28-1:32:29	0.036215	DEL	srrm4_12_1_1	93	29
srrm4_12_1	A5_1	1:32:29-1:32:30	0.0965732	DEL	srrm4_12_1_1	93	30
srrm4_15_1	A5_1	1:32:00-1:32:01	0.038162	DEL	srrm4_15_1_1	93	1
srrm4_15_1	A5_1	1:32:01-1:32:02	0	DEL	srrm4_15_1_1	93	2
srrm4_15_1	A5_1	1:32:02-1:32:03	0	DEL	srrm4_15_1_1	93	3
srrm4_15_1	A5_1	1:32:03-1:32:04	0	DEL	srrm4_15_1_1	93	4
srrm4_15_1	A5_1	1:32:04-1:32:05	0	DEL	srrm4_15_1_1	93	5
srrm4_15_1	A5_1	1:32:05-1:32:06	0	DEL	srrm4_15_1_1	93	6
srrm4_15_1	A5_1	1:32:06-1:32:07	0	DEL	srrm4_15_1_1	93	7
srrm4_15_1	A5_1	1:32:07-1:32:08	0	DEL	srrm4_15_1_1	93	8
srrm4_15_1	A5_1	1:32:08-1:32:09	0	DEL	srrm4_15_1_1	93	9
srrm4_15_1	A5_1	1:32:09-1:32:10	0	DEL	srrm4_15_1_1	93	10
srrm4_15_1	A5_1	1:32:10-1:32:11	0	DEL	srrm4_15_1_1	93	11
srrm4_15_1	A5_1	1:32:11-1:32:12	0	DEL	srrm4_15_1_1	93	12
srrm4_15_1	A5_1	1:32:12-1:32:13	0	DEL	srrm4_15_1_1	93	13
srrm4_15_1	A5_1	1:32:13-1:32:14	0	DEL	srrm4_15_1_1	93	14
srrm4_15_1	A5_1	1:32:14-1:32:15	0	DEL	srrm4_15_1_1	93	15
srrm4_15_1	A5_1	1:32:15-1:32:16	0	DEL	srrm4_15_1_1	93	16
srrm4_15_1	A5_1	1:32:16-1:32:17	0	DEL	srrm4_15_1_1	93	17
srrm4_15_1	A5_1	1:32:17-1:32:18	0	DEL	srrm4_15_1_1	93	18
srrm4_15_1	A5_1	1:32:18-1:32:19	0	DEL	srrm4_15_1_1	93	19
srrm4_15_1	A5_1	1:32:19-1:32:20	0	DEL	srrm4_15_1_1	93	20
srrm4_15_1	A5_1	1:32:20-1:32:21	0	DEL	srrm4_15_1_1	93	21
srrm4_15_1	A5_1	1:32:21-1:32:22	0	DEL	srrm4_15_1_1	93	22
srrm4_15_1	A5_1	1:32:22-1:32:23	0	DEL	srrm4_15_1_1	93	23
srrm4_15_1	A5_1	1:32:23-1:32:24	0	DEL	srrm4_15_1_1	93	24
srrm4_15_1	A5_1	1:32:24-1:32:25	0	DEL	srrm4_15_1_1	93	25
srrm4_15_1	A5_1	1:32:25-1:32:26	0	DEL	srrm4_15_1_1	93	26
srrm4_15_1	A5_1	1:32:26-1:32:27	0	DEL	srrm4_15_1_1	93	27
srrm4_15_1	A5_1	1:32:27-1:32:28	0	DEL	srrm4_15_1_1	93	28
srrm4_15_1	A5_1	1:32:28-1:32:29	0	DEL	srrm4_15_1_1	93	29
srrm4_15_1	A5_1	1:32:29-1:32:30	0	DEL	srrm4_15_1_1	93	30
vti1a_1_2	A5_1	1:32:00-1:32:01	0.0428349	DEL	vti1a_1_2_1	93	1
vti1a_1_2	A5_1	1:32:01-1:32:02	0.0478972	DEL	vti1a_1_2_1	93	2
vti1a_1_2	A5_1	1:32:02-1:32:03	0.0455607	DEL	vti1a_1_2_1	93	3
vti1a_1_2	A5_1	1:32:03-1:32:04	0.0521807	DEL	vti1a_1_2_1	93	4
vti1a_1_2	A5_1	1:32:04-1:32:05	0.036215	DEL	vti1a_1_2_1	93	5
vti1a_1_2	A5_1	1:32:05-1:32:06	0.132009	DEL	vti1a_1_2_1	93	6
vti1a_1_2	A5_1	1:32:06-1:32:07	0.0358255	DEL	vti1a_1_2_1	93	7
vti1a_1_2	A5_1	1:32:07-1:32:08	0.0654206	DEL	vti1a_1_2_1	93	8
vti1a_1_2	A5_1	1:32:08-1:32:09	0.0525701	DEL	vti1a_1_2_1	93	9
vti1a_1_2	A5_1	1:32:09-1:32:10	0.040109	DEL	vti1a_1_2_1	93	10
vti1a_1_2	A5_1	1:32:10-1:32:11	0.0475078	DEL	vti1a_1_2_1	93	11
vti1a_1_2	A5_1	1:32:11-1:32:12	0.0533489	DEL	vti1a_1_2_1	93	12
vti1a_1_2	A5_1	1:32:12-1:32:13	0.0342679	DEL	vti1a_1_2_1	93	13
vti1a_1_2	A5_1	1:32:13-1:32:14	0.0529595	DEL	vti1a_1_2_1	93	14
vti1a_1_2	A5_1	1:32:14-1:32:15	0.0599688	DEL	vti1a_1_2_1	93	15
vti1a_1_2	A5_1	1:32:15-1:32:16	0.040109	DEL	vti1a_1_2_1	93	16
vti1a_1_2	A5_1	1:32:16-1:32:17	0.0732087	DEL	vti1a_1_2_1	93	17
vti1a_1_2	A5_1	1:32:17-1:32:18	0.0311526	DEL	vti1a_1_2_1	93	18
vti1a_1_2	A5_1	1:32:18-1:32:19	0	DEL	vti1a_1_2_1	93	19
vti1a_1_2	A5_1	1:32:19-1:32:20	0.0260903	DEL	vti1a_1_2_1	93	20
vti1a_1_2	A5_1	1:32:20-1:32:21	0.0284268	DEL	vti1a_1_2_1	93	21
vti1a_1_2	A5_1	1:32:21-1:32:22	0.0112928	DEL	vti1a_1_2_1	93	22
vti1a_1_2	A5_1	1:32:22-1:32:23	0.0307632	DEL	vti1a_1_2_1	93	23
vti1a_1_2	A5_1	1:32:23-1:32:24	0.0412773	DEL	vti1a_1_2_1	93	24
vti1a_1_2	A5_1	1:32:24-1:32:25	0.00428349	DEL	vti1a_1_2_1	93	25
vti1a_1_2	A5_1	1:32:25-1:32:26	0	DEL	vti1a_1_2_1	93	26
vti1a_1_2	A5_1	1:32:26-1:32:27	0.0412773	DEL	vti1a_1_2_1	93	27
vti1a_1_2	A5_1	1:32:27-1:32:28	0.0284268	DEL	vti1a_1_2_1	93	28
vti1a_1_2	A5_1	1:32:28-1:32:29	0.00389408	DEL	vti1a_1_2_1	93	29
vti1a_1_2	A5_1	1:32:29-1:32:30	0.0124611	DEL	vti1a_1_2_1	93	30
madd_1_1	A5_2	1:32:00-1:32:01	0.0564642	DEL	madd_1_1_2	93	1
madd_1_1	A5_2	1:32:01-1:32:02	0.0946262	DEL	madd_1_1_2	93	2
madd_1_1	A5_2	1:32:02-1:32:03	0.076324	DEL	madd_1_1_2	93	3
madd_1_1	A5_2	1:32:03-1:32:04	0.076324	DEL	madd_1_1_2	93	4
madd_1_1	A5_2	1:32:04-1:32:05	0.0428349	DEL	madd_1_1_2	93	5
madd_1_1	A5_2	1:32:05-1:32:06	0.0755452	DEL	madd_1_1_2	93	6
madd_1_1	A5_2	1:32:06-1:32:07	0.0650312	DEL	madd_1_1_2	93	7
madd_1_1	A5_2	1:32:07-1:32:08	0	DEL	madd_1_1_2	93	8
madd_1_1	A5_2	1:32:08-1:32:09	0	DEL	madd_1_1_2	93	9
madd_1_1	A5_2	1:32:09-1:32:10	0	DEL	madd_1_1_2	93	10
madd_1_1	A5_2	1:32:10-1:32:11	0	DEL	madd_1_1_2	93	11
madd_1_1	A5_2	1:32:11-1:32:12	0.000805672	DEL	madd_1_1_2	93	12
madd_1_1	A5_2	1:32:12-1:32:13	0	DEL	madd_1_1_2	93	13
madd_1_1	A5_2	1:32:13-1:32:14	0.0584112	DEL	madd_1_1_2	93	14
madd_1_1	A5_2	1:32:14-1:32:15	0.0292056	DEL	madd_1_1_2	93	15
madd_1_1	A5_2	1:32:15-1:32:16	0.00623053	DEL	madd_1_1_2	93	16
madd_1_1	A5_2	1:32:16-1:32:17	0.00116822	DEL	madd_1_1_2	93	17
madd_1_1	A5_2	1:32:17-1:32:18	0	DEL	madd_1_1_2	93	18
madd_1_1	A5_2	1:32:18-1:32:19	0	DEL	madd_1_1_2	93	19
madd_1_1	A5_2	1:32:19-1:32:20	0	DEL	madd_1_1_2	93	20
madd_1_1	A5_2	1:32:20-1:32:21	0.00311526	DEL	madd_1_1_2	93	21
madd_1_1	A5_2	1:32:21-1:32:22	0	DEL	madd_1_1_2	93	22
madd_1_1	A5_2	1:32:22-1:32:23	0.00428349	DEL	madd_1_1_2	93	23
madd_1_1	A5_2	1:32:23-1:32:24	0	DEL	madd_1_1_2	93	24
madd_1_1	A5_2	1:32:24-1:32:25	0.010514	DEL	madd_1_1_2	93	25
madd_1_1	A5_2	1:32:25-1:32:26	0.0564642	DEL	madd_1_1_2	93	26
madd_1_1	A5_2	1:32:26-1:32:27	0.0144081	DEL	madd_1_1_2	93	27
madd_1_1	A5_2	1:32:27-1:32:28	0.0109034	DEL	madd_1_1_2	93	28
madd_1_1	A5_2	1:32:28-1:32:29	0.0412773	DEL	madd_1_1_2	93	29
madd_1_1	A5_2	1:32:29-1:32:30	0.0475078	DEL	madd_1_1_2	93	30
vav2_1_1	A5_3	1:32:00-1:32:01	0.100467	DEL	vav2_1_1_3	93	1
vav2_1_1	A5_3	1:32:01-1:32:02	0.0623053	DEL	vav2_1_1_3	93	2
vav2_1_1	A5_3	1:32:02-1:32:03	0.0580218	DEL	vav2_1_1_3	93	3
vav2_1_1	A5_3	1:32:03-1:32:04	0.0525701	DEL	vav2_1_1_3	93	4
vav2_1_1	A5_3	1:32:04-1:32:05	0.0428349	DEL	vav2_1_1_3	93	5
vav2_1_1	A5_3	1:32:05-1:32:06	0.040109	DEL	vav2_1_1_3	93	6
vav2_1_1	A5_3	1:32:06-1:32:07	0.0163551	DEL	vav2_1_1_3	93	7
vav2_1_1	A5_3	1:32:07-1:32:08	0.0120717	DEL	vav2_1_1_3	93	8
vav2_1_1	A5_3	1:32:08-1:32:09	0.0124611	DEL	vav2_1_1_3	93	9
vav2_1_1	A5_3	1:32:09-1:32:10	0.0237539	DEL	vav2_1_1_3	93	10
vav2_1_1	A5_3	1:32:10-1:32:11	0.00778816	DEL	vav2_1_1_3	93	11
vav2_1_1	A5_3	1:32:11-1:32:12	0.029407	DEL	vav2_1_1_3	93	12
vav2_1_1	A5_3	1:32:12-1:32:13	0.0218069	DEL	vav2_1_1_3	93	13
vav2_1_1	A5_3	1:32:13-1:32:14	0.00584112	DEL	vav2_1_1_3	93	14
vav2_1_1	A5_3	1:32:14-1:32:15	0.0140187	DEL	vav2_1_1_3	93	15
vav2_1_1	A5_3	1:32:15-1:32:16	0.0046729	DEL	vav2_1_1_3	93	16
vav2_1_1	A5_3	1:32:16-1:32:17	0.00194704	DEL	vav2_1_1_3	93	17
vav2_1_1	A5_3	1:32:17-1:32:18	0	DEL	vav2_1_1_3	93	18
vav2_1_1	A5_3	1:32:18-1:32:19	0	DEL	vav2_1_1_3	93	19
vav2_1_1	A5_3	1:32:19-1:32:20	0	DEL	vav2_1_1_3	93	20
vav2_1_1	A5_3	1:32:20-1:32:21	0	DEL	vav2_1_1_3	93	21
vav2_1_1	A5_3	1:32:21-1:32:22	0	DEL	vav2_1_1_3	93	22
vav2_1_1	A5_3	1:32:22-1:32:23	0.00584112	DEL	vav2_1_1_3	93	23
vav2_1_1	A5_3	1:32:23-1:32:24	0	DEL	vav2_1_1_3	93	24
vav2_1_1	A5_3	1:32:24-1:32:25	0	DEL	vav2_1_1_3	93	25
vav2_1_1	A5_3	1:32:25-1:32:26	0	DEL	vav2_1_1_3	93	26
vav2_1_1	A5_3	1:32:26-1:32:27	0.00272586	DEL	vav2_1_1_3	93	27
vav2_1_1	A5_3	1:32:27-1:32:28	0	DEL	vav2_1_1_3	93	28
vav2_1_1	A5_3	1:32:28-1:32:29	0	DEL	vav2_1_1_3	93	29
vav2_1_1	A5_3	1:32:29-1:32:30	0	DEL	vav2_1_1_3	93	30
cdon_1_2	A6_1	1:32:00-1:32:01	0.040109	DEL	cdon_1_2_1	93	1
cdon_1_2	A6_1	1:32:01-1:32:02	0	DEL	cdon_1_2_1	93	2
cdon_1_2	A6_1	1:32:02-1:32:03	0	DEL	cdon_1_2_1	93	3
cdon_1_2	A6_1	1:32:03-1:32:04	0	DEL	cdon_1_2_1	93	4
cdon_1_2	A6_1	1:32:04-1:32:05	0	DEL	cdon_1_2_1	93	5
cdon_1_2	A6_1	1:32:05-1:32:06	0	DEL	cdon_1_2_1	93	6
cdon_1_2	A6_1	1:32:06-1:32:07	0.0560748	DEL	cdon_1_2_1	93	7
cdon_1_2	A6_1	1:32:07-1:32:08	0	DEL	cdon_1_2_1	93	8
cdon_1_2	A6_1	1:32:08-1:32:09	0	DEL	cdon_1_2_1	93	9
cdon_1_2	A6_1	1:32:09-1:32:10	0.0432243	DEL	cdon_1_2_1	93	10
cdon_1_2	A6_1	1:32:10-1:32:11	0.0159657	DEL	cdon_1_2_1	93	11
cdon_1_2	A6_1	1:32:11-1:32:12	0	DEL	cdon_1_2_1	93	12
cdon_1_2	A6_1	1:32:12-1:32:13	0	DEL	cdon_1_2_1	93	13
cdon_1_2	A6_1	1:32:13-1:32:14	0	DEL	cdon_1_2_1	93	14
cdon_1_2	A6_1	1:32:14-1:32:15	0	DEL	cdon_1_2_1	93	15
cdon_1_2	A6_1	1:32:15-1:32:16	0.0416667	DEL	cdon_1_2_1	93	16
cdon_1_2	A6_1	1:32:16-1:32:17	0.0147975	DEL	cdon_1_2_1	93	17
cdon_1_2	A6_1	1:32:17-1:32:18	0.00389408	DEL	cdon_1_2_1	93	18
cdon_1_2	A6_1	1:32:18-1:32:19	0.00194704	DEL	cdon_1_2_1	93	19
cdon_1_2	A6_1	1:32:19-1:32:20	0	DEL	cdon_1_2_1	93	20
cdon_1_2	A6_1	1:32:20-1:32:21	0	DEL	cdon_1_2_1	93	21
cdon_1_2	A6_1	1:32:21-1:32:22	0	DEL	cdon_1_2_1	93	22
cdon_1_2	A6_1	1:32:22-1:32:23	0.00739875	DEL	cdon_1_2_1	93	23
cdon_1_2	A6_1	1:32:23-1:32:24	0	DEL	cdon_1_2_1	93	24
cdon_1_2	A6_1	1:32:24-1:32:25	0	DEL	cdon_1_2_1	93	25
cdon_1_2	A6_1	1:32:25-1:32:26	0	DEL	cdon_1_2_1	93	26
cdon_1_2	A6_1	1:32:26-1:32:27	0	DEL	cdon_1_2_1	93	27
cdon_1_2	A6_1	1:32:27-1:32:28	0	DEL	cdon_1_2_1	93	28
cdon_1_2	A6_1	1:32:28-1:32:29	0	DEL	cdon_1_2_1	93	29
cdon_1_2	A6_1	1:32:29-1:32:30	0	DEL	cdon_1_2_1	93	30
evi5b_6_5	A6_1	1:32:00-1:32:01	0.0739875	DEL	evi5b_6_5_1	93	1
evi5b_6_5	A6_1	1:32:01-1:32:02	0.0626947	DEL	evi5b_6_5_1	93	2
evi5b_6_5	A6_1	1:32:02-1:32:03	0.0346573	DEL	evi5b_6_5_1	93	3
evi5b_6_5	A6_1	1:32:03-1:32:04	0.0408879	DEL	evi5b_6_5_1	93	4
evi5b_6_5	A6_1	1:32:04-1:32:05	0.0373832	DEL	evi5b_6_5_1	93	5
evi5b_6_5	A6_1	1:32:05-1:32:06	0.0284268	DEL	evi5b_6_5_1	93	6
evi5b_6_5	A6_1	1:32:06-1:32:07	0.0366044	DEL	evi5b_6_5_1	93	7
evi5b_6_5	A6_1	1:32:07-1:32:08	0.0623053	DEL	evi5b_6_5_1	93	8
evi5b_6_5	A6_1	1:32:08-1:32:09	0.0280374	DEL	evi5b_6_5_1	93	9
evi5b_6_5	A6_1	1:32:09-1:32:10	0.0315421	DEL	evi5b_6_5_1	93	10
evi5b_6_5	A6_1	1:32:10-1:32:11	0.0393302	DEL	evi5b_6_5_1	93	11
evi5b_6_5	A6_1	1:32:11-1:32:12	0.0599688	DEL	evi5b_6_5_1	93	12
evi5b_6_5	A6_1	1:32:12-1:32:13	0.0389408	DEL	evi5b_6_5_1	93	13
evi5b_6_5	A6_1	1:32:13-1:32:14	0.021028	DEL	evi5b_6_5_1	93	14
evi5b_6_5	A6_1	1:32:14-1:32:15	0.0556854	DEL	evi5b_6_5_1	93	15
evi5b_6_5	A6_1	1:32:15-1:32:16	0.0163551	DEL	evi5b_6_5_1	93	16
evi5b_6_5	A6_1	1:32:16-1:32:17	0.0603583	DEL	evi5b_6_5_1	93	17
evi5b_6_5	A6_1	1:32:17-1:32:18	0.0436137	DEL	evi5b_6_5_1	93	18
evi5b_6_5	A6_1	1:32:18-1:32:19	0.000778816	DEL	evi5b_6_5_1	93	19
evi5b_6_5	A6_1	1:32:19-1:32:20	0.00116822	DEL	evi5b_6_5_1	93	20
evi5b_6_5	A6_1	1:32:20-1:32:21	0	DEL	evi5b_6_5_1	93	21
evi5b_6_5	A6_1	1:32:21-1:32:22	0.019081	DEL	evi5b_6_5_1	93	22
evi5b_6_5	A6_1	1:32:22-1:32:23	0.0128505	DEL	evi5b_6_5_1	93	23
evi5b_6_5	A6_1	1:32:23-1:32:24	0.0046729	DEL	evi5b_6_5_1	93	24
evi5b_6_5	A6_1	1:32:24-1:32:25	0	DEL	evi5b_6_5_1	93	25
evi5b_6_5	A6_1	1:32:25-1:32:26	0.00272586	DEL	evi5b_6_5_1	93	26
evi5b_6_5	A6_1	1:32:26-1:32:27	0.0284268	DEL	evi5b_6_5_1	93	27
evi5b_6_5	A6_1	1:32:27-1:32:28	0	DEL	evi5b_6_5_1	93	28
evi5b_6_5	A6_1	1:32:28-1:32:29	0.0167445	DEL	evi5b_6_5_1	93	29
evi5b_6_5	A6_1	1:32:29-1:32:30	0.00778816	DEL	evi5b_6_5_1	93	30
gli2b_1_2	A6_1	1:32:00-1:32:01	0.06581	DEL	gli2b_1_2_1	93	1
gli2b_1_2	A6_1	1:32:01-1:32:02	0.0619159	DEL	gli2b_1_2_1	93	2
gli2b_1_2	A6_1	1:32:02-1:32:03	0.027648	DEL	gli2b_1_2_1	93	3
gli2b_1_2	A6_1	1:32:03-1:32:04	0.0373832	DEL	gli2b_1_2_1	93	4
gli2b_1_2	A6_1	1:32:04-1:32:05	0.0615265	DEL	gli2b_1_2_1	93	5
gli2b_1_2	A6_1	1:32:05-1:32:06	0.000389408	DEL	gli2b_1_2_1	93	6
gli2b_1_2	A6_1	1:32:06-1:32:07	0.0272586	DEL	gli2b_1_2_1	93	7
gli2b_1_2	A6_1	1:32:07-1:32:08	0.0151869	DEL	gli2b_1_2_1	93	8
gli2b_1_2	A6_1	1:32:08-1:32:09	0.0330997	DEL	gli2b_1_2_1	93	9
gli2b_1_2	A6_1	1:32:09-1:32:10	0.00934579	DEL	gli2b_1_2_1	93	10
gli2b_1_2	A6_1	1:32:10-1:32:11	0.0315421	DEL	gli2b_1_2_1	93	11
gli2b_1_2	A6_1	1:32:11-1:32:12	0.046729	DEL	gli2b_1_2_1	93	12
gli2b_1_2	A6_1	1:32:12-1:32:13	0.0218069	DEL	gli2b_1_2_1	93	13
gli2b_1_2	A6_1	1:32:13-1:32:14	0.00661994	DEL	gli2b_1_2_1	93	14
gli2b_1_2	A6_1	1:32:14-1:32:15	0	DEL	gli2b_1_2_1	93	15
gli2b_1_2	A6_1	1:32:15-1:32:16	0.00661994	DEL	gli2b_1_2_1	93	16
gli2b_1_2	A6_1	1:32:16-1:32:17	0.00545171	DEL	gli2b_1_2_1	93	17
gli2b_1_2	A6_1	1:32:17-1:32:18	0	DEL	gli2b_1_2_1	93	18
gli2b_1_2	A6_1	1:32:18-1:32:19	0.00545171	DEL	gli2b_1_2_1	93	19
gli2b_1_2	A6_1	1:32:19-1:32:20	0.00389408	DEL	gli2b_1_2_1	93	20
gli2b_1_2	A6_1	1:32:20-1:32:21	0.0245327	DEL	gli2b_1_2_1	93	21
gli2b_1_2	A6_1	1:32:21-1:32:22	0.0046729	DEL	gli2b_1_2_1	93	22
gli2b_1_2	A6_1	1:32:22-1:32:23	0.00739875	DEL	gli2b_1_2_1	93	23
gli2b_1_2	A6_1	1:32:23-1:32:24	0.00661994	DEL	gli2b_1_2_1	93	24
gli2b_1_2	A6_1	1:32:24-1:32:25	0.00545171	DEL	gli2b_1_2_1	93	25
gli2b_1_2	A6_1	1:32:25-1:32:26	0	DEL	gli2b_1_2_1	93	26
gli2b_1_2	A6_1	1:32:26-1:32:27	0	DEL	gli2b_1_2_1	93	27
gli2b_1_2	A6_1	1:32:27-1:32:28	0.010514	DEL	gli2b_1_2_1	93	28
gli2b_1_2	A6_1	1:32:28-1:32:29	0	DEL	gli2b_1_2_1	93	29
gli2b_1_2	A6_1	1:32:29-1:32:30	0.00817757	DEL	gli2b_1_2_1	93	30
gli3_7_2	A6_1	1:32:00-1:32:01	0.238707	DEL	gli3_7_2_1	93	1
gli3_7_2	A6_1	1:32:01-1:32:02	0.139408	DEL	gli3_7_2_1	93	2
gli3_7_2	A6_1	1:32:02-1:32:03	0.123442	DEL	gli3_7_2_1	93	3
gli3_7_2	A6_1	1:32:03-1:32:04	0.0965732	DEL	gli3_7_2_1	93	4
gli3_7_2	A6_1	1:32:04-1:32:05	0	DEL	gli3_7_2_1	93	5
gli3_7_2	A6_1	1:32:05-1:32:06	0.000389408	DEL	gli3_7_2_1	93	6
gli3_7_2	A6_1	1:32:06-1:32:07	0.0498442	DEL	gli3_7_2_1	93	7
gli3_7_2	A6_1	1:32:07-1:32:08	0.000389408	DEL	gli3_7_2_1	93	8
gli3_7_2	A6_1	1:32:08-1:32:09	0.000778816	DEL	gli3_7_2_1	93	9
gli3_7_2	A6_1	1:32:09-1:32:10	0.00428349	DEL	gli3_7_2_1	93	10
gli3_7_2	A6_1	1:32:10-1:32:11	0.0132399	DEL	gli3_7_2_1	93	11
gli3_7_2	A6_1	1:32:11-1:32:12	0	DEL	gli3_7_2_1	93	12
gli3_7_2	A6_1	1:32:12-1:32:13	0.000778816	DEL	gli3_7_2_1	93	13
gli3_7_2	A6_1	1:32:13-1:32:14	0.017134	DEL	gli3_7_2_1	93	14
gli3_7_2	A6_1	1:32:14-1:32:15	0	DEL	gli3_7_2_1	93	15
gli3_7_2	A6_1	1:32:15-1:32:16	0.00311526	DEL	gli3_7_2_1	93	16
gli3_7_2	A6_1	1:32:16-1:32:17	0	DEL	gli3_7_2_1	93	17
gli3_7_2	A6_1	1:32:17-1:32:18	0.00856698	DEL	gli3_7_2_1	93	18
gli3_7_2	A6_1	1:32:18-1:32:19	0.00428349	DEL	gli3_7_2_1	93	19
gli3_7_2	A6_1	1:32:19-1:32:20	0.021028	DEL	gli3_7_2_1	93	20
gli3_7_2	A6_1	1:32:20-1:32:21	0.0175234	DEL	gli3_7_2_1	93	21
gli3_7_2	A6_1	1:32:21-1:32:22	0.0140187	DEL	gli3_7_2_1	93	22
gli3_7_2	A6_1	1:32:22-1:32:23	0	DEL	gli3_7_2_1	93	23
gli3_7_2	A6_1	1:32:23-1:32:24	0	DEL	gli3_7_2_1	93	24
gli3_7_2	A6_1	1:32:24-1:32:25	0	DEL	gli3_7_2_1	93	25
gli3_7_2	A6_1	1:32:25-1:32:26	0.000389408	DEL	gli3_7_2_1	93	26
gli3_7_2	A6_1	1:32:26-1:32:27	0.0140187	DEL	gli3_7_2_1	93	27
gli3_7_2	A6_1	1:32:27-1:32:28	0.0124611	DEL	gli3_7_2_1	93	28
gli3_7_2	A6_1	1:32:28-1:32:29	0.000778816	DEL	gli3_7_2_1	93	29
gli3_7_2	A6_1	1:32:29-1:32:30	0.0303738	DEL	gli3_7_2_1	93	30
itsn1_1_1	A6_1	1:32:00-1:32:01	0.0432243	DEL	itsn1_1_1_1	93	1
itsn1_1_1	A6_1	1:32:01-1:32:02	0	DEL	itsn1_1_1_1	93	2
itsn1_1_1	A6_1	1:32:02-1:32:03	0	DEL	itsn1_1_1_1	93	3
itsn1_1_1	A6_1	1:32:03-1:32:04	0	DEL	itsn1_1_1_1	93	4
itsn1_1_1	A6_1	1:32:04-1:32:05	0	DEL	itsn1_1_1_1	93	5
itsn1_1_1	A6_1	1:32:05-1:32:06	0	DEL	itsn1_1_1_1	93	6
itsn1_1_1	A6_1	1:32:06-1:32:07	0	DEL	itsn1_1_1_1	93	7
itsn1_1_1	A6_1	1:32:07-1:32:08	0	DEL	itsn1_1_1_1	93	8
itsn1_1_1	A6_1	1:32:08-1:32:09	0	DEL	itsn1_1_1_1	93	9
itsn1_1_1	A6_1	1:32:09-1:32:10	0	DEL	itsn1_1_1_1	93	10
itsn1_1_1	A6_1	1:32:10-1:32:11	0	DEL	itsn1_1_1_1	93	11
itsn1_1_1	A6_1	1:32:11-1:32:12	0	DEL	itsn1_1_1_1	93	12
itsn1_1_1	A6_1	1:32:12-1:32:13	0	DEL	itsn1_1_1_1	93	13
itsn1_1_1	A6_1	1:32:13-1:32:14	0	DEL	itsn1_1_1_1	93	14
itsn1_1_1	A6_1	1:32:14-1:32:15	0	DEL	itsn1_1_1_1	93	15
itsn1_1_1	A6_1	1:32:15-1:32:16	0	DEL	itsn1_1_1_1	93	16
itsn1_1_1	A6_1	1:32:16-1:32:17	0	DEL	itsn1_1_1_1	93	17
itsn1_1_1	A6_1	1:32:17-1:32:18	0	DEL	itsn1_1_1_1	93	18
itsn1_1_1	A6_1	1:32:18-1:32:19	0	DEL	itsn1_1_1_1	93	19
[truncated: 74,351 more rows]
