# Supplementary material for: Phenotypic impact of individual conserved neuronal microexons and their master regulators in zebrafish
Source: eLife. 2025 Nov 18;13:RP104275. doi: 10.7554/eLife.104275 (PMC12626424; doi:10.7554/eLife.104275)
Supplement: Source data 2. [file elife-104275-data2.zip › raw_data/Fig4/All_byID-v1.txt]

Measure_cat	Measure	cat	Trial	grouping	grouping_name	ID	Genotype	Value	unit	Gene	Founder	Cross	Zfish_Line
mean_Mean_B	mean_Mean	B	ap1g1_1_1	1	Activity	A1_1	WT	0.01650606006	Delta pixel (%)	ap1g1	1	1	ap1g1_1
sd_Mean_B	sd_Mean	B	ap1g1_1_1	1	Activity	A1_1	WT	0.0182957088463327	Delta pixel (%)	ap1g1	1	1	ap1g1_1
mean_Mean_D	mean_Mean	D	ap1g1_1_1	1	Activity	A1_1	WT	0.0311522256366667	Delta pixel (%)	ap1g1	1	1	ap1g1_1
sd_Mean_D	sd_Mean	D	ap1g1_1_1	1	Activity	A1_1	WT	0.0209470445694232	Delta pixel (%)	ap1g1	1	1	ap1g1_1
mean_Mean_L	mean_Mean	L	ap1g1_1_1	1	Activity	A1_1	WT	0.0058701262775	Delta pixel (%)	ap1g1	1	1	ap1g1_1
sd_Mean_L	sd_Mean	L	ap1g1_1_1	1	Activity	A1_1	WT	0.0108980365884919	Delta pixel (%)	ap1g1	1	1	ap1g1_1
mean_Mean_B	mean_Mean	B	ap1g1_1_1	1	Activity	A2_1	HET	0.0298766893653333	Delta pixel (%)	ap1g1	1	1	ap1g1_1
sd_Mean_B	sd_Mean	B	ap1g1_1_1	1	Activity	A2_1	HET	0.0246938894894134	Delta pixel (%)	ap1g1	1	1	ap1g1_1
mean_Mean_D	mean_Mean	D	ap1g1_1_1	1	Activity	A2_1	HET	0.0375795623955556	Delta pixel (%)	ap1g1	1	1	ap1g1_1
sd_Mean_D	sd_Mean	D	ap1g1_1_1	1	Activity	A2_1	HET	0.0214904312696067	Delta pixel (%)	ap1g1	1	1	ap1g1_1
mean_Mean_L	mean_Mean	L	ap1g1_1_1	1	Activity	A2_1	HET	0.0191254066716667	Delta pixel (%)	ap1g1	1	1	ap1g1_1
sd_Mean_L	sd_Mean	L	ap1g1_1_1	1	Activity	A2_1	HET	0.0239125698346218	Delta pixel (%)	ap1g1	1	1	ap1g1_1
mean_Mean_B	mean_Mean	B	ap1g1_1_1	1	Activity	A3_1	DEL	0.022924900036	Delta pixel (%)	ap1g1	1	1	ap1g1_1
sd_Mean_B	sd_Mean	B	ap1g1_1_1	1	Activity	A3_1	DEL	0.0152518848445562	Delta pixel (%)	ap1g1	1	1	ap1g1_1
mean_Mean_D	mean_Mean	D	ap1g1_1_1	1	Activity	A3_1	DEL	0.05973277712	Delta pixel (%)	ap1g1	1	1	ap1g1_1
sd_Mean_D	sd_Mean	D	ap1g1_1_1	1	Activity	A3_1	DEL	0.0384943529665928	Delta pixel (%)	ap1g1	1	1	ap1g1_1
mean_Mean_L	mean_Mean	L	ap1g1_1_1	1	Activity	A3_1	DEL	0.035207482175	Delta pixel (%)	ap1g1	1	1	ap1g1_1
sd_Mean_L	sd_Mean	L	ap1g1_1_1	1	Activity	A3_1	DEL	0.029492064857661	Delta pixel (%)	ap1g1	1	1	ap1g1_1
mean_Mean_B	mean_Mean	B	ap1g1_1_1	1	Activity	A4_1	HET	0.000273364501333333	Delta pixel (%)	ap1g1	1	1	ap1g1_1
sd_Mean_B	sd_Mean	B	ap1g1_1_1	1	Activity	A4_1	HET	0.00110675153497182	Delta pixel (%)	ap1g1	1	1	ap1g1_1
mean_Mean_D	mean_Mean	D	ap1g1_1_1	1	Activity	A4_1	HET	0.0306324166133333	Delta pixel (%)	ap1g1	1	1	ap1g1_1
sd_Mean_D	sd_Mean	D	ap1g1_1_1	1	Activity	A4_1	HET	0.0275131373330033	Delta pixel (%)	ap1g1	1	1	ap1g1_1
mean_Mean_L	mean_Mean	L	ap1g1_1_1	1	Activity	A4_1	HET	0.0012298805	Delta pixel (%)	ap1g1	1	1	ap1g1_1
sd_Mean_L	sd_Mean	L	ap1g1_1_1	1	Activity	A4_1	HET	0.00300004212105864	Delta pixel (%)	ap1g1	1	1	ap1g1_1
mean_Mean_B	mean_Mean	B	ap1g1_1_1	1	Activity	A5_1	HET	0.056864174368	Delta pixel (%)	ap1g1	1	1	ap1g1_1
sd_Mean_B	sd_Mean	B	ap1g1_1_1	1	Activity	A5_1	HET	0.0289481101529356	Delta pixel (%)	ap1g1	1	1	ap1g1_1
mean_Mean_D	mean_Mean	D	ap1g1_1_1	1	Activity	A5_1	HET	0.0484372803733333	Delta pixel (%)	ap1g1	1	1	ap1g1_1
sd_Mean_D	sd_Mean	D	ap1g1_1_1	1	Activity	A5_1	HET	0.0279561813797484	Delta pixel (%)	ap1g1	1	1	ap1g1_1
mean_Mean_L	mean_Mean	L	ap1g1_1_1	1	Activity	A5_1	HET	0.0220029238683333	Delta pixel (%)	ap1g1	1	1	ap1g1_1
sd_Mean_L	sd_Mean	L	ap1g1_1_1	1	Activity	A5_1	HET	0.026211795486037	Delta pixel (%)	ap1g1	1	1	ap1g1_1
mean_Mean_B	mean_Mean	B	ap1g1_1_1	1	Activity	A6_1	WT	0.00238892436533333	Delta pixel (%)	ap1g1	1	1	ap1g1_1
sd_Mean_B	sd_Mean	B	ap1g1_1_1	1	Activity	A6_1	WT	0.00460108473083096	Delta pixel (%)	ap1g1	1	1	ap1g1_1
mean_Mean_D	mean_Mean	D	ap1g1_1_1	1	Activity	A6_1	WT	0.0497580531244445	Delta pixel (%)	ap1g1	1	1	ap1g1_1
sd_Mean_D	sd_Mean	D	ap1g1_1_1	1	Activity	A6_1	WT	0.0289166595029619	Delta pixel (%)	ap1g1	1	1	ap1g1_1
mean_Mean_L	mean_Mean	L	ap1g1_1_1	1	Activity	A6_1	WT	0.01319595654	Delta pixel (%)	ap1g1	1	1	ap1g1_1
sd_Mean_L	sd_Mean	L	ap1g1_1_1	1	Activity	A6_1	WT	0.016969772350191	Delta pixel (%)	ap1g1	1	1	ap1g1_1
mean_Mean_B	mean_Mean	B	ap1g1_1_1	1	Activity	A7_1	DEL	0.00716581644933333	Delta pixel (%)	ap1g1	1	1	ap1g1_1
sd_Mean_B	sd_Mean	B	ap1g1_1_1	1	Activity	A7_1	DEL	0.0119175510294297	Delta pixel (%)	ap1g1	1	1	ap1g1_1
mean_Mean_D	mean_Mean	D	ap1g1_1_1	1	Activity	A7_1	DEL	0.0399107231555556	Delta pixel (%)	ap1g1	1	1	ap1g1_1
sd_Mean_D	sd_Mean	D	ap1g1_1_1	1	Activity	A7_1	DEL	0.0256044481770982	Delta pixel (%)	ap1g1	1	1	ap1g1_1
mean_Mean_L	mean_Mean	L	ap1g1_1_1	1	Activity	A7_1	DEL	0.0123568596566667	Delta pixel (%)	ap1g1	1	1	ap1g1_1
sd_Mean_L	sd_Mean	L	ap1g1_1_1	1	Activity	A7_1	DEL	0.0214346669914322	Delta pixel (%)	ap1g1	1	1	ap1g1_1
mean_Mean_B	mean_Mean	B	ap1g1_1_1	1	Activity	A8_1	HET	0.0390134223186667	Delta pixel (%)	ap1g1	1	1	ap1g1_1
sd_Mean_B	sd_Mean	B	ap1g1_1_1	1	Activity	A8_1	HET	0.0251576182265895	Delta pixel (%)	ap1g1	1	1	ap1g1_1
mean_Mean_D	mean_Mean	D	ap1g1_1_1	1	Activity	A8_1	HET	0.03620606896	Delta pixel (%)	ap1g1	1	1	ap1g1_1
sd_Mean_D	sd_Mean	D	ap1g1_1_1	1	Activity	A8_1	HET	0.0250354719704128	Delta pixel (%)	ap1g1	1	1	ap1g1_1
mean_Mean_L	mean_Mean	L	ap1g1_1_1	1	Activity	A8_1	HET	0.0245797084566667	Delta pixel (%)	ap1g1	1	1	ap1g1_1
sd_Mean_L	sd_Mean	L	ap1g1_1_1	1	Activity	A8_1	HET	0.0248272469534674	Delta pixel (%)	ap1g1	1	1	ap1g1_1
mean_Mean_B	mean_Mean	B	ap1g1_1_1	1	Activity	B1_1	HET	0.0413386490133333	Delta pixel (%)	ap1g1	1	1	ap1g1_1
sd_Mean_B	sd_Mean	B	ap1g1_1_1	1	Activity	B1_1	HET	0.0275916975246915	Delta pixel (%)	ap1g1	1	1	ap1g1_1
mean_Mean_D	mean_Mean	D	ap1g1_1_1	1	Activity	B1_1	HET	0.0568435111433333	Delta pixel (%)	ap1g1	1	1	ap1g1_1
sd_Mean_D	sd_Mean	D	ap1g1_1_1	1	Activity	B1_1	HET	0.0296185458873367	Delta pixel (%)	ap1g1	1	1	ap1g1_1
mean_Mean_L	mean_Mean	L	ap1g1_1_1	1	Activity	B1_1	HET	0.0270320358983333	Delta pixel (%)	ap1g1	1	1	ap1g1_1
sd_Mean_L	sd_Mean	L	ap1g1_1_1	1	Activity	B1_1	HET	0.0184212262477692	Delta pixel (%)	ap1g1	1	1	ap1g1_1
mean_Mean_B	mean_Mean	B	ap1g1_1_1	1	Activity	B2_1	DEL	0.000901209972	Delta pixel (%)	ap1g1	1	1	ap1g1_1
sd_Mean_B	sd_Mean	B	ap1g1_1_1	1	Activity	B2_1	DEL	0.00220327463097293	Delta pixel (%)	ap1g1	1	1	ap1g1_1
mean_Mean_D	mean_Mean	D	ap1g1_1_1	1	Activity	B2_1	DEL	0.0412528638466667	Delta pixel (%)	ap1g1	1	1	ap1g1_1
sd_Mean_D	sd_Mean	D	ap1g1_1_1	1	Activity	B2_1	DEL	0.0263081869290751	Delta pixel (%)	ap1g1	1	1	ap1g1_1
mean_Mean_L	mean_Mean	L	ap1g1_1_1	1	Activity	B2_1	DEL	0.00541885980166667	Delta pixel (%)	ap1g1	1	1	ap1g1_1
sd_Mean_L	sd_Mean	L	ap1g1_1_1	1	Activity	B2_1	DEL	0.0129412294607061	Delta pixel (%)	ap1g1	1	1	ap1g1_1
mean_Mean_B	mean_Mean	B	ap1g1_1_1	1	Activity	B3_1	HET	0.0181046074893333	Delta pixel (%)	ap1g1	1	1	ap1g1_1
sd_Mean_B	sd_Mean	B	ap1g1_1_1	1	Activity	B3_1	HET	0.013190392952321	Delta pixel (%)	ap1g1	1	1	ap1g1_1
mean_Mean_D	mean_Mean	D	ap1g1_1_1	1	Activity	B3_1	HET	0.0492829475811111	Delta pixel (%)	ap1g1	1	1	ap1g1_1
sd_Mean_D	sd_Mean	D	ap1g1_1_1	1	Activity	B3_1	HET	0.0296753089016279	Delta pixel (%)	ap1g1	1	1	ap1g1_1
mean_Mean_L	mean_Mean	L	ap1g1_1_1	1	Activity	B3_1	HET	0.00170073981666667	Delta pixel (%)	ap1g1	1	1	ap1g1_1
sd_Mean_L	sd_Mean	L	ap1g1_1_1	1	Activity	B3_1	HET	0.00437827171118775	Delta pixel (%)	ap1g1	1	1	ap1g1_1
mean_Mean_B	mean_Mean	B	ap1g1_1_1	1	Activity	B4_1	DEL	2.102806e-05	Delta pixel (%)	ap1g1	1	1	ap1g1_1
sd_Mean_B	sd_Mean	B	ap1g1_1_1	1	Activity	B4_1	DEL	0.000146236923047116	Delta pixel (%)	ap1g1	1	1	ap1g1_1
mean_Mean_D	mean_Mean	D	ap1g1_1_1	1	Activity	B4_1	DEL	0.0373525091655556	Delta pixel (%)	ap1g1	1	1	ap1g1_1
sd_Mean_D	sd_Mean	D	ap1g1_1_1	1	Activity	B4_1	DEL	0.0197381908651886	Delta pixel (%)	ap1g1	1	1	ap1g1_1
mean_Mean_L	mean_Mean	L	ap1g1_1_1	1	Activity	B4_1	DEL	0.000699367726666667	Delta pixel (%)	ap1g1	1	1	ap1g1_1
sd_Mean_L	sd_Mean	L	ap1g1_1_1	1	Activity	B4_1	DEL	0.00204841528587064	Delta pixel (%)	ap1g1	1	1	ap1g1_1
mean_Mean_B	mean_Mean	B	ap1g1_1_1	1	Activity	B5_1	HET	0.0291630556346667	Delta pixel (%)	ap1g1	1	1	ap1g1_1
sd_Mean_B	sd_Mean	B	ap1g1_1_1	1	Activity	B5_1	HET	0.0269183026161909	Delta pixel (%)	ap1g1	1	1	ap1g1_1
mean_Mean_D	mean_Mean	D	ap1g1_1_1	1	Activity	B5_1	HET	0.124214927756667	Delta pixel (%)	ap1g1	1	1	ap1g1_1
sd_Mean_D	sd_Mean	D	ap1g1_1_1	1	Activity	B5_1	HET	0.0532880401411889	Delta pixel (%)	ap1g1	1	1	ap1g1_1
mean_Mean_L	mean_Mean	L	ap1g1_1_1	1	Activity	B5_1	HET	0.0206438670516667	Delta pixel (%)	ap1g1	1	1	ap1g1_1
sd_Mean_L	sd_Mean	L	ap1g1_1_1	1	Activity	B5_1	HET	0.0254506606719169	Delta pixel (%)	ap1g1	1	1	ap1g1_1
mean_Mean_B	mean_Mean	B	ap1g1_1_1	1	Activity	B6_1	WT	0.041409462896	Delta pixel (%)	ap1g1	1	1	ap1g1_1
sd_Mean_B	sd_Mean	B	ap1g1_1_1	1	Activity	B6_1	WT	0.0262689394214054	Delta pixel (%)	ap1g1	1	1	ap1g1_1
mean_Mean_D	mean_Mean	D	ap1g1_1_1	1	Activity	B6_1	WT	0.0486641520055556	Delta pixel (%)	ap1g1	1	1	ap1g1_1
sd_Mean_D	sd_Mean	D	ap1g1_1_1	1	Activity	B6_1	WT	0.027273557751925	Delta pixel (%)	ap1g1	1	1	ap1g1_1
mean_Mean_L	mean_Mean	L	ap1g1_1_1	1	Activity	B6_1	WT	0.00366164441166667	Delta pixel (%)	ap1g1	1	1	ap1g1_1
sd_Mean_L	sd_Mean	L	ap1g1_1_1	1	Activity	B6_1	WT	0.00861978108683705	Delta pixel (%)	ap1g1	1	1	ap1g1_1
mean_Mean_B	mean_Mean	B	ap1g1_1_1	1	Activity	B7_1	HET	0.012680044144	Delta pixel (%)	ap1g1	1	1	ap1g1_1
sd_Mean_B	sd_Mean	B	ap1g1_1_1	1	Activity	B7_1	HET	0.0164021943179936	Delta pixel (%)	ap1g1	1	1	ap1g1_1
mean_Mean_D	mean_Mean	D	ap1g1_1_1	1	Activity	B7_1	HET	0.0265294784555556	Delta pixel (%)	ap1g1	1	1	ap1g1_1
sd_Mean_D	sd_Mean	D	ap1g1_1_1	1	Activity	B7_1	HET	0.0192412196871165	Delta pixel (%)	ap1g1	1	1	ap1g1_1
mean_Mean_L	mean_Mean	L	ap1g1_1_1	1	Activity	B7_1	HET	0.00898513009666667	Delta pixel (%)	ap1g1	1	1	ap1g1_1
sd_Mean_L	sd_Mean	L	ap1g1_1_1	1	Activity	B7_1	HET	0.0161201787092242	Delta pixel (%)	ap1g1	1	1	ap1g1_1
mean_Mean_B	mean_Mean	B	ap1g1_1_1	1	Activity	B8_1	DEL	0.0332319129613333	Delta pixel (%)	ap1g1	1	1	ap1g1_1
sd_Mean_B	sd_Mean	B	ap1g1_1_1	1	Activity	B8_1	DEL	0.0277379634373412	Delta pixel (%)	ap1g1	1	1	ap1g1_1
mean_Mean_D	mean_Mean	D	ap1g1_1_1	1	Activity	B8_1	DEL	0.0506164356944445	Delta pixel (%)	ap1g1	1	1	ap1g1_1
sd_Mean_D	sd_Mean	D	ap1g1_1_1	1	Activity	B8_1	DEL	0.0278932596412636	Delta pixel (%)	ap1g1	1	1	ap1g1_1
mean_Mean_L	mean_Mean	L	ap1g1_1_1	1	Activity	B8_1	DEL	0.0211337687216667	Delta pixel (%)	ap1g1	1	1	ap1g1_1
sd_Mean_L	sd_Mean	L	ap1g1_1_1	1	Activity	B8_1	DEL	0.0278539617480609	Delta pixel (%)	ap1g1	1	1	ap1g1_1
mean_Mean_B	mean_Mean	B	ap1g1_1_1	1	Activity	C1_1	HET	4.672896e-06	Delta pixel (%)	ap1g1	1	1	ap1g1_1
sd_Mean_B	sd_Mean	B	ap1g1_1_1	1	Activity	C1_1	HET	3.27840692606274e-05	Delta pixel (%)	ap1g1	1	1	ap1g1_1
mean_Mean_D	mean_Mean	D	ap1g1_1_1	1	Activity	C1_1	HET	0.0235488649144444	Delta pixel (%)	ap1g1	1	1	ap1g1_1
sd_Mean_D	sd_Mean	D	ap1g1_1_1	1	Activity	C1_1	HET	0.0137069552897299	Delta pixel (%)	ap1g1	1	1	ap1g1_1
mean_Mean_L	mean_Mean	L	ap1g1_1_1	1	Activity	C1_1	HET	0.00762067122666667	Delta pixel (%)	ap1g1	1	1	ap1g1_1
sd_Mean_L	sd_Mean	L	ap1g1_1_1	1	Activity	C1_1	HET	0.00972071951436234	Delta pixel (%)	ap1g1	1	1	ap1g1_1
mean_Mean_B	mean_Mean	B	ap1g1_1_1	1	Activity	C2_1	DEL	0.0386048670186667	Delta pixel (%)	ap1g1	1	1	ap1g1_1
sd_Mean_B	sd_Mean	B	ap1g1_1_1	1	Activity	C2_1	DEL	0.0246919541430174	Delta pixel (%)	ap1g1	1	1	ap1g1_1
mean_Mean_D	mean_Mean	D	ap1g1_1_1	1	Activity	C2_1	DEL	0.0306093874711111	Delta pixel (%)	ap1g1	1	1	ap1g1_1
sd_Mean_D	sd_Mean	D	ap1g1_1_1	1	Activity	C2_1	DEL	0.0178542036304206	Delta pixel (%)	ap1g1	1	1	ap1g1_1
mean_Mean_L	mean_Mean	L	ap1g1_1_1	1	Activity	C2_1	DEL	0.0236180670783333	Delta pixel (%)	ap1g1	1	1	ap1g1_1
sd_Mean_L	sd_Mean	L	ap1g1_1_1	1	Activity	C2_1	DEL	0.0250879105784591	Delta pixel (%)	ap1g1	1	1	ap1g1_1
mean_Mean_B	mean_Mean	B	ap1g1_1_1	1	Activity	C3_1	WT	0.00322040525066667	Delta pixel (%)	ap1g1	1	1	ap1g1_1
sd_Mean_B	sd_Mean	B	ap1g1_1_1	1	Activity	C3_1	WT	0.00466816829485648	Delta pixel (%)	ap1g1	1	1	ap1g1_1
mean_Mean_D	mean_Mean	D	ap1g1_1_1	1	Activity	C3_1	WT	0.0311354317244444	Delta pixel (%)	ap1g1	1	1	ap1g1_1
sd_Mean_D	sd_Mean	D	ap1g1_1_1	1	Activity	C3_1	WT	0.0229527771626702	Delta pixel (%)	ap1g1	1	1	ap1g1_1
mean_Mean_L	mean_Mean	L	ap1g1_1_1	1	Activity	C3_1	WT	0.001976805505	Delta pixel (%)	ap1g1	1	1	ap1g1_1
sd_Mean_L	sd_Mean	L	ap1g1_1_1	1	Activity	C3_1	WT	0.00683401764191279	Delta pixel (%)	ap1g1	1	1	ap1g1_1
mean_Mean_B	mean_Mean	B	ap1g1_1_1	1	Activity	C4_1	HET	0.00108615964133333	Delta pixel (%)	ap1g1	1	1	ap1g1_1
sd_Mean_B	sd_Mean	B	ap1g1_1_1	1	Activity	C4_1	HET	0.00273836730566069	Delta pixel (%)	ap1g1	1	1	ap1g1_1
mean_Mean_D	mean_Mean	D	ap1g1_1_1	1	Activity	C4_1	HET	0.0302849235766667	Delta pixel (%)	ap1g1	1	1	ap1g1_1
sd_Mean_D	sd_Mean	D	ap1g1_1_1	1	Activity	C4_1	HET	0.0183852756425841	Delta pixel (%)	ap1g1	1	1	ap1g1_1
mean_Mean_L	mean_Mean	L	ap1g1_1_1	1	Activity	C4_1	HET	0.000785306301666666	Delta pixel (%)	ap1g1	1	1	ap1g1_1
sd_Mean_L	sd_Mean	L	ap1g1_1_1	1	Activity	C4_1	HET	0.00260537532595	Delta pixel (%)	ap1g1	1	1	ap1g1_1
mean_Mean_B	mean_Mean	B	ap1g1_1_1	1	Activity	C5_1	WT	0.00955274431866667	Delta pixel (%)	ap1g1	1	1	ap1g1_1
sd_Mean_B	sd_Mean	B	ap1g1_1_1	1	Activity	C5_1	WT	0.00885218769893429	Delta pixel (%)	ap1g1	1	1	ap1g1_1
mean_Mean_D	mean_Mean	D	ap1g1_1_1	1	Activity	C5_1	WT	0.0262766830655556	Delta pixel (%)	ap1g1	1	1	ap1g1_1
sd_Mean_D	sd_Mean	D	ap1g1_1_1	1	Activity	C5_1	WT	0.0173761601136302	Delta pixel (%)	ap1g1	1	1	ap1g1_1
mean_Mean_L	mean_Mean	L	ap1g1_1_1	1	Activity	C5_1	WT	0.0137360533316667	Delta pixel (%)	ap1g1	1	1	ap1g1_1
sd_Mean_L	sd_Mean	L	ap1g1_1_1	1	Activity	C5_1	WT	0.0185658010357093	Delta pixel (%)	ap1g1	1	1	ap1g1_1
mean_Mean_B	mean_Mean	B	ap1g1_1_1	1	Activity	C7_1	DEL	0.030203469104	Delta pixel (%)	ap1g1	1	1	ap1g1_1
sd_Mean_B	sd_Mean	B	ap1g1_1_1	1	Activity	C7_1	DEL	0.0236922249505184	Delta pixel (%)	ap1g1	1	1	ap1g1_1
mean_Mean_D	mean_Mean	D	ap1g1_1_1	1	Activity	C7_1	DEL	0.0277370170122222	Delta pixel (%)	ap1g1	1	1	ap1g1_1
sd_Mean_D	sd_Mean	D	ap1g1_1_1	1	Activity	C7_1	DEL	0.0143225702424725	Delta pixel (%)	ap1g1	1	1	ap1g1_1
mean_Mean_L	mean_Mean	L	ap1g1_1_1	1	Activity	C7_1	DEL	0.00443061448	Delta pixel (%)	ap1g1	1	1	ap1g1_1
sd_Mean_L	sd_Mean	L	ap1g1_1_1	1	Activity	C7_1	DEL	0.00812203866699933	Delta pixel (%)	ap1g1	1	1	ap1g1_1
mean_Mean_B	mean_Mean	B	ap1g1_1_1	1	Activity	C8_1	HET	0.0157456285906667	Delta pixel (%)	ap1g1	1	1	ap1g1_1
sd_Mean_B	sd_Mean	B	ap1g1_1_1	1	Activity	C8_1	HET	0.0177746952532738	Delta pixel (%)	ap1g1	1	1	ap1g1_1
mean_Mean_D	mean_Mean	D	ap1g1_1_1	1	Activity	C8_1	HET	0.0391084196733333	Delta pixel (%)	ap1g1	1	1	ap1g1_1
sd_Mean_D	sd_Mean	D	ap1g1_1_1	1	Activity	C8_1	HET	0.024603337327516	Delta pixel (%)	ap1g1	1	1	ap1g1_1
mean_Mean_L	mean_Mean	L	ap1g1_1_1	1	Activity	C8_1	HET	0.00600775032333333	Delta pixel (%)	ap1g1	1	1	ap1g1_1
sd_Mean_L	sd_Mean	L	ap1g1_1_1	1	Activity	C8_1	HET	0.0124732426631146	Delta pixel (%)	ap1g1	1	1	ap1g1_1
mean_Mean_B	mean_Mean	B	ap1g1_1_1	1	Activity	D1_1	HET	9.89096733333333e-05	Delta pixel (%)	ap1g1	1	1	ap1g1_1
sd_Mean_B	sd_Mean	B	ap1g1_1_1	1	Activity	D1_1	HET	0.000544782385094352	Delta pixel (%)	ap1g1	1	1	ap1g1_1
mean_Mean_D	mean_Mean	D	ap1g1_1_1	1	Activity	D1_1	HET	0.0483881433877778	Delta pixel (%)	ap1g1	1	1	ap1g1_1
sd_Mean_D	sd_Mean	D	ap1g1_1_1	1	Activity	D1_1	HET	0.0275307896661837	Delta pixel (%)	ap1g1	1	1	ap1g1_1
mean_Mean_L	mean_Mean	L	ap1g1_1_1	1	Activity	D1_1	HET	0.000873180546666667	Delta pixel (%)	ap1g1	1	1	ap1g1_1
sd_Mean_L	sd_Mean	L	ap1g1_1_1	1	Activity	D1_1	HET	0.00171500444070936	Delta pixel (%)	ap1g1	1	1	ap1g1_1
mean_Mean_B	mean_Mean	B	ap1g1_1_1	1	Activity	D2_1	HET	0.00537994534	Delta pixel (%)	ap1g1	1	1	ap1g1_1
sd_Mean_B	sd_Mean	B	ap1g1_1_1	1	Activity	D2_1	HET	0.00927800327424207	Delta pixel (%)	ap1g1	1	1	ap1g1_1
mean_Mean_D	mean_Mean	D	ap1g1_1_1	1	Activity	D2_1	HET	0.0600919986444445	Delta pixel (%)	ap1g1	1	1	ap1g1_1
sd_Mean_D	sd_Mean	D	ap1g1_1_1	1	Activity	D2_1	HET	0.0338384492878841	Delta pixel (%)	ap1g1	1	1	ap1g1_1
mean_Mean_L	mean_Mean	L	ap1g1_1_1	1	Activity	D2_1	HET	0.00199031157833333	Delta pixel (%)	ap1g1	1	1	ap1g1_1
sd_Mean_L	sd_Mean	L	ap1g1_1_1	1	Activity	D2_1	HET	0.00316751792468343	Delta pixel (%)	ap1g1	1	1	ap1g1_1
mean_Mean_B	mean_Mean	B	ap1g1_1_1	1	Activity	D3_1	DEL	0.0324770321386667	Delta pixel (%)	ap1g1	1	1	ap1g1_1
sd_Mean_B	sd_Mean	B	ap1g1_1_1	1	Activity	D3_1	DEL	0.0235087359876322	Delta pixel (%)	ap1g1	1	1	ap1g1_1
mean_Mean_D	mean_Mean	D	ap1g1_1_1	1	Activity	D3_1	DEL	0.0325913160977778	Delta pixel (%)	ap1g1	1	1	ap1g1_1
sd_Mean_D	sd_Mean	D	ap1g1_1_1	1	Activity	D3_1	DEL	0.0183578643921265	Delta pixel (%)	ap1g1	1	1	ap1g1_1
mean_Mean_L	mean_Mean	L	ap1g1_1_1	1	Activity	D3_1	DEL	0.0121964298	Delta pixel (%)	ap1g1	1	1	ap1g1_1
sd_Mean_L	sd_Mean	L	ap1g1_1_1	1	Activity	D3_1	DEL	0.0188926674076024	Delta pixel (%)	ap1g1	1	1	ap1g1_1
mean_Mean_B	mean_Mean	B	ap1g1_1_1	1	Activity	D4_1	WT	0.0237221660853333	Delta pixel (%)	ap1g1	1	1	ap1g1_1
sd_Mean_B	sd_Mean	B	ap1g1_1_1	1	Activity	D4_1	WT	0.021266331446697	Delta pixel (%)	ap1g1	1	1	ap1g1_1
mean_Mean_D	mean_Mean	D	ap1g1_1_1	1	Activity	D4_1	WT	0.0396566499311111	Delta pixel (%)	ap1g1	1	1	ap1g1_1
sd_Mean_D	sd_Mean	D	ap1g1_1_1	1	Activity	D4_1	WT	0.0230155606515563	Delta pixel (%)	ap1g1	1	1	ap1g1_1
mean_Mean_L	mean_Mean	L	ap1g1_1_1	1	Activity	D4_1	WT	0.01402700875	Delta pixel (%)	ap1g1	1	1	ap1g1_1
sd_Mean_L	sd_Mean	L	ap1g1_1_1	1	Activity	D4_1	WT	0.0213059990393906	Delta pixel (%)	ap1g1	1	1	ap1g1_1
mean_Mean_B	mean_Mean	B	ap1g1_1_1	1	Activity	D5_1	HET	0.030145190468	Delta pixel (%)	ap1g1	1	1	ap1g1_1
sd_Mean_B	sd_Mean	B	ap1g1_1_1	1	Activity	D5_1	HET	0.0213868253204312	Delta pixel (%)	ap1g1	1	1	ap1g1_1
mean_Mean_D	mean_Mean	D	ap1g1_1_1	1	Activity	D5_1	HET	0.0425057443022222	Delta pixel (%)	ap1g1	1	1	ap1g1_1
sd_Mean_D	sd_Mean	D	ap1g1_1_1	1	Activity	D5_1	HET	0.0254843241006161	Delta pixel (%)	ap1g1	1	1	ap1g1_1
mean_Mean_L	mean_Mean	L	ap1g1_1_1	1	Activity	D5_1	HET	0.00369179095	Delta pixel (%)	ap1g1	1	1	ap1g1_1
sd_Mean_L	sd_Mean	L	ap1g1_1_1	1	Activity	D5_1	HET	0.00727012472119321	Delta pixel (%)	ap1g1	1	1	ap1g1_1
mean_Mean_B	mean_Mean	B	ap1g1_1_1	1	Activity	D6_1	DEL	0.065038850504	Delta pixel (%)	ap1g1	1	1	ap1g1_1
sd_Mean_B	sd_Mean	B	ap1g1_1_1	1	Activity	D6_1	DEL	0.034007417977649	Delta pixel (%)	ap1g1	1	1	ap1g1_1
mean_Mean_D	mean_Mean	D	ap1g1_1_1	1	Activity	D6_1	DEL	0.05487143347	Delta pixel (%)	ap1g1	1	1	ap1g1_1
sd_Mean_D	sd_Mean	D	ap1g1_1_1	1	Activity	D6_1	DEL	0.0337058493756951	Delta pixel (%)	ap1g1	1	1	ap1g1_1
mean_Mean_L	mean_Mean	L	ap1g1_1_1	1	Activity	D6_1	DEL	0.006961351605	Delta pixel (%)	ap1g1	1	1	ap1g1_1
sd_Mean_L	sd_Mean	L	ap1g1_1_1	1	Activity	D6_1	DEL	0.0129217737619605	Delta pixel (%)	ap1g1	1	1	ap1g1_1
mean_Mean_B	mean_Mean	B	ap1g1_1_1	1	Activity	D7_1	DEL	0.0129324820573333	Delta pixel (%)	ap1g1	1	1	ap1g1_1
sd_Mean_B	sd_Mean	B	ap1g1_1_1	1	Activity	D7_1	DEL	0.0165164141795815	Delta pixel (%)	ap1g1	1	1	ap1g1_1
mean_Mean_D	mean_Mean	D	ap1g1_1_1	1	Activity	D7_1	DEL	0.0271907115366667	Delta pixel (%)	ap1g1	1	1	ap1g1_1
sd_Mean_D	sd_Mean	D	ap1g1_1_1	1	Activity	D7_1	DEL	0.0198813738212601	Delta pixel (%)	ap1g1	1	1	ap1g1_1
mean_Mean_L	mean_Mean	L	ap1g1_1_1	1	Activity	D7_1	DEL	0.00752625152166667	Delta pixel (%)	ap1g1	1	1	ap1g1_1
sd_Mean_L	sd_Mean	L	ap1g1_1_1	1	Activity	D7_1	DEL	0.0145715943622143	Delta pixel (%)	ap1g1	1	1	ap1g1_1
mean_Mean_B	mean_Mean	B	ap1g1_1_1	1	Activity	D8_1	HET	0.0176371788026667	Delta pixel (%)	ap1g1	1	1	ap1g1_1
sd_Mean_B	sd_Mean	B	ap1g1_1_1	1	Activity	D8_1	HET	0.0108053153634333	Delta pixel (%)	ap1g1	1	1	ap1g1_1
mean_Mean_D	mean_Mean	D	ap1g1_1_1	1	Activity	D8_1	HET	0.02450711585	Delta pixel (%)	ap1g1	1	1	ap1g1_1
sd_Mean_D	sd_Mean	D	ap1g1_1_1	1	Activity	D8_1	HET	0.0199162141728913	Delta pixel (%)	ap1g1	1	1	ap1g1_1
mean_Mean_L	mean_Mean	L	ap1g1_1_1	1	Activity	D8_1	HET	0.00037123561	Delta pixel (%)	ap1g1	1	1	ap1g1_1
sd_Mean_L	sd_Mean	L	ap1g1_1_1	1	Activity	D8_1	HET	0.0014352575877988	Delta pixel (%)	ap1g1	1	1	ap1g1_1
mean_Mean_B	mean_Mean	B	ap1g1_1_1	1	Activity	E1_1	HET	0.004896067152	Delta pixel (%)	ap1g1	1	1	ap1g1_1
sd_Mean_B	sd_Mean	B	ap1g1_1_1	1	Activity	E1_1	HET	0.00703905106113832	Delta pixel (%)	ap1g1	1	1	ap1g1_1
mean_Mean_D	mean_Mean	D	ap1g1_1_1	1	Activity	E1_1	HET	0.0258980990133333	Delta pixel (%)	ap1g1	1	1	ap1g1_1
sd_Mean_D	sd_Mean	D	ap1g1_1_1	1	Activity	E1_1	HET	0.0201606914076405	Delta pixel (%)	ap1g1	1	1	ap1g1_1
mean_Mean_L	mean_Mean	L	ap1g1_1_1	1	Activity	E1_1	HET	0.0102103573316667	Delta pixel (%)	ap1g1	1	1	ap1g1_1
sd_Mean_L	sd_Mean	L	ap1g1_1_1	1	Activity	E1_1	HET	0.0118496538759414	Delta pixel (%)	ap1g1	1	1	ap1g1_1
mean_Mean_B	mean_Mean	B	ap1g1_1_1	1	Activity	E2_1	DEL	4.153688e-06	Delta pixel (%)	ap1g1	1	1	ap1g1_1
sd_Mean_B	sd_Mean	B	ap1g1_1_1	1	Activity	E2_1	DEL	3.09721710284331e-05	Delta pixel (%)	ap1g1	1	1	ap1g1_1
mean_Mean_D	mean_Mean	D	ap1g1_1_1	1	Activity	E2_1	DEL	0.0209841514122222	Delta pixel (%)	ap1g1	1	1	ap1g1_1
sd_Mean_D	sd_Mean	D	ap1g1_1_1	1	Activity	E2_1	DEL	0.0191233945633756	Delta pixel (%)	ap1g1	1	1	ap1g1_1
mean_Mean_L	mean_Mean	L	ap1g1_1_1	1	Activity	E2_1	DEL	0.003089896045	Delta pixel (%)	ap1g1	1	1	ap1g1_1
sd_Mean_L	sd_Mean	L	ap1g1_1_1	1	Activity	E2_1	DEL	0.00502811219256189	Delta pixel (%)	ap1g1	1	1	ap1g1_1
mean_Mean_B	mean_Mean	B	ap1g1_1_1	1	Activity	E3_1	DEL	1.03841866666667e-06	Delta pixel (%)	ap1g1	1	1	ap1g1_1
sd_Mean_B	sd_Mean	B	ap1g1_1_1	1	Activity	E3_1	DEL	8.04355640478183e-06	Delta pixel (%)	ap1g1	1	1	ap1g1_1
mean_Mean_D	mean_Mean	D	ap1g1_1_1	1	Activity	E3_1	DEL	0.0365691273655556	Delta pixel (%)	ap1g1	1	1	ap1g1_1
sd_Mean_D	sd_Mean	D	ap1g1_1_1	1	Activity	E3_1	DEL	0.0246648673881549	Delta pixel (%)	ap1g1	1	1	ap1g1_1
mean_Mean_L	mean_Mean	L	ap1g1_1_1	1	Activity	E3_1	DEL	0.01166995275	Delta pixel (%)	ap1g1	1	1	ap1g1_1
sd_Mean_L	sd_Mean	L	ap1g1_1_1	1	Activity	E3_1	DEL	0.0167664229548781	Delta pixel (%)	ap1g1	1	1	ap1g1_1
mean_Mean_B	mean_Mean	B	ap1g1_1_1	1	Activity	E4_1	HET	0.0262027488773333	Delta pixel (%)	ap1g1	1	1	ap1g1_1
sd_Mean_B	sd_Mean	B	ap1g1_1_1	1	Activity	E4_1	HET	0.0233245575119119	Delta pixel (%)	ap1g1	1	1	ap1g1_1
mean_Mean_D	mean_Mean	D	ap1g1_1_1	1	Activity	E4_1	HET	0.0383173930355556	Delta pixel (%)	ap1g1	1	1	ap1g1_1
sd_Mean_D	sd_Mean	D	ap1g1_1_1	1	Activity	E4_1	HET	0.0220050070123328	Delta pixel (%)	ap1g1	1	1	ap1g1_1
mean_Mean_L	mean_Mean	L	ap1g1_1_1	1	Activity	E4_1	HET	0.0169910012633333	Delta pixel (%)	ap1g1	1	1	ap1g1_1
sd_Mean_L	sd_Mean	L	ap1g1_1_1	1	Activity	E4_1	HET	0.0193131556648775	Delta pixel (%)	ap1g1	1	1	ap1g1_1
mean_Mean_B	mean_Mean	B	ap1g1_1_1	1	Activity	E5_1	HET	0.0162458255213333	Delta pixel (%)	ap1g1	1	1	ap1g1_1
sd_Mean_B	sd_Mean	B	ap1g1_1_1	1	Activity	E5_1	HET	0.0199554774645899	Delta pixel (%)	ap1g1	1	1	ap1g1_1
mean_Mean_D	mean_Mean	D	ap1g1_1_1	1	Activity	E5_1	HET	0.0243392526166667	Delta pixel (%)	ap1g1	1	1	ap1g1_1
sd_Mean_D	sd_Mean	D	ap1g1_1_1	1	Activity	E5_1	HET	0.017377541154525	Delta pixel (%)	ap1g1	1	1	ap1g1_1
mean_Mean_L	mean_Mean	L	ap1g1_1_1	1	Activity	E5_1	HET	0.0120670190666667	Delta pixel (%)	ap1g1	1	1	ap1g1_1
sd_Mean_L	sd_Mean	L	ap1g1_1_1	1	Activity	E5_1	HET	0.0189299463991835	Delta pixel (%)	ap1g1	1	1	ap1g1_1
mean_Mean_B	mean_Mean	B	ap1g1_1_1	1	Activity	E6_1	HET	0.0505855392973333	Delta pixel (%)	ap1g1	1	1	ap1g1_1
sd_Mean_B	sd_Mean	B	ap1g1_1_1	1	Activity	E6_1	HET	0.0356595828275434	Delta pixel (%)	ap1g1	1	1	ap1g1_1
mean_Mean_D	mean_Mean	D	ap1g1_1_1	1	Activity	E6_1	HET	0.0455578615244444	Delta pixel (%)	ap1g1	1	1	ap1g1_1
sd_Mean_D	sd_Mean	D	ap1g1_1_1	1	Activity	E6_1	HET	0.0272675869023683	Delta pixel (%)	ap1g1	1	1	ap1g1_1
mean_Mean_L	mean_Mean	L	ap1g1_1_1	1	Activity	E6_1	HET	0.0229828319516667	Delta pixel (%)	ap1g1	1	1	ap1g1_1
sd_Mean_L	sd_Mean	L	ap1g1_1_1	1	Activity	E6_1	HET	0.0292018290188685	Delta pixel (%)	ap1g1	1	1	ap1g1_1
mean_Mean_B	mean_Mean	B	ap1g1_1_1	1	Activity	E7_1	DEL	0.01703112856	Delta pixel (%)	ap1g1	1	1	ap1g1_1
sd_Mean_B	sd_Mean	B	ap1g1_1_1	1	Activity	E7_1	DEL	0.0207757046329985	Delta pixel (%)	ap1g1	1	1	ap1g1_1
mean_Mean_D	mean_Mean	D	ap1g1_1_1	1	Activity	E7_1	DEL	0.0521823729288889	Delta pixel (%)	ap1g1	1	1	ap1g1_1
sd_Mean_D	sd_Mean	D	ap1g1_1_1	1	Activity	E7_1	DEL	0.0286799775422201	Delta pixel (%)	ap1g1	1	1	ap1g1_1
mean_Mean_L	mean_Mean	L	ap1g1_1_1	1	Activity	E7_1	DEL	0.0132768107216667	Delta pixel (%)	ap1g1	1	1	ap1g1_1
sd_Mean_L	sd_Mean	L	ap1g1_1_1	1	Activity	E7_1	DEL	0.0221703520069573	Delta pixel (%)	ap1g1	1	1	ap1g1_1
mean_Mean_B	mean_Mean	B	ap1g1_1_1	1	Activity	E8_1	HET	0.0113531400253333	Delta pixel (%)	ap1g1	1	1	ap1g1_1
sd_Mean_B	sd_Mean	B	ap1g1_1_1	1	Activity	E8_1	HET	0.00935165431904611	Delta pixel (%)	ap1g1	1	1	ap1g1_1
mean_Mean_D	mean_Mean	D	ap1g1_1_1	1	Activity	E8_1	HET	0.0269437954944444	Delta pixel (%)	ap1g1	1	1	ap1g1_1
sd_Mean_D	sd_Mean	D	ap1g1_1_1	1	Activity	E8_1	HET	0.0188704865286111	Delta pixel (%)	ap1g1	1	1	ap1g1_1
mean_Mean_L	mean_Mean	L	ap1g1_1_1	1	Activity	E8_1	HET	0.000454958491666667	Delta pixel (%)	ap1g1	1	1	ap1g1_1
sd_Mean_L	sd_Mean	L	ap1g1_1_1	1	Activity	E8_1	HET	0.00119917164803301	Delta pixel (%)	ap1g1	1	1	ap1g1_1
mean_Mean_B	mean_Mean	B	ap1g1_1_1	1	Activity	F1_1	HET	0.00339186001733333	Delta pixel (%)	ap1g1	1	1	ap1g1_1
sd_Mean_B	sd_Mean	B	ap1g1_1_1	1	Activity	F1_1	HET	0.00680088548968521	Delta pixel (%)	ap1g1	1	1	ap1g1_1
mean_Mean_D	mean_Mean	D	ap1g1_1_1	1	Activity	F1_1	HET	0.0168238931977778	Delta pixel (%)	ap1g1	1	1	ap1g1_1
sd_Mean_D	sd_Mean	D	ap1g1_1_1	1	Activity	F1_1	HET	0.0120588667661426	Delta pixel (%)	ap1g1	1	1	ap1g1_1
mean_Mean_L	mean_Mean	L	ap1g1_1_1	1	Activity	F1_1	HET	0.00468855187166667	Delta pixel (%)	ap1g1	1	1	ap1g1_1
sd_Mean_L	sd_Mean	L	ap1g1_1_1	1	Activity	F1_1	HET	0.0089999529799693	Delta pixel (%)	ap1g1	1	1	ap1g1_1
mean_Mean_B	mean_Mean	B	ap1g1_1_1	1	Activity	F2_1	DEL	0.0130254599573333	Delta pixel (%)	ap1g1	1	1	ap1g1_1
sd_Mean_B	sd_Mean	B	ap1g1_1_1	1	Activity	F2_1	DEL	0.0162683365392418	Delta pixel (%)	ap1g1	1	1	ap1g1_1
mean_Mean_D	mean_Mean	D	ap1g1_1_1	1	Activity	F2_1	DEL	0.0249627373233333	Delta pixel (%)	ap1g1	1	1	ap1g1_1
sd_Mean_D	sd_Mean	D	ap1g1_1_1	1	Activity	F2_1	DEL	0.0252270124796397	Delta pixel (%)	ap1g1	1	1	ap1g1_1
mean_Mean_L	mean_Mean	L	ap1g1_1_1	1	Activity	F2_1	DEL	0.00390837049	Delta pixel (%)	ap1g1	1	1	ap1g1_1
sd_Mean_L	sd_Mean	L	ap1g1_1_1	1	Activity	F2_1	DEL	0.00942841012160199	Delta pixel (%)	ap1g1	1	1	ap1g1_1
mean_Mean_B	mean_Mean	B	ap1g1_1_1	1	Activity	F3_1	HET	0.0292259088626667	Delta pixel (%)	ap1g1	1	1	ap1g1_1
sd_Mean_B	sd_Mean	B	ap1g1_1_1	1	Activity	F3_1	HET	0.0238193200497541	Delta pixel (%)	ap1g1	1	1	ap1g1_1
mean_Mean_D	mean_Mean	D	ap1g1_1_1	1	Activity	F3_1	HET	0.0177499744588889	Delta pixel (%)	ap1g1	1	1	ap1g1_1
sd_Mean_D	sd_Mean	D	ap1g1_1_1	1	Activity	F3_1	HET	0.019644573987271	Delta pixel (%)	ap1g1	1	1	ap1g1_1
mean_Mean_L	mean_Mean	L	ap1g1_1_1	1	Activity	F3_1	HET	0.00516248592666667	Delta pixel (%)	ap1g1	1	1	ap1g1_1
sd_Mean_L	sd_Mean	L	ap1g1_1_1	1	Activity	F3_1	HET	0.0115795238095869	Delta pixel (%)	ap1g1	1	1	ap1g1_1
mean_Mean_B	mean_Mean	B	ap1g1_1_1	1	Activity	F4_1	WT	0.0136311868146667	Delta pixel (%)	ap1g1	1	1	ap1g1_1
sd_Mean_B	sd_Mean	B	ap1g1_1_1	1	Activity	F4_1	WT	0.0189236143815509	Delta pixel (%)	ap1g1	1	1	ap1g1_1
mean_Mean_D	mean_Mean	D	ap1g1_1_1	1	Activity	F4_1	WT	0.08278469494	Delta pixel (%)	ap1g1	1	1	ap1g1_1
sd_Mean_D	sd_Mean	D	ap1g1_1_1	1	Activity	F4_1	WT	0.0496873050575977	Delta pixel (%)	ap1g1	1	1	ap1g1_1
mean_Mean_L	mean_Mean	L	ap1g1_1_1	1	Activity	F4_1	WT	0.01315666706	Delta pixel (%)	ap1g1	1	1	ap1g1_1
sd_Mean_L	sd_Mean	L	ap1g1_1_1	1	Activity	F4_1	WT	0.0191109770393052	Delta pixel (%)	ap1g1	1	1	ap1g1_1
mean_Mean_B	mean_Mean	B	ap1g1_1_1	1	Activity	F5_1	WT	0.001265033828	Delta pixel (%)	ap1g1	1	1	ap1g1_1
sd_Mean_B	sd_Mean	B	ap1g1_1_1	1	Activity	F5_1	WT	0.00203038849242126	Delta pixel (%)	ap1g1	1	1	ap1g1_1
mean_Mean_D	mean_Mean	D	ap1g1_1_1	1	Activity	F5_1	WT	0.0437770950788889	Delta pixel (%)	ap1g1	1	1	ap1g1_1
sd_Mean_D	sd_Mean	D	ap1g1_1_1	1	Activity	F5_1	WT	0.0285055357911066	Delta pixel (%)	ap1g1	1	1	ap1g1_1
mean_Mean_L	mean_Mean	L	ap1g1_1_1	1	Activity	F5_1	WT	0.00419373550166667	Delta pixel (%)	ap1g1	1	1	ap1g1_1
sd_Mean_L	sd_Mean	L	ap1g1_1_1	1	Activity	F5_1	WT	0.00781060202390353	Delta pixel (%)	ap1g1	1	1	ap1g1_1
mean_Mean_B	mean_Mean	B	ap1g1_1_1	1	Activity	F6_1	HET	0.0316615370306667	Delta pixel (%)	ap1g1	1	1	ap1g1_1
sd_Mean_B	sd_Mean	B	ap1g1_1_1	1	Activity	F6_1	HET	0.0213549497394332	Delta pixel (%)	ap1g1	1	1	ap1g1_1
mean_Mean_D	mean_Mean	D	ap1g1_1_1	1	Activity	F6_1	HET	0.0468819545433333	Delta pixel (%)	ap1g1	1	1	ap1g1_1
sd_Mean_D	sd_Mean	D	ap1g1_1_1	1	Activity	F6_1	HET	0.0255591457542645	Delta pixel (%)	ap1g1	1	1	ap1g1_1
mean_Mean_L	mean_Mean	L	ap1g1_1_1	1	Activity	F6_1	HET	0.0185042686966667	Delta pixel (%)	ap1g1	1	1	ap1g1_1
sd_Mean_L	sd_Mean	L	ap1g1_1_1	1	Activity	F6_1	HET	0.0228246475598317	Delta pixel (%)	ap1g1	1	1	ap1g1_1
mean_Mean_B	mean_Mean	B	ap1g1_1_1	1	Activity	F7_1	HET	0.004397706452	Delta pixel (%)	ap1g1	1	1	ap1g1_1
sd_Mean_B	sd_Mean	B	ap1g1_1_1	1	Activity	F7_1	HET	0.00858807610803314	Delta pixel (%)	ap1g1	1	1	ap1g1_1
mean_Mean_D	mean_Mean	D	ap1g1_1_1	1	Activity	F7_1	HET	0.0424358741455556	Delta pixel (%)	ap1g1	1	1	ap1g1_1
sd_Mean_D	sd_Mean	D	ap1g1_1_1	1	Activity	F7_1	HET	0.0240325778373495	Delta pixel (%)	ap1g1	1	1	ap1g1_1
mean_Mean_L	mean_Mean	L	ap1g1_1_1	1	Activity	F7_1	HET	0.000990394665	Delta pixel (%)	ap1g1	1	1	ap1g1_1
sd_Mean_L	sd_Mean	L	ap1g1_1_1	1	Activity	F7_1	HET	0.00269647582178214	Delta pixel (%)	ap1g1	1	1	ap1g1_1
mean_Mean_B	mean_Mean	B	ap1g1_1_1	1	Activity	F8_1	HET	0.00577687422933333	Delta pixel (%)	ap1g1	1	1	ap1g1_1
sd_Mean_B	sd_Mean	B	ap1g1_1_1	1	Activity	F8_1	HET	0.0115741248208533	Delta pixel (%)	ap1g1	1	1	ap1g1_1
mean_Mean_D	mean_Mean	D	ap1g1_1_1	1	Activity	F8_1	HET	0.0507209966644444	Delta pixel (%)	ap1g1	1	1	ap1g1_1
sd_Mean_D	sd_Mean	D	ap1g1_1_1	1	Activity	F8_1	HET	0.0316888919333933	Delta pixel (%)	ap1g1	1	1	ap1g1_1
mean_Mean_L	mean_Mean	L	ap1g1_1_1	1	Activity	F8_1	HET	0.00560761126333333	Delta pixel (%)	ap1g1	1	1	ap1g1_1
sd_Mean_L	sd_Mean	L	ap1g1_1_1	1	Activity	F8_1	HET	0.0107606151618138	Delta pixel (%)	ap1g1	1	1	ap1g1_1
median_trans_DL	median_trans	DL	ap1g1_1_1	2	Light_Dark_Transitions	A1_1	WT	-0.01660981785	Delta pixel (%)	ap1g1	1	1	ap1g1_1
median_trans_LD	median_trans	LD	ap1g1_1_1	2	Light_Dark_Transitions	A1_1	WT	0.0365581768	Delta pixel (%)	ap1g1	1	1	ap1g1_1
median_trans_DL	median_trans	DL	ap1g1_1_1	2	Light_Dark_Transitions	A2_1	HET	-0.0025858676	Delta pixel (%)	ap1g1	1	1	ap1g1_1
median_trans_LD	median_trans	LD	ap1g1_1_1	2	Light_Dark_Transitions	A2_1	HET	0.02093977565	Delta pixel (%)	ap1g1	1	1	ap1g1_1
median_trans_DL	median_trans	DL	ap1g1_1_1	2	Light_Dark_Transitions	A3_1	DEL	-0.0603432502333333	Delta pixel (%)	ap1g1	1	1	ap1g1_1
median_trans_LD	median_trans	LD	ap1g1_1_1	2	Light_Dark_Transitions	A3_1	DEL	-0.02449945995	Delta pixel (%)	ap1g1	1	1	ap1g1_1
median_trans_DL	median_trans	DL	ap1g1_1_1	2	Light_Dark_Transitions	A4_1	HET	-0.0318138660333333	Delta pixel (%)	ap1g1	1	1	ap1g1_1
median_trans_LD	median_trans	LD	ap1g1_1_1	2	Light_Dark_Transitions	A4_1	HET	0.0261422790833333	Delta pixel (%)	ap1g1	1	1	ap1g1_1
median_trans_DL	median_trans	DL	ap1g1_1_1	2	Light_Dark_Transitions	A5_1	HET	-0.0185474607166667	Delta pixel (%)	ap1g1	1	1	ap1g1_1
median_trans_LD	median_trans	LD	ap1g1_1_1	2	Light_Dark_Transitions	A5_1	HET	0.0301540678833333	Delta pixel (%)	ap1g1	1	1	ap1g1_1
median_trans_DL	median_trans	DL	ap1g1_1_1	2	Light_Dark_Transitions	A6_1	WT	-0.0396327904666667	Delta pixel (%)	ap1g1	1	1	ap1g1_1
median_trans_LD	median_trans	LD	ap1g1_1_1	2	Light_Dark_Transitions	A6_1	WT	0.0292780046833333	Delta pixel (%)	ap1g1	1	1	ap1g1_1
median_trans_DL	median_trans	DL	ap1g1_1_1	2	Light_Dark_Transitions	A7_1	DEL	-0.02474365515	Delta pixel (%)	ap1g1	1	1	ap1g1_1
median_trans_LD	median_trans	LD	ap1g1_1_1	2	Light_Dark_Transitions	A7_1	DEL	0.0336267393	Delta pixel (%)	ap1g1	1	1	ap1g1_1
median_trans_DL	median_trans	DL	ap1g1_1_1	2	Light_Dark_Transitions	A8_1	HET	-0.0193633179166667	Delta pixel (%)	ap1g1	1	1	ap1g1_1
median_trans_LD	median_trans	LD	ap1g1_1_1	2	Light_Dark_Transitions	A8_1	HET	0.0010467081	Delta pixel (%)	ap1g1	1	1	ap1g1_1
median_trans_DL	median_trans	DL	ap1g1_1_1	2	Light_Dark_Transitions	B1_1	HET	-0.0523109503333333	Delta pixel (%)	ap1g1	1	1	ap1g1_1
median_trans_LD	median_trans	LD	ap1g1_1_1	2	Light_Dark_Transitions	B1_1	HET	0.0147464905	Delta pixel (%)	ap1g1	1	1	ap1g1_1
median_trans_DL	median_trans	DL	ap1g1_1_1	2	Light_Dark_Transitions	B2_1	DEL	-0.02652965375	Delta pixel (%)	ap1g1	1	1	ap1g1_1
median_trans_LD	median_trans	LD	ap1g1_1_1	2	Light_Dark_Transitions	B2_1	DEL	0.0372910851666667	Delta pixel (%)	ap1g1	1	1	ap1g1_1
median_trans_DL	median_trans	DL	ap1g1_1_1	2	Light_Dark_Transitions	B3_1	HET	-0.0584105724833333	Delta pixel (%)	ap1g1	1	1	ap1g1_1
median_trans_LD	median_trans	LD	ap1g1_1_1	2	Light_Dark_Transitions	B3_1	HET	0.0472692238333333	Delta pixel (%)	ap1g1	1	1	ap1g1_1
median_trans_DL	median_trans	DL	ap1g1_1_1	2	Light_Dark_Transitions	B4_1	DEL	-0.0341318408	Delta pixel (%)	ap1g1	1	1	ap1g1_1
median_trans_LD	median_trans	LD	ap1g1_1_1	2	Light_Dark_Transitions	B4_1	DEL	0.0339182329	Delta pixel (%)	ap1g1	1	1	ap1g1_1
median_trans_DL	median_trans	DL	ap1g1_1_1	2	Light_Dark_Transitions	B5_1	HET	-0.1022908003	Delta pixel (%)	ap1g1	1	1	ap1g1_1
median_trans_LD	median_trans	LD	ap1g1_1_1	2	Light_Dark_Transitions	B5_1	HET	0.115022448616667	Delta pixel (%)	ap1g1	1	1	ap1g1_1
median_trans_DL	median_trans	DL	ap1g1_1_1	2	Light_Dark_Transitions	B6_1	WT	-0.0345651026666667	Delta pixel (%)	ap1g1	1	1	ap1g1_1
median_trans_LD	median_trans	LD	ap1g1_1_1	2	Light_Dark_Transitions	B6_1	WT	0.02842735285	Delta pixel (%)	ap1g1	1	1	ap1g1_1
median_trans_DL	median_trans	DL	ap1g1_1_1	2	Light_Dark_Transitions	B7_1	HET	-0.0106430340333333	Delta pixel (%)	ap1g1	1	1	ap1g1_1
median_trans_LD	median_trans	LD	ap1g1_1_1	2	Light_Dark_Transitions	B7_1	HET	0.0318448488666667	Delta pixel (%)	ap1g1	1	1	ap1g1_1
median_trans_DL	median_trans	DL	ap1g1_1_1	2	Light_Dark_Transitions	B8_1	DEL	-0.023817126	Delta pixel (%)	ap1g1	1	1	ap1g1_1
median_trans_LD	median_trans	LD	ap1g1_1_1	2	Light_Dark_Transitions	B8_1	DEL	0.04102358035	Delta pixel (%)	ap1g1	1	1	ap1g1_1
median_trans_DL	median_trans	DL	ap1g1_1_1	2	Light_Dark_Transitions	C1_1	HET	-0.00549681128333333	Delta pixel (%)	ap1g1	1	1	ap1g1_1
median_trans_LD	median_trans	LD	ap1g1_1_1	2	Light_Dark_Transitions	C1_1	HET	0.0153634888333333	Delta pixel (%)	ap1g1	1	1	ap1g1_1
median_trans_DL	median_trans	DL	ap1g1_1_1	2	Light_Dark_Transitions	C2_1	DEL	-0.00328321416666666	Delta pixel (%)	ap1g1	1	1	ap1g1_1
median_trans_LD	median_trans	LD	ap1g1_1_1	2	Light_Dark_Transitions	C2_1	DEL	0.0140145644833333	Delta pixel (%)	ap1g1	1	1	ap1g1_1
median_trans_DL	median_trans	DL	ap1g1_1_1	2	Light_Dark_Transitions	C3_1	WT	-0.0271681504333333	Delta pixel (%)	ap1g1	1	1	ap1g1_1
median_trans_LD	median_trans	LD	ap1g1_1_1	2	Light_Dark_Transitions	C3_1	WT	0.0238751968	Delta pixel (%)	ap1g1	1	1	ap1g1_1
median_trans_DL	median_trans	DL	ap1g1_1_1	2	Light_Dark_Transitions	C4_1	HET	-0.0262139903666667	Delta pixel (%)	ap1g1	1	1	ap1g1_1
median_trans_LD	median_trans	LD	ap1g1_1_1	2	Light_Dark_Transitions	C4_1	HET	0.0281152628333333	Delta pixel (%)	ap1g1	1	1	ap1g1_1
median_trans_DL	median_trans	DL	ap1g1_1_1	2	Light_Dark_Transitions	C5_1	WT	0.0048286618	Delta pixel (%)	ap1g1	1	1	ap1g1_1
median_trans_LD	median_trans	LD	ap1g1_1_1	2	Light_Dark_Transitions	C5_1	WT	0.0289115445	Delta pixel (%)	ap1g1	1	1	ap1g1_1
median_trans_DL	median_trans	DL	ap1g1_1_1	2	Light_Dark_Transitions	C7_1	DEL	-0.0265763141	Delta pixel (%)	ap1g1	1	1	ap1g1_1
median_trans_LD	median_trans	LD	ap1g1_1_1	2	Light_Dark_Transitions	C7_1	DEL	0.0229894076333333	Delta pixel (%)	ap1g1	1	1	ap1g1_1
median_trans_DL	median_trans	DL	ap1g1_1_1	2	Light_Dark_Transitions	C8_1	HET	-0.0193228168166667	Delta pixel (%)	ap1g1	1	1	ap1g1_1
median_trans_LD	median_trans	LD	ap1g1_1_1	2	Light_Dark_Transitions	C8_1	HET	0.0370283365	Delta pixel (%)	ap1g1	1	1	ap1g1_1
median_trans_DL	median_trans	DL	ap1g1_1_1	2	Light_Dark_Transitions	D1_1	HET	-0.03704603345	Delta pixel (%)	ap1g1	1	1	ap1g1_1
median_trans_LD	median_trans	LD	ap1g1_1_1	2	Light_Dark_Transitions	D1_1	HET	0.0457564593333333	Delta pixel (%)	ap1g1	1	1	ap1g1_1
median_trans_DL	median_trans	DL	ap1g1_1_1	2	Light_Dark_Transitions	D2_1	HET	-0.0567948276333333	Delta pixel (%)	ap1g1	1	1	ap1g1_1
median_trans_LD	median_trans	LD	ap1g1_1_1	2	Light_Dark_Transitions	D2_1	HET	0.0369051519166667	Delta pixel (%)	ap1g1	1	1	ap1g1_1
median_trans_DL	median_trans	DL	ap1g1_1_1	2	Light_Dark_Transitions	D3_1	DEL	-0.01182334545	Delta pixel (%)	ap1g1	1	1	ap1g1_1
median_trans_LD	median_trans	LD	ap1g1_1_1	2	Light_Dark_Transitions	D3_1	DEL	0.01528314325	Delta pixel (%)	ap1g1	1	1	ap1g1_1
median_trans_DL	median_trans	DL	ap1g1_1_1	2	Light_Dark_Transitions	D4_1	WT	-0.02102053985	Delta pixel (%)	ap1g1	1	1	ap1g1_1
median_trans_LD	median_trans	LD	ap1g1_1_1	2	Light_Dark_Transitions	D4_1	WT	0.0337924620833333	Delta pixel (%)	ap1g1	1	1	ap1g1_1
median_trans_DL	median_trans	DL	ap1g1_1_1	2	Light_Dark_Transitions	D5_1	HET	-0.0235902889166667	Delta pixel (%)	ap1g1	1	1	ap1g1_1
median_trans_LD	median_trans	LD	ap1g1_1_1	2	Light_Dark_Transitions	D5_1	HET	0.0467445260833333	Delta pixel (%)	ap1g1	1	1	ap1g1_1
median_trans_DL	median_trans	DL	ap1g1_1_1	2	Light_Dark_Transitions	D6_1	DEL	-0.037341568	Delta pixel (%)	ap1g1	1	1	ap1g1_1
median_trans_LD	median_trans	LD	ap1g1_1_1	2	Light_Dark_Transitions	D6_1	DEL	0.0396782258333333	Delta pixel (%)	ap1g1	1	1	ap1g1_1
median_trans_DL	median_trans	DL	ap1g1_1_1	2	Light_Dark_Transitions	D7_1	DEL	-0.0117653765	Delta pixel (%)	ap1g1	1	1	ap1g1_1
median_trans_LD	median_trans	LD	ap1g1_1_1	2	Light_Dark_Transitions	D7_1	DEL	0.0188963574333333	Delta pixel (%)	ap1g1	1	1	ap1g1_1
median_trans_DL	median_trans	DL	ap1g1_1_1	2	Light_Dark_Transitions	D8_1	HET	-0.0220063689666667	Delta pixel (%)	ap1g1	1	1	ap1g1_1
median_trans_LD	median_trans	LD	ap1g1_1_1	2	Light_Dark_Transitions	D8_1	HET	0.0240929486	Delta pixel (%)	ap1g1	1	1	ap1g1_1
median_trans_DL	median_trans	DL	ap1g1_1_1	2	Light_Dark_Transitions	E1_1	HET	0.00212574655	Delta pixel (%)	ap1g1	1	1	ap1g1_1
median_trans_LD	median_trans	LD	ap1g1_1_1	2	Light_Dark_Transitions	E1_1	HET	0.0238054828333333	Delta pixel (%)	ap1g1	1	1	ap1g1_1
median_trans_DL	median_trans	DL	ap1g1_1_1	2	Light_Dark_Transitions	E2_1	DEL	0.00729758891666667	Delta pixel (%)	ap1g1	1	1	ap1g1_1
median_trans_LD	median_trans	LD	ap1g1_1_1	2	Light_Dark_Transitions	E2_1	DEL	0.03537673775	Delta pixel (%)	ap1g1	1	1	ap1g1_1
median_trans_DL	median_trans	DL	ap1g1_1_1	2	Light_Dark_Transitions	E3_1	DEL	-0.0160276167	Delta pixel (%)	ap1g1	1	1	ap1g1_1
median_trans_LD	median_trans	LD	ap1g1_1_1	2	Light_Dark_Transitions	E3_1	DEL	0.0269048576833333	Delta pixel (%)	ap1g1	1	1	ap1g1_1
median_trans_DL	median_trans	DL	ap1g1_1_1	2	Light_Dark_Transitions	E4_1	HET	-0.0177561091333333	Delta pixel (%)	ap1g1	1	1	ap1g1_1
median_trans_LD	median_trans	LD	ap1g1_1_1	2	Light_Dark_Transitions	E4_1	HET	0.00301411555	Delta pixel (%)	ap1g1	1	1	ap1g1_1
median_trans_DL	median_trans	DL	ap1g1_1_1	2	Light_Dark_Transitions	E5_1	HET	-0.0198617159333333	Delta pixel (%)	ap1g1	1	1	ap1g1_1
median_trans_LD	median_trans	LD	ap1g1_1_1	2	Light_Dark_Transitions	E5_1	HET	0.0160271713666667	Delta pixel (%)	ap1g1	1	1	ap1g1_1
median_trans_DL	median_trans	DL	ap1g1_1_1	2	Light_Dark_Transitions	E6_1	HET	-0.02055504895	Delta pixel (%)	ap1g1	1	1	ap1g1_1
median_trans_LD	median_trans	LD	ap1g1_1_1	2	Light_Dark_Transitions	E6_1	HET	0.0341788363333333	Delta pixel (%)	ap1g1	1	1	ap1g1_1
median_trans_DL	median_trans	DL	ap1g1_1_1	2	Light_Dark_Transitions	E7_1	DEL	-0.0315851458333333	Delta pixel (%)	ap1g1	1	1	ap1g1_1
median_trans_LD	median_trans	LD	ap1g1_1_1	2	Light_Dark_Transitions	E7_1	DEL	0.0475561202166667	Delta pixel (%)	ap1g1	1	1	ap1g1_1
median_trans_DL	median_trans	DL	ap1g1_1_1	2	Light_Dark_Transitions	E8_1	HET	-0.0214536979666667	Delta pixel (%)	ap1g1	1	1	ap1g1_1
median_trans_LD	median_trans	LD	ap1g1_1_1	2	Light_Dark_Transitions	E8_1	HET	0.0256114157833333	Delta pixel (%)	ap1g1	1	1	ap1g1_1
median_trans_DL	median_trans	DL	ap1g1_1_1	2	Light_Dark_Transitions	F1_1	HET	-0.00744675711666667	Delta pixel (%)	ap1g1	1	1	ap1g1_1
median_trans_LD	median_trans	LD	ap1g1_1_1	2	Light_Dark_Transitions	F1_1	HET	0.0200585481166667	Delta pixel (%)	ap1g1	1	1	ap1g1_1
median_trans_DL	median_trans	DL	ap1g1_1_1	2	Light_Dark_Transitions	F2_1	DEL	-0.0250265143	Delta pixel (%)	ap1g1	1	1	ap1g1_1
median_trans_LD	median_trans	LD	ap1g1_1_1	2	Light_Dark_Transitions	F2_1	DEL	0.0327661194	Delta pixel (%)	ap1g1	1	1	ap1g1_1
median_trans_DL	median_trans	DL	ap1g1_1_1	2	Light_Dark_Transitions	F3_1	HET	-0.00599509661666667	Delta pixel (%)	ap1g1	1	1	ap1g1_1
median_trans_LD	median_trans	LD	ap1g1_1_1	2	Light_Dark_Transitions	F3_1	HET	0.0173345905	Delta pixel (%)	ap1g1	1	1	ap1g1_1
median_trans_DL	median_trans	DL	ap1g1_1_1	2	Light_Dark_Transitions	F4_1	WT	-0.0772850879666667	Delta pixel (%)	ap1g1	1	1	ap1g1_1
median_trans_LD	median_trans	LD	ap1g1_1_1	2	Light_Dark_Transitions	F4_1	WT	0.0506095327333333	Delta pixel (%)	ap1g1	1	1	ap1g1_1
median_trans_DL	median_trans	DL	ap1g1_1_1	2	Light_Dark_Transitions	F5_1	WT	-0.0301793524333333	Delta pixel (%)	ap1g1	1	1	ap1g1_1
median_trans_LD	median_trans	LD	ap1g1_1_1	2	Light_Dark_Transitions	F5_1	WT	0.0339573859666667	Delta pixel (%)	ap1g1	1	1	ap1g1_1
median_trans_DL	median_trans	DL	ap1g1_1_1	2	Light_Dark_Transitions	F6_1	HET	-0.0301131037833333	Delta pixel (%)	ap1g1	1	1	ap1g1_1
median_trans_LD	median_trans	LD	ap1g1_1_1	2	Light_Dark_Transitions	F6_1	HET	0.0167269866166667	Delta pixel (%)	ap1g1	1	1	ap1g1_1
median_trans_DL	median_trans	DL	ap1g1_1_1	2	Light_Dark_Transitions	F7_1	HET	-0.0263998464	Delta pixel (%)	ap1g1	1	1	ap1g1_1
median_trans_LD	median_trans	LD	ap1g1_1_1	2	Light_Dark_Transitions	F7_1	HET	0.0345077081166667	Delta pixel (%)	ap1g1	1	1	ap1g1_1
median_trans_DL	median_trans	DL	ap1g1_1_1	2	Light_Dark_Transitions	F8_1	HET	-0.0488375911833333	Delta pixel (%)	ap1g1	1	1	ap1g1_1
median_trans_LD	median_trans	LD	ap1g1_1_1	2	Light_Dark_Transitions	F8_1	HET	0.0295142230833333	Delta pixel (%)	ap1g1	1	1	ap1g1_1
Med_all_Act1_tap	Med_all_Act1	tap	ap1g1_1_1	3	Tapping	A3_1	DEL	0.0755452	Delta pixel (%)	ap1g1	1	1	ap1g1_1
Med_Act1_tap	Med_Act1	tap	ap1g1_1_1	3	Tapping	A3_1	DEL	0.0755452	Delta pixel (%)	ap1g1	1	1	ap1g1_1
Diff_3to5vs1_tap	Diff_3to5vs1	tap	ap1g1_1_1	3	Tapping	A3_1	DEL	-0.0433541333333333	Delta pixel (%)	ap1g1	1	1	ap1g1_1
Diff_21to30vs1_tap	Diff_21to30vs1	tap	ap1g1_1_1	3	Tapping	A3_1	DEL	-0.0755452	Delta pixel (%)	ap1g1	1	1	ap1g1_1
Med_all_Act1_tap	Med_all_Act1	tap	ap1g1_1_1	3	Tapping	A7_1	DEL	0.0845016	Delta pixel (%)	ap1g1	1	1	ap1g1_1
Med_Act1_tap	Med_Act1	tap	ap1g1_1_1	3	Tapping	A7_1	DEL	0.0845016	Delta pixel (%)	ap1g1	1	1	ap1g1_1
Diff_3to5vs1_tap	Diff_3to5vs1	tap	ap1g1_1_1	3	Tapping	A7_1	DEL	-0.0163552666666667	Delta pixel (%)	ap1g1	1	1	ap1g1_1
Diff_21to30vs1_tap	Diff_21to30vs1	tap	ap1g1_1_1	3	Tapping	A7_1	DEL	-0.08306079	Delta pixel (%)	ap1g1	1	1	ap1g1_1
Med_all_Act1_tap	Med_all_Act1	tap	ap1g1_1_1	3	Tapping	B2_1	DEL	0.0482866	Delta pixel (%)	ap1g1	1	1	ap1g1_1
Med_Act1_tap	Med_Act1	tap	ap1g1_1_1	3	Tapping	B2_1	DEL	0.0482866	Delta pixel (%)	ap1g1	1	1	ap1g1_1
Diff_3to5vs1_tap	Diff_3to5vs1	tap	ap1g1_1_1	3	Tapping	B2_1	DEL	-0.0241433	Delta pixel (%)	ap1g1	1	1	ap1g1_1
Diff_21to30vs1_tap	Diff_21to30vs1	tap	ap1g1_1_1	3	Tapping	B2_1	DEL	-0.045794388	Delta pixel (%)	ap1g1	1	1	ap1g1_1
Med_all_Act1_tap	Med_all_Act1	tap	ap1g1_1_1	3	Tapping	B4_1	DEL	0	Delta pixel (%)	ap1g1	1	1	ap1g1_1
Med_Act1_tap	Med_Act1	tap	ap1g1_1_1	3	Tapping	B4_1	DEL		Delta pixel (%)	ap1g1	1	1	ap1g1_1
Diff_3to5vs1_tap	Diff_3to5vs1	tap	ap1g1_1_1	3	Tapping	B4_1	DEL		Delta pixel (%)	ap1g1	1	1	ap1g1_1
Diff_21to30vs1_tap	Diff_21to30vs1	tap	ap1g1_1_1	3	Tapping	B4_1	DEL		Delta pixel (%)	ap1g1	1	1	ap1g1_1
Med_all_Act1_tap	Med_all_Act1	tap	ap1g1_1_1	3	Tapping	B8_1	DEL	0.0264798	Delta pixel (%)	ap1g1	1	1	ap1g1_1
Med_Act1_tap	Med_Act1	tap	ap1g1_1_1	3	Tapping	B8_1	DEL	0.0264798	Delta pixel (%)	ap1g1	1	1	ap1g1_1
Diff_3to5vs1_tap	Diff_3to5vs1	tap	ap1g1_1_1	3	Tapping	B8_1	DEL	-0.0264798	Delta pixel (%)	ap1g1	1	1	ap1g1_1
Diff_21to30vs1_tap	Diff_21to30vs1	tap	ap1g1_1_1	3	Tapping	B8_1	DEL	-0.015225898	Delta pixel (%)	ap1g1	1	1	ap1g1_1
Med_all_Act1_tap	Med_all_Act1	tap	ap1g1_1_1	3	Tapping	C2_1	DEL	0.115265	Delta pixel (%)	ap1g1	1	1	ap1g1_1
Med_Act1_tap	Med_Act1	tap	ap1g1_1_1	3	Tapping	C2_1	DEL	0.115265	Delta pixel (%)	ap1g1	1	1	ap1g1_1
Diff_3to5vs1_tap	Diff_3to5vs1	tap	ap1g1_1_1	3	Tapping	C2_1	DEL	-0.0404985666666667	Delta pixel (%)	ap1g1	1	1	ap1g1_1
Diff_21to30vs1_tap	Diff_21to30vs1	tap	ap1g1_1_1	3	Tapping	C2_1	DEL	-0.107827306	Delta pixel (%)	ap1g1	1	1	ap1g1_1
Med_all_Act1_tap	Med_all_Act1	tap	ap1g1_1_1	3	Tapping	C7_1	DEL	0.0475078	Delta pixel (%)	ap1g1	1	1	ap1g1_1
Med_Act1_tap	Med_Act1	tap	ap1g1_1_1	3	Tapping	C7_1	DEL	0.0475078	Delta pixel (%)	ap1g1	1	1	ap1g1_1
Diff_3to5vs1_tap	Diff_3to5vs1	tap	ap1g1_1_1	3	Tapping	C7_1	DEL	-0.0333593333333333	Delta pixel (%)	ap1g1	1	1	ap1g1_1
Diff_21to30vs1_tap	Diff_21to30vs1	tap	ap1g1_1_1	3	Tapping	C7_1	DEL	-0.0286993914	Delta pixel (%)	ap1g1	1	1	ap1g1_1
Med_all_Act1_tap	Med_all_Act1	tap	ap1g1_1_1	3	Tapping	D3_1	DEL	0.137461	Delta pixel (%)	ap1g1	1	1	ap1g1_1
Med_Act1_tap	Med_Act1	tap	ap1g1_1_1	3	Tapping	D3_1	DEL	0.137461	Delta pixel (%)	ap1g1	1	1	ap1g1_1
Diff_3to5vs1_tap	Diff_3to5vs1	tap	ap1g1_1_1	3	Tapping	D3_1	DEL	-0.127206583333333	Delta pixel (%)	ap1g1	1	1	ap1g1_1
Diff_21to30vs1_tap	Diff_21to30vs1	tap	ap1g1_1_1	3	Tapping	D3_1	DEL	-0.1367211254	Delta pixel (%)	ap1g1	1	1	ap1g1_1
Med_all_Act1_tap	Med_all_Act1	tap	ap1g1_1_1	3	Tapping	D6_1	DEL	0.0268692	Delta pixel (%)	ap1g1	1	1	ap1g1_1
Med_Act1_tap	Med_Act1	tap	ap1g1_1_1	3	Tapping	D6_1	DEL	0.0268692	Delta pixel (%)	ap1g1	1	1	ap1g1_1
Diff_3to5vs1_tap	Diff_3to5vs1	tap	ap1g1_1_1	3	Tapping	D6_1	DEL	-0.02453275	Delta pixel (%)	ap1g1	1	1	ap1g1_1
Diff_21to30vs1_tap	Diff_21to30vs1	tap	ap1g1_1_1	3	Tapping	D6_1	DEL	-0.0250000376	Delta pixel (%)	ap1g1	1	1	ap1g1_1
Med_all_Act1_tap	Med_all_Act1	tap	ap1g1_1_1	3	Tapping	D7_1	DEL	0.0751558	Delta pixel (%)	ap1g1	1	1	ap1g1_1
Med_Act1_tap	Med_Act1	tap	ap1g1_1_1	3	Tapping	D7_1	DEL	0.0751558	Delta pixel (%)	ap1g1	1	1	ap1g1_1
Diff_3to5vs1_tap	Diff_3to5vs1	tap	ap1g1_1_1	3	Tapping	D7_1	DEL	-0.0427051333333333	Delta pixel (%)	ap1g1	1	1	ap1g1_1
Diff_21to30vs1_tap	Diff_21to30vs1	tap	ap1g1_1_1	3	Tapping	D7_1	DEL	-0.068652678	Delta pixel (%)	ap1g1	1	1	ap1g1_1
Med_all_Act1_tap	Med_all_Act1	tap	ap1g1_1_1	3	Tapping	E2_1	DEL	0.101246	Delta pixel (%)	ap1g1	1	1	ap1g1_1
Med_Act1_tap	Med_Act1	tap	ap1g1_1_1	3	Tapping	E2_1	DEL	0.101246	Delta pixel (%)	ap1g1	1	1	ap1g1_1
Diff_3to5vs1_tap	Diff_3to5vs1	tap	ap1g1_1_1	3	Tapping	E2_1	DEL	-0.0939770566666667	Delta pixel (%)	ap1g1	1	1	ap1g1_1
Diff_21to30vs1_tap	Diff_21to30vs1	tap	ap1g1_1_1	3	Tapping	E2_1	DEL	-0.100428243	Delta pixel (%)	ap1g1	1	1	ap1g1_1
Med_all_Act1_tap	Med_all_Act1	tap	ap1g1_1_1	3	Tapping	E3_1	DEL	0.0837227	Delta pixel (%)	ap1g1	1	1	ap1g1_1
Med_Act1_tap	Med_Act1	tap	ap1g1_1_1	3	Tapping	E3_1	DEL	0.0837227	Delta pixel (%)	ap1g1	1	1	ap1g1_1
Diff_3to5vs1_tap	Diff_3to5vs1	tap	ap1g1_1_1	3	Tapping	E3_1	DEL	-0.0329698333333333	Delta pixel (%)	ap1g1	1	1	ap1g1_1
Diff_21to30vs1_tap	Diff_21to30vs1	tap	ap1g1_1_1	3	Tapping	E3_1	DEL	-0.063123023	Delta pixel (%)	ap1g1	1	1	ap1g1_1
Med_all_Act1_tap	Med_all_Act1	tap	ap1g1_1_1	3	Tapping	E7_1	DEL	0.019081	Delta pixel (%)	ap1g1	1	1	ap1g1_1
Med_Act1_tap	Med_Act1	tap	ap1g1_1_1	3	Tapping	E7_1	DEL	0.019081	Delta pixel (%)	ap1g1	1	1	ap1g1_1
Diff_3to5vs1_tap	Diff_3to5vs1	tap	ap1g1_1_1	3	Tapping	E7_1	DEL	0.00207685333333334	Delta pixel (%)	ap1g1	1	1	ap1g1_1
Diff_21to30vs1_tap	Diff_21to30vs1	tap	ap1g1_1_1	3	Tapping	E7_1	DEL	-0.009423674	Delta pixel (%)	ap1g1	1	1	ap1g1_1
Med_all_Act1_tap	Med_all_Act1	tap	ap1g1_1_1	3	Tapping	F2_1	DEL	0.0482866	Delta pixel (%)	ap1g1	1	1	ap1g1_1
Med_Act1_tap	Med_Act1	tap	ap1g1_1_1	3	Tapping	F2_1	DEL	0.0482866	Delta pixel (%)	ap1g1	1	1	ap1g1_1
Diff_3to5vs1_tap	Diff_3to5vs1	tap	ap1g1_1_1	3	Tapping	F2_1	DEL	-0.0482866	Delta pixel (%)	ap1g1	1	1	ap1g1_1
Diff_21to30vs1_tap	Diff_21to30vs1	tap	ap1g1_1_1	3	Tapping	F2_1	DEL	-0.032320868	Delta pixel (%)	ap1g1	1	1	ap1g1_1
Med_all_Act1_tap	Med_all_Act1	tap	ap1g1_1_1	3	Tapping	A2_1	HET	0	Delta pixel (%)	ap1g1	1	1	ap1g1_1
Med_Act1_tap	Med_Act1	tap	ap1g1_1_1	3	Tapping	A2_1	HET		Delta pixel (%)	ap1g1	1	1	ap1g1_1
Diff_3to5vs1_tap	Diff_3to5vs1	tap	ap1g1_1_1	3	Tapping	A2_1	HET		Delta pixel (%)	ap1g1	1	1	ap1g1_1
Diff_21to30vs1_tap	Diff_21to30vs1	tap	ap1g1_1_1	3	Tapping	A2_1	HET		Delta pixel (%)	ap1g1	1	1	ap1g1_1
Med_all_Act1_tap	Med_all_Act1	tap	ap1g1_1_1	3	Tapping	A4_1	HET	0	Delta pixel (%)	ap1g1	1	1	ap1g1_1
Med_Act1_tap	Med_Act1	tap	ap1g1_1_1	3	Tapping	A4_1	HET	0	Delta pixel (%)	ap1g1	1	1	ap1g1_1
Diff_3to5vs1_tap	Diff_3to5vs1	tap	ap1g1_1_1	3	Tapping	A4_1	HET	0.00856696666666667	Delta pixel (%)	ap1g1	1	1	ap1g1_1
Diff_21to30vs1_tap	Diff_21to30vs1	tap	ap1g1_1_1	3	Tapping	A4_1	HET	0.0095015576	Delta pixel (%)	ap1g1	1	1	ap1g1_1
Med_all_Act1_tap	Med_all_Act1	tap	ap1g1_1_1	3	Tapping	A5_1	HET	0.0841121	Delta pixel (%)	ap1g1	1	1	ap1g1_1
Med_Act1_tap	Med_Act1	tap	ap1g1_1_1	3	Tapping	A5_1	HET	0.0841121	Delta pixel (%)	ap1g1	1	1	ap1g1_1
Diff_3to5vs1_tap	Diff_3to5vs1	tap	ap1g1_1_1	3	Tapping	A5_1	HET	0.0067498	Delta pixel (%)	ap1g1	1	1	ap1g1_1
Diff_21to30vs1_tap	Diff_21to30vs1	tap	ap1g1_1_1	3	Tapping	A5_1	HET	-0.079322385	Delta pixel (%)	ap1g1	1	1	ap1g1_1
Med_all_Act1_tap	Med_all_Act1	tap	ap1g1_1_1	3	Tapping	A8_1	HET	0.0412773	Delta pixel (%)	ap1g1	1	1	ap1g1_1
Med_Act1_tap	Med_Act1	tap	ap1g1_1_1	3	Tapping	A8_1	HET	0.0412773	Delta pixel (%)	ap1g1	1	1	ap1g1_1
Diff_3to5vs1_tap	Diff_3to5vs1	tap	ap1g1_1_1	3	Tapping	A8_1	HET	-0.0390706533333333	Delta pixel (%)	ap1g1	1	1	ap1g1_1
Diff_21to30vs1_tap	Diff_21to30vs1	tap	ap1g1_1_1	3	Tapping	A8_1	HET	-0.03773369	Delta pixel (%)	ap1g1	1	1	ap1g1_1
Med_all_Act1_tap	Med_all_Act1	tap	ap1g1_1_1	3	Tapping	B1_1	HET	0.0206386	Delta pixel (%)	ap1g1	1	1	ap1g1_1
Med_Act1_tap	Med_Act1	tap	ap1g1_1_1	3	Tapping	B1_1	HET	0.0206386	Delta pixel (%)	ap1g1	1	1	ap1g1_1
Diff_3to5vs1_tap	Diff_3to5vs1	tap	ap1g1_1_1	3	Tapping	B1_1	HET	0.000649016666666665	Delta pixel (%)	ap1g1	1	1	ap1g1_1
Diff_21to30vs1_tap	Diff_21to30vs1	tap	ap1g1_1_1	3	Tapping	B1_1	HET	-0.00140183	Delta pixel (%)	ap1g1	1	1	ap1g1_1
Med_all_Act1_tap	Med_all_Act1	tap	ap1g1_1_1	3	Tapping	B3_1	HET	0.0377726	Delta pixel (%)	ap1g1	1	1	ap1g1_1
Med_Act1_tap	Med_Act1	tap	ap1g1_1_1	3	Tapping	B3_1	HET	0.0377726	Delta pixel (%)	ap1g1	1	1	ap1g1_1
Diff_3to5vs1_tap	Diff_3to5vs1	tap	ap1g1_1_1	3	Tapping	B3_1	HET	-0.0371235866666667	Delta pixel (%)	ap1g1	1	1	ap1g1_1
Diff_21to30vs1_tap	Diff_21to30vs1	tap	ap1g1_1_1	3	Tapping	B3_1	HET	-0.0377726	Delta pixel (%)	ap1g1	1	1	ap1g1_1
Med_all_Act1_tap	Med_all_Act1	tap	ap1g1_1_1	3	Tapping	B5_1	HET	0.0919003	Delta pixel (%)	ap1g1	1	1	ap1g1_1
Med_Act1_tap	Med_Act1	tap	ap1g1_1_1	3	Tapping	B5_1	HET	0.0919003	Delta pixel (%)	ap1g1	1	1	ap1g1_1
Diff_3to5vs1_tap	Diff_3to5vs1	tap	ap1g1_1_1	3	Tapping	B5_1	HET	-0.079309428	Delta pixel (%)	ap1g1	1	1	ap1g1_1
Diff_21to30vs1_tap	Diff_21to30vs1	tap	ap1g1_1_1	3	Tapping	B5_1	HET	-0.089057621	Delta pixel (%)	ap1g1	1	1	ap1g1_1
Med_all_Act1_tap	Med_all_Act1	tap	ap1g1_1_1	3	Tapping	B7_1	HET	0.0545171	Delta pixel (%)	ap1g1	1	1	ap1g1_1
Med_Act1_tap	Med_Act1	tap	ap1g1_1_1	3	Tapping	B7_1	HET	0.0545171	Delta pixel (%)	ap1g1	1	1	ap1g1_1
Diff_3to5vs1_tap	Diff_3to5vs1	tap	ap1g1_1_1	3	Tapping	B7_1	HET	-0.0179127666666667	Delta pixel (%)	ap1g1	1	1	ap1g1_1
Diff_21to30vs1_tap	Diff_21to30vs1	tap	ap1g1_1_1	3	Tapping	B7_1	HET	-0.03722736	Delta pixel (%)	ap1g1	1	1	ap1g1_1
Med_all_Act1_tap	Med_all_Act1	tap	ap1g1_1_1	3	Tapping	C1_1	HET	0.106698	Delta pixel (%)	ap1g1	1	1	ap1g1_1
Med_Act1_tap	Med_Act1	tap	ap1g1_1_1	3	Tapping	C1_1	HET	0.106698	Delta pixel (%)	ap1g1	1	1	ap1g1_1
Diff_3to5vs1_tap	Diff_3to5vs1	tap	ap1g1_1_1	3	Tapping	C1_1	HET	-0.07580497	Delta pixel (%)	ap1g1	1	1	ap1g1_1
Diff_21to30vs1_tap	Diff_21to30vs1	tap	ap1g1_1_1	3	Tapping	C1_1	HET	-0.106269651	Delta pixel (%)	ap1g1	1	1	ap1g1_1
Med_all_Act1_tap	Med_all_Act1	tap	ap1g1_1_1	3	Tapping	C4_1	HET	0.0436137	Delta pixel (%)	ap1g1	1	1	ap1g1_1
Med_Act1_tap	Med_Act1	tap	ap1g1_1_1	3	Tapping	C4_1	HET	0.0436137	Delta pixel (%)	ap1g1	1	1	ap1g1_1
Diff_3to5vs1_tap	Diff_3to5vs1	tap	ap1g1_1_1	3	Tapping	C4_1	HET	-0.0369937666666667	Delta pixel (%)	ap1g1	1	1	ap1g1_1
Diff_21to30vs1_tap	Diff_21to30vs1	tap	ap1g1_1_1	3	Tapping	C4_1	HET	-0.0435358184	Delta pixel (%)	ap1g1	1	1	ap1g1_1
Med_all_Act1_tap	Med_all_Act1	tap	ap1g1_1_1	3	Tapping	C8_1	HET	0.00272586	Delta pixel (%)	ap1g1	1	1	ap1g1_1
Med_Act1_tap	Med_Act1	tap	ap1g1_1_1	3	Tapping	C8_1	HET	0.00272586	Delta pixel (%)	ap1g1	1	1	ap1g1_1
Diff_3to5vs1_tap	Diff_3to5vs1	tap	ap1g1_1_1	3	Tapping	C8_1	HET	0.0358255733333333	Delta pixel (%)	ap1g1	1	1	ap1g1_1
Diff_21to30vs1_tap	Diff_21to30vs1	tap	ap1g1_1_1	3	Tapping	C8_1	HET	0.0017133936	Delta pixel (%)	ap1g1	1	1	ap1g1_1
Med_all_Act1_tap	Med_all_Act1	tap	ap1g1_1_1	3	Tapping	D1_1	HET	0.0272586	Delta pixel (%)	ap1g1	1	1	ap1g1_1
Med_Act1_tap	Med_Act1	tap	ap1g1_1_1	3	Tapping	D1_1	HET	0.0272586	Delta pixel (%)	ap1g1	1	1	ap1g1_1
Diff_3to5vs1_tap	Diff_3to5vs1	tap	ap1g1_1_1	3	Tapping	D1_1	HET	-0.0272586	Delta pixel (%)	ap1g1	1	1	ap1g1_1
Diff_21to30vs1_tap	Diff_21to30vs1	tap	ap1g1_1_1	3	Tapping	D1_1	HET	-0.0272586	Delta pixel (%)	ap1g1	1	1	ap1g1_1
Med_all_Act1_tap	Med_all_Act1	tap	ap1g1_1_1	3	Tapping	D2_1	HET	0.0751558	Delta pixel (%)	ap1g1	1	1	ap1g1_1
Med_Act1_tap	Med_Act1	tap	ap1g1_1_1	3	Tapping	D2_1	HET	0.0751558	Delta pixel (%)	ap1g1	1	1	ap1g1_1
Diff_3to5vs1_tap	Diff_3to5vs1	tap	ap1g1_1_1	3	Tapping	D2_1	HET	-0.063862968	Delta pixel (%)	ap1g1	1	1	ap1g1_1
Diff_21to30vs1_tap	Diff_21to30vs1	tap	ap1g1_1_1	3	Tapping	D2_1	HET	-0.067328698	Delta pixel (%)	ap1g1	1	1	ap1g1_1
Med_all_Act1_tap	Med_all_Act1	tap	ap1g1_1_1	3	Tapping	D5_1	HET	0.0549065	Delta pixel (%)	ap1g1	1	1	ap1g1_1
Med_Act1_tap	Med_Act1	tap	ap1g1_1_1	3	Tapping	D5_1	HET	0.0549065	Delta pixel (%)	ap1g1	1	1	ap1g1_1
Diff_3to5vs1_tap	Diff_3to5vs1	tap	ap1g1_1_1	3	Tapping	D5_1	HET	-0.0170041	Delta pixel (%)	ap1g1	1	1	ap1g1_1
Diff_21to30vs1_tap	Diff_21to30vs1	tap	ap1g1_1_1	3	Tapping	D5_1	HET	-0.049571602	Delta pixel (%)	ap1g1	1	1	ap1g1_1
Med_all_Act1_tap	Med_all_Act1	tap	ap1g1_1_1	3	Tapping	D8_1	HET	0.000778816	Delta pixel (%)	ap1g1	1	1	ap1g1_1
Med_Act1_tap	Med_Act1	tap	ap1g1_1_1	3	Tapping	D8_1	HET	0.000778816	Delta pixel (%)	ap1g1	1	1	ap1g1_1
Diff_3to5vs1_tap	Diff_3to5vs1	tap	ap1g1_1_1	3	Tapping	D8_1	HET	-0.000778816	Delta pixel (%)	ap1g1	1	1	ap1g1_1
Diff_21to30vs1_tap	Diff_21to30vs1	tap	ap1g1_1_1	3	Tapping	D8_1	HET	-0.000778816	Delta pixel (%)	ap1g1	1	1	ap1g1_1
Med_all_Act1_tap	Med_all_Act1	tap	ap1g1_1_1	3	Tapping	E1_1	HET	0.078271	Delta pixel (%)	ap1g1	1	1	ap1g1_1
Med_Act1_tap	Med_Act1	tap	ap1g1_1_1	3	Tapping	E1_1	HET	0.078271	Delta pixel (%)	ap1g1	1	1	ap1g1_1
Diff_3to5vs1_tap	Diff_3to5vs1	tap	ap1g1_1_1	3	Tapping	E1_1	HET	-0.0637330833333333	Delta pixel (%)	ap1g1	1	1	ap1g1_1
Diff_21to30vs1_tap	Diff_21to30vs1	tap	ap1g1_1_1	3	Tapping	E1_1	HET	-0.0741043338	Delta pixel (%)	ap1g1	1	1	ap1g1_1
Med_all_Act1_tap	Med_all_Act1	tap	ap1g1_1_1	3	Tapping	E4_1	HET	0.110202	Delta pixel (%)	ap1g1	1	1	ap1g1_1
Med_Act1_tap	Med_Act1	tap	ap1g1_1_1	3	Tapping	E4_1	HET	0.110202	Delta pixel (%)	ap1g1	1	1	ap1g1_1
Diff_3to5vs1_tap	Diff_3to5vs1	tap	ap1g1_1_1	3	Tapping	E4_1	HET	-0.09202962	Delta pixel (%)	ap1g1	1	1	ap1g1_1
Diff_21to30vs1_tap	Diff_21to30vs1	tap	ap1g1_1_1	3	Tapping	E4_1	HET	-0.095521311	Delta pixel (%)	ap1g1	1	1	ap1g1_1
Med_all_Act1_tap	Med_all_Act1	tap	ap1g1_1_1	3	Tapping	E5_1	HET	0.0307632	Delta pixel (%)	ap1g1	1	1	ap1g1_1
Med_Act1_tap	Med_Act1	tap	ap1g1_1_1	3	Tapping	E5_1	HET	0.0307632	Delta pixel (%)	ap1g1	1	1	ap1g1_1
Diff_3to5vs1_tap	Diff_3to5vs1	tap	ap1g1_1_1	3	Tapping	E5_1	HET	-0.01142259	Delta pixel (%)	ap1g1	1	1	ap1g1_1
Diff_21to30vs1_tap	Diff_21to30vs1	tap	ap1g1_1_1	3	Tapping	E5_1	HET	-0.025116782	Delta pixel (%)	ap1g1	1	1	ap1g1_1
Med_all_Act1_tap	Med_all_Act1	tap	ap1g1_1_1	3	Tapping	E6_1	HET	0.0864486	Delta pixel (%)	ap1g1	1	1	ap1g1_1
Med_Act1_tap	Med_Act1	tap	ap1g1_1_1	3	Tapping	E6_1	HET	0.0864486	Delta pixel (%)	ap1g1	1	1	ap1g1_1
Diff_3to5vs1_tap	Diff_3to5vs1	tap	ap1g1_1_1	3	Tapping	E6_1	HET	-0.085669784	Delta pixel (%)	ap1g1	1	1	ap1g1_1
Diff_21to30vs1_tap	Diff_21to30vs1	tap	ap1g1_1_1	3	Tapping	E6_1	HET	-0.067017135	Delta pixel (%)	ap1g1	1	1	ap1g1_1
Med_all_Act1_tap	Med_all_Act1	tap	ap1g1_1_1	3	Tapping	E8_1	HET	0.029595	Delta pixel (%)	ap1g1	1	1	ap1g1_1
Med_Act1_tap	Med_Act1	tap	ap1g1_1_1	3	Tapping	E8_1	HET	0.029595	Delta pixel (%)	ap1g1	1	1	ap1g1_1
Diff_3to5vs1_tap	Diff_3to5vs1	tap	ap1g1_1_1	3	Tapping	E8_1	HET	-0.0233644666666667	Delta pixel (%)	ap1g1	1	1	ap1g1_1
Diff_21to30vs1_tap	Diff_21to30vs1	tap	ap1g1_1_1	3	Tapping	E8_1	HET	-0.0265576208	Delta pixel (%)	ap1g1	1	1	ap1g1_1
Med_all_Act1_tap	Med_all_Act1	tap	ap1g1_1_1	3	Tapping	F1_1	HET	0.000778816	Delta pixel (%)	ap1g1	1	1	ap1g1_1
Med_Act1_tap	Med_Act1	tap	ap1g1_1_1	3	Tapping	F1_1	HET	0.000778816	Delta pixel (%)	ap1g1	1	1	ap1g1_1
Diff_3to5vs1_tap	Diff_3to5vs1	tap	ap1g1_1_1	3	Tapping	F1_1	HET	-0.000778816	Delta pixel (%)	ap1g1	1	1	ap1g1_1
Diff_21to30vs1_tap	Diff_21to30vs1	tap	ap1g1_1_1	3	Tapping	F1_1	HET	-0.000778816	Delta pixel (%)	ap1g1	1	1	ap1g1_1
Med_all_Act1_tap	Med_all_Act1	tap	ap1g1_1_1	3	Tapping	F3_1	HET	0	Delta pixel (%)	ap1g1	1	1	ap1g1_1
Med_Act1_tap	Med_Act1	tap	ap1g1_1_1	3	Tapping	F3_1	HET		Delta pixel (%)	ap1g1	1	1	ap1g1_1
Diff_3to5vs1_tap	Diff_3to5vs1	tap	ap1g1_1_1	3	Tapping	F3_1	HET		Delta pixel (%)	ap1g1	1	1	ap1g1_1
Diff_21to30vs1_tap	Diff_21to30vs1	tap	ap1g1_1_1	3	Tapping	F3_1	HET		Delta pixel (%)	ap1g1	1	1	ap1g1_1
Med_all_Act1_tap	Med_all_Act1	tap	ap1g1_1_1	3	Tapping	F6_1	HET	0.0693146	Delta pixel (%)	ap1g1	1	1	ap1g1_1
Med_Act1_tap	Med_Act1	tap	ap1g1_1_1	3	Tapping	F6_1	HET	0.0693146	Delta pixel (%)	ap1g1	1	1	ap1g1_1
Diff_3to5vs1_tap	Diff_3to5vs1	tap	ap1g1_1_1	3	Tapping	F6_1	HET	-0.0316718	Delta pixel (%)	ap1g1	1	1	ap1g1_1
Diff_21to30vs1_tap	Diff_21to30vs1	tap	ap1g1_1_1	3	Tapping	F6_1	HET	-0.065732047	Delta pixel (%)	ap1g1	1	1	ap1g1_1
Med_all_Act1_tap	Med_all_Act1	tap	ap1g1_1_1	3	Tapping	F7_1	HET	0.0471184	Delta pixel (%)	ap1g1	1	1	ap1g1_1
Med_Act1_tap	Med_Act1	tap	ap1g1_1_1	3	Tapping	F7_1	HET	0.0471184	Delta pixel (%)	ap1g1	1	1	ap1g1_1
Diff_3to5vs1_tap	Diff_3to5vs1	tap	ap1g1_1_1	3	Tapping	F7_1	HET	-0.0254413333333333	Delta pixel (%)	ap1g1	1	1	ap1g1_1
Diff_21to30vs1_tap	Diff_21to30vs1	tap	ap1g1_1_1	3	Tapping	F7_1	HET	-0.0470405184	Delta pixel (%)	ap1g1	1	1	ap1g1_1
Med_all_Act1_tap	Med_all_Act1	tap	ap1g1_1_1	3	Tapping	F8_1	HET	0	Delta pixel (%)	ap1g1	1	1	ap1g1_1
Med_Act1_tap	Med_Act1	tap	ap1g1_1_1	3	Tapping	F8_1	HET	0	Delta pixel (%)	ap1g1	1	1	ap1g1_1
Diff_3to5vs1_tap	Diff_3to5vs1	tap	ap1g1_1_1	3	Tapping	F8_1	HET	0.001687436	Delta pixel (%)	ap1g1	1	1	ap1g1_1
Diff_21to30vs1_tap	Diff_21to30vs1	tap	ap1g1_1_1	3	Tapping	F8_1	HET	0.000778816	Delta pixel (%)	ap1g1	1	1	ap1g1_1
Med_all_Act1_tap	Med_all_Act1	tap	ap1g1_1_1	3	Tapping	A1_1	WT	0.103332	Delta pixel (%)	ap1g1	1	1	ap1g1_1
Med_Act1_tap	Med_Act1	tap	ap1g1_1_1	3	Tapping	A1_1	WT	0.103332	Delta pixel (%)	ap1g1	1	1	ap1g1_1
Diff_3to5vs1_tap	Diff_3to5vs1	tap	ap1g1_1_1	3	Tapping	A1_1	WT	-0.0997199	Delta pixel (%)	ap1g1	1	1	ap1g1_1
Diff_21to30vs1_tap	Diff_21to30vs1	tap	ap1g1_1_1	3	Tapping	A1_1	WT	-0.1018226534	Delta pixel (%)	ap1g1	1	1	ap1g1_1
Med_all_Act1_tap	Med_all_Act1	tap	ap1g1_1_1	3	Tapping	A6_1	WT	0.0330997	Delta pixel (%)	ap1g1	1	1	ap1g1_1
Med_Act1_tap	Med_Act1	tap	ap1g1_1_1	3	Tapping	A6_1	WT	0.0330997	Delta pixel (%)	ap1g1	1	1	ap1g1_1
Diff_3to5vs1_tap	Diff_3to5vs1	tap	ap1g1_1_1	3	Tapping	A6_1	WT	-0.0330997	Delta pixel (%)	ap1g1	1	1	ap1g1_1
Diff_21to30vs1_tap	Diff_21to30vs1	tap	ap1g1_1_1	3	Tapping	A6_1	WT	-0.0330997	Delta pixel (%)	ap1g1	1	1	ap1g1_1
Med_all_Act1_tap	Med_all_Act1	tap	ap1g1_1_1	3	Tapping	B6_1	WT	0.122274	Delta pixel (%)	ap1g1	1	1	ap1g1_1
Med_Act1_tap	Med_Act1	tap	ap1g1_1_1	3	Tapping	B6_1	WT	0.122274	Delta pixel (%)	ap1g1	1	1	ap1g1_1
Diff_3to5vs1_tap	Diff_3to5vs1	tap	ap1g1_1_1	3	Tapping	B6_1	WT	-0.0994287333333333	Delta pixel (%)	ap1g1	1	1	ap1g1_1
Diff_21to30vs1_tap	Diff_21to30vs1	tap	ap1g1_1_1	3	Tapping	B6_1	WT	-0.1105917584	Delta pixel (%)	ap1g1	1	1	ap1g1_1
Med_all_Act1_tap	Med_all_Act1	tap	ap1g1_1_1	3	Tapping	C3_1	WT	0.0864486	Delta pixel (%)	ap1g1	1	1	ap1g1_1
Med_Act1_tap	Med_Act1	tap	ap1g1_1_1	3	Tapping	C3_1	WT	0.0864486	Delta pixel (%)	ap1g1	1	1	ap1g1_1
Diff_3to5vs1_tap	Diff_3to5vs1	tap	ap1g1_1_1	3	Tapping	C3_1	WT	-0.0725597033333333	Delta pixel (%)	ap1g1	1	1	ap1g1_1
Diff_21to30vs1_tap	Diff_21to30vs1	tap	ap1g1_1_1	3	Tapping	C3_1	WT	-0.069548281	Delta pixel (%)	ap1g1	1	1	ap1g1_1
Med_all_Act1_tap	Med_all_Act1	tap	ap1g1_1_1	3	Tapping	C5_1	WT	0.117212	Delta pixel (%)	ap1g1	1	1	ap1g1_1
Med_Act1_tap	Med_Act1	tap	ap1g1_1_1	3	Tapping	C5_1	WT	0.117212	Delta pixel (%)	ap1g1	1	1	ap1g1_1
Diff_3to5vs1_tap	Diff_3to5vs1	tap	ap1g1_1_1	3	Tapping	C5_1	WT	-0.0957945666666667	Delta pixel (%)	ap1g1	1	1	ap1g1_1
Diff_21to30vs1_tap	Diff_21to30vs1	tap	ap1g1_1_1	3	Tapping	C5_1	WT	-0.1142135616	Delta pixel (%)	ap1g1	1	1	ap1g1_1
Med_all_Act1_tap	Med_all_Act1	tap	ap1g1_1_1	3	Tapping	D4_1	WT	0.0872274	Delta pixel (%)	ap1g1	1	1	ap1g1_1
Med_Act1_tap	Med_Act1	tap	ap1g1_1_1	3	Tapping	D4_1	WT	0.0872274	Delta pixel (%)	ap1g1	1	1	ap1g1_1
Diff_3to5vs1_tap	Diff_3to5vs1	tap	ap1g1_1_1	3	Tapping	D4_1	WT	-0.06217547	Delta pixel (%)	ap1g1	1	1	ap1g1_1
Diff_21to30vs1_tap	Diff_21to30vs1	tap	ap1g1_1_1	3	Tapping	D4_1	WT	-0.0837227294	Delta pixel (%)	ap1g1	1	1	ap1g1_1
Med_all_Act1_tap	Med_all_Act1	tap	ap1g1_1_1	3	Tapping	F4_1	WT	0.0673676	Delta pixel (%)	ap1g1	1	1	ap1g1_1
Med_Act1_tap	Med_Act1	tap	ap1g1_1_1	3	Tapping	F4_1	WT	0.0673676	Delta pixel (%)	ap1g1	1	1	ap1g1_1
Diff_3to5vs1_tap	Diff_3to5vs1	tap	ap1g1_1_1	3	Tapping	F4_1	WT	-0.00272586666666666	Delta pixel (%)	ap1g1	1	1	ap1g1_1
Diff_21to30vs1_tap	Diff_21to30vs1	tap	ap1g1_1_1	3	Tapping	F4_1	WT	-0.056035814	Delta pixel (%)	ap1g1	1	1	ap1g1_1
Med_all_Act1_tap	Med_all_Act1	tap	ap1g1_1_1	3	Tapping	F5_1	WT	0	Delta pixel (%)	ap1g1	1	1	ap1g1_1
Med_Act1_tap	Med_Act1	tap	ap1g1_1_1	3	Tapping	F5_1	WT	0	Delta pixel (%)	ap1g1	1	1	ap1g1_1
Diff_3to5vs1_tap	Diff_3to5vs1	tap	ap1g1_1_1	3	Tapping	F5_1	WT	0.000778816666666667	Delta pixel (%)	ap1g1	1	1	ap1g1_1
Diff_21to30vs1_tap	Diff_21to30vs1	tap	ap1g1_1_1	3	Tapping	F5_1	WT	0.0019081	Delta pixel (%)	ap1g1	1	1	ap1g1_1
mean_Mean_B	mean_Mean	B	apbb1_1_1	1	Activity	A1_1	WT	0.019438547592	Delta pixel (%)	apbb1	1	1	apbb1_1
sd_Mean_B	sd_Mean	B	apbb1_1_1	1	Activity	A1_1	WT	0.0120717802017157	Delta pixel (%)	apbb1	1	1	apbb1_1
mean_Mean_D	mean_Mean	D	apbb1_1_1	1	Activity	A1_1	WT	0.0411011083311111	Delta pixel (%)	apbb1	1	1	apbb1_1
sd_Mean_D	sd_Mean	D	apbb1_1_1	1	Activity	A1_1	WT	0.0218441505136643	Delta pixel (%)	apbb1	1	1	apbb1_1
mean_Mean_L	mean_Mean	L	apbb1_1_1	1	Activity	A1_1	WT	0.00170296347833333	Delta pixel (%)	apbb1	1	1	apbb1_1
sd_Mean_L	sd_Mean	L	apbb1_1_1	1	Activity	A1_1	WT	0.00386527518925764	Delta pixel (%)	apbb1	1	1	apbb1_1
mean_Mean_B	mean_Mean	B	apbb1_1_1	1	Activity	A2_1	WT	0.08306763484	Delta pixel (%)	apbb1	1	1	apbb1_1
sd_Mean_B	sd_Mean	B	apbb1_1_1	1	Activity	A2_1	WT	0.0374545164438148	Delta pixel (%)	apbb1	1	1	apbb1_1
mean_Mean_D	mean_Mean	D	apbb1_1_1	1	Activity	A2_1	WT	0.0583359960533333	Delta pixel (%)	apbb1	1	1	apbb1_1
sd_Mean_D	sd_Mean	D	apbb1_1_1	1	Activity	A2_1	WT	0.0332913421488976	Delta pixel (%)	apbb1	1	1	apbb1_1
mean_Mean_L	mean_Mean	L	apbb1_1_1	1	Activity	A2_1	WT	0.00670552878166667	Delta pixel (%)	apbb1	1	1	apbb1_1
sd_Mean_L	sd_Mean	L	apbb1_1_1	1	Activity	A2_1	WT	0.013056630438195	Delta pixel (%)	apbb1	1	1	apbb1_1
mean_Mean_B	mean_Mean	B	apbb1_1_1	1	Activity	A3_1	HET	0.0663678497573334	Delta pixel (%)	apbb1	1	1	apbb1_1
sd_Mean_B	sd_Mean	B	apbb1_1_1	1	Activity	A3_1	HET	0.0361543473729521	Delta pixel (%)	apbb1	1	1	apbb1_1
mean_Mean_D	mean_Mean	D	apbb1_1_1	1	Activity	A3_1	HET	0.0593528890011111	Delta pixel (%)	apbb1	1	1	apbb1_1
sd_Mean_D	sd_Mean	D	apbb1_1_1	1	Activity	A3_1	HET	0.0346738585902023	Delta pixel (%)	apbb1	1	1	apbb1_1
mean_Mean_L	mean_Mean	L	apbb1_1_1	1	Activity	A3_1	HET	0.0190866574633333	Delta pixel (%)	apbb1	1	1	apbb1_1
sd_Mean_L	sd_Mean	L	apbb1_1_1	1	Activity	A3_1	HET	0.024251014448432	Delta pixel (%)	apbb1	1	1	apbb1_1
mean_Mean_B	mean_Mean	B	apbb1_1_1	1	Activity	A4_1	WT	0.0259397884373333	Delta pixel (%)	apbb1	1	1	apbb1_1
sd_Mean_B	sd_Mean	B	apbb1_1_1	1	Activity	A4_1	WT	0.0232690151368063	Delta pixel (%)	apbb1	1	1	apbb1_1
mean_Mean_D	mean_Mean	D	apbb1_1_1	1	Activity	A4_1	WT	0.0658622663666667	Delta pixel (%)	apbb1	1	1	apbb1_1
sd_Mean_D	sd_Mean	D	apbb1_1_1	1	Activity	A4_1	WT	0.0338364487661378	Delta pixel (%)	apbb1	1	1	apbb1_1
mean_Mean_L	mean_Mean	L	apbb1_1_1	1	Activity	A4_1	WT	0.02426457958	Delta pixel (%)	apbb1	1	1	apbb1_1
sd_Mean_L	sd_Mean	L	apbb1_1_1	1	Activity	A4_1	WT	0.023276334934902	Delta pixel (%)	apbb1	1	1	apbb1_1
mean_Mean_B	mean_Mean	B	apbb1_1_1	1	Activity	A5_1	HET	0.017026210972	Delta pixel (%)	apbb1	1	1	apbb1_1
sd_Mean_B	sd_Mean	B	apbb1_1_1	1	Activity	A5_1	HET	0.0202032316377727	Delta pixel (%)	apbb1	1	1	apbb1_1
mean_Mean_D	mean_Mean	D	apbb1_1_1	1	Activity	A5_1	HET	0.0400040131966667	Delta pixel (%)	apbb1	1	1	apbb1_1
sd_Mean_D	sd_Mean	D	apbb1_1_1	1	Activity	A5_1	HET	0.0252043176889142	Delta pixel (%)	apbb1	1	1	apbb1_1
mean_Mean_L	mean_Mean	L	apbb1_1_1	1	Activity	A5_1	HET	0.0186592370416667	Delta pixel (%)	apbb1	1	1	apbb1_1
sd_Mean_L	sd_Mean	L	apbb1_1_1	1	Activity	A5_1	HET	0.0222021104922618	Delta pixel (%)	apbb1	1	1	apbb1_1
mean_Mean_B	mean_Mean	B	apbb1_1_1	1	Activity	A6_1	HET	0.0359717065093333	Delta pixel (%)	apbb1	1	1	apbb1_1
sd_Mean_B	sd_Mean	B	apbb1_1_1	1	Activity	A6_1	HET	0.0248746433732278	Delta pixel (%)	apbb1	1	1	apbb1_1
mean_Mean_D	mean_Mean	D	apbb1_1_1	1	Activity	A6_1	HET	0.0372834240133333	Delta pixel (%)	apbb1	1	1	apbb1_1
sd_Mean_D	sd_Mean	D	apbb1_1_1	1	Activity	A6_1	HET	0.022428212670376	Delta pixel (%)	apbb1	1	1	apbb1_1
mean_Mean_L	mean_Mean	L	apbb1_1_1	1	Activity	A6_1	HET	0.0102634203783333	Delta pixel (%)	apbb1	1	1	apbb1_1
sd_Mean_L	sd_Mean	L	apbb1_1_1	1	Activity	A6_1	HET	0.0151128277351587	Delta pixel (%)	apbb1	1	1	apbb1_1
mean_Mean_B	mean_Mean	B	apbb1_1_1	1	Activity	A7_1	HET	0.0168721042146667	Delta pixel (%)	apbb1	1	1	apbb1_1
sd_Mean_B	sd_Mean	B	apbb1_1_1	1	Activity	A7_1	HET	0.0204450785878496	Delta pixel (%)	apbb1	1	1	apbb1_1
mean_Mean_D	mean_Mean	D	apbb1_1_1	1	Activity	A7_1	HET	0.0292479438366667	Delta pixel (%)	apbb1	1	1	apbb1_1
sd_Mean_D	sd_Mean	D	apbb1_1_1	1	Activity	A7_1	HET	0.0207429496641617	Delta pixel (%)	apbb1	1	1	apbb1_1
mean_Mean_L	mean_Mean	L	apbb1_1_1	1	Activity	A7_1	HET	0.0163869973283333	Delta pixel (%)	apbb1	1	1	apbb1_1
sd_Mean_L	sd_Mean	L	apbb1_1_1	1	Activity	A7_1	HET	0.0200463591692592	Delta pixel (%)	apbb1	1	1	apbb1_1
mean_Mean_B	mean_Mean	B	apbb1_1_1	1	Activity	A8_1	HET	0.0452630890946667	Delta pixel (%)	apbb1	1	1	apbb1_1
sd_Mean_B	sd_Mean	B	apbb1_1_1	1	Activity	A8_1	HET	0.0252471416556317	Delta pixel (%)	apbb1	1	1	apbb1_1
mean_Mean_D	mean_Mean	D	apbb1_1_1	1	Activity	A8_1	HET	0.06878513302	Delta pixel (%)	apbb1	1	1	apbb1_1
sd_Mean_D	sd_Mean	D	apbb1_1_1	1	Activity	A8_1	HET	0.0347478042863015	Delta pixel (%)	apbb1	1	1	apbb1_1
mean_Mean_L	mean_Mean	L	apbb1_1_1	1	Activity	A8_1	HET	0.0108112111333333	Delta pixel (%)	apbb1	1	1	apbb1_1
sd_Mean_L	sd_Mean	L	apbb1_1_1	1	Activity	A8_1	HET	0.0170250783059398	Delta pixel (%)	apbb1	1	1	apbb1_1
mean_Mean_B	mean_Mean	B	apbb1_1_1	1	Activity	B1_1	WT	0.034023284908	Delta pixel (%)	apbb1	1	1	apbb1_1
sd_Mean_B	sd_Mean	B	apbb1_1_1	1	Activity	B1_1	WT	0.0238584095955187	Delta pixel (%)	apbb1	1	1	apbb1_1
mean_Mean_D	mean_Mean	D	apbb1_1_1	1	Activity	B1_1	WT	0.0424761362055556	Delta pixel (%)	apbb1	1	1	apbb1_1
sd_Mean_D	sd_Mean	D	apbb1_1_1	1	Activity	B1_1	WT	0.0240937381226926	Delta pixel (%)	apbb1	1	1	apbb1_1
mean_Mean_L	mean_Mean	L	apbb1_1_1	1	Activity	B1_1	WT	0.0317024622416667	Delta pixel (%)	apbb1	1	1	apbb1_1
sd_Mean_L	sd_Mean	L	apbb1_1_1	1	Activity	B1_1	WT	0.0318996905648551	Delta pixel (%)	apbb1	1	1	apbb1_1
mean_Mean_B	mean_Mean	B	apbb1_1_1	1	Activity	B2_1	HET	0.0159773703266667	Delta pixel (%)	apbb1	1	1	apbb1_1
sd_Mean_B	sd_Mean	B	apbb1_1_1	1	Activity	B2_1	HET	0.0191615454519179	Delta pixel (%)	apbb1	1	1	apbb1_1
mean_Mean_D	mean_Mean	D	apbb1_1_1	1	Activity	B2_1	HET	0.0285898991344444	Delta pixel (%)	apbb1	1	1	apbb1_1
sd_Mean_D	sd_Mean	D	apbb1_1_1	1	Activity	B2_1	HET	0.0190363485653052	Delta pixel (%)	apbb1	1	1	apbb1_1
mean_Mean_L	mean_Mean	L	apbb1_1_1	1	Activity	B2_1	HET	0.00692184123666667	Delta pixel (%)	apbb1	1	1	apbb1_1
sd_Mean_L	sd_Mean	L	apbb1_1_1	1	Activity	B2_1	HET	0.0111806270759951	Delta pixel (%)	apbb1	1	1	apbb1_1
mean_Mean_B	mean_Mean	B	apbb1_1_1	1	Activity	B3_1	WT	0.0674786627346667	Delta pixel (%)	apbb1	1	1	apbb1_1
sd_Mean_B	sd_Mean	B	apbb1_1_1	1	Activity	B3_1	WT	0.0387359242560572	Delta pixel (%)	apbb1	1	1	apbb1_1
mean_Mean_D	mean_Mean	D	apbb1_1_1	1	Activity	B3_1	WT	0.0338536900022222	Delta pixel (%)	apbb1	1	1	apbb1_1
sd_Mean_D	sd_Mean	D	apbb1_1_1	1	Activity	B3_1	WT	0.0219932095243781	Delta pixel (%)	apbb1	1	1	apbb1_1
mean_Mean_L	mean_Mean	L	apbb1_1_1	1	Activity	B3_1	WT	0.0280903562433333	Delta pixel (%)	apbb1	1	1	apbb1_1
sd_Mean_L	sd_Mean	L	apbb1_1_1	1	Activity	B3_1	WT	0.0260364752627669	Delta pixel (%)	apbb1	1	1	apbb1_1
mean_Mean_B	mean_Mean	B	apbb1_1_1	1	Activity	B4_1	HET	0.0391616901293333	Delta pixel (%)	apbb1	1	1	apbb1_1
sd_Mean_B	sd_Mean	B	apbb1_1_1	1	Activity	B4_1	HET	0.0243840275884707	Delta pixel (%)	apbb1	1	1	apbb1_1
mean_Mean_D	mean_Mean	D	apbb1_1_1	1	Activity	B4_1	HET	0.0497788789088889	Delta pixel (%)	apbb1	1	1	apbb1_1
sd_Mean_D	sd_Mean	D	apbb1_1_1	1	Activity	B4_1	HET	0.0247577151017003	Delta pixel (%)	apbb1	1	1	apbb1_1
mean_Mean_L	mean_Mean	L	apbb1_1_1	1	Activity	B4_1	HET	0.0328070849866667	Delta pixel (%)	apbb1	1	1	apbb1_1
sd_Mean_L	sd_Mean	L	apbb1_1_1	1	Activity	B4_1	HET	0.0305757503608734	Delta pixel (%)	apbb1	1	1	apbb1_1
mean_Mean_B	mean_Mean	B	apbb1_1_1	1	Activity	B5_1	HET	0.0396107089866667	Delta pixel (%)	apbb1	1	1	apbb1_1
sd_Mean_B	sd_Mean	B	apbb1_1_1	1	Activity	B5_1	HET	0.0276094415013978	Delta pixel (%)	apbb1	1	1	apbb1_1
mean_Mean_D	mean_Mean	D	apbb1_1_1	1	Activity	B5_1	HET	0.0173088920711111	Delta pixel (%)	apbb1	1	1	apbb1_1
sd_Mean_D	sd_Mean	D	apbb1_1_1	1	Activity	B5_1	HET	0.0157872209777727	Delta pixel (%)	apbb1	1	1	apbb1_1
mean_Mean_L	mean_Mean	L	apbb1_1_1	1	Activity	B5_1	HET	0.0122018327466667	Delta pixel (%)	apbb1	1	1	apbb1_1
sd_Mean_L	sd_Mean	L	apbb1_1_1	1	Activity	B5_1	HET	0.0172077029678803	Delta pixel (%)	apbb1	1	1	apbb1_1
mean_Mean_B	mean_Mean	B	apbb1_1_1	1	Activity	B6_1	HET	0.0343714957013333	Delta pixel (%)	apbb1	1	1	apbb1_1
sd_Mean_B	sd_Mean	B	apbb1_1_1	1	Activity	B6_1	HET	0.0288935808470416	Delta pixel (%)	apbb1	1	1	apbb1_1
mean_Mean_D	mean_Mean	D	apbb1_1_1	1	Activity	B6_1	HET	0.0371731349644444	Delta pixel (%)	apbb1	1	1	apbb1_1
sd_Mean_D	sd_Mean	D	apbb1_1_1	1	Activity	B6_1	HET	0.021165162541315	Delta pixel (%)	apbb1	1	1	apbb1_1
mean_Mean_L	mean_Mean	L	apbb1_1_1	1	Activity	B6_1	HET	0.0148753349333333	Delta pixel (%)	apbb1	1	1	apbb1_1
sd_Mean_L	sd_Mean	L	apbb1_1_1	1	Activity	B6_1	HET	0.0254871049899506	Delta pixel (%)	apbb1	1	1	apbb1_1
mean_Mean_B	mean_Mean	B	apbb1_1_1	1	Activity	B7_1	DEL	0.0331957517813333	Delta pixel (%)	apbb1	1	1	apbb1_1
sd_Mean_B	sd_Mean	B	apbb1_1_1	1	Activity	B7_1	DEL	0.025920037358724	Delta pixel (%)	apbb1	1	1	apbb1_1
mean_Mean_D	mean_Mean	D	apbb1_1_1	1	Activity	B7_1	DEL	0.03505061259	Delta pixel (%)	apbb1	1	1	apbb1_1
sd_Mean_D	sd_Mean	D	apbb1_1_1	1	Activity	B7_1	DEL	0.0211785219710167	Delta pixel (%)	apbb1	1	1	apbb1_1
mean_Mean_L	mean_Mean	L	apbb1_1_1	1	Activity	B7_1	DEL	0.0229188031783333	Delta pixel (%)	apbb1	1	1	apbb1_1
sd_Mean_L	sd_Mean	L	apbb1_1_1	1	Activity	B7_1	DEL	0.020860165207172	Delta pixel (%)	apbb1	1	1	apbb1_1
mean_Mean_B	mean_Mean	B	apbb1_1_1	1	Activity	B8_1	HET	0.0409825325626667	Delta pixel (%)	apbb1	1	1	apbb1_1
sd_Mean_B	sd_Mean	B	apbb1_1_1	1	Activity	B8_1	HET	0.0245787798557976	Delta pixel (%)	apbb1	1	1	apbb1_1
mean_Mean_D	mean_Mean	D	apbb1_1_1	1	Activity	B8_1	HET	0.0251297561844444	Delta pixel (%)	apbb1	1	1	apbb1_1
sd_Mean_D	sd_Mean	D	apbb1_1_1	1	Activity	B8_1	HET	0.0172073210899369	Delta pixel (%)	apbb1	1	1	apbb1_1
mean_Mean_L	mean_Mean	L	apbb1_1_1	1	Activity	B8_1	HET	0.0108867305233333	Delta pixel (%)	apbb1	1	1	apbb1_1
sd_Mean_L	sd_Mean	L	apbb1_1_1	1	Activity	B8_1	HET	0.0177330619392251	Delta pixel (%)	apbb1	1	1	apbb1_1
mean_Mean_B	mean_Mean	B	apbb1_1_1	1	Activity	C1_1	DEL	0.023881036928	Delta pixel (%)	apbb1	1	1	apbb1_1
sd_Mean_B	sd_Mean	B	apbb1_1_1	1	Activity	C1_1	DEL	0.01987763763024	Delta pixel (%)	apbb1	1	1	apbb1_1
mean_Mean_D	mean_Mean	D	apbb1_1_1	1	Activity	C1_1	DEL	0.0201645651511111	Delta pixel (%)	apbb1	1	1	apbb1_1
sd_Mean_D	sd_Mean	D	apbb1_1_1	1	Activity	C1_1	DEL	0.0168263970062819	Delta pixel (%)	apbb1	1	1	apbb1_1
mean_Mean_L	mean_Mean	L	apbb1_1_1	1	Activity	C1_1	DEL	0.000125259623333333	Delta pixel (%)	apbb1	1	1	apbb1_1
sd_Mean_L	sd_Mean	L	apbb1_1_1	1	Activity	C1_1	DEL	0.000436265118057962	Delta pixel (%)	apbb1	1	1	apbb1_1
mean_Mean_B	mean_Mean	B	apbb1_1_1	1	Activity	C2_1	WT	0.0291567750573333	Delta pixel (%)	apbb1	1	1	apbb1_1
sd_Mean_B	sd_Mean	B	apbb1_1_1	1	Activity	C2_1	WT	0.0186930627695404	Delta pixel (%)	apbb1	1	1	apbb1_1
mean_Mean_D	mean_Mean	D	apbb1_1_1	1	Activity	C2_1	WT	0.03443705748	Delta pixel (%)	apbb1	1	1	apbb1_1
sd_Mean_D	sd_Mean	D	apbb1_1_1	1	Activity	C2_1	WT	0.0216432655295878	Delta pixel (%)	apbb1	1	1	apbb1_1
mean_Mean_L	mean_Mean	L	apbb1_1_1	1	Activity	C2_1	WT	0.0294311836533333	Delta pixel (%)	apbb1	1	1	apbb1_1
sd_Mean_L	sd_Mean	L	apbb1_1_1	1	Activity	C2_1	WT	0.0234062290246933	Delta pixel (%)	apbb1	1	1	apbb1_1
mean_Mean_B	mean_Mean	B	apbb1_1_1	1	Activity	C3_1	HET	0.047253038264	Delta pixel (%)	apbb1	1	1	apbb1_1
sd_Mean_B	sd_Mean	B	apbb1_1_1	1	Activity	C3_1	HET	0.0332810303765198	Delta pixel (%)	apbb1	1	1	apbb1_1
mean_Mean_D	mean_Mean	D	apbb1_1_1	1	Activity	C3_1	HET	0.0532041930222222	Delta pixel (%)	apbb1	1	1	apbb1_1
sd_Mean_D	sd_Mean	D	apbb1_1_1	1	Activity	C3_1	HET	0.0357714026018453	Delta pixel (%)	apbb1	1	1	apbb1_1
mean_Mean_L	mean_Mean	L	apbb1_1_1	1	Activity	C3_1	HET	0.0135497792233333	Delta pixel (%)	apbb1	1	1	apbb1_1
sd_Mean_L	sd_Mean	L	apbb1_1_1	1	Activity	C3_1	HET	0.0206817202319471	Delta pixel (%)	apbb1	1	1	apbb1_1
mean_Mean_B	mean_Mean	B	apbb1_1_1	1	Activity	C4_1	WT	0.0945948698453333	Delta pixel (%)	apbb1	1	1	apbb1_1
sd_Mean_B	sd_Mean	B	apbb1_1_1	1	Activity	C4_1	WT	0.037137483180282	Delta pixel (%)	apbb1	1	1	apbb1_1
mean_Mean_D	mean_Mean	D	apbb1_1_1	1	Activity	C4_1	WT	0.0621022132777778	Delta pixel (%)	apbb1	1	1	apbb1_1
sd_Mean_D	sd_Mean	D	apbb1_1_1	1	Activity	C4_1	WT	0.0306579683597542	Delta pixel (%)	apbb1	1	1	apbb1_1
mean_Mean_L	mean_Mean	L	apbb1_1_1	1	Activity	C4_1	WT	0.00877175205666667	Delta pixel (%)	apbb1	1	1	apbb1_1
sd_Mean_L	sd_Mean	L	apbb1_1_1	1	Activity	C4_1	WT	0.0126958850575052	Delta pixel (%)	apbb1	1	1	apbb1_1
mean_Mean_B	mean_Mean	B	apbb1_1_1	1	Activity	C5_1	HET	0.051103670628	Delta pixel (%)	apbb1	1	1	apbb1_1
sd_Mean_B	sd_Mean	B	apbb1_1_1	1	Activity	C5_1	HET	0.0291957975285794	Delta pixel (%)	apbb1	1	1	apbb1_1
mean_Mean_D	mean_Mean	D	apbb1_1_1	1	Activity	C5_1	HET	0.0628931894333333	Delta pixel (%)	apbb1	1	1	apbb1_1
sd_Mean_D	sd_Mean	D	apbb1_1_1	1	Activity	C5_1	HET	0.0351090071333567	Delta pixel (%)	apbb1	1	1	apbb1_1
mean_Mean_L	mean_Mean	L	apbb1_1_1	1	Activity	C5_1	HET	0.03574408317	Delta pixel (%)	apbb1	1	1	apbb1_1
sd_Mean_L	sd_Mean	L	apbb1_1_1	1	Activity	C5_1	HET	0.0284107157954147	Delta pixel (%)	apbb1	1	1	apbb1_1
mean_Mean_B	mean_Mean	B	apbb1_1_1	1	Activity	C6_1	WT	0.07700011742	Delta pixel (%)	apbb1	1	1	apbb1_1
sd_Mean_B	sd_Mean	B	apbb1_1_1	1	Activity	C6_1	WT	0.0357249567965547	Delta pixel (%)	apbb1	1	1	apbb1_1
mean_Mean_D	mean_Mean	D	apbb1_1_1	1	Activity	C6_1	WT	0.0555061347777778	Delta pixel (%)	apbb1	1	1	apbb1_1
sd_Mean_D	sd_Mean	D	apbb1_1_1	1	Activity	C6_1	WT	0.0277850217074931	Delta pixel (%)	apbb1	1	1	apbb1_1
mean_Mean_L	mean_Mean	L	apbb1_1_1	1	Activity	C6_1	WT	0.07029957409	Delta pixel (%)	apbb1	1	1	apbb1_1
sd_Mean_L	sd_Mean	L	apbb1_1_1	1	Activity	C6_1	WT	0.0364033930036472	Delta pixel (%)	apbb1	1	1	apbb1_1
mean_Mean_B	mean_Mean	B	apbb1_1_1	1	Activity	C7_1	HET	0.0570871941213333	Delta pixel (%)	apbb1	1	1	apbb1_1
sd_Mean_B	sd_Mean	B	apbb1_1_1	1	Activity	C7_1	HET	0.0317842392564997	Delta pixel (%)	apbb1	1	1	apbb1_1
mean_Mean_D	mean_Mean	D	apbb1_1_1	1	Activity	C7_1	HET	0.0467984688966667	Delta pixel (%)	apbb1	1	1	apbb1_1
sd_Mean_D	sd_Mean	D	apbb1_1_1	1	Activity	C7_1	HET	0.031338895945918	Delta pixel (%)	apbb1	1	1	apbb1_1
mean_Mean_L	mean_Mean	L	apbb1_1_1	1	Activity	C7_1	HET	0.010893411345	Delta pixel (%)	apbb1	1	1	apbb1_1
sd_Mean_L	sd_Mean	L	apbb1_1_1	1	Activity	C7_1	HET	0.0201327045683482	Delta pixel (%)	apbb1	1	1	apbb1_1
mean_Mean_B	mean_Mean	B	apbb1_1_1	1	Activity	C8_1	DEL	0.0195483672093333	Delta pixel (%)	apbb1	1	1	apbb1_1
sd_Mean_B	sd_Mean	B	apbb1_1_1	1	Activity	C8_1	DEL	0.0183581612879296	Delta pixel (%)	apbb1	1	1	apbb1_1
mean_Mean_D	mean_Mean	D	apbb1_1_1	1	Activity	C8_1	DEL	0.0355359309166667	Delta pixel (%)	apbb1	1	1	apbb1_1
sd_Mean_D	sd_Mean	D	apbb1_1_1	1	Activity	C8_1	DEL	0.0226228498423941	Delta pixel (%)	apbb1	1	1	apbb1_1
mean_Mean_L	mean_Mean	L	apbb1_1_1	1	Activity	C8_1	DEL	0.00823862117333333	Delta pixel (%)	apbb1	1	1	apbb1_1
sd_Mean_L	sd_Mean	L	apbb1_1_1	1	Activity	C8_1	DEL	0.01445512967827	Delta pixel (%)	apbb1	1	1	apbb1_1
mean_Mean_B	mean_Mean	B	apbb1_1_1	1	Activity	D1_1	WT	0.0258490804346667	Delta pixel (%)	apbb1	1	1	apbb1_1
sd_Mean_B	sd_Mean	B	apbb1_1_1	1	Activity	D1_1	WT	0.0168398671880048	Delta pixel (%)	apbb1	1	1	apbb1_1
mean_Mean_D	mean_Mean	D	apbb1_1_1	1	Activity	D1_1	WT	0.0461815624633333	Delta pixel (%)	apbb1	1	1	apbb1_1
sd_Mean_D	sd_Mean	D	apbb1_1_1	1	Activity	D1_1	WT	0.0226818164402225	Delta pixel (%)	apbb1	1	1	apbb1_1
mean_Mean_L	mean_Mean	L	apbb1_1_1	1	Activity	D1_1	WT	0.0273563107883333	Delta pixel (%)	apbb1	1	1	apbb1_1
sd_Mean_L	sd_Mean	L	apbb1_1_1	1	Activity	D1_1	WT	0.0250149138377095	Delta pixel (%)	apbb1	1	1	apbb1_1
mean_Mean_B	mean_Mean	B	apbb1_1_1	1	Activity	D2_1	HET	0.000653176004	Delta pixel (%)	apbb1	1	1	apbb1_1
sd_Mean_B	sd_Mean	B	apbb1_1_1	1	Activity	D2_1	HET	0.00209396428914227	Delta pixel (%)	apbb1	1	1	apbb1_1
mean_Mean_D	mean_Mean	D	apbb1_1_1	1	Activity	D2_1	HET	0.01480449103	Delta pixel (%)	apbb1	1	1	apbb1_1
sd_Mean_D	sd_Mean	D	apbb1_1_1	1	Activity	D2_1	HET	0.0141360122711474	Delta pixel (%)	apbb1	1	1	apbb1_1
mean_Mean_L	mean_Mean	L	apbb1_1_1	1	Activity	D2_1	HET	0.002465635955	Delta pixel (%)	apbb1	1	1	apbb1_1
sd_Mean_L	sd_Mean	L	apbb1_1_1	1	Activity	D2_1	HET	0.00407236914010331	Delta pixel (%)	apbb1	1	1	apbb1_1
mean_Mean_B	mean_Mean	B	apbb1_1_1	1	Activity	D3_1	DEL	0.0145231759226667	Delta pixel (%)	apbb1	1	1	apbb1_1
sd_Mean_B	sd_Mean	B	apbb1_1_1	1	Activity	D3_1	DEL	0.025041059514925	Delta pixel (%)	apbb1	1	1	apbb1_1
mean_Mean_D	mean_Mean	D	apbb1_1_1	1	Activity	D3_1	DEL	0.0321741861866667	Delta pixel (%)	apbb1	1	1	apbb1_1
sd_Mean_D	sd_Mean	D	apbb1_1_1	1	Activity	D3_1	DEL	0.0242591972058438	Delta pixel (%)	apbb1	1	1	apbb1_1
mean_Mean_L	mean_Mean	L	apbb1_1_1	1	Activity	D3_1	DEL	0.0113002777966667	Delta pixel (%)	apbb1	1	1	apbb1_1
sd_Mean_L	sd_Mean	L	apbb1_1_1	1	Activity	D3_1	DEL	0.0195675216741042	Delta pixel (%)	apbb1	1	1	apbb1_1
mean_Mean_B	mean_Mean	B	apbb1_1_1	1	Activity	D4_1	HET	0.0768794798706667	Delta pixel (%)	apbb1	1	1	apbb1_1
sd_Mean_B	sd_Mean	B	apbb1_1_1	1	Activity	D4_1	HET	0.0332124635853959	Delta pixel (%)	apbb1	1	1	apbb1_1
mean_Mean_D	mean_Mean	D	apbb1_1_1	1	Activity	D4_1	HET	0.0406850959288889	Delta pixel (%)	apbb1	1	1	apbb1_1
sd_Mean_D	sd_Mean	D	apbb1_1_1	1	Activity	D4_1	HET	0.0197113725183215	Delta pixel (%)	apbb1	1	1	apbb1_1
mean_Mean_L	mean_Mean	L	apbb1_1_1	1	Activity	D4_1	HET	0.0298849298266667	Delta pixel (%)	apbb1	1	1	apbb1_1
sd_Mean_L	sd_Mean	L	apbb1_1_1	1	Activity	D4_1	HET	0.0299257583172241	Delta pixel (%)	apbb1	1	1	apbb1_1
mean_Mean_B	mean_Mean	B	apbb1_1_1	1	Activity	D5_1	HET	0.0334066052946667	Delta pixel (%)	apbb1	1	1	apbb1_1
sd_Mean_B	sd_Mean	B	apbb1_1_1	1	Activity	D5_1	HET	0.0227012410939572	Delta pixel (%)	apbb1	1	1	apbb1_1
mean_Mean_D	mean_Mean	D	apbb1_1_1	1	Activity	D5_1	HET	0.0464240825311111	Delta pixel (%)	apbb1	1	1	apbb1_1
sd_Mean_D	sd_Mean	D	apbb1_1_1	1	Activity	D5_1	HET	0.0280460679490231	Delta pixel (%)	apbb1	1	1	apbb1_1
mean_Mean_L	mean_Mean	L	apbb1_1_1	1	Activity	D5_1	HET	0.0168820844083333	Delta pixel (%)	apbb1	1	1	apbb1_1
sd_Mean_L	sd_Mean	L	apbb1_1_1	1	Activity	D5_1	HET	0.0196379959137953	Delta pixel (%)	apbb1	1	1	apbb1_1
mean_Mean_B	mean_Mean	B	apbb1_1_1	1	Activity	D6_1	WT	0.0640094651333333	Delta pixel (%)	apbb1	1	1	apbb1_1
sd_Mean_B	sd_Mean	B	apbb1_1_1	1	Activity	D6_1	WT	0.0354934103628034	Delta pixel (%)	apbb1	1	1	apbb1_1
mean_Mean_D	mean_Mean	D	apbb1_1_1	1	Activity	D6_1	WT	0.0531335033044445	Delta pixel (%)	apbb1	1	1	apbb1_1
sd_Mean_D	sd_Mean	D	apbb1_1_1	1	Activity	D6_1	WT	0.0326951685795192	Delta pixel (%)	apbb1	1	1	apbb1_1
mean_Mean_L	mean_Mean	L	apbb1_1_1	1	Activity	D6_1	WT	0.0320617707133333	Delta pixel (%)	apbb1	1	1	apbb1_1
sd_Mean_L	sd_Mean	L	apbb1_1_1	1	Activity	D6_1	WT	0.0298739215358807	Delta pixel (%)	apbb1	1	1	apbb1_1
mean_Mean_B	mean_Mean	B	apbb1_1_1	1	Activity	D7_1	HET	0.024384503764	Delta pixel (%)	apbb1	1	1	apbb1_1
sd_Mean_B	sd_Mean	B	apbb1_1_1	1	Activity	D7_1	HET	0.0250720464563055	Delta pixel (%)	apbb1	1	1	apbb1_1
mean_Mean_D	mean_Mean	D	apbb1_1_1	1	Activity	D7_1	HET	0.0391781458033333	Delta pixel (%)	apbb1	1	1	apbb1_1
sd_Mean_D	sd_Mean	D	apbb1_1_1	1	Activity	D7_1	HET	0.026922887209891	Delta pixel (%)	apbb1	1	1	apbb1_1
mean_Mean_L	mean_Mean	L	apbb1_1_1	1	Activity	D7_1	HET	0.0104748432083333	Delta pixel (%)	apbb1	1	1	apbb1_1
sd_Mean_L	sd_Mean	L	apbb1_1_1	1	Activity	D7_1	HET	0.0163705276145349	Delta pixel (%)	apbb1	1	1	apbb1_1
mean_Mean_B	mean_Mean	B	apbb1_1_1	1	Activity	D8_1	WT	0.0171816789	Delta pixel (%)	apbb1	1	1	apbb1_1
sd_Mean_B	sd_Mean	B	apbb1_1_1	1	Activity	D8_1	WT	0.0176739691718145	Delta pixel (%)	apbb1	1	1	apbb1_1
mean_Mean_D	mean_Mean	D	apbb1_1_1	1	Activity	D8_1	WT	0.0342328808044444	Delta pixel (%)	apbb1	1	1	apbb1_1
sd_Mean_D	sd_Mean	D	apbb1_1_1	1	Activity	D8_1	WT	0.025642268659504	Delta pixel (%)	apbb1	1	1	apbb1_1
mean_Mean_L	mean_Mean	L	apbb1_1_1	1	Activity	D8_1	WT	0.00772523984833333	Delta pixel (%)	apbb1	1	1	apbb1_1
sd_Mean_L	sd_Mean	L	apbb1_1_1	1	Activity	D8_1	WT	0.0120209374548584	Delta pixel (%)	apbb1	1	1	apbb1_1
mean_Mean_B	mean_Mean	B	apbb1_1_1	1	Activity	E1_1	WT	0.0331352453453333	Delta pixel (%)	apbb1	1	1	apbb1_1
sd_Mean_B	sd_Mean	B	apbb1_1_1	1	Activity	E1_1	WT	0.0208052593185193	Delta pixel (%)	apbb1	1	1	apbb1_1
mean_Mean_D	mean_Mean	D	apbb1_1_1	1	Activity	E1_1	WT	0.0306878114166667	Delta pixel (%)	apbb1	1	1	apbb1_1
sd_Mean_D	sd_Mean	D	apbb1_1_1	1	Activity	E1_1	WT	0.0227942264016643	Delta pixel (%)	apbb1	1	1	apbb1_1
mean_Mean_L	mean_Mean	L	apbb1_1_1	1	Activity	E1_1	WT	0.000735007873333333	Delta pixel (%)	apbb1	1	1	apbb1_1
sd_Mean_L	sd_Mean	L	apbb1_1_1	1	Activity	E1_1	WT	0.0022239461265076	Delta pixel (%)	apbb1	1	1	apbb1_1
mean_Mean_B	mean_Mean	B	apbb1_1_1	1	Activity	E2_1	WT	0.00968165200266667	Delta pixel (%)	apbb1	1	1	apbb1_1
sd_Mean_B	sd_Mean	B	apbb1_1_1	1	Activity	E2_1	WT	0.0155923512944027	Delta pixel (%)	apbb1	1	1	apbb1_1
mean_Mean_D	mean_Mean	D	apbb1_1_1	1	Activity	E2_1	WT	0.0474790333711111	Delta pixel (%)	apbb1	1	1	apbb1_1
sd_Mean_D	sd_Mean	D	apbb1_1_1	1	Activity	E2_1	WT	0.0310479736563132	Delta pixel (%)	apbb1	1	1	apbb1_1
mean_Mean_L	mean_Mean	L	apbb1_1_1	1	Activity	E2_1	WT	0.007430230675	Delta pixel (%)	apbb1	1	1	apbb1_1
sd_Mean_L	sd_Mean	L	apbb1_1_1	1	Activity	E2_1	WT	0.0121955614557658	Delta pixel (%)	apbb1	1	1	apbb1_1
mean_Mean_B	mean_Mean	B	apbb1_1_1	1	Activity	E3_1	HET	0.078103957212	Delta pixel (%)	apbb1	1	1	apbb1_1
sd_Mean_B	sd_Mean	B	apbb1_1_1	1	Activity	E3_1	HET	0.0394834999057245	Delta pixel (%)	apbb1	1	1	apbb1_1
mean_Mean_D	mean_Mean	D	apbb1_1_1	1	Activity	E3_1	HET	0.05615295421	Delta pixel (%)	apbb1	1	1	apbb1_1
sd_Mean_D	sd_Mean	D	apbb1_1_1	1	Activity	E3_1	HET	0.0287581379275324	Delta pixel (%)	apbb1	1	1	apbb1_1
mean_Mean_L	mean_Mean	L	apbb1_1_1	1	Activity	E3_1	HET	0.03468413176	Delta pixel (%)	apbb1	1	1	apbb1_1
sd_Mean_L	sd_Mean	L	apbb1_1_1	1	Activity	E3_1	HET	0.0282596444670333	Delta pixel (%)	apbb1	1	1	apbb1_1
mean_Mean_B	mean_Mean	B	apbb1_1_1	1	Activity	E4_1	WT	0.009548124864	Delta pixel (%)	apbb1	1	1	apbb1_1
sd_Mean_B	sd_Mean	B	apbb1_1_1	1	Activity	E4_1	WT	0.0144549275862511	Delta pixel (%)	apbb1	1	1	apbb1_1
mean_Mean_D	mean_Mean	D	apbb1_1_1	1	Activity	E4_1	WT	0.0340139059311111	Delta pixel (%)	apbb1	1	1	apbb1_1
sd_Mean_D	sd_Mean	D	apbb1_1_1	1	Activity	E4_1	WT	0.0243757638191289	Delta pixel (%)	apbb1	1	1	apbb1_1
mean_Mean_L	mean_Mean	L	apbb1_1_1	1	Activity	E4_1	WT	0.0102231037916667	Delta pixel (%)	apbb1	1	1	apbb1_1
sd_Mean_L	sd_Mean	L	apbb1_1_1	1	Activity	E4_1	WT	0.0155542872074178	Delta pixel (%)	apbb1	1	1	apbb1_1
mean_Mean_B	mean_Mean	B	apbb1_1_1	1	Activity	E5_1	HET	0.070740167332	Delta pixel (%)	apbb1	1	1	apbb1_1
sd_Mean_B	sd_Mean	B	apbb1_1_1	1	Activity	E5_1	HET	0.0384951511999163	Delta pixel (%)	apbb1	1	1	apbb1_1
mean_Mean_D	mean_Mean	D	apbb1_1_1	1	Activity	E5_1	HET	0.04433955055	Delta pixel (%)	apbb1	1	1	apbb1_1
sd_Mean_D	sd_Mean	D	apbb1_1_1	1	Activity	E5_1	HET	0.0271799283295339	Delta pixel (%)	apbb1	1	1	apbb1_1
mean_Mean_L	mean_Mean	L	apbb1_1_1	1	Activity	E5_1	HET	0.0167726894166667	Delta pixel (%)	apbb1	1	1	apbb1_1
sd_Mean_L	sd_Mean	L	apbb1_1_1	1	Activity	E5_1	HET	0.0258560108620993	Delta pixel (%)	apbb1	1	1	apbb1_1
mean_Mean_B	mean_Mean	B	apbb1_1_1	1	Activity	E6_1	HET	0.0275545710706667	Delta pixel (%)	apbb1	1	1	apbb1_1
sd_Mean_B	sd_Mean	B	apbb1_1_1	1	Activity	E6_1	HET	0.0231578007155795	Delta pixel (%)	apbb1	1	1	apbb1_1
mean_Mean_D	mean_Mean	D	apbb1_1_1	1	Activity	E6_1	HET	0.0279163424544444	Delta pixel (%)	apbb1	1	1	apbb1_1
sd_Mean_D	sd_Mean	D	apbb1_1_1	1	Activity	E6_1	HET	0.0202528205481215	Delta pixel (%)	apbb1	1	1	apbb1_1
mean_Mean_L	mean_Mean	L	apbb1_1_1	1	Activity	E6_1	HET	0.019984782405	Delta pixel (%)	apbb1	1	1	apbb1_1
sd_Mean_L	sd_Mean	L	apbb1_1_1	1	Activity	E6_1	HET	0.0212862526134068	Delta pixel (%)	apbb1	1	1	apbb1_1
mean_Mean_B	mean_Mean	B	apbb1_1_1	1	Activity	E7_1	HET	0.043973752168	Delta pixel (%)	apbb1	1	1	apbb1_1
sd_Mean_B	sd_Mean	B	apbb1_1_1	1	Activity	E7_1	HET	0.0264546731853948	Delta pixel (%)	apbb1	1	1	apbb1_1
mean_Mean_D	mean_Mean	D	apbb1_1_1	1	Activity	E7_1	HET	0.0263240442344444	Delta pixel (%)	apbb1	1	1	apbb1_1
sd_Mean_D	sd_Mean	D	apbb1_1_1	1	Activity	E7_1	HET	0.0134292698025478	Delta pixel (%)	apbb1	1	1	apbb1_1
mean_Mean_L	mean_Mean	L	apbb1_1_1	1	Activity	E7_1	HET	0.0171051634433333	Delta pixel (%)	apbb1	1	1	apbb1_1
sd_Mean_L	sd_Mean	L	apbb1_1_1	1	Activity	E7_1	HET	0.0215470924245786	Delta pixel (%)	apbb1	1	1	apbb1_1
mean_Mean_B	mean_Mean	B	apbb1_1_1	1	Activity	E8_1	DEL	0.0245419053453333	Delta pixel (%)	apbb1	1	1	apbb1_1
sd_Mean_B	sd_Mean	B	apbb1_1_1	1	Activity	E8_1	DEL	0.0172997622509958	Delta pixel (%)	apbb1	1	1	apbb1_1
mean_Mean_D	mean_Mean	D	apbb1_1_1	1	Activity	E8_1	DEL	0.0267253227455556	Delta pixel (%)	apbb1	1	1	apbb1_1
sd_Mean_D	sd_Mean	D	apbb1_1_1	1	Activity	E8_1	DEL	0.0158648771209054	Delta pixel (%)	apbb1	1	1	apbb1_1
mean_Mean_L	mean_Mean	L	apbb1_1_1	1	Activity	E8_1	DEL	0.00620078597333333	Delta pixel (%)	apbb1	1	1	apbb1_1
sd_Mean_L	sd_Mean	L	apbb1_1_1	1	Activity	E8_1	DEL	0.0113353948247114	Delta pixel (%)	apbb1	1	1	apbb1_1
mean_Mean_B	mean_Mean	B	apbb1_1_1	1	Activity	F1_1	DEL	0.0338831488706667	Delta pixel (%)	apbb1	1	1	apbb1_1
sd_Mean_B	sd_Mean	B	apbb1_1_1	1	Activity	F1_1	DEL	0.0225433927330709	Delta pixel (%)	apbb1	1	1	apbb1_1
mean_Mean_D	mean_Mean	D	apbb1_1_1	1	Activity	F1_1	DEL	0.0310995487288889	Delta pixel (%)	apbb1	1	1	apbb1_1
sd_Mean_D	sd_Mean	D	apbb1_1_1	1	Activity	F1_1	DEL	0.017396452320809	Delta pixel (%)	apbb1	1	1	apbb1_1
mean_Mean_L	mean_Mean	L	apbb1_1_1	1	Activity	F1_1	DEL	0.024224900775	Delta pixel (%)	apbb1	1	1	apbb1_1
sd_Mean_L	sd_Mean	L	apbb1_1_1	1	Activity	F1_1	DEL	0.022952850568831	Delta pixel (%)	apbb1	1	1	apbb1_1
mean_Mean_B	mean_Mean	B	apbb1_1_1	1	Activity	F2_1	WT	0.0377608600893333	Delta pixel (%)	apbb1	1	1	apbb1_1
sd_Mean_B	sd_Mean	B	apbb1_1_1	1	Activity	F2_1	WT	0.0280544569255241	Delta pixel (%)	apbb1	1	1	apbb1_1
mean_Mean_D	mean_Mean	D	apbb1_1_1	1	Activity	F2_1	WT	0.0388738995944444	Delta pixel (%)	apbb1	1	1	apbb1_1
sd_Mean_D	sd_Mean	D	apbb1_1_1	1	Activity	F2_1	WT	0.0214457239511069	Delta pixel (%)	apbb1	1	1	apbb1_1
mean_Mean_L	mean_Mean	L	apbb1_1_1	1	Activity	F2_1	WT	0.02994118653	Delta pixel (%)	apbb1	1	1	apbb1_1
sd_Mean_L	sd_Mean	L	apbb1_1_1	1	Activity	F2_1	WT	0.0249311720375877	Delta pixel (%)	apbb1	1	1	apbb1_1
mean_Mean_B	mean_Mean	B	apbb1_1_1	1	Activity	F3_1	HET	0.0732955861706667	Delta pixel (%)	apbb1	1	1	apbb1_1
sd_Mean_B	sd_Mean	B	apbb1_1_1	1	Activity	F3_1	HET	0.0302939476465364	Delta pixel (%)	apbb1	1	1	apbb1_1
mean_Mean_D	mean_Mean	D	apbb1_1_1	1	Activity	F3_1	HET	0.0520583058955556	Delta pixel (%)	apbb1	1	1	apbb1_1
sd_Mean_D	sd_Mean	D	apbb1_1_1	1	Activity	F3_1	HET	0.0303101150185352	Delta pixel (%)	apbb1	1	1	apbb1_1
mean_Mean_L	mean_Mean	L	apbb1_1_1	1	Activity	F3_1	HET	0.0247883884216667	Delta pixel (%)	apbb1	1	1	apbb1_1
sd_Mean_L	sd_Mean	L	apbb1_1_1	1	Activity	F3_1	HET	0.0259756686204868	Delta pixel (%)	apbb1	1	1	apbb1_1
mean_Mean_B	mean_Mean	B	apbb1_1_1	1	Activity	F4_1	DEL	0.0806275214893333	Delta pixel (%)	apbb1	1	1	apbb1_1
sd_Mean_B	sd_Mean	B	apbb1_1_1	1	Activity	F4_1	DEL	0.0366973730820313	Delta pixel (%)	apbb1	1	1	apbb1_1
mean_Mean_D	mean_Mean	D	apbb1_1_1	1	Activity	F4_1	DEL	0.0655355757944444	Delta pixel (%)	apbb1	1	1	apbb1_1
sd_Mean_D	sd_Mean	D	apbb1_1_1	1	Activity	F4_1	DEL	0.0300506732236823	Delta pixel (%)	apbb1	1	1	apbb1_1
mean_Mean_L	mean_Mean	L	apbb1_1_1	1	Activity	F4_1	DEL	0.0496570063766667	Delta pixel (%)	apbb1	1	1	apbb1_1
sd_Mean_L	sd_Mean	L	apbb1_1_1	1	Activity	F4_1	DEL	0.0290764520640051	Delta pixel (%)	apbb1	1	1	apbb1_1
mean_Mean_B	mean_Mean	B	apbb1_1_1	1	Activity	F5_1	HET	0.0553548579213333	Delta pixel (%)	apbb1	1	1	apbb1_1
sd_Mean_B	sd_Mean	B	apbb1_1_1	1	Activity	F5_1	HET	0.0331234048272925	Delta pixel (%)	apbb1	1	1	apbb1_1
mean_Mean_D	mean_Mean	D	apbb1_1_1	1	Activity	F5_1	HET	0.0334897557433333	Delta pixel (%)	apbb1	1	1	apbb1_1
sd_Mean_D	sd_Mean	D	apbb1_1_1	1	Activity	F5_1	HET	0.0154620041738342	Delta pixel (%)	apbb1	1	1	apbb1_1
mean_Mean_L	mean_Mean	L	apbb1_1_1	1	Activity	F5_1	HET	0.0208190437383333	Delta pixel (%)	apbb1	1	1	apbb1_1
sd_Mean_L	sd_Mean	L	apbb1_1_1	1	Activity	F5_1	HET	0.0224782477419856	Delta pixel (%)	apbb1	1	1	apbb1_1
mean_Mean_B	mean_Mean	B	apbb1_1_1	1	Activity	F6_1	HET	0.00440084922533333	Delta pixel (%)	apbb1	1	1	apbb1_1
sd_Mean_B	sd_Mean	B	apbb1_1_1	1	Activity	F6_1	HET	0.00464256306256517	Delta pixel (%)	apbb1	1	1	apbb1_1
mean_Mean_D	mean_Mean	D	apbb1_1_1	1	Activity	F6_1	HET	0.0329683984855556	Delta pixel (%)	apbb1	1	1	apbb1_1
sd_Mean_D	sd_Mean	D	apbb1_1_1	1	Activity	F6_1	HET	0.0198788165616612	Delta pixel (%)	apbb1	1	1	apbb1_1
mean_Mean_L	mean_Mean	L	apbb1_1_1	1	Activity	F6_1	HET	0.0153994699983333	Delta pixel (%)	apbb1	1	1	apbb1_1
sd_Mean_L	sd_Mean	L	apbb1_1_1	1	Activity	F6_1	HET	0.0251558730567885	Delta pixel (%)	apbb1	1	1	apbb1_1
mean_Mean_B	mean_Mean	B	apbb1_1_1	1	Activity	F7_1	HET	0.0544151308533333	Delta pixel (%)	apbb1	1	1	apbb1_1
sd_Mean_B	sd_Mean	B	apbb1_1_1	1	Activity	F7_1	HET	0.0336224162511692	Delta pixel (%)	apbb1	1	1	apbb1_1
mean_Mean_D	mean_Mean	D	apbb1_1_1	1	Activity	F7_1	HET	0.0422582396966667	Delta pixel (%)	apbb1	1	1	apbb1_1
sd_Mean_D	sd_Mean	D	apbb1_1_1	1	Activity	F7_1	HET	0.029403789448955	Delta pixel (%)	apbb1	1	1	apbb1_1
mean_Mean_L	mean_Mean	L	apbb1_1_1	1	Activity	F7_1	HET	0.000335864571666667	Delta pixel (%)	apbb1	1	1	apbb1_1
sd_Mean_L	sd_Mean	L	apbb1_1_1	1	Activity	F7_1	HET	0.00126273817153141	Delta pixel (%)	apbb1	1	1	apbb1_1
mean_Mean_B	mean_Mean	B	apbb1_1_1	1	Activity	F8_1	HET	0.0415221681653333	Delta pixel (%)	apbb1	1	1	apbb1_1
sd_Mean_B	sd_Mean	B	apbb1_1_1	1	Activity	F8_1	HET	0.0246170118159795	Delta pixel (%)	apbb1	1	1	apbb1_1
mean_Mean_D	mean_Mean	D	apbb1_1_1	1	Activity	F8_1	HET	0.0411074583666667	Delta pixel (%)	apbb1	1	1	apbb1_1
sd_Mean_D	sd_Mean	D	apbb1_1_1	1	Activity	F8_1	HET	0.0214045154548685	Delta pixel (%)	apbb1	1	1	apbb1_1
mean_Mean_L	mean_Mean	L	apbb1_1_1	1	Activity	F8_1	HET	0.000725339755	Delta pixel (%)	apbb1	1	1	apbb1_1
sd_Mean_L	sd_Mean	L	apbb1_1_1	1	Activity	F8_1	HET	0.00190881524286998	Delta pixel (%)	apbb1	1	1	apbb1_1
median_trans_DL	median_trans	DL	apbb1_1_1	2	Light_Dark_Transitions	A1_1	WT	-0.0367282068	Delta pixel (%)	apbb1	1	1	apbb1_1
median_trans_LD	median_trans	LD	apbb1_1_1	2	Light_Dark_Transitions	A1_1	WT	0.0314532186333333	Delta pixel (%)	apbb1	1	1	apbb1_1
median_trans_DL	median_trans	DL	apbb1_1_1	2	Light_Dark_Transitions	A2_1	WT	-0.0288953255333333	Delta pixel (%)	apbb1	1	1	apbb1_1
median_trans_LD	median_trans	LD	apbb1_1_1	2	Light_Dark_Transitions	A2_1	WT	0.0293267276833333	Delta pixel (%)	apbb1	1	1	apbb1_1
median_trans_DL	median_trans	DL	apbb1_1_1	2	Light_Dark_Transitions	A3_1	HET	-0.03154396405	Delta pixel (%)	apbb1	1	1	apbb1_1
median_trans_LD	median_trans	LD	apbb1_1_1	2	Light_Dark_Transitions	A3_1	HET	0.0586756641833333	Delta pixel (%)	apbb1	1	1	apbb1_1
median_trans_DL	median_trans	DL	apbb1_1_1	2	Light_Dark_Transitions	A4_1	WT	-0.05347768285	Delta pixel (%)	apbb1	1	1	apbb1_1
median_trans_LD	median_trans	LD	apbb1_1_1	2	Light_Dark_Transitions	A4_1	WT	0.0416744417166667	Delta pixel (%)	apbb1	1	1	apbb1_1
median_trans_DL	median_trans	DL	apbb1_1_1	2	Light_Dark_Transitions	A5_1	HET	-0.00620333388333333	Delta pixel (%)	apbb1	1	1	apbb1_1
median_trans_LD	median_trans	LD	apbb1_1_1	2	Light_Dark_Transitions	A5_1	HET	0.0216956679166667	Delta pixel (%)	apbb1	1	1	apbb1_1
median_trans_DL	median_trans	DL	apbb1_1_1	2	Light_Dark_Transitions	A6_1	HET	-0.01385778135	Delta pixel (%)	apbb1	1	1	apbb1_1
median_trans_LD	median_trans	LD	apbb1_1_1	2	Light_Dark_Transitions	A6_1	HET	0.0302965988333333	Delta pixel (%)	apbb1	1	1	apbb1_1
median_trans_DL	median_trans	DL	apbb1_1_1	2	Light_Dark_Transitions	A7_1	HET	-0.0139808729833333	Delta pixel (%)	apbb1	1	1	apbb1_1
median_trans_LD	median_trans	LD	apbb1_1_1	2	Light_Dark_Transitions	A7_1	HET	0.01519318215	Delta pixel (%)	apbb1	1	1	apbb1_1
median_trans_DL	median_trans	DL	apbb1_1_1	2	Light_Dark_Transitions	A8_1	HET	-0.0519808384166667	Delta pixel (%)	apbb1	1	1	apbb1_1
median_trans_LD	median_trans	LD	apbb1_1_1	2	Light_Dark_Transitions	A8_1	HET	0.0416279766	Delta pixel (%)	apbb1	1	1	apbb1_1
median_trans_DL	median_trans	DL	apbb1_1_1	2	Light_Dark_Transitions	B1_1	WT	-0.0193526789166667	Delta pixel (%)	apbb1	1	1	apbb1_1
median_trans_LD	median_trans	LD	apbb1_1_1	2	Light_Dark_Transitions	B1_1	WT	-0.000713246466666666	Delta pixel (%)	apbb1	1	1	apbb1_1
median_trans_DL	median_trans	DL	apbb1_1_1	2	Light_Dark_Transitions	B2_1	HET	-0.01013222335	Delta pixel (%)	apbb1	1	1	apbb1_1
median_trans_LD	median_trans	LD	apbb1_1_1	2	Light_Dark_Transitions	B2_1	HET	0.0207869560833333	Delta pixel (%)	apbb1	1	1	apbb1_1
median_trans_DL	median_trans	DL	apbb1_1_1	2	Light_Dark_Transitions	B3_1	WT	0.00208220991666667	Delta pixel (%)	apbb1	1	1	apbb1_1
median_trans_LD	median_trans	LD	apbb1_1_1	2	Light_Dark_Transitions	B3_1	WT	0.0250443864166667	Delta pixel (%)	apbb1	1	1	apbb1_1
median_trans_DL	median_trans	DL	apbb1_1_1	2	Light_Dark_Transitions	B4_1	HET	-0.0128156547833333	Delta pixel (%)	apbb1	1	1	apbb1_1
median_trans_LD	median_trans	LD	apbb1_1_1	2	Light_Dark_Transitions	B4_1	HET	0.00530371511666667	Delta pixel (%)	apbb1	1	1	apbb1_1
median_trans_DL	median_trans	DL	apbb1_1_1	2	Light_Dark_Transitions	B5_1	HET	0.017367035	Delta pixel (%)	apbb1	1	1	apbb1_1
median_trans_LD	median_trans	LD	apbb1_1_1	2	Light_Dark_Transitions	B5_1	HET	0.0316876421833333	Delta pixel (%)	apbb1	1	1	apbb1_1
median_trans_DL	median_trans	DL	apbb1_1_1	2	Light_Dark_Transitions	B6_1	HET	-0.016507775	Delta pixel (%)	apbb1	1	1	apbb1_1
median_trans_LD	median_trans	LD	apbb1_1_1	2	Light_Dark_Transitions	B6_1	HET	0.0229706701666667	Delta pixel (%)	apbb1	1	1	apbb1_1
median_trans_DL	median_trans	DL	apbb1_1_1	2	Light_Dark_Transitions	B7_1	DEL	-0.0150045101833333	Delta pixel (%)	apbb1	1	1	apbb1_1
median_trans_LD	median_trans	LD	apbb1_1_1	2	Light_Dark_Transitions	B7_1	DEL	0.0291688672833333	Delta pixel (%)	apbb1	1	1	apbb1_1
median_trans_DL	median_trans	DL	apbb1_1_1	2	Light_Dark_Transitions	B8_1	HET	-0.00961782436666667	Delta pixel (%)	apbb1	1	1	apbb1_1
median_trans_LD	median_trans	LD	apbb1_1_1	2	Light_Dark_Transitions	B8_1	HET	0.0273965151333333	Delta pixel (%)	apbb1	1	1	apbb1_1
median_trans_DL	median_trans	DL	apbb1_1_1	2	Light_Dark_Transitions	C1_1	DEL	-0.00457286096666667	Delta pixel (%)	apbb1	1	1	apbb1_1
median_trans_LD	median_trans	LD	apbb1_1_1	2	Light_Dark_Transitions	C1_1	DEL	0.01588748585	Delta pixel (%)	apbb1	1	1	apbb1_1
median_trans_DL	median_trans	DL	apbb1_1_1	2	Light_Dark_Transitions	C2_1	WT	-0.00633728076666667	Delta pixel (%)	apbb1	1	1	apbb1_1
median_trans_LD	median_trans	LD	apbb1_1_1	2	Light_Dark_Transitions	C2_1	WT	0.00978530255	Delta pixel (%)	apbb1	1	1	apbb1_1
median_trans_DL	median_trans	DL	apbb1_1_1	2	Light_Dark_Transitions	C3_1	HET	-0.00764537045	Delta pixel (%)	apbb1	1	1	apbb1_1
median_trans_LD	median_trans	LD	apbb1_1_1	2	Light_Dark_Transitions	C3_1	HET	0.06730748	Delta pixel (%)	apbb1	1	1	apbb1_1
median_trans_DL	median_trans	DL	apbb1_1_1	2	Light_Dark_Transitions	C4_1	WT	-0.03822016975	Delta pixel (%)	apbb1	1	1	apbb1_1
median_trans_LD	median_trans	LD	apbb1_1_1	2	Light_Dark_Transitions	C4_1	WT	0.0599063918166667	Delta pixel (%)	apbb1	1	1	apbb1_1
median_trans_DL	median_trans	DL	apbb1_1_1	2	Light_Dark_Transitions	C5_1	HET	-0.00893668048333333	Delta pixel (%)	apbb1	1	1	apbb1_1
median_trans_LD	median_trans	LD	apbb1_1_1	2	Light_Dark_Transitions	C5_1	HET	0.04274221765	Delta pixel (%)	apbb1	1	1	apbb1_1
median_trans_DL	median_trans	DL	apbb1_1_1	2	Light_Dark_Transitions	C6_1	WT	-0.03771472835	Delta pixel (%)	apbb1	1	1	apbb1_1
median_trans_LD	median_trans	LD	apbb1_1_1	2	Light_Dark_Transitions	C6_1	WT	-0.0203202108333333	Delta pixel (%)	apbb1	1	1	apbb1_1
median_trans_DL	median_trans	DL	apbb1_1_1	2	Light_Dark_Transitions	C7_1	HET	-0.0258807751166667	Delta pixel (%)	apbb1	1	1	apbb1_1
median_trans_LD	median_trans	LD	apbb1_1_1	2	Light_Dark_Transitions	C7_1	HET	0.0336637913666667	Delta pixel (%)	apbb1	1	1	apbb1_1
median_trans_DL	median_trans	DL	apbb1_1_1	2	Light_Dark_Transitions	C8_1	DEL	-0.0132100046833333	Delta pixel (%)	apbb1	1	1	apbb1_1
median_trans_LD	median_trans	LD	apbb1_1_1	2	Light_Dark_Transitions	C8_1	DEL	0.0337371943166667	Delta pixel (%)	apbb1	1	1	apbb1_1
median_trans_DL	median_trans	DL	apbb1_1_1	2	Light_Dark_Transitions	D1_1	WT	-0.0102698652666667	Delta pixel (%)	apbb1	1	1	apbb1_1
median_trans_LD	median_trans	LD	apbb1_1_1	2	Light_Dark_Transitions	D1_1	WT	0.0259144123833333	Delta pixel (%)	apbb1	1	1	apbb1_1
median_trans_DL	median_trans	DL	apbb1_1_1	2	Light_Dark_Transitions	D2_1	HET	-0.0125756409833333	Delta pixel (%)	apbb1	1	1	apbb1_1
median_trans_LD	median_trans	LD	apbb1_1_1	2	Light_Dark_Transitions	D2_1	HET	0.0138413282	Delta pixel (%)	apbb1	1	1	apbb1_1
median_trans_DL	median_trans	DL	apbb1_1_1	2	Light_Dark_Transitions	D3_1	DEL	-0.0048005705	Delta pixel (%)	apbb1	1	1	apbb1_1
median_trans_LD	median_trans	LD	apbb1_1_1	2	Light_Dark_Transitions	D3_1	DEL	0.0489758564666667	Delta pixel (%)	apbb1	1	1	apbb1_1
median_trans_DL	median_trans	DL	apbb1_1_1	2	Light_Dark_Transitions	D4_1	HET	0.00536957276666667	Delta pixel (%)	apbb1	1	1	apbb1_1
median_trans_LD	median_trans	LD	apbb1_1_1	2	Light_Dark_Transitions	D4_1	HET	0.01286477245	Delta pixel (%)	apbb1	1	1	apbb1_1
median_trans_DL	median_trans	DL	apbb1_1_1	2	Light_Dark_Transitions	D5_1	HET	-0.0173082774833333	Delta pixel (%)	apbb1	1	1	apbb1_1
median_trans_LD	median_trans	LD	apbb1_1_1	2	Light_Dark_Transitions	D5_1	HET	0.01783966415	Delta pixel (%)	apbb1	1	1	apbb1_1
median_trans_DL	median_trans	DL	apbb1_1_1	2	Light_Dark_Transitions	D6_1	WT	-0.0277848260333333	Delta pixel (%)	apbb1	1	1	apbb1_1
median_trans_LD	median_trans	LD	apbb1_1_1	2	Light_Dark_Transitions	D6_1	WT	0.0245018111666667	Delta pixel (%)	apbb1	1	1	apbb1_1
median_trans_DL	median_trans	DL	apbb1_1_1	2	Light_Dark_Transitions	D7_1	HET	-0.0193658935333333	Delta pixel (%)	apbb1	1	1	apbb1_1
median_trans_LD	median_trans	LD	apbb1_1_1	2	Light_Dark_Transitions	D7_1	HET	0.0493794766166667	Delta pixel (%)	apbb1	1	1	apbb1_1
median_trans_DL	median_trans	DL	apbb1_1_1	2	Light_Dark_Transitions	D8_1	WT	-0.02370409715	Delta pixel (%)	apbb1	1	1	apbb1_1
median_trans_LD	median_trans	LD	apbb1_1_1	2	Light_Dark_Transitions	D8_1	WT	0.0237774757	Delta pixel (%)	apbb1	1	1	apbb1_1
median_trans_DL	median_trans	DL	apbb1_1_1	2	Light_Dark_Transitions	E1_1	WT	-0.01478452495	Delta pixel (%)	apbb1	1	1	apbb1_1
median_trans_LD	median_trans	LD	apbb1_1_1	2	Light_Dark_Transitions	E1_1	WT	0.0145307410666667	Delta pixel (%)	apbb1	1	1	apbb1_1
median_trans_DL	median_trans	DL	apbb1_1_1	2	Light_Dark_Transitions	E2_1	WT	-0.0155331297333333	Delta pixel (%)	apbb1	1	1	apbb1_1
median_trans_LD	median_trans	LD	apbb1_1_1	2	Light_Dark_Transitions	E2_1	WT	0.0447334717	Delta pixel (%)	apbb1	1	1	apbb1_1
median_trans_DL	median_trans	DL	apbb1_1_1	2	Light_Dark_Transitions	E3_1	HET	-0.00849916998333333	Delta pixel (%)	apbb1	1	1	apbb1_1
median_trans_LD	median_trans	LD	apbb1_1_1	2	Light_Dark_Transitions	E3_1	HET	0.00597409598333333	Delta pixel (%)	apbb1	1	1	apbb1_1
median_trans_DL	median_trans	DL	apbb1_1_1	2	Light_Dark_Transitions	E4_1	WT	0.00181264575	Delta pixel (%)	apbb1	1	1	apbb1_1
median_trans_LD	median_trans	LD	apbb1_1_1	2	Light_Dark_Transitions	E4_1	WT	0.0337314201333333	Delta pixel (%)	apbb1	1	1	apbb1_1
median_trans_DL	median_trans	DL	apbb1_1_1	2	Light_Dark_Transitions	E5_1	HET	-0.00795109823333333	Delta pixel (%)	apbb1	1	1	apbb1_1
median_trans_LD	median_trans	LD	apbb1_1_1	2	Light_Dark_Transitions	E5_1	HET	0.041038359	Delta pixel (%)	apbb1	1	1	apbb1_1
median_trans_DL	median_trans	DL	apbb1_1_1	2	Light_Dark_Transitions	E6_1	HET	-0.0188662613	Delta pixel (%)	apbb1	1	1	apbb1_1
median_trans_LD	median_trans	LD	apbb1_1_1	2	Light_Dark_Transitions	E6_1	HET	0.0192561773333333	Delta pixel (%)	apbb1	1	1	apbb1_1
median_trans_DL	median_trans	DL	apbb1_1_1	2	Light_Dark_Transitions	E7_1	HET	-0.00725776071666667	Delta pixel (%)	apbb1	1	1	apbb1_1
median_trans_LD	median_trans	LD	apbb1_1_1	2	Light_Dark_Transitions	E7_1	HET	0.0199759181833333	Delta pixel (%)	apbb1	1	1	apbb1_1
median_trans_DL	median_trans	DL	apbb1_1_1	2	Light_Dark_Transitions	E8_1	DEL	-0.00694378191666666	Delta pixel (%)	apbb1	1	1	apbb1_1
median_trans_LD	median_trans	LD	apbb1_1_1	2	Light_Dark_Transitions	E8_1	DEL	0.0221830306	Delta pixel (%)	apbb1	1	1	apbb1_1
median_trans_DL	median_trans	DL	apbb1_1_1	2	Light_Dark_Transitions	F1_1	DEL	-0.00326934946666667	Delta pixel (%)	apbb1	1	1	apbb1_1
median_trans_LD	median_trans	LD	apbb1_1_1	2	Light_Dark_Transitions	F1_1	DEL	0.0120761250833333	Delta pixel (%)	apbb1	1	1	apbb1_1
median_trans_DL	median_trans	DL	apbb1_1_1	2	Light_Dark_Transitions	F2_1	WT	-0.00115971538333333	Delta pixel (%)	apbb1	1	1	apbb1_1
median_trans_LD	median_trans	LD	apbb1_1_1	2	Light_Dark_Transitions	F2_1	WT	0.0185042170666667	Delta pixel (%)	apbb1	1	1	apbb1_1
median_trans_DL	median_trans	DL	apbb1_1_1	2	Light_Dark_Transitions	F3_1	HET	-0.00764595308333333	Delta pixel (%)	apbb1	1	1	apbb1_1
median_trans_LD	median_trans	LD	apbb1_1_1	2	Light_Dark_Transitions	F3_1	HET	0.0278294463166667	Delta pixel (%)	apbb1	1	1	apbb1_1
median_trans_DL	median_trans	DL	apbb1_1_1	2	Light_Dark_Transitions	F4_1	DEL	-0.0341608216833333	Delta pixel (%)	apbb1	1	1	apbb1_1
median_trans_LD	median_trans	LD	apbb1_1_1	2	Light_Dark_Transitions	F4_1	DEL	-0.0056445565	Delta pixel (%)	apbb1	1	1	apbb1_1
median_trans_DL	median_trans	DL	apbb1_1_1	2	Light_Dark_Transitions	F5_1	HET	-0.014217533	Delta pixel (%)	apbb1	1	1	apbb1_1
median_trans_LD	median_trans	LD	apbb1_1_1	2	Light_Dark_Transitions	F5_1	HET	0.00216023556666666	Delta pixel (%)	apbb1	1	1	apbb1_1
median_trans_DL	median_trans	DL	apbb1_1_1	2	Light_Dark_Transitions	F6_1	HET	-0.0092845973	Delta pixel (%)	apbb1	1	1	apbb1_1
median_trans_LD	median_trans	LD	apbb1_1_1	2	Light_Dark_Transitions	F6_1	HET	0.0284608779833333	Delta pixel (%)	apbb1	1	1	apbb1_1
median_trans_DL	median_trans	DL	apbb1_1_1	2	Light_Dark_Transitions	F7_1	HET	-0.03847508785	Delta pixel (%)	apbb1	1	1	apbb1_1
median_trans_LD	median_trans	LD	apbb1_1_1	2	Light_Dark_Transitions	F7_1	HET	0.05239863875	Delta pixel (%)	apbb1	1	1	apbb1_1
median_trans_DL	median_trans	DL	apbb1_1_1	2	Light_Dark_Transitions	F8_1	HET	-0.0318201253	Delta pixel (%)	apbb1	1	1	apbb1_1
median_trans_LD	median_trans	LD	apbb1_1_1	2	Light_Dark_Transitions	F8_1	HET	0.0280007089166667	Delta pixel (%)	apbb1	1	1	apbb1_1
Med_all_Act1_tap	Med_all_Act1	tap	apbb1_1_1	3	Tapping	B7_1	DEL	0.06581	Delta pixel (%)	apbb1	1	1	apbb1_1
Med_Act1_tap	Med_Act1	tap	apbb1_1_1	3	Tapping	B7_1	DEL	0.06581	Delta pixel (%)	apbb1	1	1	apbb1_1
Diff_3to5vs1_tap	Diff_3to5vs1	tap	apbb1_1_1	3	Tapping	B7_1	DEL	-0.0547767613333333	Delta pixel (%)	apbb1	1	1	apbb1_1
Diff_21to30vs1_tap	Diff_21to30vs1	tap	apbb1_1_1	3	Tapping	B7_1	DEL	-0.065109066	Delta pixel (%)	apbb1	1	1	apbb1_1
Med_all_Act1_tap	Med_all_Act1	tap	apbb1_1_1	3	Tapping	C1_1	DEL	0.0541277	Delta pixel (%)	apbb1	1	1	apbb1_1
Med_Act1_tap	Med_Act1	tap	apbb1_1_1	3	Tapping	C1_1	DEL	0.0541277	Delta pixel (%)	apbb1	1	1	apbb1_1
Diff_3to5vs1_tap	Diff_3to5vs1	tap	apbb1_1_1	3	Tapping	C1_1	DEL	-0.0257009	Delta pixel (%)	apbb1	1	1	apbb1_1
Diff_21to30vs1_tap	Diff_21to30vs1	tap	apbb1_1_1	3	Tapping	C1_1	DEL	-0.0472741182	Delta pixel (%)	apbb1	1	1	apbb1_1
Med_all_Act1_tap	Med_all_Act1	tap	apbb1_1_1	3	Tapping	C8_1	DEL	0.0568536	Delta pixel (%)	apbb1	1	1	apbb1_1
Med_Act1_tap	Med_Act1	tap	apbb1_1_1	3	Tapping	C8_1	DEL	0.0568536	Delta pixel (%)	apbb1	1	1	apbb1_1
Diff_3to5vs1_tap	Diff_3to5vs1	tap	apbb1_1_1	3	Tapping	C8_1	DEL	-0.0488058213333333	Delta pixel (%)	apbb1	1	1	apbb1_1
Diff_21to30vs1_tap	Diff_21to30vs1	tap	apbb1_1_1	3	Tapping	C8_1	DEL	-0.054672914	Delta pixel (%)	apbb1	1	1	apbb1_1
Med_all_Act1_tap	Med_all_Act1	tap	apbb1_1_1	3	Tapping	D3_1	DEL	0.076324	Delta pixel (%)	apbb1	1	1	apbb1_1
Med_Act1_tap	Med_Act1	tap	apbb1_1_1	3	Tapping	D3_1	DEL	0.076324	Delta pixel (%)	apbb1	1	1	apbb1_1
Diff_3to5vs1_tap	Diff_3to5vs1	tap	apbb1_1_1	3	Tapping	D3_1	DEL	-0.0685358333333333	Delta pixel (%)	apbb1	1	1	apbb1_1
Diff_21to30vs1_tap	Diff_21to30vs1	tap	apbb1_1_1	3	Tapping	D3_1	DEL	-0.076324	Delta pixel (%)	apbb1	1	1	apbb1_1
Med_all_Act1_tap	Med_all_Act1	tap	apbb1_1_1	3	Tapping	E8_1	DEL	0.0517913	Delta pixel (%)	apbb1	1	1	apbb1_1
Med_Act1_tap	Med_Act1	tap	apbb1_1_1	3	Tapping	E8_1	DEL	0.0517913	Delta pixel (%)	apbb1	1	1	apbb1_1
Diff_3to5vs1_tap	Diff_3to5vs1	tap	apbb1_1_1	3	Tapping	E8_1	DEL	-0.0429647	Delta pixel (%)	apbb1	1	1	apbb1_1
Diff_21to30vs1_tap	Diff_21to30vs1	tap	apbb1_1_1	3	Tapping	E8_1	DEL	-0.0487539168	Delta pixel (%)	apbb1	1	1	apbb1_1
Med_all_Act1_tap	Med_all_Act1	tap	apbb1_1_1	3	Tapping	F1_1	DEL	0.0654206	Delta pixel (%)	apbb1	1	1	apbb1_1
Med_Act1_tap	Med_Act1	tap	apbb1_1_1	3	Tapping	F1_1	DEL	0.0654206	Delta pixel (%)	apbb1	1	1	apbb1_1
Diff_3to5vs1_tap	Diff_3to5vs1	tap	apbb1_1_1	3	Tapping	F1_1	DEL	-0.0414070866666667	Delta pixel (%)	apbb1	1	1	apbb1_1
Diff_21to30vs1_tap	Diff_21to30vs1	tap	apbb1_1_1	3	Tapping	F1_1	DEL	-0.061682277	Delta pixel (%)	apbb1	1	1	apbb1_1
Med_all_Act1_tap	Med_all_Act1	tap	apbb1_1_1	3	Tapping	F4_1	DEL	0.076324	Delta pixel (%)	apbb1	1	1	apbb1_1
Med_Act1_tap	Med_Act1	tap	apbb1_1_1	3	Tapping	F4_1	DEL	0.076324	Delta pixel (%)	apbb1	1	1	apbb1_1
Diff_3to5vs1_tap	Diff_3to5vs1	tap	apbb1_1_1	3	Tapping	F4_1	DEL	-0.0621754966666667	Delta pixel (%)	apbb1	1	1	apbb1_1
Diff_21to30vs1_tap	Diff_21to30vs1	tap	apbb1_1_1	3	Tapping	F4_1	DEL	-0.060280388	Delta pixel (%)	apbb1	1	1	apbb1_1
Med_all_Act1_tap	Med_all_Act1	tap	apbb1_1_1	3	Tapping	A3_1	HET	0.0650312	Delta pixel (%)	apbb1	1	1	apbb1_1
Med_Act1_tap	Med_Act1	tap	apbb1_1_1	3	Tapping	A3_1	HET	0.0650312	Delta pixel (%)	apbb1	1	1	apbb1_1
Diff_3to5vs1_tap	Diff_3to5vs1	tap	apbb1_1_1	3	Tapping	A3_1	HET	-0.0177830166666667	Delta pixel (%)	apbb1	1	1	apbb1_1
Diff_21to30vs1_tap	Diff_21to30vs1	tap	apbb1_1_1	3	Tapping	A3_1	HET	-0.0638629754	Delta pixel (%)	apbb1	1	1	apbb1_1
Med_all_Act1_tap	Med_all_Act1	tap	apbb1_1_1	3	Tapping	A5_1	HET	0.113318	Delta pixel (%)	apbb1	1	1	apbb1_1
Med_Act1_tap	Med_Act1	tap	apbb1_1_1	3	Tapping	A5_1	HET	0.113318	Delta pixel (%)	apbb1	1	1	apbb1_1
Diff_3to5vs1_tap	Diff_3to5vs1	tap	apbb1_1_1	3	Tapping	A5_1	HET	-0.05503668	Delta pixel (%)	apbb1	1	1	apbb1_1
Diff_21to30vs1_tap	Diff_21to30vs1	tap	apbb1_1_1	3	Tapping	A5_1	HET	-0.1082167508	Delta pixel (%)	apbb1	1	1	apbb1_1
Med_all_Act1_tap	Med_all_Act1	tap	apbb1_1_1	3	Tapping	A6_1	HET	0.0638629	Delta pixel (%)	apbb1	1	1	apbb1_1
Med_Act1_tap	Med_Act1	tap	apbb1_1_1	3	Tapping	A6_1	HET	0.0638629	Delta pixel (%)	apbb1	1	1	apbb1_1
Diff_3to5vs1_tap	Diff_3to5vs1	tap	apbb1_1_1	3	Tapping	A6_1	HET	-0.00843713333333333	Delta pixel (%)	apbb1	1	1	apbb1_1
Diff_21to30vs1_tap	Diff_21to30vs1	tap	apbb1_1_1	3	Tapping	A6_1	HET	-0.062188445	Delta pixel (%)	apbb1	1	1	apbb1_1
Med_all_Act1_tap	Med_all_Act1	tap	apbb1_1_1	3	Tapping	A7_1	HET	0.0708723	Delta pixel (%)	apbb1	1	1	apbb1_1
Med_Act1_tap	Med_Act1	tap	apbb1_1_1	3	Tapping	A7_1	HET	0.0708723	Delta pixel (%)	apbb1	1	1	apbb1_1
Diff_3to5vs1_tap	Diff_3to5vs1	tap	apbb1_1_1	3	Tapping	A7_1	HET	-0.0547767666666667	Delta pixel (%)	apbb1	1	1	apbb1_1
Diff_21to30vs1_tap	Diff_21to30vs1	tap	apbb1_1_1	3	Tapping	A7_1	HET	-0.0708723	Delta pixel (%)	apbb1	1	1	apbb1_1
Med_all_Act1_tap	Med_all_Act1	tap	apbb1_1_1	3	Tapping	A8_1	HET	0.0260903	Delta pixel (%)	apbb1	1	1	apbb1_1
Med_Act1_tap	Med_Act1	tap	apbb1_1_1	3	Tapping	A8_1	HET	0.0260903	Delta pixel (%)	apbb1	1	1	apbb1_1
Diff_3to5vs1_tap	Diff_3to5vs1	tap	apbb1_1_1	3	Tapping	A8_1	HET	-0.0260903	Delta pixel (%)	apbb1	1	1	apbb1_1
Diff_21to30vs1_tap	Diff_21to30vs1	tap	apbb1_1_1	3	Tapping	A8_1	HET	-0.0260903	Delta pixel (%)	apbb1	1	1	apbb1_1
Med_all_Act1_tap	Med_all_Act1	tap	apbb1_1_1	3	Tapping	B2_1	HET	0.0806075	Delta pixel (%)	apbb1	1	1	apbb1_1
Med_Act1_tap	Med_Act1	tap	apbb1_1_1	3	Tapping	B2_1	HET	0.0806075	Delta pixel (%)	apbb1	1	1	apbb1_1
Diff_3to5vs1_tap	Diff_3to5vs1	tap	apbb1_1_1	3	Tapping	B2_1	HET	-0.0608775	Delta pixel (%)	apbb1	1	1	apbb1_1
Diff_21to30vs1_tap	Diff_21to30vs1	tap	apbb1_1_1	3	Tapping	B2_1	HET	-0.079010931	Delta pixel (%)	apbb1	1	1	apbb1_1
Med_all_Act1_tap	Med_all_Act1	tap	apbb1_1_1	3	Tapping	B4_1	HET	0.086838	Delta pixel (%)	apbb1	1	1	apbb1_1
Med_Act1_tap	Med_Act1	tap	apbb1_1_1	3	Tapping	B4_1	HET	0.086838	Delta pixel (%)	apbb1	1	1	apbb1_1
Diff_3to5vs1_tap	Diff_3to5vs1	tap	apbb1_1_1	3	Tapping	B4_1	HET	-0.0780114166666667	Delta pixel (%)	apbb1	1	1	apbb1_1
Diff_21to30vs1_tap	Diff_21to30vs1	tap	apbb1_1_1	3	Tapping	B4_1	HET	-0.082087223	Delta pixel (%)	apbb1	1	1	apbb1_1
Med_all_Act1_tap	Med_all_Act1	tap	apbb1_1_1	3	Tapping	B5_1	HET	0.0603583	Delta pixel (%)	apbb1	1	1	apbb1_1
Med_Act1_tap	Med_Act1	tap	apbb1_1_1	3	Tapping	B5_1	HET	0.0603583	Delta pixel (%)	apbb1	1	1	apbb1_1
Diff_3to5vs1_tap	Diff_3to5vs1	tap	apbb1_1_1	3	Tapping	B5_1	HET	-0.0310228946666667	Delta pixel (%)	apbb1	1	1	apbb1_1
Diff_21to30vs1_tap	Diff_21to30vs1	tap	apbb1_1_1	3	Tapping	B5_1	HET	-0.0413162544	Delta pixel (%)	apbb1	1	1	apbb1_1
Med_all_Act1_tap	Med_all_Act1	tap	apbb1_1_1	3	Tapping	B6_1	HET	0.0299844	Delta pixel (%)	apbb1	1	1	apbb1_1
Med_Act1_tap	Med_Act1	tap	apbb1_1_1	3	Tapping	B6_1	HET	0.0299844	Delta pixel (%)	apbb1	1	1	apbb1_1
Diff_3to5vs1_tap	Diff_3to5vs1	tap	apbb1_1_1	3	Tapping	B6_1	HET	0.0458203666666667	Delta pixel (%)	apbb1	1	1	apbb1_1
Diff_21to30vs1_tap	Diff_21to30vs1	tap	apbb1_1_1	3	Tapping	B6_1	HET	-0.0299844	Delta pixel (%)	apbb1	1	1	apbb1_1
Med_all_Act1_tap	Med_all_Act1	tap	apbb1_1_1	3	Tapping	B8_1	HET	0.0724299	Delta pixel (%)	apbb1	1	1	apbb1_1
Med_Act1_tap	Med_Act1	tap	apbb1_1_1	3	Tapping	B8_1	HET	0.0724299	Delta pixel (%)	apbb1	1	1	apbb1_1
Diff_3to5vs1_tap	Diff_3to5vs1	tap	apbb1_1_1	3	Tapping	B8_1	HET	-0.0105139666666667	Delta pixel (%)	apbb1	1	1	apbb1_1
Diff_21to30vs1_tap	Diff_21to30vs1	tap	apbb1_1_1	3	Tapping	B8_1	HET	-0.063434572	Delta pixel (%)	apbb1	1	1	apbb1_1
Med_all_Act1_tap	Med_all_Act1	tap	apbb1_1_1	3	Tapping	C3_1	HET	0.0638629	Delta pixel (%)	apbb1	1	1	apbb1_1
Med_Act1_tap	Med_Act1	tap	apbb1_1_1	3	Tapping	C3_1	HET	0.0638629	Delta pixel (%)	apbb1	1	1	apbb1_1
Diff_3to5vs1_tap	Diff_3to5vs1	tap	apbb1_1_1	3	Tapping	C3_1	HET	-0.0558151333333333	Delta pixel (%)	apbb1	1	1	apbb1_1
Diff_21to30vs1_tap	Diff_21to30vs1	tap	apbb1_1_1	3	Tapping	C3_1	HET	-0.0638629	Delta pixel (%)	apbb1	1	1	apbb1_1
Med_all_Act1_tap	Med_all_Act1	tap	apbb1_1_1	3	Tapping	C5_1	HET	0.0455607	Delta pixel (%)	apbb1	1	1	apbb1_1
Med_Act1_tap	Med_Act1	tap	apbb1_1_1	3	Tapping	C5_1	HET	0.0455607	Delta pixel (%)	apbb1	1	1	apbb1_1
Diff_3to5vs1_tap	Diff_3to5vs1	tap	apbb1_1_1	3	Tapping	C5_1	HET	-0.0206385666666667	Delta pixel (%)	apbb1	1	1	apbb1_1
Diff_21to30vs1_tap	Diff_21to30vs1	tap	apbb1_1_1	3	Tapping	C5_1	HET	-0.031347321	Delta pixel (%)	apbb1	1	1	apbb1_1
Med_all_Act1_tap	Med_all_Act1	tap	apbb1_1_1	3	Tapping	C7_1	HET	0.123053	Delta pixel (%)	apbb1	1	1	apbb1_1
Med_Act1_tap	Med_Act1	tap	apbb1_1_1	3	Tapping	C7_1	HET	0.123053	Delta pixel (%)	apbb1	1	1	apbb1_1
Diff_3to5vs1_tap	Diff_3to5vs1	tap	apbb1_1_1	3	Tapping	C7_1	HET	-0.0796990166666667	Delta pixel (%)	apbb1	1	1	apbb1_1
Diff_21to30vs1_tap	Diff_21to30vs1	tap	apbb1_1_1	3	Tapping	C7_1	HET	-0.116043656	Delta pixel (%)	apbb1	1	1	apbb1_1
Med_all_Act1_tap	Med_all_Act1	tap	apbb1_1_1	3	Tapping	D2_1	HET	0.0350467	Delta pixel (%)	apbb1	1	1	apbb1_1
Med_Act1_tap	Med_Act1	tap	apbb1_1_1	3	Tapping	D2_1	HET	0.0350467	Delta pixel (%)	apbb1	1	1	apbb1_1
Diff_3to5vs1_tap	Diff_3to5vs1	tap	apbb1_1_1	3	Tapping	D2_1	HET	-0.0350467	Delta pixel (%)	apbb1	1	1	apbb1_1
Diff_21to30vs1_tap	Diff_21to30vs1	tap	apbb1_1_1	3	Tapping	D2_1	HET	-0.0350467	Delta pixel (%)	apbb1	1	1	apbb1_1
Med_all_Act1_tap	Med_all_Act1	tap	apbb1_1_1	3	Tapping	D4_1	HET	0.11176	Delta pixel (%)	apbb1	1	1	apbb1_1
Med_Act1_tap	Med_Act1	tap	apbb1_1_1	3	Tapping	D4_1	HET	0.11176	Delta pixel (%)	apbb1	1	1	apbb1_1
Diff_3to5vs1_tap	Diff_3to5vs1	tap	apbb1_1_1	3	Tapping	D4_1	HET	-0.0951452633333333	Delta pixel (%)	apbb1	1	1	apbb1_1
Diff_21to30vs1_tap	Diff_21to30vs1	tap	apbb1_1_1	3	Tapping	D4_1	HET	-0.08041266	Delta pixel (%)	apbb1	1	1	apbb1_1
Med_all_Act1_tap	Med_all_Act1	tap	apbb1_1_1	3	Tapping	D5_1	HET	0.0880062	Delta pixel (%)	apbb1	1	1	apbb1_1
Med_Act1_tap	Med_Act1	tap	apbb1_1_1	3	Tapping	D5_1	HET	0.0880062	Delta pixel (%)	apbb1	1	1	apbb1_1
Diff_3to5vs1_tap	Diff_3to5vs1	tap	apbb1_1_1	3	Tapping	D5_1	HET	-0.040368564	Delta pixel (%)	apbb1	1	1	apbb1_1
Diff_21to30vs1_tap	Diff_21to30vs1	tap	apbb1_1_1	3	Tapping	D5_1	HET	-0.067484393	Delta pixel (%)	apbb1	1	1	apbb1_1
Med_all_Act1_tap	Med_all_Act1	tap	apbb1_1_1	3	Tapping	D7_1	HET	0.036215	Delta pixel (%)	apbb1	1	1	apbb1_1
Med_Act1_tap	Med_Act1	tap	apbb1_1_1	3	Tapping	D7_1	HET	0.036215	Delta pixel (%)	apbb1	1	1	apbb1_1
Diff_3to5vs1_tap	Diff_3to5vs1	tap	apbb1_1_1	3	Tapping	D7_1	HET	0.0368639333333333	Delta pixel (%)	apbb1	1	1	apbb1_1
Diff_21to30vs1_tap	Diff_21to30vs1	tap	apbb1_1_1	3	Tapping	D7_1	HET	-0.0305685894	Delta pixel (%)	apbb1	1	1	apbb1_1
Med_all_Act1_tap	Med_all_Act1	tap	apbb1_1_1	3	Tapping	E3_1	HET	0.114097	Delta pixel (%)	apbb1	1	1	apbb1_1
Med_Act1_tap	Med_Act1	tap	apbb1_1_1	3	Tapping	E3_1	HET	0.114097	Delta pixel (%)	apbb1	1	1	apbb1_1
Diff_3to5vs1_tap	Diff_3to5vs1	tap	apbb1_1_1	3	Tapping	E3_1	HET	-0.085151	Delta pixel (%)	apbb1	1	1	apbb1_1
Diff_21to30vs1_tap	Diff_21to30vs1	tap	apbb1_1_1	3	Tapping	E3_1	HET	-0.105646842	Delta pixel (%)	apbb1	1	1	apbb1_1
Med_all_Act1_tap	Med_all_Act1	tap	apbb1_1_1	3	Tapping	E5_1	HET	0.0685358	Delta pixel (%)	apbb1	1	1	apbb1_1
Med_Act1_tap	Med_Act1	tap	apbb1_1_1	3	Tapping	E5_1	HET	0.0685358	Delta pixel (%)	apbb1	1	1	apbb1_1
Diff_3to5vs1_tap	Diff_3to5vs1	tap	apbb1_1_1	3	Tapping	E5_1	HET	-0.0215472333333333	Delta pixel (%)	apbb1	1	1	apbb1_1
Diff_21to30vs1_tap	Diff_21to30vs1	tap	apbb1_1_1	3	Tapping	E5_1	HET	-0.048364453	Delta pixel (%)	apbb1	1	1	apbb1_1
Med_all_Act1_tap	Med_all_Act1	tap	apbb1_1_1	3	Tapping	E6_1	HET	0.0661994	Delta pixel (%)	apbb1	1	1	apbb1_1
Med_Act1_tap	Med_Act1	tap	apbb1_1_1	3	Tapping	E6_1	HET	0.0661994	Delta pixel (%)	apbb1	1	1	apbb1_1
Diff_3to5vs1_tap	Diff_3to5vs1	tap	apbb1_1_1	3	Tapping	E6_1	HET	-0.0608775	Delta pixel (%)	apbb1	1	1	apbb1_1
Diff_21to30vs1_tap	Diff_21to30vs1	tap	apbb1_1_1	3	Tapping	E6_1	HET	-0.05003897	Delta pixel (%)	apbb1	1	1	apbb1_1
Med_all_Act1_tap	Med_all_Act1	tap	apbb1_1_1	3	Tapping	E7_1	HET	0.0556854	Delta pixel (%)	apbb1	1	1	apbb1_1
Med_Act1_tap	Med_Act1	tap	apbb1_1_1	3	Tapping	E7_1	HET	0.0556854	Delta pixel (%)	apbb1	1	1	apbb1_1
Diff_3to5vs1_tap	Diff_3to5vs1	tap	apbb1_1_1	3	Tapping	E7_1	HET	-0.0318017033333333	Delta pixel (%)	apbb1	1	1	apbb1_1
Diff_21to30vs1_tap	Diff_21to30vs1	tap	apbb1_1_1	3	Tapping	E7_1	HET	-0.039719672	Delta pixel (%)	apbb1	1	1	apbb1_1
Med_all_Act1_tap	Med_all_Act1	tap	apbb1_1_1	3	Tapping	F3_1	HET	0.0673676	Delta pixel (%)	apbb1	1	1	apbb1_1
Med_Act1_tap	Med_Act1	tap	apbb1_1_1	3	Tapping	F3_1	HET	0.0673676	Delta pixel (%)	apbb1	1	1	apbb1_1
Diff_3to5vs1_tap	Diff_3to5vs1	tap	apbb1_1_1	3	Tapping	F3_1	HET	-0.0615264933333333	Delta pixel (%)	apbb1	1	1	apbb1_1
Diff_21to30vs1_tap	Diff_21to30vs1	tap	apbb1_1_1	3	Tapping	F3_1	HET	-0.0649922102	Delta pixel (%)	apbb1	1	1	apbb1_1
Med_all_Act1_tap	Med_all_Act1	tap	apbb1_1_1	3	Tapping	F5_1	HET	0.174065	Delta pixel (%)	apbb1	1	1	apbb1_1
Med_Act1_tap	Med_Act1	tap	apbb1_1_1	3	Tapping	F5_1	HET	0.174065	Delta pixel (%)	apbb1	1	1	apbb1_1
Diff_3to5vs1_tap	Diff_3to5vs1	tap	apbb1_1_1	3	Tapping	F5_1	HET	-0.1268168	Delta pixel (%)	apbb1	1	1	apbb1_1
Diff_21to30vs1_tap	Diff_21to30vs1	tap	apbb1_1_1	3	Tapping	F5_1	HET	-0.158683389	Delta pixel (%)	apbb1	1	1	apbb1_1
Med_all_Act1_tap	Med_all_Act1	tap	apbb1_1_1	3	Tapping	F6_1	HET	0.0369938	Delta pixel (%)	apbb1	1	1	apbb1_1
Med_Act1_tap	Med_Act1	tap	apbb1_1_1	3	Tapping	F6_1	HET	0.0369938	Delta pixel (%)	apbb1	1	1	apbb1_1
Diff_3to5vs1_tap	Diff_3to5vs1	tap	apbb1_1_1	3	Tapping	F6_1	HET	0.00116820333333333	Delta pixel (%)	apbb1	1	1	apbb1_1
Diff_21to30vs1_tap	Diff_21to30vs1	tap	apbb1_1_1	3	Tapping	F6_1	HET	-0.032243026	Delta pixel (%)	apbb1	1	1	apbb1_1
Med_all_Act1_tap	Med_all_Act1	tap	apbb1_1_1	3	Tapping	F7_1	HET	0.102414	Delta pixel (%)	apbb1	1	1	apbb1_1
Med_Act1_tap	Med_Act1	tap	apbb1_1_1	3	Tapping	F7_1	HET	0.102414	Delta pixel (%)	apbb1	1	1	apbb1_1
Diff_3to5vs1_tap	Diff_3to5vs1	tap	apbb1_1_1	3	Tapping	F7_1	HET	-0.0951450333333333	Delta pixel (%)	apbb1	1	1	apbb1_1
Diff_21to30vs1_tap	Diff_21to30vs1	tap	apbb1_1_1	3	Tapping	F7_1	HET	-0.100505898	Delta pixel (%)	apbb1	1	1	apbb1_1
Med_all_Act1_tap	Med_all_Act1	tap	apbb1_1_1	3	Tapping	F8_1	HET	0.0638629	Delta pixel (%)	apbb1	1	1	apbb1_1
Med_Act1_tap	Med_Act1	tap	apbb1_1_1	3	Tapping	F8_1	HET	0.0638629	Delta pixel (%)	apbb1	1	1	apbb1_1
Diff_3to5vs1_tap	Diff_3to5vs1	tap	apbb1_1_1	3	Tapping	F8_1	HET	-0.0349169	Delta pixel (%)	apbb1	1	1	apbb1_1
Diff_21to30vs1_tap	Diff_21to30vs1	tap	apbb1_1_1	3	Tapping	F8_1	HET	-0.057087198	Delta pixel (%)	apbb1	1	1	apbb1_1
Med_all_Act1_tap	Med_all_Act1	tap	apbb1_1_1	3	Tapping	A1_1	WT	0.0259298	Delta pixel (%)	apbb1	1	1	apbb1_1
Med_Act1_tap	Med_Act1	tap	apbb1_1_1	3	Tapping	A1_1	WT	0.0259298	Delta pixel (%)	apbb1	1	1	apbb1_1
Diff_3to5vs1_tap	Diff_3to5vs1	tap	apbb1_1_1	3	Tapping	A1_1	WT	-0.0259298	Delta pixel (%)	apbb1	1	1	apbb1_1
Diff_21to30vs1_tap	Diff_21to30vs1	tap	apbb1_1_1	3	Tapping	A1_1	WT	-0.0259298	Delta pixel (%)	apbb1	1	1	apbb1_1
Med_all_Act1_tap	Med_all_Act1	tap	apbb1_1_1	3	Tapping	A2_1	WT	0.0634735	Delta pixel (%)	apbb1	1	1	apbb1_1
Med_Act1_tap	Med_Act1	tap	apbb1_1_1	3	Tapping	A2_1	WT	0.0634735	Delta pixel (%)	apbb1	1	1	apbb1_1
Diff_3to5vs1_tap	Diff_3to5vs1	tap	apbb1_1_1	3	Tapping	A2_1	WT	-0.0192108	Delta pixel (%)	apbb1	1	1	apbb1_1
Diff_21to30vs1_tap	Diff_21to30vs1	tap	apbb1_1_1	3	Tapping	A2_1	WT	-0.044976611	Delta pixel (%)	apbb1	1	1	apbb1_1
Med_all_Act1_tap	Med_all_Act1	tap	apbb1_1_1	3	Tapping	A4_1	WT	0.0389408	Delta pixel (%)	apbb1	1	1	apbb1_1
Med_Act1_tap	Med_Act1	tap	apbb1_1_1	3	Tapping	A4_1	WT	0.0389408	Delta pixel (%)	apbb1	1	1	apbb1_1
Diff_3to5vs1_tap	Diff_3to5vs1	tap	apbb1_1_1	3	Tapping	A4_1	WT	0.0128504666666667	Delta pixel (%)	apbb1	1	1	apbb1_1
Diff_21to30vs1_tap	Diff_21to30vs1	tap	apbb1_1_1	3	Tapping	A4_1	WT	-0.021845774	Delta pixel (%)	apbb1	1	1	apbb1_1
Med_all_Act1_tap	Med_all_Act1	tap	apbb1_1_1	3	Tapping	B1_1	WT	0.154984	Delta pixel (%)	apbb1	1	1	apbb1_1
Med_Act1_tap	Med_Act1	tap	apbb1_1_1	3	Tapping	B1_1	WT	0.154984	Delta pixel (%)	apbb1	1	1	apbb1_1
Diff_3to5vs1_tap	Diff_3to5vs1	tap	apbb1_1_1	3	Tapping	B1_1	WT	-0.123701533333333	Delta pixel (%)	apbb1	1	1	apbb1_1
Diff_21to30vs1_tap	Diff_21to30vs1	tap	apbb1_1_1	3	Tapping	B1_1	WT	-0.153192724	Delta pixel (%)	apbb1	1	1	apbb1_1
Med_all_Act1_tap	Med_all_Act1	tap	apbb1_1_1	3	Tapping	B3_1	WT	0.109813	Delta pixel (%)	apbb1	1	1	apbb1_1
Med_Act1_tap	Med_Act1	tap	apbb1_1_1	3	Tapping	B3_1	WT	0.109813	Delta pixel (%)	apbb1	1	1	apbb1_1
Diff_3to5vs1_tap	Diff_3to5vs1	tap	apbb1_1_1	3	Tapping	B3_1	WT	-0.0593197333333333	Delta pixel (%)	apbb1	1	1	apbb1_1
Diff_21to30vs1_tap	Diff_21to30vs1	tap	apbb1_1_1	3	Tapping	B3_1	WT	-0.1090731246	Delta pixel (%)	apbb1	1	1	apbb1_1
Med_all_Act1_tap	Med_all_Act1	tap	apbb1_1_1	3	Tapping	C2_1	WT	0.0350467	Delta pixel (%)	apbb1	1	1	apbb1_1
Med_Act1_tap	Med_Act1	tap	apbb1_1_1	3	Tapping	C2_1	WT	0.0350467	Delta pixel (%)	apbb1	1	1	apbb1_1
Diff_3to5vs1_tap	Diff_3to5vs1	tap	apbb1_1_1	3	Tapping	C2_1	WT	-0.0211578333333333	Delta pixel (%)	apbb1	1	1	apbb1_1
Diff_21to30vs1_tap	Diff_21to30vs1	tap	apbb1_1_1	3	Tapping	C2_1	WT	-0.023403409	Delta pixel (%)	apbb1	1	1	apbb1_1
Med_all_Act1_tap	Med_all_Act1	tap	apbb1_1_1	3	Tapping	C4_1	WT	0.104361	Delta pixel (%)	apbb1	1	1	apbb1_1
Med_Act1_tap	Med_Act1	tap	apbb1_1_1	3	Tapping	C4_1	WT	0.104361	Delta pixel (%)	apbb1	1	1	apbb1_1
Diff_3to5vs1_tap	Diff_3to5vs1	tap	apbb1_1_1	3	Tapping	C4_1	WT	-0.0612665333333333	Delta pixel (%)	apbb1	1	1	apbb1_1
Diff_21to30vs1_tap	Diff_21to30vs1	tap	apbb1_1_1	3	Tapping	C4_1	WT	-0.101751967	Delta pixel (%)	apbb1	1	1	apbb1_1
Med_all_Act1_tap	Med_all_Act1	tap	apbb1_1_1	3	Tapping	C6_1	WT	0.0708723	Delta pixel (%)	apbb1	1	1	apbb1_1
Med_Act1_tap	Med_Act1	tap	apbb1_1_1	3	Tapping	C6_1	WT	0.0708723	Delta pixel (%)	apbb1	1	1	apbb1_1
Diff_3to5vs1_tap	Diff_3to5vs1	tap	apbb1_1_1	3	Tapping	C6_1	WT	-0.0410177	Delta pixel (%)	apbb1	1	1	apbb1_1
Diff_21to30vs1_tap	Diff_21to30vs1	tap	apbb1_1_1	3	Tapping	C6_1	WT	-0.02293615	Delta pixel (%)	apbb1	1	1	apbb1_1
Med_all_Act1_tap	Med_all_Act1	tap	apbb1_1_1	3	Tapping	D1_1	WT	0.0665888	Delta pixel (%)	apbb1	1	1	apbb1_1
Med_Act1_tap	Med_Act1	tap	apbb1_1_1	3	Tapping	D1_1	WT	0.0665888	Delta pixel (%)	apbb1	1	1	apbb1_1
Diff_3to5vs1_tap	Diff_3to5vs1	tap	apbb1_1_1	3	Tapping	D1_1	WT	-0.00142796666666667	Delta pixel (%)	apbb1	1	1	apbb1_1
Diff_21to30vs1_tap	Diff_21to30vs1	tap	apbb1_1_1	3	Tapping	D1_1	WT	-0.039758585	Delta pixel (%)	apbb1	1	1	apbb1_1
Med_all_Act1_tap	Med_all_Act1	tap	apbb1_1_1	3	Tapping	D6_1	WT	0.160826	Delta pixel (%)	apbb1	1	1	apbb1_1
Med_Act1_tap	Med_Act1	tap	apbb1_1_1	3	Tapping	D6_1	WT	0.160826	Delta pixel (%)	apbb1	1	1	apbb1_1
Diff_3to5vs1_tap	Diff_3to5vs1	tap	apbb1_1_1	3	Tapping	D6_1	WT	-0.0935883666666667	Delta pixel (%)	apbb1	1	1	apbb1_1
Diff_21to30vs1_tap	Diff_21to30vs1	tap	apbb1_1_1	3	Tapping	D6_1	WT	-0.145288611	Delta pixel (%)	apbb1	1	1	apbb1_1
Med_all_Act1_tap	Med_all_Act1	tap	apbb1_1_1	3	Tapping	D8_1	WT	0.0584112	Delta pixel (%)	apbb1	1	1	apbb1_1
Med_Act1_tap	Med_Act1	tap	apbb1_1_1	3	Tapping	D8_1	WT	0.0584112	Delta pixel (%)	apbb1	1	1	apbb1_1
Diff_3to5vs1_tap	Diff_3to5vs1	tap	apbb1_1_1	3	Tapping	D8_1	WT	-0.0212876333333333	Delta pixel (%)	apbb1	1	1	apbb1_1
Diff_21to30vs1_tap	Diff_21to30vs1	tap	apbb1_1_1	3	Tapping	D8_1	WT	-0.047313081	Delta pixel (%)	apbb1	1	1	apbb1_1
Med_all_Act1_tap	Med_all_Act1	tap	apbb1_1_1	3	Tapping	E1_1	WT	0.010514	Delta pixel (%)	apbb1	1	1	apbb1_1
Med_Act1_tap	Med_Act1	tap	apbb1_1_1	3	Tapping	E1_1	WT	0.010514	Delta pixel (%)	apbb1	1	1	apbb1_1
Diff_3to5vs1_tap	Diff_3to5vs1	tap	apbb1_1_1	3	Tapping	E1_1	WT	-0.00441326666666667	Delta pixel (%)	apbb1	1	1	apbb1_1
Diff_21to30vs1_tap	Diff_21to30vs1	tap	apbb1_1_1	3	Tapping	E1_1	WT	-0.010514	Delta pixel (%)	apbb1	1	1	apbb1_1
Med_all_Act1_tap	Med_all_Act1	tap	apbb1_1_1	3	Tapping	E2_1	WT	0.0716511	Delta pixel (%)	apbb1	1	1	apbb1_1
Med_Act1_tap	Med_Act1	tap	apbb1_1_1	3	Tapping	E2_1	WT	0.0716511	Delta pixel (%)	apbb1	1	1	apbb1_1
Diff_3to5vs1_tap	Diff_3to5vs1	tap	apbb1_1_1	3	Tapping	E2_1	WT	-0.0215471	Delta pixel (%)	apbb1	1	1	apbb1_1
Diff_21to30vs1_tap	Diff_21to30vs1	tap	apbb1_1_1	3	Tapping	E2_1	WT	-0.0694314744	Delta pixel (%)	apbb1	1	1	apbb1_1
Med_all_Act1_tap	Med_all_Act1	tap	apbb1_1_1	3	Tapping	E4_1	WT	0.0634735	Delta pixel (%)	apbb1	1	1	apbb1_1
Med_Act1_tap	Med_Act1	tap	apbb1_1_1	3	Tapping	E4_1	WT	0.0634735	Delta pixel (%)	apbb1	1	1	apbb1_1
Diff_3to5vs1_tap	Diff_3to5vs1	tap	apbb1_1_1	3	Tapping	E4_1	WT	-0.0414070333333333	Delta pixel (%)	apbb1	1	1	apbb1_1
Diff_21to30vs1_tap	Diff_21to30vs1	tap	apbb1_1_1	3	Tapping	E4_1	WT	-0.057866025	Delta pixel (%)	apbb1	1	1	apbb1_1
Med_all_Act1_tap	Med_all_Act1	tap	apbb1_1_1	3	Tapping	F2_1	WT	0.0969626	Delta pixel (%)	apbb1	1	1	apbb1_1
Med_Act1_tap	Med_Act1	tap	apbb1_1_1	3	Tapping	F2_1	WT	0.0969626	Delta pixel (%)	apbb1	1	1	apbb1_1
Diff_3to5vs1_tap	Diff_3to5vs1	tap	apbb1_1_1	3	Tapping	F2_1	WT	-0.0758047333333333	Delta pixel (%)	apbb1	1	1	apbb1_1
Diff_21to30vs1_tap	Diff_21to30vs1	tap	apbb1_1_1	3	Tapping	F2_1	WT	-0.083605911	Delta pixel (%)	apbb1	1	1	apbb1_1
mean_Mean_B	mean_Mean	B	apbb1_1_2	1	Activity	A1_1	HET	5.160156e-06	Delta pixel (%)	apbb1	1	2	apbb1_1
sd_Mean_B	sd_Mean	B	apbb1_1_2	1	Activity	A1_1	HET	3.61273358332322e-05	Delta pixel (%)	apbb1	1	2	apbb1_1
mean_Mean_D	mean_Mean	D	apbb1_1_2	1	Activity	A1_1	HET	0.0448743975611111	Delta pixel (%)	apbb1	1	2	apbb1_1
sd_Mean_D	sd_Mean	D	apbb1_1_2	1	Activity	A1_1	HET	0.0265713526043542	Delta pixel (%)	apbb1	1	2	apbb1_1
mean_Mean_L	mean_Mean	L	apbb1_1_2	1	Activity	A1_1	HET	0.01389375934	Delta pixel (%)	apbb1	1	2	apbb1_1
sd_Mean_L	sd_Mean	L	apbb1_1_2	1	Activity	A1_1	HET	0.0108704545127677	Delta pixel (%)	apbb1	1	2	apbb1_1
mean_Mean_B	mean_Mean	B	apbb1_1_2	1	Activity	A2_1	DEL	6.49013066666667e-06	Delta pixel (%)	apbb1	1	2	apbb1_1
sd_Mean_B	sd_Mean	B	apbb1_1_2	1	Activity	A2_1	DEL	4.8290186339945e-05	Delta pixel (%)	apbb1	1	2	apbb1_1
mean_Mean_D	mean_Mean	D	apbb1_1_2	1	Activity	A2_1	DEL	0.0499463646188889	Delta pixel (%)	apbb1	1	2	apbb1_1
sd_Mean_D	sd_Mean	D	apbb1_1_2	1	Activity	A2_1	DEL	0.029762410900955	Delta pixel (%)	apbb1	1	2	apbb1_1
mean_Mean_L	mean_Mean	L	apbb1_1_2	1	Activity	A2_1	DEL	0.008433528985	Delta pixel (%)	apbb1	1	2	apbb1_1
sd_Mean_L	sd_Mean	L	apbb1_1_2	1	Activity	A2_1	DEL	0.015995185740153	Delta pixel (%)	apbb1	1	2	apbb1_1
mean_Mean_B	mean_Mean	B	apbb1_1_2	1	Activity	A3_1	HET	0.0673909648013333	Delta pixel (%)	apbb1	1	2	apbb1_1
sd_Mean_B	sd_Mean	B	apbb1_1_2	1	Activity	A3_1	HET	0.0400511037205263	Delta pixel (%)	apbb1	1	2	apbb1_1
mean_Mean_D	mean_Mean	D	apbb1_1_2	1	Activity	A3_1	HET	0.0620266036733333	Delta pixel (%)	apbb1	1	2	apbb1_1
sd_Mean_D	sd_Mean	D	apbb1_1_2	1	Activity	A3_1	HET	0.0376892608782041	Delta pixel (%)	apbb1	1	2	apbb1_1
mean_Mean_L	mean_Mean	L	apbb1_1_2	1	Activity	A3_1	HET	0.0270506935083333	Delta pixel (%)	apbb1	1	2	apbb1_1
sd_Mean_L	sd_Mean	L	apbb1_1_2	1	Activity	A3_1	HET	0.0263332289397477	Delta pixel (%)	apbb1	1	2	apbb1_1
mean_Mean_B	mean_Mean	B	apbb1_1_2	1	Activity	A4_1	WT	0.0200722428853333	Delta pixel (%)	apbb1	1	2	apbb1_1
sd_Mean_B	sd_Mean	B	apbb1_1_2	1	Activity	A4_1	WT	0.0236269398542651	Delta pixel (%)	apbb1	1	2	apbb1_1
mean_Mean_D	mean_Mean	D	apbb1_1_2	1	Activity	A4_1	WT	0.0566922406533333	Delta pixel (%)	apbb1	1	2	apbb1_1
sd_Mean_D	sd_Mean	D	apbb1_1_2	1	Activity	A4_1	WT	0.0322023127548096	Delta pixel (%)	apbb1	1	2	apbb1_1
mean_Mean_L	mean_Mean	L	apbb1_1_2	1	Activity	A4_1	WT	0.0306358791016667	Delta pixel (%)	apbb1	1	2	apbb1_1
sd_Mean_L	sd_Mean	L	apbb1_1_2	1	Activity	A4_1	WT	0.0288496432134638	Delta pixel (%)	apbb1	1	2	apbb1_1
mean_Mean_B	mean_Mean	B	apbb1_1_2	1	Activity	A5_1	WT	0.00303487651333333	Delta pixel (%)	apbb1	1	2	apbb1_1
sd_Mean_B	sd_Mean	B	apbb1_1_2	1	Activity	A5_1	WT	0.00730814299469445	Delta pixel (%)	apbb1	1	2	apbb1_1
mean_Mean_D	mean_Mean	D	apbb1_1_2	1	Activity	A5_1	WT	0.0654647754833333	Delta pixel (%)	apbb1	1	2	apbb1_1
sd_Mean_D	sd_Mean	D	apbb1_1_2	1	Activity	A5_1	WT	0.0411194779542471	Delta pixel (%)	apbb1	1	2	apbb1_1
mean_Mean_L	mean_Mean	L	apbb1_1_2	1	Activity	A5_1	WT	0.0173895009816667	Delta pixel (%)	apbb1	1	2	apbb1_1
sd_Mean_L	sd_Mean	L	apbb1_1_2	1	Activity	A5_1	WT	0.0267566091722332	Delta pixel (%)	apbb1	1	2	apbb1_1
mean_Mean_B	mean_Mean	B	apbb1_1_2	1	Activity	A6_1	HET	0.0240799406533333	Delta pixel (%)	apbb1	1	2	apbb1_1
sd_Mean_B	sd_Mean	B	apbb1_1_2	1	Activity	A6_1	HET	0.0186438295047754	Delta pixel (%)	apbb1	1	2	apbb1_1
mean_Mean_D	mean_Mean	D	apbb1_1_2	1	Activity	A6_1	HET	0.0382355208611111	Delta pixel (%)	apbb1	1	2	apbb1_1
sd_Mean_D	sd_Mean	D	apbb1_1_2	1	Activity	A6_1	HET	0.0225968271319881	Delta pixel (%)	apbb1	1	2	apbb1_1
mean_Mean_L	mean_Mean	L	apbb1_1_2	1	Activity	A6_1	HET	0.00367487012833333	Delta pixel (%)	apbb1	1	2	apbb1_1
sd_Mean_L	sd_Mean	L	apbb1_1_2	1	Activity	A6_1	HET	0.00645748805421787	Delta pixel (%)	apbb1	1	2	apbb1_1
mean_Mean_B	mean_Mean	B	apbb1_1_2	1	Activity	A7_1	HET	5.19210666666667e-07	Delta pixel (%)	apbb1	1	2	apbb1_1
sd_Mean_B	sd_Mean	B	apbb1_1_2	1	Activity	A7_1	HET	4.0217885303465e-06	Delta pixel (%)	apbb1	1	2	apbb1_1
mean_Mean_D	mean_Mean	D	apbb1_1_2	1	Activity	A7_1	HET	0.0341887347744444	Delta pixel (%)	apbb1	1	2	apbb1_1
sd_Mean_D	sd_Mean	D	apbb1_1_2	1	Activity	A7_1	HET	0.0217175134372715	Delta pixel (%)	apbb1	1	2	apbb1_1
mean_Mean_L	mean_Mean	L	apbb1_1_2	1	Activity	A7_1	HET	0.000462747016666667	Delta pixel (%)	apbb1	1	2	apbb1_1
sd_Mean_L	sd_Mean	L	apbb1_1_2	1	Activity	A7_1	HET	0.00144041328206463	Delta pixel (%)	apbb1	1	2	apbb1_1
mean_Mean_B	mean_Mean	B	apbb1_1_2	1	Activity	A8_1	HET	0.00352915698533333	Delta pixel (%)	apbb1	1	2	apbb1_1
sd_Mean_B	sd_Mean	B	apbb1_1_2	1	Activity	A8_1	HET	0.00509269371639749	Delta pixel (%)	apbb1	1	2	apbb1_1
mean_Mean_D	mean_Mean	D	apbb1_1_2	1	Activity	A8_1	HET	0.0439708378677778	Delta pixel (%)	apbb1	1	2	apbb1_1
sd_Mean_D	sd_Mean	D	apbb1_1_2	1	Activity	A8_1	HET	0.0244192286758074	Delta pixel (%)	apbb1	1	2	apbb1_1
mean_Mean_L	mean_Mean	L	apbb1_1_2	1	Activity	A8_1	HET	0.000508177586666667	Delta pixel (%)	apbb1	1	2	apbb1_1
sd_Mean_L	sd_Mean	L	apbb1_1_2	1	Activity	A8_1	HET	0.00134711576090192	Delta pixel (%)	apbb1	1	2	apbb1_1
mean_Mean_B	mean_Mean	B	apbb1_1_2	1	Activity	B1_1	HET	0	Delta pixel (%)	apbb1	1	2	apbb1_1
sd_Mean_B	sd_Mean	B	apbb1_1_2	1	Activity	B1_1	HET	0	Delta pixel (%)	apbb1	1	2	apbb1_1
mean_Mean_D	mean_Mean	D	apbb1_1_2	1	Activity	B1_1	HET	0.0315825932466667	Delta pixel (%)	apbb1	1	2	apbb1_1
sd_Mean_D	sd_Mean	D	apbb1_1_2	1	Activity	B1_1	HET	0.0310704278630029	Delta pixel (%)	apbb1	1	2	apbb1_1
mean_Mean_L	mean_Mean	L	apbb1_1_2	1	Activity	B1_1	HET	0.000207359671666667	Delta pixel (%)	apbb1	1	2	apbb1_1
sd_Mean_L	sd_Mean	L	apbb1_1_2	1	Activity	B1_1	HET	0.00120786377391232	Delta pixel (%)	apbb1	1	2	apbb1_1
mean_Mean_B	mean_Mean	B	apbb1_1_2	1	Activity	B2_1	HET	0.0118396886066667	Delta pixel (%)	apbb1	1	2	apbb1_1
sd_Mean_B	sd_Mean	B	apbb1_1_2	1	Activity	B2_1	HET	0.0191652374133349	Delta pixel (%)	apbb1	1	2	apbb1_1
mean_Mean_D	mean_Mean	D	apbb1_1_2	1	Activity	B2_1	HET	0.0398980835433333	Delta pixel (%)	apbb1	1	2	apbb1_1
sd_Mean_D	sd_Mean	D	apbb1_1_2	1	Activity	B2_1	HET	0.0228826309114095	Delta pixel (%)	apbb1	1	2	apbb1_1
mean_Mean_L	mean_Mean	L	apbb1_1_2	1	Activity	B2_1	HET	0.0249559763566667	Delta pixel (%)	apbb1	1	2	apbb1_1
sd_Mean_L	sd_Mean	L	apbb1_1_2	1	Activity	B2_1	HET	0.0278782924706738	Delta pixel (%)	apbb1	1	2	apbb1_1
mean_Mean_B	mean_Mean	B	apbb1_1_2	1	Activity	B3_1	HET	6.49013333333333e-06	Delta pixel (%)	apbb1	1	2	apbb1_1
sd_Mean_B	sd_Mean	B	apbb1_1_2	1	Activity	B3_1	HET	5.02723566293313e-05	Delta pixel (%)	apbb1	1	2	apbb1_1
mean_Mean_D	mean_Mean	D	apbb1_1_2	1	Activity	B3_1	HET	0.0230721107733333	Delta pixel (%)	apbb1	1	2	apbb1_1
sd_Mean_D	sd_Mean	D	apbb1_1_2	1	Activity	B3_1	HET	0.0261474960214497	Delta pixel (%)	apbb1	1	2	apbb1_1
mean_Mean_L	mean_Mean	L	apbb1_1_2	1	Activity	B3_1	HET	0.000769081133333333	Delta pixel (%)	apbb1	1	2	apbb1_1
sd_Mean_L	sd_Mean	L	apbb1_1_2	1	Activity	B3_1	HET	0.00237960104646305	Delta pixel (%)	apbb1	1	2	apbb1_1
mean_Mean_B	mean_Mean	B	apbb1_1_2	1	Activity	B4_1	WT	0.000575554462666667	Delta pixel (%)	apbb1	1	2	apbb1_1
sd_Mean_B	sd_Mean	B	apbb1_1_2	1	Activity	B4_1	WT	0.00274390206894971	Delta pixel (%)	apbb1	1	2	apbb1_1
mean_Mean_D	mean_Mean	D	apbb1_1_2	1	Activity	B4_1	WT	0.0605378430377778	Delta pixel (%)	apbb1	1	2	apbb1_1
sd_Mean_D	sd_Mean	D	apbb1_1_2	1	Activity	B4_1	WT	0.035510982136822	Delta pixel (%)	apbb1	1	2	apbb1_1
mean_Mean_L	mean_Mean	L	apbb1_1_2	1	Activity	B4_1	WT	0.00197554067333333	Delta pixel (%)	apbb1	1	2	apbb1_1
sd_Mean_L	sd_Mean	L	apbb1_1_2	1	Activity	B4_1	WT	0.00406424599657085	Delta pixel (%)	apbb1	1	2	apbb1_1
mean_Mean_B	mean_Mean	B	apbb1_1_2	1	Activity	B5_1	DEL	0.0595202633813333	Delta pixel (%)	apbb1	1	2	apbb1_1
sd_Mean_B	sd_Mean	B	apbb1_1_2	1	Activity	B5_1	DEL	0.0383266686587562	Delta pixel (%)	apbb1	1	2	apbb1_1
mean_Mean_D	mean_Mean	D	apbb1_1_2	1	Activity	B5_1	DEL	0.113374984903333	Delta pixel (%)	apbb1	1	2	apbb1_1
sd_Mean_D	sd_Mean	D	apbb1_1_2	1	Activity	B5_1	DEL	0.0526912778149219	Delta pixel (%)	apbb1	1	2	apbb1_1
mean_Mean_L	mean_Mean	L	apbb1_1_2	1	Activity	B5_1	DEL	0.00933078809166667	Delta pixel (%)	apbb1	1	2	apbb1_1
sd_Mean_L	sd_Mean	L	apbb1_1_2	1	Activity	B5_1	DEL	0.0190108343251689	Delta pixel (%)	apbb1	1	2	apbb1_1
mean_Mean_B	mean_Mean	B	apbb1_1_2	1	Activity	B6_1	HET	0.001355920172	Delta pixel (%)	apbb1	1	2	apbb1_1
sd_Mean_B	sd_Mean	B	apbb1_1_2	1	Activity	B6_1	HET	0.00238120450215711	Delta pixel (%)	apbb1	1	2	apbb1_1
mean_Mean_D	mean_Mean	D	apbb1_1_2	1	Activity	B6_1	HET	0.0741427120066667	Delta pixel (%)	apbb1	1	2	apbb1_1
sd_Mean_D	sd_Mean	D	apbb1_1_2	1	Activity	B6_1	HET	0.0374121299877743	Delta pixel (%)	apbb1	1	2	apbb1_1
mean_Mean_L	mean_Mean	L	apbb1_1_2	1	Activity	B6_1	HET	0.01097526549	Delta pixel (%)	apbb1	1	2	apbb1_1
sd_Mean_L	sd_Mean	L	apbb1_1_2	1	Activity	B6_1	HET	0.0180171941823154	Delta pixel (%)	apbb1	1	2	apbb1_1
mean_Mean_B	mean_Mean	B	apbb1_1_2	1	Activity	B7_1	HET	2.07684266666667e-05	Delta pixel (%)	apbb1	1	2	apbb1_1
sd_Mean_B	sd_Mean	B	apbb1_1_2	1	Activity	B7_1	HET	0.000134934949829357	Delta pixel (%)	apbb1	1	2	apbb1_1
mean_Mean_D	mean_Mean	D	apbb1_1_2	1	Activity	B7_1	HET	0.0344325686466667	Delta pixel (%)	apbb1	1	2	apbb1_1
sd_Mean_D	sd_Mean	D	apbb1_1_2	1	Activity	B7_1	HET	0.0213816011075406	Delta pixel (%)	apbb1	1	2	apbb1_1
mean_Mean_L	mean_Mean	L	apbb1_1_2	1	Activity	B7_1	HET	0.0228232417683333	Delta pixel (%)	apbb1	1	2	apbb1_1
sd_Mean_L	sd_Mean	L	apbb1_1_2	1	Activity	B7_1	HET	0.0307207672541454	Delta pixel (%)	apbb1	1	2	apbb1_1
mean_Mean_B	mean_Mean	B	apbb1_1_2	1	Activity	B8_1	WT	2.59605066666667e-06	Delta pixel (%)	apbb1	1	2	apbb1_1
sd_Mean_B	sd_Mean	B	apbb1_1_2	1	Activity	B8_1	WT	2.01089219958213e-05	Delta pixel (%)	apbb1	1	2	apbb1_1
mean_Mean_D	mean_Mean	D	apbb1_1_2	1	Activity	B8_1	WT	0.0493103009022222	Delta pixel (%)	apbb1	1	2	apbb1_1
sd_Mean_D	sd_Mean	D	apbb1_1_2	1	Activity	B8_1	WT	0.0314552454311389	Delta pixel (%)	apbb1	1	2	apbb1_1
mean_Mean_L	mean_Mean	L	apbb1_1_2	1	Activity	B8_1	WT	0.0181009980966667	Delta pixel (%)	apbb1	1	2	apbb1_1
sd_Mean_L	sd_Mean	L	apbb1_1_2	1	Activity	B8_1	WT	0.0262379486561301	Delta pixel (%)	apbb1	1	2	apbb1_1
mean_Mean_B	mean_Mean	B	apbb1_1_2	1	Activity	C1_1	HET	0.0147405541213333	Delta pixel (%)	apbb1	1	2	apbb1_1
sd_Mean_B	sd_Mean	B	apbb1_1_2	1	Activity	C1_1	HET	0.018645202974333	Delta pixel (%)	apbb1	1	2	apbb1_1
mean_Mean_D	mean_Mean	D	apbb1_1_2	1	Activity	C1_1	HET	0.0444959107344444	Delta pixel (%)	apbb1	1	2	apbb1_1
sd_Mean_D	sd_Mean	D	apbb1_1_2	1	Activity	C1_1	HET	0.0296962316445142	Delta pixel (%)	apbb1	1	2	apbb1_1
mean_Mean_L	mean_Mean	L	apbb1_1_2	1	Activity	C1_1	HET	0.00758790744666667	Delta pixel (%)	apbb1	1	2	apbb1_1
sd_Mean_L	sd_Mean	L	apbb1_1_2	1	Activity	C1_1	HET	0.0139394995383323	Delta pixel (%)	apbb1	1	2	apbb1_1
mean_Mean_B	mean_Mean	B	apbb1_1_2	1	Activity	C2_1	HET	0.02507653878	Delta pixel (%)	apbb1	1	2	apbb1_1
sd_Mean_B	sd_Mean	B	apbb1_1_2	1	Activity	C2_1	HET	0.0227394710588268	Delta pixel (%)	apbb1	1	2	apbb1_1
mean_Mean_D	mean_Mean	D	apbb1_1_2	1	Activity	C2_1	HET	0.03856010262	Delta pixel (%)	apbb1	1	2	apbb1_1
sd_Mean_D	sd_Mean	D	apbb1_1_2	1	Activity	C2_1	HET	0.0260209934353706	Delta pixel (%)	apbb1	1	2	apbb1_1
mean_Mean_L	mean_Mean	L	apbb1_1_2	1	Activity	C2_1	HET	0.0159479850983333	Delta pixel (%)	apbb1	1	2	apbb1_1
sd_Mean_L	sd_Mean	L	apbb1_1_2	1	Activity	C2_1	HET	0.0190813400653681	Delta pixel (%)	apbb1	1	2	apbb1_1
mean_Mean_B	mean_Mean	B	apbb1_1_2	1	Activity	C3_1	WT	0.003117485332	Delta pixel (%)	apbb1	1	2	apbb1_1
sd_Mean_B	sd_Mean	B	apbb1_1_2	1	Activity	C3_1	WT	0.00510367580400664	Delta pixel (%)	apbb1	1	2	apbb1_1
mean_Mean_D	mean_Mean	D	apbb1_1_2	1	Activity	C3_1	WT	0.03964652048	Delta pixel (%)	apbb1	1	2	apbb1_1
sd_Mean_D	sd_Mean	D	apbb1_1_2	1	Activity	C3_1	WT	0.0298072653759055	Delta pixel (%)	apbb1	1	2	apbb1_1
mean_Mean_L	mean_Mean	L	apbb1_1_2	1	Activity	C3_1	WT	0.00596296827833333	Delta pixel (%)	apbb1	1	2	apbb1_1
sd_Mean_L	sd_Mean	L	apbb1_1_2	1	Activity	C3_1	WT	0.0113979800539053	Delta pixel (%)	apbb1	1	2	apbb1_1
mean_Mean_B	mean_Mean	B	apbb1_1_2	1	Activity	C4_1	WT	0.030008181924	Delta pixel (%)	apbb1	1	2	apbb1_1
sd_Mean_B	sd_Mean	B	apbb1_1_2	1	Activity	C4_1	WT	0.0303830791631775	Delta pixel (%)	apbb1	1	2	apbb1_1
mean_Mean_D	mean_Mean	D	apbb1_1_2	1	Activity	C4_1	WT	0.0541242146277778	Delta pixel (%)	apbb1	1	2	apbb1_1
sd_Mean_D	sd_Mean	D	apbb1_1_2	1	Activity	C4_1	WT	0.0270280707950486	Delta pixel (%)	apbb1	1	2	apbb1_1
mean_Mean_L	mean_Mean	L	apbb1_1_2	1	Activity	C4_1	WT	0.0403826178016667	Delta pixel (%)	apbb1	1	2	apbb1_1
sd_Mean_L	sd_Mean	L	apbb1_1_2	1	Activity	C4_1	WT	0.0350833460900377	Delta pixel (%)	apbb1	1	2	apbb1_1
mean_Mean_B	mean_Mean	B	apbb1_1_2	1	Activity	C5_1	HET	2.8359656e-05	Delta pixel (%)	apbb1	1	2	apbb1_1
sd_Mean_B	sd_Mean	B	apbb1_1_2	1	Activity	C5_1	HET	0.000200491973274013	Delta pixel (%)	apbb1	1	2	apbb1_1
mean_Mean_D	mean_Mean	D	apbb1_1_2	1	Activity	C5_1	HET	0.0576456868877778	Delta pixel (%)	apbb1	1	2	apbb1_1
sd_Mean_D	sd_Mean	D	apbb1_1_2	1	Activity	C5_1	HET	0.0335048553361177	Delta pixel (%)	apbb1	1	2	apbb1_1
mean_Mean_L	mean_Mean	L	apbb1_1_2	1	Activity	C5_1	HET	0.0101558289116667	Delta pixel (%)	apbb1	1	2	apbb1_1
sd_Mean_L	sd_Mean	L	apbb1_1_2	1	Activity	C5_1	HET	0.0145936387414388	Delta pixel (%)	apbb1	1	2	apbb1_1
mean_Mean_B	mean_Mean	B	apbb1_1_2	1	Activity	C6_1	DEL	0	Delta pixel (%)	apbb1	1	2	apbb1_1
sd_Mean_B	sd_Mean	B	apbb1_1_2	1	Activity	C6_1	DEL	0	Delta pixel (%)	apbb1	1	2	apbb1_1
mean_Mean_D	mean_Mean	D	apbb1_1_2	1	Activity	C6_1	DEL	0.04317247292	Delta pixel (%)	apbb1	1	2	apbb1_1
sd_Mean_D	sd_Mean	D	apbb1_1_2	1	Activity	C6_1	DEL	0.0282203434468389	Delta pixel (%)	apbb1	1	2	apbb1_1
mean_Mean_L	mean_Mean	L	apbb1_1_2	1	Activity	C6_1	DEL	0.00668561201833333	Delta pixel (%)	apbb1	1	2	apbb1_1
sd_Mean_L	sd_Mean	L	apbb1_1_2	1	Activity	C6_1	DEL	0.0132096481813703	Delta pixel (%)	apbb1	1	2	apbb1_1
mean_Mean_B	mean_Mean	B	apbb1_1_2	1	Activity	C7_1	HET	0.00340483272933333	Delta pixel (%)	apbb1	1	2	apbb1_1
sd_Mean_B	sd_Mean	B	apbb1_1_2	1	Activity	C7_1	HET	0.00430730422652933	Delta pixel (%)	apbb1	1	2	apbb1_1
mean_Mean_D	mean_Mean	D	apbb1_1_2	1	Activity	C7_1	HET	0.0379610579666667	Delta pixel (%)	apbb1	1	2	apbb1_1
sd_Mean_D	sd_Mean	D	apbb1_1_2	1	Activity	C7_1	HET	0.0251756719689012	Delta pixel (%)	apbb1	1	2	apbb1_1
mean_Mean_L	mean_Mean	L	apbb1_1_2	1	Activity	C7_1	HET	0.0202473205383333	Delta pixel (%)	apbb1	1	2	apbb1_1
sd_Mean_L	sd_Mean	L	apbb1_1_2	1	Activity	C7_1	HET	0.0288132788458588	Delta pixel (%)	apbb1	1	2	apbb1_1
mean_Mean_B	mean_Mean	B	apbb1_1_2	1	Activity	C8_1	HET	0	Delta pixel (%)	apbb1	1	2	apbb1_1
sd_Mean_B	sd_Mean	B	apbb1_1_2	1	Activity	C8_1	HET	0	Delta pixel (%)	apbb1	1	2	apbb1_1
mean_Mean_D	mean_Mean	D	apbb1_1_2	1	Activity	C8_1	HET	0.0586807771466667	Delta pixel (%)	apbb1	1	2	apbb1_1
sd_Mean_D	sd_Mean	D	apbb1_1_2	1	Activity	C8_1	HET	0.0415815508463171	Delta pixel (%)	apbb1	1	2	apbb1_1
mean_Mean_L	mean_Mean	L	apbb1_1_2	1	Activity	C8_1	HET	0.00206256403833333	Delta pixel (%)	apbb1	1	2	apbb1_1
sd_Mean_L	sd_Mean	L	apbb1_1_2	1	Activity	C8_1	HET	0.00541184131334152	Delta pixel (%)	apbb1	1	2	apbb1_1
mean_Mean_B	mean_Mean	B	apbb1_1_2	1	Activity	D1_1	HET	0.00979767869066666	Delta pixel (%)	apbb1	1	2	apbb1_1
sd_Mean_B	sd_Mean	B	apbb1_1_2	1	Activity	D1_1	HET	0.00609537100774505	Delta pixel (%)	apbb1	1	2	apbb1_1
mean_Mean_D	mean_Mean	D	apbb1_1_2	1	Activity	D1_1	HET	0.0346215132533333	Delta pixel (%)	apbb1	1	2	apbb1_1
sd_Mean_D	sd_Mean	D	apbb1_1_2	1	Activity	D1_1	HET	0.0197268342188414	Delta pixel (%)	apbb1	1	2	apbb1_1
mean_Mean_L	mean_Mean	L	apbb1_1_2	1	Activity	D1_1	HET	0.00108028297166667	Delta pixel (%)	apbb1	1	2	apbb1_1
sd_Mean_L	sd_Mean	L	apbb1_1_2	1	Activity	D1_1	HET	0.00267237232167659	Delta pixel (%)	apbb1	1	2	apbb1_1
mean_Mean_B	mean_Mean	B	apbb1_1_2	1	Activity	D2_1	WT	0.0261587618613333	Delta pixel (%)	apbb1	1	2	apbb1_1
sd_Mean_B	sd_Mean	B	apbb1_1_2	1	Activity	D2_1	WT	0.0272703366758944	Delta pixel (%)	apbb1	1	2	apbb1_1
mean_Mean_D	mean_Mean	D	apbb1_1_2	1	Activity	D2_1	WT	0.0583823716377778	Delta pixel (%)	apbb1	1	2	apbb1_1
sd_Mean_D	sd_Mean	D	apbb1_1_2	1	Activity	D2_1	WT	0.0349003838837048	Delta pixel (%)	apbb1	1	2	apbb1_1
mean_Mean_L	mean_Mean	L	apbb1_1_2	1	Activity	D2_1	WT	0.0192164260216667	Delta pixel (%)	apbb1	1	2	apbb1_1
sd_Mean_L	sd_Mean	L	apbb1_1_2	1	Activity	D2_1	WT	0.0288055458540224	Delta pixel (%)	apbb1	1	2	apbb1_1
mean_Mean_B	mean_Mean	B	apbb1_1_2	1	Activity	D3_1	HET	0.000627985222666666	Delta pixel (%)	apbb1	1	2	apbb1_1
sd_Mean_B	sd_Mean	B	apbb1_1_2	1	Activity	D3_1	HET	0.00224812537141508	Delta pixel (%)	apbb1	1	2	apbb1_1
mean_Mean_D	mean_Mean	D	apbb1_1_2	1	Activity	D3_1	HET	0.0644614694655556	Delta pixel (%)	apbb1	1	2	apbb1_1
sd_Mean_D	sd_Mean	D	apbb1_1_2	1	Activity	D3_1	HET	0.0364763935472071	Delta pixel (%)	apbb1	1	2	apbb1_1
mean_Mean_L	mean_Mean	L	apbb1_1_2	1	Activity	D3_1	HET	0.00692800632833333	Delta pixel (%)	apbb1	1	2	apbb1_1
sd_Mean_L	sd_Mean	L	apbb1_1_2	1	Activity	D3_1	HET	0.0167294055650215	Delta pixel (%)	apbb1	1	2	apbb1_1
mean_Mean_B	mean_Mean	B	apbb1_1_2	1	Activity	D4_1	DEL	0.0744172127266667	Delta pixel (%)	apbb1	1	2	apbb1_1
sd_Mean_B	sd_Mean	B	apbb1_1_2	1	Activity	D4_1	DEL	0.0389350006935469	Delta pixel (%)	apbb1	1	2	apbb1_1
mean_Mean_D	mean_Mean	D	apbb1_1_2	1	Activity	D4_1	DEL	0.0479628767666667	Delta pixel (%)	apbb1	1	2	apbb1_1
sd_Mean_D	sd_Mean	D	apbb1_1_2	1	Activity	D4_1	DEL	0.0250229155107266	Delta pixel (%)	apbb1	1	2	apbb1_1
mean_Mean_L	mean_Mean	L	apbb1_1_2	1	Activity	D4_1	DEL	0.00247455494	Delta pixel (%)	apbb1	1	2	apbb1_1
sd_Mean_L	sd_Mean	L	apbb1_1_2	1	Activity	D4_1	DEL	0.00663514180248987	Delta pixel (%)	apbb1	1	2	apbb1_1
mean_Mean_B	mean_Mean	B	apbb1_1_2	1	Activity	D5_1	WT	5.19210666666667e-07	Delta pixel (%)	apbb1	1	2	apbb1_1
sd_Mean_B	sd_Mean	B	apbb1_1_2	1	Activity	D5_1	WT	4.02178853034651e-06	Delta pixel (%)	apbb1	1	2	apbb1_1
mean_Mean_D	mean_Mean	D	apbb1_1_2	1	Activity	D5_1	WT	0.0397392708522222	Delta pixel (%)	apbb1	1	2	apbb1_1
sd_Mean_D	sd_Mean	D	apbb1_1_2	1	Activity	D5_1	WT	0.0246805144835772	Delta pixel (%)	apbb1	1	2	apbb1_1
mean_Mean_L	mean_Mean	L	apbb1_1_2	1	Activity	D5_1	WT	0.00306465322333333	Delta pixel (%)	apbb1	1	2	apbb1_1
sd_Mean_L	sd_Mean	L	apbb1_1_2	1	Activity	D5_1	WT	0.00563662534503888	Delta pixel (%)	apbb1	1	2	apbb1_1
mean_Mean_B	mean_Mean	B	apbb1_1_2	1	Activity	D6_1	WT	0.0150731820853333	Delta pixel (%)	apbb1	1	2	apbb1_1
sd_Mean_B	sd_Mean	B	apbb1_1_2	1	Activity	D6_1	WT	0.0219951343396965	Delta pixel (%)	apbb1	1	2	apbb1_1
mean_Mean_D	mean_Mean	D	apbb1_1_2	1	Activity	D6_1	WT	0.0375453644344444	Delta pixel (%)	apbb1	1	2	apbb1_1
sd_Mean_D	sd_Mean	D	apbb1_1_2	1	Activity	D6_1	WT	0.0231325047042807	Delta pixel (%)	apbb1	1	2	apbb1_1
mean_Mean_L	mean_Mean	L	apbb1_1_2	1	Activity	D6_1	WT	0.0119049206016667	Delta pixel (%)	apbb1	1	2	apbb1_1
sd_Mean_L	sd_Mean	L	apbb1_1_2	1	Activity	D6_1	WT	0.0226121065428287	Delta pixel (%)	apbb1	1	2	apbb1_1
mean_Mean_B	mean_Mean	B	apbb1_1_2	1	Activity	D7_1	HET	0.053971802936	Delta pixel (%)	apbb1	1	2	apbb1_1
sd_Mean_B	sd_Mean	B	apbb1_1_2	1	Activity	D7_1	HET	0.0302951125053159	Delta pixel (%)	apbb1	1	2	apbb1_1
mean_Mean_D	mean_Mean	D	apbb1_1_2	1	Activity	D7_1	HET	0.0628802965311111	Delta pixel (%)	apbb1	1	2	apbb1_1
sd_Mean_D	sd_Mean	D	apbb1_1_2	1	Activity	D7_1	HET	0.036861889549326	Delta pixel (%)	apbb1	1	2	apbb1_1
mean_Mean_L	mean_Mean	L	apbb1_1_2	1	Activity	D7_1	HET	0.049842440365	Delta pixel (%)	apbb1	1	2	apbb1_1
sd_Mean_L	sd_Mean	L	apbb1_1_2	1	Activity	D7_1	HET	0.0378503549538291	Delta pixel (%)	apbb1	1	2	apbb1_1
mean_Mean_B	mean_Mean	B	apbb1_1_2	1	Activity	D8_1	DEL	0.0342657685493333	Delta pixel (%)	apbb1	1	2	apbb1_1
sd_Mean_B	sd_Mean	B	apbb1_1_2	1	Activity	D8_1	DEL	0.0239335544352844	Delta pixel (%)	apbb1	1	2	apbb1_1
mean_Mean_D	mean_Mean	D	apbb1_1_2	1	Activity	D8_1	DEL	0.0491681517444444	Delta pixel (%)	apbb1	1	2	apbb1_1
sd_Mean_D	sd_Mean	D	apbb1_1_2	1	Activity	D8_1	DEL	0.0373380890320624	Delta pixel (%)	apbb1	1	2	apbb1_1
mean_Mean_L	mean_Mean	L	apbb1_1_2	1	Activity	D8_1	DEL	0.000953355808333334	Delta pixel (%)	apbb1	1	2	apbb1_1
sd_Mean_L	sd_Mean	L	apbb1_1_2	1	Activity	D8_1	DEL	0.00314326483144081	Delta pixel (%)	apbb1	1	2	apbb1_1
mean_Mean_B	mean_Mean	B	apbb1_1_2	1	Activity	E1_1	HET	5.60747466666667e-05	Delta pixel (%)	apbb1	1	2	apbb1_1
sd_Mean_B	sd_Mean	B	apbb1_1_2	1	Activity	E1_1	HET	0.000266258066641283	Delta pixel (%)	apbb1	1	2	apbb1_1
mean_Mean_D	mean_Mean	D	apbb1_1_2	1	Activity	E1_1	HET	0.0729425082211111	Delta pixel (%)	apbb1	1	2	apbb1_1
sd_Mean_D	sd_Mean	D	apbb1_1_2	1	Activity	E1_1	HET	0.0429645671361223	Delta pixel (%)	apbb1	1	2	apbb1_1
mean_Mean_L	mean_Mean	L	apbb1_1_2	1	Activity	E1_1	HET	0.000481567736666667	Delta pixel (%)	apbb1	1	2	apbb1_1
sd_Mean_L	sd_Mean	L	apbb1_1_2	1	Activity	E1_1	HET	0.00168822799991667	Delta pixel (%)	apbb1	1	2	apbb1_1
mean_Mean_B	mean_Mean	B	apbb1_1_2	1	Activity	E2_1	HET	7.26895333333333e-06	Delta pixel (%)	apbb1	1	2	apbb1_1
sd_Mean_B	sd_Mean	B	apbb1_1_2	1	Activity	E2_1	HET	5.63050704087178e-05	Delta pixel (%)	apbb1	1	2	apbb1_1
mean_Mean_D	mean_Mean	D	apbb1_1_2	1	Activity	E2_1	HET	0.0486136151577778	Delta pixel (%)	apbb1	1	2	apbb1_1
sd_Mean_D	sd_Mean	D	apbb1_1_2	1	Activity	E2_1	HET	0.0301291401392384	Delta pixel (%)	apbb1	1	2	apbb1_1
mean_Mean_L	mean_Mean	L	apbb1_1_2	1	Activity	E2_1	HET	0.00674908058333333	Delta pixel (%)	apbb1	1	2	apbb1_1
sd_Mean_L	sd_Mean	L	apbb1_1_2	1	Activity	E2_1	HET	0.00869331226564191	Delta pixel (%)	apbb1	1	2	apbb1_1
mean_Mean_B	mean_Mean	B	apbb1_1_2	1	Activity	E3_1	HET	0.033607592268	Delta pixel (%)	apbb1	1	2	apbb1_1
sd_Mean_B	sd_Mean	B	apbb1_1_2	1	Activity	E3_1	HET	0.0366858884893412	Delta pixel (%)	apbb1	1	2	apbb1_1
mean_Mean_D	mean_Mean	D	apbb1_1_2	1	Activity	E3_1	HET	0.0834126710655556	Delta pixel (%)	apbb1	1	2	apbb1_1
sd_Mean_D	sd_Mean	D	apbb1_1_2	1	Activity	E3_1	HET	0.0496314469553444	Delta pixel (%)	apbb1	1	2	apbb1_1
mean_Mean_L	mean_Mean	L	apbb1_1_2	1	Activity	E3_1	HET	0.0629423348783333	Delta pixel (%)	apbb1	1	2	apbb1_1
sd_Mean_L	sd_Mean	L	apbb1_1_2	1	Activity	E3_1	HET	0.0489729861407323	Delta pixel (%)	apbb1	1	2	apbb1_1
mean_Mean_B	mean_Mean	B	apbb1_1_2	1	Activity	E4_1	HET	0	Delta pixel (%)	apbb1	1	2	apbb1_1
sd_Mean_B	sd_Mean	B	apbb1_1_2	1	Activity	E4_1	HET	0	Delta pixel (%)	apbb1	1	2	apbb1_1
mean_Mean_D	mean_Mean	D	apbb1_1_2	1	Activity	E4_1	HET	0.0514329687233333	Delta pixel (%)	apbb1	1	2	apbb1_1
sd_Mean_D	sd_Mean	D	apbb1_1_2	1	Activity	E4_1	HET	0.0370618673388883	Delta pixel (%)	apbb1	1	2	apbb1_1
mean_Mean_L	mean_Mean	L	apbb1_1_2	1	Activity	E4_1	HET	0.00128731741666667	Delta pixel (%)	apbb1	1	2	apbb1_1
sd_Mean_L	sd_Mean	L	apbb1_1_2	1	Activity	E4_1	HET	0.00449665455544572	Delta pixel (%)	apbb1	1	2	apbb1_1
mean_Mean_B	mean_Mean	B	apbb1_1_2	1	Activity	E5_1	HET	0.018648504748	Delta pixel (%)	apbb1	1	2	apbb1_1
sd_Mean_B	sd_Mean	B	apbb1_1_2	1	Activity	E5_1	HET	0.0255536979132286	Delta pixel (%)	apbb1	1	2	apbb1_1
mean_Mean_D	mean_Mean	D	apbb1_1_2	1	Activity	E5_1	HET	0.0414019904122222	Delta pixel (%)	apbb1	1	2	apbb1_1
sd_Mean_D	sd_Mean	D	apbb1_1_2	1	Activity	E5_1	HET	0.0261845208845052	Delta pixel (%)	apbb1	1	2	apbb1_1
mean_Mean_L	mean_Mean	L	apbb1_1_2	1	Activity	E5_1	HET	0.022806994885	Delta pixel (%)	apbb1	1	2	apbb1_1
sd_Mean_L	sd_Mean	L	apbb1_1_2	1	Activity	E5_1	HET	0.0311607436390949	Delta pixel (%)	apbb1	1	2	apbb1_1
mean_Mean_B	mean_Mean	B	apbb1_1_2	1	Activity	E6_1	WT	0.0713796286986667	Delta pixel (%)	apbb1	1	2	apbb1_1
sd_Mean_B	sd_Mean	B	apbb1_1_2	1	Activity	E6_1	WT	0.0397116919817527	Delta pixel (%)	apbb1	1	2	apbb1_1
mean_Mean_D	mean_Mean	D	apbb1_1_2	1	Activity	E6_1	WT	0.0721381367411111	Delta pixel (%)	apbb1	1	2	apbb1_1
sd_Mean_D	sd_Mean	D	apbb1_1_2	1	Activity	E6_1	WT	0.0413949569288953	Delta pixel (%)	apbb1	1	2	apbb1_1
mean_Mean_L	mean_Mean	L	apbb1_1_2	1	Activity	E6_1	WT	0.0326675065416667	Delta pixel (%)	apbb1	1	2	apbb1_1
sd_Mean_L	sd_Mean	L	apbb1_1_2	1	Activity	E6_1	WT	0.0314173394500874	Delta pixel (%)	apbb1	1	2	apbb1_1
mean_Mean_B	mean_Mean	B	apbb1_1_2	1	Activity	E7_1	WT	0.0001290239	Delta pixel (%)	apbb1	1	2	apbb1_1
sd_Mean_B	sd_Mean	B	apbb1_1_2	1	Activity	E7_1	WT	0.000454631560404228	Delta pixel (%)	apbb1	1	2	apbb1_1
mean_Mean_D	mean_Mean	D	apbb1_1_2	1	Activity	E7_1	WT	0.0524072474388889	Delta pixel (%)	apbb1	1	2	apbb1_1
sd_Mean_D	sd_Mean	D	apbb1_1_2	1	Activity	E7_1	WT	0.0293805430887501	Delta pixel (%)	apbb1	1	2	apbb1_1
mean_Mean_L	mean_Mean	L	apbb1_1_2	1	Activity	E7_1	WT	0.00402699515666667	Delta pixel (%)	apbb1	1	2	apbb1_1
sd_Mean_L	sd_Mean	L	apbb1_1_2	1	Activity	E7_1	WT	0.00666569066257628	Delta pixel (%)	apbb1	1	2	apbb1_1
mean_Mean_B	mean_Mean	B	apbb1_1_2	1	Activity	E8_1	HET	0.056341204112	Delta pixel (%)	apbb1	1	2	apbb1_1
sd_Mean_B	sd_Mean	B	apbb1_1_2	1	Activity	E8_1	HET	0.0362204291427074	Delta pixel (%)	apbb1	1	2	apbb1_1
mean_Mean_D	mean_Mean	D	apbb1_1_2	1	Activity	E8_1	HET	0.0399979234922222	Delta pixel (%)	apbb1	1	2	apbb1_1
sd_Mean_D	sd_Mean	D	apbb1_1_2	1	Activity	E8_1	HET	0.029978626442861	Delta pixel (%)	apbb1	1	2	apbb1_1
mean_Mean_L	mean_Mean	L	apbb1_1_2	1	Activity	E8_1	HET	0.00500954468333333	Delta pixel (%)	apbb1	1	2	apbb1_1
sd_Mean_L	sd_Mean	L	apbb1_1_2	1	Activity	E8_1	HET	0.00853330301650691	Delta pixel (%)	apbb1	1	2	apbb1_1
mean_Mean_B	mean_Mean	B	apbb1_1_2	1	Activity	F1_1	HET	0.00919202719866667	Delta pixel (%)	apbb1	1	2	apbb1_1
sd_Mean_B	sd_Mean	B	apbb1_1_2	1	Activity	F1_1	HET	0.00894399540394676	Delta pixel (%)	apbb1	1	2	apbb1_1
mean_Mean_D	mean_Mean	D	apbb1_1_2	1	Activity	F1_1	HET	0.0343669947833333	Delta pixel (%)	apbb1	1	2	apbb1_1
sd_Mean_D	sd_Mean	D	apbb1_1_2	1	Activity	F1_1	HET	0.0216139402415164	Delta pixel (%)	apbb1	1	2	apbb1_1
mean_Mean_L	mean_Mean	L	apbb1_1_2	1	Activity	F1_1	HET	0.00485018991833333	Delta pixel (%)	apbb1	1	2	apbb1_1
sd_Mean_L	sd_Mean	L	apbb1_1_2	1	Activity	F1_1	HET	0.00758733498589879	Delta pixel (%)	apbb1	1	2	apbb1_1
mean_Mean_B	mean_Mean	B	apbb1_1_2	1	Activity	F2_1	HET	0.0191380723253333	Delta pixel (%)	apbb1	1	2	apbb1_1
sd_Mean_B	sd_Mean	B	apbb1_1_2	1	Activity	F2_1	HET	0.0230066330666919	Delta pixel (%)	apbb1	1	2	apbb1_1
mean_Mean_D	mean_Mean	D	apbb1_1_2	1	Activity	F2_1	HET	0.0585730429622222	Delta pixel (%)	apbb1	1	2	apbb1_1
sd_Mean_D	sd_Mean	D	apbb1_1_2	1	Activity	F2_1	HET	0.0420460917207469	Delta pixel (%)	apbb1	1	2	apbb1_1
mean_Mean_L	mean_Mean	L	apbb1_1_2	1	Activity	F2_1	HET	0.0155403275566667	Delta pixel (%)	apbb1	1	2	apbb1_1
sd_Mean_L	sd_Mean	L	apbb1_1_2	1	Activity	F2_1	HET	0.0259955138153814	Delta pixel (%)	apbb1	1	2	apbb1_1
mean_Mean_B	mean_Mean	B	apbb1_1_2	1	Activity	F3_1	DEL	0.0170223531973333	Delta pixel (%)	apbb1	1	2	apbb1_1
sd_Mean_B	sd_Mean	B	apbb1_1_2	1	Activity	F3_1	DEL	0.0211585440405495	Delta pixel (%)	apbb1	1	2	apbb1_1
mean_Mean_D	mean_Mean	D	apbb1_1_2	1	Activity	F3_1	DEL	0.0821079060755556	Delta pixel (%)	apbb1	1	2	apbb1_1
sd_Mean_D	sd_Mean	D	apbb1_1_2	1	Activity	F3_1	DEL	0.0387682730239385	Delta pixel (%)	apbb1	1	2	apbb1_1
mean_Mean_L	mean_Mean	L	apbb1_1_2	1	Activity	F3_1	DEL	0.0252986912533333	Delta pixel (%)	apbb1	1	2	apbb1_1
sd_Mean_L	sd_Mean	L	apbb1_1_2	1	Activity	F3_1	DEL	0.0305103744351073	Delta pixel (%)	apbb1	1	2	apbb1_1
mean_Mean_B	mean_Mean	B	apbb1_1_2	1	Activity	F4_1	HET	0.0274077597786667	Delta pixel (%)	apbb1	1	2	apbb1_1
sd_Mean_B	sd_Mean	B	apbb1_1_2	1	Activity	F4_1	HET	0.0230989078270922	Delta pixel (%)	apbb1	1	2	apbb1_1
mean_Mean_D	mean_Mean	D	apbb1_1_2	1	Activity	F4_1	HET	0.02817526197	Delta pixel (%)	apbb1	1	2	apbb1_1
sd_Mean_D	sd_Mean	D	apbb1_1_2	1	Activity	F4_1	HET	0.0225129220815766	Delta pixel (%)	apbb1	1	2	apbb1_1
mean_Mean_L	mean_Mean	L	apbb1_1_2	1	Activity	F4_1	HET	0.0203097246733333	Delta pixel (%)	apbb1	1	2	apbb1_1
sd_Mean_L	sd_Mean	L	apbb1_1_2	1	Activity	F4_1	HET	0.0249840601309017	Delta pixel (%)	apbb1	1	2	apbb1_1
mean_Mean_B	mean_Mean	B	apbb1_1_2	1	Activity	F5_1	DEL	0.0286981852533333	Delta pixel (%)	apbb1	1	2	apbb1_1
sd_Mean_B	sd_Mean	B	apbb1_1_2	1	Activity	F5_1	DEL	0.0316423916071212	Delta pixel (%)	apbb1	1	2	apbb1_1
mean_Mean_D	mean_Mean	D	apbb1_1_2	1	Activity	F5_1	DEL	0.0410483856877778	Delta pixel (%)	apbb1	1	2	apbb1_1
sd_Mean_D	sd_Mean	D	apbb1_1_2	1	Activity	F5_1	DEL	0.0271395407526124	Delta pixel (%)	apbb1	1	2	apbb1_1
mean_Mean_L	mean_Mean	L	apbb1_1_2	1	Activity	F5_1	DEL	0.0284962479466667	Delta pixel (%)	apbb1	1	2	apbb1_1
sd_Mean_L	sd_Mean	L	apbb1_1_2	1	Activity	F5_1	DEL	0.0299272394870405	Delta pixel (%)	apbb1	1	2	apbb1_1
mean_Mean_B	mean_Mean	B	apbb1_1_2	1	Activity	F6_1	HET	0.028673229336	Delta pixel (%)	apbb1	1	2	apbb1_1
sd_Mean_B	sd_Mean	B	apbb1_1_2	1	Activity	F6_1	HET	0.0216884685264174	Delta pixel (%)	apbb1	1	2	apbb1_1
mean_Mean_D	mean_Mean	D	apbb1_1_2	1	Activity	F6_1	HET	0.0245386695611111	Delta pixel (%)	apbb1	1	2	apbb1_1
sd_Mean_D	sd_Mean	D	apbb1_1_2	1	Activity	F6_1	HET	0.0175250303625534	Delta pixel (%)	apbb1	1	2	apbb1_1
mean_Mean_L	mean_Mean	L	apbb1_1_2	1	Activity	F6_1	HET	0.0111690196116667	Delta pixel (%)	apbb1	1	2	apbb1_1
sd_Mean_L	sd_Mean	L	apbb1_1_2	1	Activity	F6_1	HET	0.0190608197892733	Delta pixel (%)	apbb1	1	2	apbb1_1
mean_Mean_B	mean_Mean	B	apbb1_1_2	1	Activity	F7_1	WT	0.00182405891866667	Delta pixel (%)	apbb1	1	2	apbb1_1
sd_Mean_B	sd_Mean	B	apbb1_1_2	1	Activity	F7_1	WT	0.00470690361159293	Delta pixel (%)	apbb1	1	2	apbb1_1
mean_Mean_D	mean_Mean	D	apbb1_1_2	1	Activity	F7_1	WT	0.0338136319444444	Delta pixel (%)	apbb1	1	2	apbb1_1
sd_Mean_D	sd_Mean	D	apbb1_1_2	1	Activity	F7_1	WT	0.0250084522263525	Delta pixel (%)	apbb1	1	2	apbb1_1
mean_Mean_L	mean_Mean	L	apbb1_1_2	1	Activity	F7_1	WT	0.01296001678	Delta pixel (%)	apbb1	1	2	apbb1_1
sd_Mean_L	sd_Mean	L	apbb1_1_2	1	Activity	F7_1	WT	0.0154590974037157	Delta pixel (%)	apbb1	1	2	apbb1_1
mean_Mean_B	mean_Mean	B	apbb1_1_2	1	Activity	F8_1	HET	0.024272352628	Delta pixel (%)	apbb1	1	2	apbb1_1
sd_Mean_B	sd_Mean	B	apbb1_1_2	1	Activity	F8_1	HET	0.0243297860612326	Delta pixel (%)	apbb1	1	2	apbb1_1
mean_Mean_D	mean_Mean	D	apbb1_1_2	1	Activity	F8_1	HET	0.0354026625188889	Delta pixel (%)	apbb1	1	2	apbb1_1
sd_Mean_D	sd_Mean	D	apbb1_1_2	1	Activity	F8_1	HET	0.024083911234466	Delta pixel (%)	apbb1	1	2	apbb1_1
mean_Mean_L	mean_Mean	L	apbb1_1_2	1	Activity	F8_1	HET	0.00352094284166667	Delta pixel (%)	apbb1	1	2	apbb1_1
sd_Mean_L	sd_Mean	L	apbb1_1_2	1	Activity	F8_1	HET	0.0065680247034583	Delta pixel (%)	apbb1	1	2	apbb1_1
median_trans_DL	median_trans	DL	apbb1_1_2	2	Light_Dark_Transitions	A1_1	HET	-0.003919603	Delta pixel (%)	apbb1	1	2	apbb1_1
median_trans_LD	median_trans	LD	apbb1_1_2	2	Light_Dark_Transitions	A1_1	HET	0.0552332791666667	Delta pixel (%)	apbb1	1	2	apbb1_1
median_trans_DL	median_trans	DL	apbb1_1_2	2	Light_Dark_Transitions	A2_1	DEL	-0.0347508656166667	Delta pixel (%)	apbb1	1	2	apbb1_1
median_trans_LD	median_trans	LD	apbb1_1_2	2	Light_Dark_Transitions	A2_1	DEL	0.0306439328	Delta pixel (%)	apbb1	1	2	apbb1_1
median_trans_DL	median_trans	DL	apbb1_1_2	2	Light_Dark_Transitions	A3_1	HET	-0.0141130285833333	Delta pixel (%)	apbb1	1	2	apbb1_1
median_trans_LD	median_trans	LD	apbb1_1_2	2	Light_Dark_Transitions	A3_1	HET	0.03799330285	Delta pixel (%)	apbb1	1	2	apbb1_1
median_trans_DL	median_trans	DL	apbb1_1_2	2	Light_Dark_Transitions	A4_1	WT	-0.0278487253333333	Delta pixel (%)	apbb1	1	2	apbb1_1
median_trans_LD	median_trans	LD	apbb1_1_2	2	Light_Dark_Transitions	A4_1	WT	0.0366332499	Delta pixel (%)	apbb1	1	2	apbb1_1
median_trans_DL	median_trans	DL	apbb1_1_2	2	Light_Dark_Transitions	A5_1	WT	-0.0606584901833333	Delta pixel (%)	apbb1	1	2	apbb1_1
median_trans_LD	median_trans	LD	apbb1_1_2	2	Light_Dark_Transitions	A5_1	WT	0.0382299068833333	Delta pixel (%)	apbb1	1	2	apbb1_1
median_trans_DL	median_trans	DL	apbb1_1_2	2	Light_Dark_Transitions	A6_1	HET	-0.014895875	Delta pixel (%)	apbb1	1	2	apbb1_1
median_trans_LD	median_trans	LD	apbb1_1_2	2	Light_Dark_Transitions	A6_1	HET	0.0377172005833333	Delta pixel (%)	apbb1	1	2	apbb1_1
median_trans_DL	median_trans	DL	apbb1_1_2	2	Light_Dark_Transitions	A7_1	HET	-0.0301901964166667	Delta pixel (%)	apbb1	1	2	apbb1_1
median_trans_LD	median_trans	LD	apbb1_1_2	2	Light_Dark_Transitions	A7_1	HET	0.02744725275	Delta pixel (%)	apbb1	1	2	apbb1_1
median_trans_DL	median_trans	DL	apbb1_1_2	2	Light_Dark_Transitions	A8_1	HET	-0.03551032435	Delta pixel (%)	apbb1	1	2	apbb1_1
median_trans_LD	median_trans	LD	apbb1_1_2	2	Light_Dark_Transitions	A8_1	HET	0.0205516241833333	Delta pixel (%)	apbb1	1	2	apbb1_1
median_trans_DL	median_trans	DL	apbb1_1_2	2	Light_Dark_Transitions	B1_1	HET	-0.0238151028	Delta pixel (%)	apbb1	1	2	apbb1_1
median_trans_LD	median_trans	LD	apbb1_1_2	2	Light_Dark_Transitions	B1_1	HET	0.0035955389	Delta pixel (%)	apbb1	1	2	apbb1_1
median_trans_DL	median_trans	DL	apbb1_1_2	2	Light_Dark_Transitions	B2_1	HET	-0.0139216813666667	Delta pixel (%)	apbb1	1	2	apbb1_1
median_trans_LD	median_trans	LD	apbb1_1_2	2	Light_Dark_Transitions	B2_1	HET	0.0131593146666667	Delta pixel (%)	apbb1	1	2	apbb1_1
median_trans_DL	median_trans	DL	apbb1_1_2	2	Light_Dark_Transitions	B3_1	HET	-0.0252457253333333	Delta pixel (%)	apbb1	1	2	apbb1_1
median_trans_LD	median_trans	LD	apbb1_1_2	2	Light_Dark_Transitions	B3_1	HET	0.0089563855	Delta pixel (%)	apbb1	1	2	apbb1_1
median_trans_DL	median_trans	DL	apbb1_1_2	2	Light_Dark_Transitions	B4_1	WT	-0.0428055845	Delta pixel (%)	apbb1	1	2	apbb1_1
median_trans_LD	median_trans	LD	apbb1_1_2	2	Light_Dark_Transitions	B4_1	WT	0.05301972625	Delta pixel (%)	apbb1	1	2	apbb1_1
median_trans_DL	median_trans	DL	apbb1_1_2	2	Light_Dark_Transitions	B5_1	DEL	-0.0385947020333333	Delta pixel (%)	apbb1	1	2	apbb1_1
median_trans_LD	median_trans	LD	apbb1_1_2	2	Light_Dark_Transitions	B5_1	DEL	0.09833990625	Delta pixel (%)	apbb1	1	2	apbb1_1
median_trans_DL	median_trans	DL	apbb1_1_2	2	Light_Dark_Transitions	B6_1	HET	-0.05558353475	Delta pixel (%)	apbb1	1	2	apbb1_1
median_trans_LD	median_trans	LD	apbb1_1_2	2	Light_Dark_Transitions	B6_1	HET	0.0407760526166667	Delta pixel (%)	apbb1	1	2	apbb1_1
median_trans_DL	median_trans	DL	apbb1_1_2	2	Light_Dark_Transitions	B7_1	HET	-0.0120449147	Delta pixel (%)	apbb1	1	2	apbb1_1
median_trans_LD	median_trans	LD	apbb1_1_2	2	Light_Dark_Transitions	B7_1	HET	0.01512593555	Delta pixel (%)	apbb1	1	2	apbb1_1
median_trans_DL	median_trans	DL	apbb1_1_2	2	Light_Dark_Transitions	B8_1	WT	-0.0397453441	Delta pixel (%)	apbb1	1	2	apbb1_1
median_trans_LD	median_trans	LD	apbb1_1_2	2	Light_Dark_Transitions	B8_1	WT	0.01979313685	Delta pixel (%)	apbb1	1	2	apbb1_1
median_trans_DL	median_trans	DL	apbb1_1_2	2	Light_Dark_Transitions	C1_1	HET	-0.0318383730833333	Delta pixel (%)	apbb1	1	2	apbb1_1
median_trans_LD	median_trans	LD	apbb1_1_2	2	Light_Dark_Transitions	C1_1	HET	0.0351836586166667	Delta pixel (%)	apbb1	1	2	apbb1_1
median_trans_DL	median_trans	DL	apbb1_1_2	2	Light_Dark_Transitions	C2_1	HET	-0.0201829785166667	Delta pixel (%)	apbb1	1	2	apbb1_1
median_trans_LD	median_trans	LD	apbb1_1_2	2	Light_Dark_Transitions	C2_1	HET	0.0450319522833333	Delta pixel (%)	apbb1	1	2	apbb1_1
median_trans_DL	median_trans	DL	apbb1_1_2	2	Light_Dark_Transitions	C3_1	WT	-0.0400376345333333	Delta pixel (%)	apbb1	1	2	apbb1_1
median_trans_LD	median_trans	LD	apbb1_1_2	2	Light_Dark_Transitions	C3_1	WT	0.0369080822333333	Delta pixel (%)	apbb1	1	2	apbb1_1
median_trans_DL	median_trans	DL	apbb1_1_2	2	Light_Dark_Transitions	C4_1	WT	0.00472683166666667	Delta pixel (%)	apbb1	1	2	apbb1_1
median_trans_LD	median_trans	LD	apbb1_1_2	2	Light_Dark_Transitions	C4_1	WT	0.0104497041166667	Delta pixel (%)	apbb1	1	2	apbb1_1
median_trans_DL	median_trans	DL	apbb1_1_2	2	Light_Dark_Transitions	C5_1	HET	-0.0360603264166667	Delta pixel (%)	apbb1	1	2	apbb1_1
median_trans_LD	median_trans	LD	apbb1_1_2	2	Light_Dark_Transitions	C5_1	HET	0.0581872805	Delta pixel (%)	apbb1	1	2	apbb1_1
median_trans_DL	median_trans	DL	apbb1_1_2	2	Light_Dark_Transitions	C6_1	DEL	-0.0254409964666667	Delta pixel (%)	apbb1	1	2	apbb1_1
median_trans_LD	median_trans	LD	apbb1_1_2	2	Light_Dark_Transitions	C6_1	DEL	0.0480068059666667	Delta pixel (%)	apbb1	1	2	apbb1_1
median_trans_DL	median_trans	DL	apbb1_1_2	2	Light_Dark_Transitions	C7_1	HET	-0.0192255635333333	Delta pixel (%)	apbb1	1	2	apbb1_1
median_trans_LD	median_trans	LD	apbb1_1_2	2	Light_Dark_Transitions	C7_1	HET	0.0125945107166667	Delta pixel (%)	apbb1	1	2	apbb1_1
median_trans_DL	median_trans	DL	apbb1_1_2	2	Light_Dark_Transitions	C8_1	HET	-0.0399980507	Delta pixel (%)	apbb1	1	2	apbb1_1
median_trans_LD	median_trans	LD	apbb1_1_2	2	Light_Dark_Transitions	C8_1	HET	0.0516273843833333	Delta pixel (%)	apbb1	1	2	apbb1_1
median_trans_DL	median_trans	DL	apbb1_1_2	2	Light_Dark_Transitions	D1_1	HET	-0.0213531034333333	Delta pixel (%)	apbb1	1	2	apbb1_1
median_trans_LD	median_trans	LD	apbb1_1_2	2	Light_Dark_Transitions	D1_1	HET	0.0368466102	Delta pixel (%)	apbb1	1	2	apbb1_1
median_trans_DL	median_trans	DL	apbb1_1_2	2	Light_Dark_Transitions	D2_1	WT	-0.04552896865	Delta pixel (%)	apbb1	1	2	apbb1_1
median_trans_LD	median_trans	LD	apbb1_1_2	2	Light_Dark_Transitions	D2_1	WT	0.0310397064	Delta pixel (%)	apbb1	1	2	apbb1_1
median_trans_DL	median_trans	DL	apbb1_1_2	2	Light_Dark_Transitions	D3_1	HET	-0.0425709254	Delta pixel (%)	apbb1	1	2	apbb1_1
median_trans_LD	median_trans	LD	apbb1_1_2	2	Light_Dark_Transitions	D3_1	HET	0.06593156965	Delta pixel (%)	apbb1	1	2	apbb1_1
median_trans_DL	median_trans	DL	apbb1_1_2	2	Light_Dark_Transitions	D4_1	DEL	-0.04022751	Delta pixel (%)	apbb1	1	2	apbb1_1
median_trans_LD	median_trans	LD	apbb1_1_2	2	Light_Dark_Transitions	D4_1	DEL	0.0348111555833333	Delta pixel (%)	apbb1	1	2	apbb1_1
median_trans_DL	median_trans	DL	apbb1_1_2	2	Light_Dark_Transitions	D5_1	WT	-0.0282421571833333	Delta pixel (%)	apbb1	1	2	apbb1_1
median_trans_LD	median_trans	LD	apbb1_1_2	2	Light_Dark_Transitions	D5_1	WT	0.0392745493333333	Delta pixel (%)	apbb1	1	2	apbb1_1
median_trans_DL	median_trans	DL	apbb1_1_2	2	Light_Dark_Transitions	D6_1	WT	-0.01621448615	Delta pixel (%)	apbb1	1	2	apbb1_1
median_trans_LD	median_trans	LD	apbb1_1_2	2	Light_Dark_Transitions	D6_1	WT	0.0335367767	Delta pixel (%)	apbb1	1	2	apbb1_1
median_trans_DL	median_trans	DL	apbb1_1_2	2	Light_Dark_Transitions	D7_1	HET	-0.00453939581666667	Delta pixel (%)	apbb1	1	2	apbb1_1
median_trans_LD	median_trans	LD	apbb1_1_2	2	Light_Dark_Transitions	D7_1	HET	-0.00991688793333334	Delta pixel (%)	apbb1	1	2	apbb1_1
median_trans_DL	median_trans	DL	apbb1_1_2	2	Light_Dark_Transitions	D8_1	DEL	-0.0337595484	Delta pixel (%)	apbb1	1	2	apbb1_1
median_trans_LD	median_trans	LD	apbb1_1_2	2	Light_Dark_Transitions	D8_1	DEL	0.0550147645166667	Delta pixel (%)	apbb1	1	2	apbb1_1
median_trans_DL	median_trans	DL	apbb1_1_2	2	Light_Dark_Transitions	E1_1	HET	-0.0552150359333333	Delta pixel (%)	apbb1	1	2	apbb1_1
median_trans_LD	median_trans	LD	apbb1_1_2	2	Light_Dark_Transitions	E1_1	HET	0.0490971413	Delta pixel (%)	apbb1	1	2	apbb1_1
median_trans_DL	median_trans	DL	apbb1_1_2	2	Light_Dark_Transitions	E2_1	HET	-0.0398881437833333	Delta pixel (%)	apbb1	1	2	apbb1_1
median_trans_LD	median_trans	LD	apbb1_1_2	2	Light_Dark_Transitions	E2_1	HET	0.0367254852333333	Delta pixel (%)	apbb1	1	2	apbb1_1
median_trans_DL	median_trans	DL	apbb1_1_2	2	Light_Dark_Transitions	E3_1	HET	-0.0286636844	Delta pixel (%)	apbb1	1	2	apbb1_1
median_trans_LD	median_trans	LD	apbb1_1_2	2	Light_Dark_Transitions	E3_1	HET	0.00218201726666667	Delta pixel (%)	apbb1	1	2	apbb1_1
median_trans_DL	median_trans	DL	apbb1_1_2	2	Light_Dark_Transitions	E4_1	HET	-0.0360671532166667	Delta pixel (%)	apbb1	1	2	apbb1_1
median_trans_LD	median_trans	LD	apbb1_1_2	2	Light_Dark_Transitions	E4_1	HET	0.0366870558333333	Delta pixel (%)	apbb1	1	2	apbb1_1
median_trans_DL	median_trans	DL	apbb1_1_2	2	Light_Dark_Transitions	E5_1	HET	-0.00187709376666666	Delta pixel (%)	apbb1	1	2	apbb1_1
median_trans_LD	median_trans	LD	apbb1_1_2	2	Light_Dark_Transitions	E5_1	HET	0.0272915983	Delta pixel (%)	apbb1	1	2	apbb1_1
median_trans_DL	median_trans	DL	apbb1_1_2	2	Light_Dark_Transitions	E6_1	WT	-0.0243482925833333	Delta pixel (%)	apbb1	1	2	apbb1_1
median_trans_LD	median_trans	LD	apbb1_1_2	2	Light_Dark_Transitions	E6_1	WT	0.0240755590166667	Delta pixel (%)	apbb1	1	2	apbb1_1
median_trans_DL	median_trans	DL	apbb1_1_2	2	Light_Dark_Transitions	E7_1	WT	-0.04853592845	Delta pixel (%)	apbb1	1	2	apbb1_1
median_trans_LD	median_trans	LD	apbb1_1_2	2	Light_Dark_Transitions	E7_1	WT	0.0562625675	Delta pixel (%)	apbb1	1	2	apbb1_1
median_trans_DL	median_trans	DL	apbb1_1_2	2	Light_Dark_Transitions	E8_1	HET	-0.01481966985	Delta pixel (%)	apbb1	1	2	apbb1_1
median_trans_LD	median_trans	LD	apbb1_1_2	2	Light_Dark_Transitions	E8_1	HET	0.0299265864666667	Delta pixel (%)	apbb1	1	2	apbb1_1
median_trans_DL	median_trans	DL	apbb1_1_2	2	Light_Dark_Transitions	F1_1	HET	-0.0344316299333333	Delta pixel (%)	apbb1	1	2	apbb1_1
median_trans_LD	median_trans	LD	apbb1_1_2	2	Light_Dark_Transitions	F1_1	HET	0.044266057	Delta pixel (%)	apbb1	1	2	apbb1_1
median_trans_DL	median_trans	DL	apbb1_1_2	2	Light_Dark_Transitions	F2_1	HET	-0.0222713708666667	Delta pixel (%)	apbb1	1	2	apbb1_1
median_trans_LD	median_trans	LD	apbb1_1_2	2	Light_Dark_Transitions	F2_1	HET	0.0466393014333333	Delta pixel (%)	apbb1	1	2	apbb1_1
median_trans_DL	median_trans	DL	apbb1_1_2	2	Light_Dark_Transitions	F3_1	DEL	-0.0556328580833333	Delta pixel (%)	apbb1	1	2	apbb1_1
median_trans_LD	median_trans	LD	apbb1_1_2	2	Light_Dark_Transitions	F3_1	DEL	0.0504225000833333	Delta pixel (%)	apbb1	1	2	apbb1_1
median_trans_DL	median_trans	DL	apbb1_1_2	2	Light_Dark_Transitions	F4_1	HET	0.00713880868333333	Delta pixel (%)	apbb1	1	2	apbb1_1
median_trans_LD	median_trans	LD	apbb1_1_2	2	Light_Dark_Transitions	F4_1	HET	0.0200950944333333	Delta pixel (%)	apbb1	1	2	apbb1_1
median_trans_DL	median_trans	DL	apbb1_1_2	2	Light_Dark_Transitions	F5_1	DEL	-0.008304129	Delta pixel (%)	apbb1	1	2	apbb1_1
median_trans_LD	median_trans	LD	apbb1_1_2	2	Light_Dark_Transitions	F5_1	DEL	0.00696870105	Delta pixel (%)	apbb1	1	2	apbb1_1
median_trans_DL	median_trans	DL	apbb1_1_2	2	Light_Dark_Transitions	F6_1	HET	-0.00993181038333334	Delta pixel (%)	apbb1	1	2	apbb1_1
median_trans_LD	median_trans	LD	apbb1_1_2	2	Light_Dark_Transitions	F6_1	HET	0.0163333097833333	Delta pixel (%)	apbb1	1	2	apbb1_1
median_trans_DL	median_trans	DL	apbb1_1_2	2	Light_Dark_Transitions	F7_1	WT	-0.0115594880666667	Delta pixel (%)	apbb1	1	2	apbb1_1
median_trans_LD	median_trans	LD	apbb1_1_2	2	Light_Dark_Transitions	F7_1	WT	-0.0169605608666667	Delta pixel (%)	apbb1	1	2	apbb1_1
median_trans_DL	median_trans	DL	apbb1_1_2	2	Light_Dark_Transitions	F8_1	HET	-0.01881647015	Delta pixel (%)	apbb1	1	2	apbb1_1
median_trans_LD	median_trans	LD	apbb1_1_2	2	Light_Dark_Transitions	F8_1	HET	0.0383800283833333	Delta pixel (%)	apbb1	1	2	apbb1_1
Med_all_Act1_tap	Med_all_Act1	tap	apbb1_1_2	3	Tapping	A2_1	DEL	0.0961838	Delta pixel (%)	apbb1	1	2	apbb1_1
Med_Act1_tap	Med_Act1	tap	apbb1_1_2	3	Tapping	A2_1	DEL	0.0961838	Delta pixel (%)	apbb1	1	2	apbb1_1
Diff_3to5vs1_tap	Diff_3to5vs1	tap	apbb1_1_2	3	Tapping	A2_1	DEL	-0.0629543333333333	Delta pixel (%)	apbb1	1	2	apbb1_1
Diff_21to30vs1_tap	Diff_21to30vs1	tap	apbb1_1_2	3	Tapping	A2_1	DEL	-0.0961838	Delta pixel (%)	apbb1	1	2	apbb1_1
Med_all_Act1_tap	Med_all_Act1	tap	apbb1_1_2	3	Tapping	B5_1	DEL	0.078271	Delta pixel (%)	apbb1	1	2	apbb1_1
Med_Act1_tap	Med_Act1	tap	apbb1_1_2	3	Tapping	B5_1	DEL	0.078271	Delta pixel (%)	apbb1	1	2	apbb1_1
Diff_3to5vs1_tap	Diff_3to5vs1	tap	apbb1_1_2	3	Tapping	B5_1	DEL	0.0549063333333334	Delta pixel (%)	apbb1	1	2	apbb1_1
Diff_21to30vs1_tap	Diff_21to30vs1	tap	apbb1_1_2	3	Tapping	B5_1	DEL	-0.069859789	Delta pixel (%)	apbb1	1	2	apbb1_1
Med_all_Act1_tap	Med_all_Act1	tap	apbb1_1_2	3	Tapping	C6_1	DEL	0.0872274	Delta pixel (%)	apbb1	1	2	apbb1_1
Med_Act1_tap	Med_Act1	tap	apbb1_1_2	3	Tapping	C6_1	DEL	0.0872274	Delta pixel (%)	apbb1	1	2	apbb1_1
Diff_3to5vs1_tap	Diff_3to5vs1	tap	apbb1_1_2	3	Tapping	C6_1	DEL	-0.0177829333333333	Delta pixel (%)	apbb1	1	2	apbb1_1
Diff_21to30vs1_tap	Diff_21to30vs1	tap	apbb1_1_2	3	Tapping	C6_1	DEL	-0.087032696	Delta pixel (%)	apbb1	1	2	apbb1_1
Med_all_Act1_tap	Med_all_Act1	tap	apbb1_1_2	3	Tapping	D4_1	DEL	0.117601	Delta pixel (%)	apbb1	1	2	apbb1_1
Med_Act1_tap	Med_Act1	tap	apbb1_1_2	3	Tapping	D4_1	DEL	0.117601	Delta pixel (%)	apbb1	1	2	apbb1_1
Diff_3to5vs1_tap	Diff_3to5vs1	tap	apbb1_1_2	3	Tapping	D4_1	DEL	-0.0372532	Delta pixel (%)	apbb1	1	2	apbb1_1
Diff_21to30vs1_tap	Diff_21to30vs1	tap	apbb1_1_2	3	Tapping	D4_1	DEL	-0.1154592592	Delta pixel (%)	apbb1	1	2	apbb1_1
Med_all_Act1_tap	Med_all_Act1	tap	apbb1_1_2	3	Tapping	D8_1	DEL	0.00116822	Delta pixel (%)	apbb1	1	2	apbb1_1
Med_Act1_tap	Med_Act1	tap	apbb1_1_2	3	Tapping	D8_1	DEL	0.00116822	Delta pixel (%)	apbb1	1	2	apbb1_1
Diff_3to5vs1_tap	Diff_3to5vs1	tap	apbb1_1_2	3	Tapping	D8_1	DEL	-0.00116822	Delta pixel (%)	apbb1	1	2	apbb1_1
Diff_21to30vs1_tap	Diff_21to30vs1	tap	apbb1_1_2	3	Tapping	D8_1	DEL	0.017250774	Delta pixel (%)	apbb1	1	2	apbb1_1
Med_all_Act1_tap	Med_all_Act1	tap	apbb1_1_2	3	Tapping	F3_1	DEL	0.100078	Delta pixel (%)	apbb1	1	2	apbb1_1
Med_Act1_tap	Med_Act1	tap	apbb1_1_2	3	Tapping	F3_1	DEL	0.100078	Delta pixel (%)	apbb1	1	2	apbb1_1
Diff_3to5vs1_tap	Diff_3to5vs1	tap	apbb1_1_2	3	Tapping	F3_1	DEL	-0.0760644833333333	Delta pixel (%)	apbb1	1	2	apbb1_1
Diff_21to30vs1_tap	Diff_21to30vs1	tap	apbb1_1_2	3	Tapping	F3_1	DEL	-0.095599806	Delta pixel (%)	apbb1	1	2	apbb1_1
Med_all_Act1_tap	Med_all_Act1	tap	apbb1_1_2	3	Tapping	F5_1	DEL	0.114875	Delta pixel (%)	apbb1	1	2	apbb1_1
Med_Act1_tap	Med_Act1	tap	apbb1_1_2	3	Tapping	F5_1	DEL	0.114875	Delta pixel (%)	apbb1	1	2	apbb1_1
Diff_3to5vs1_tap	Diff_3to5vs1	tap	apbb1_1_2	3	Tapping	F5_1	DEL	-0.0651605666666667	Delta pixel (%)	apbb1	1	2	apbb1_1
Diff_21to30vs1_tap	Diff_21to30vs1	tap	apbb1_1_2	3	Tapping	F5_1	DEL	-0.108332946	Delta pixel (%)	apbb1	1	2	apbb1_1
Med_all_Act1_tap	Med_all_Act1	tap	apbb1_1_2	3	Tapping	A1_1	HET	0.174542	Delta pixel (%)	apbb1	1	2	apbb1_1
Med_Act1_tap	Med_Act1	tap	apbb1_1_2	3	Tapping	A1_1	HET	0.174542	Delta pixel (%)	apbb1	1	2	apbb1_1
Diff_3to5vs1_tap	Diff_3to5vs1	tap	apbb1_1_2	3	Tapping	A1_1	HET	-0.141000966666667	Delta pixel (%)	apbb1	1	2	apbb1_1
Diff_21to30vs1_tap	Diff_21to30vs1	tap	apbb1_1_2	3	Tapping	A1_1	HET	-0.174542	Delta pixel (%)	apbb1	1	2	apbb1_1
Med_all_Act1_tap	Med_all_Act1	tap	apbb1_1_2	3	Tapping	A3_1	HET	0.109424	Delta pixel (%)	apbb1	1	2	apbb1_1
Med_Act1_tap	Med_Act1	tap	apbb1_1_2	3	Tapping	A3_1	HET	0.109424	Delta pixel (%)	apbb1	1	2	apbb1_1
Diff_3to5vs1_tap	Diff_3to5vs1	tap	apbb1_1_2	3	Tapping	A3_1	HET	-0.0723004333333333	Delta pixel (%)	apbb1	1	2	apbb1_1
Diff_21to30vs1_tap	Diff_21to30vs1	tap	apbb1_1_2	3	Tapping	A3_1	HET	-0.07827135	Delta pixel (%)	apbb1	1	2	apbb1_1
Med_all_Act1_tap	Med_all_Act1	tap	apbb1_1_2	3	Tapping	A6_1	HET	0.00272586	Delta pixel (%)	apbb1	1	2	apbb1_1
Med_Act1_tap	Med_Act1	tap	apbb1_1_2	3	Tapping	A6_1	HET	0.00272586	Delta pixel (%)	apbb1	1	2	apbb1_1
Diff_3to5vs1_tap	Diff_3to5vs1	tap	apbb1_1_2	3	Tapping	A6_1	HET	0.01103325	Delta pixel (%)	apbb1	1	2	apbb1_1
Diff_21to30vs1_tap	Diff_21to30vs1	tap	apbb1_1_2	3	Tapping	A6_1	HET	-0.00272586	Delta pixel (%)	apbb1	1	2	apbb1_1
Med_all_Act1_tap	Med_all_Act1	tap	apbb1_1_2	3	Tapping	A7_1	HET	0.140576	Delta pixel (%)	apbb1	1	2	apbb1_1
Med_Act1_tap	Med_Act1	tap	apbb1_1_2	3	Tapping	A7_1	HET	0.140576	Delta pixel (%)	apbb1	1	2	apbb1_1
Diff_3to5vs1_tap	Diff_3to5vs1	tap	apbb1_1_2	3	Tapping	A7_1	HET	-0.140576	Delta pixel (%)	apbb1	1	2	apbb1_1
Diff_21to30vs1_tap	Diff_21to30vs1	tap	apbb1_1_2	3	Tapping	A7_1	HET	-0.13862896	Delta pixel (%)	apbb1	1	2	apbb1_1
Med_all_Act1_tap	Med_all_Act1	tap	apbb1_1_2	3	Tapping	A8_1	HET	0	Delta pixel (%)	apbb1	1	2	apbb1_1
Med_Act1_tap	Med_Act1	tap	apbb1_1_2	3	Tapping	A8_1	HET		Delta pixel (%)	apbb1	1	2	apbb1_1
Diff_3to5vs1_tap	Diff_3to5vs1	tap	apbb1_1_2	3	Tapping	A8_1	HET		Delta pixel (%)	apbb1	1	2	apbb1_1
Diff_21to30vs1_tap	Diff_21to30vs1	tap	apbb1_1_2	3	Tapping	A8_1	HET		Delta pixel (%)	apbb1	1	2	apbb1_1
Med_all_Act1_tap	Med_all_Act1	tap	apbb1_1_2	3	Tapping	B1_1	HET	0	Delta pixel (%)	apbb1	1	2	apbb1_1
Med_Act1_tap	Med_Act1	tap	apbb1_1_2	3	Tapping	B1_1	HET		Delta pixel (%)	apbb1	1	2	apbb1_1
Diff_3to5vs1_tap	Diff_3to5vs1	tap	apbb1_1_2	3	Tapping	B1_1	HET		Delta pixel (%)	apbb1	1	2	apbb1_1
Diff_21to30vs1_tap	Diff_21to30vs1	tap	apbb1_1_2	3	Tapping	B1_1	HET		Delta pixel (%)	apbb1	1	2	apbb1_1
Med_all_Act1_tap	Med_all_Act1	tap	apbb1_1_2	3	Tapping	B2_1	HET	0.142523	Delta pixel (%)	apbb1	1	2	apbb1_1
Med_Act1_tap	Med_Act1	tap	apbb1_1_2	3	Tapping	B2_1	HET	0.142523	Delta pixel (%)	apbb1	1	2	apbb1_1
Diff_3to5vs1_tap	Diff_3to5vs1	tap	apbb1_1_2	3	Tapping	B2_1	HET	-0.0549061	Delta pixel (%)	apbb1	1	2	apbb1_1
Diff_21to30vs1_tap	Diff_21to30vs1	tap	apbb1_1_2	3	Tapping	B2_1	HET	-0.11242176	Delta pixel (%)	apbb1	1	2	apbb1_1
Med_all_Act1_tap	Med_all_Act1	tap	apbb1_1_2	3	Tapping	B3_1	HET	0	Delta pixel (%)	apbb1	1	2	apbb1_1
Med_Act1_tap	Med_Act1	tap	apbb1_1_2	3	Tapping	B3_1	HET		Delta pixel (%)	apbb1	1	2	apbb1_1
Diff_3to5vs1_tap	Diff_3to5vs1	tap	apbb1_1_2	3	Tapping	B3_1	HET		Delta pixel (%)	apbb1	1	2	apbb1_1
Diff_21to30vs1_tap	Diff_21to30vs1	tap	apbb1_1_2	3	Tapping	B3_1	HET		Delta pixel (%)	apbb1	1	2	apbb1_1
Med_all_Act1_tap	Med_all_Act1	tap	apbb1_1_2	3	Tapping	B6_1	HET	0.0334891	Delta pixel (%)	apbb1	1	2	apbb1_1
Med_Act1_tap	Med_Act1	tap	apbb1_1_2	3	Tapping	B6_1	HET	0.0334891	Delta pixel (%)	apbb1	1	2	apbb1_1
Diff_3to5vs1_tap	Diff_3to5vs1	tap	apbb1_1_2	3	Tapping	B6_1	HET	0.0229750666666667	Delta pixel (%)	apbb1	1	2	apbb1_1
Diff_21to30vs1_tap	Diff_21to30vs1	tap	apbb1_1_2	3	Tapping	B6_1	HET	-0.0185358324	Delta pixel (%)	apbb1	1	2	apbb1_1
Med_all_Act1_tap	Med_all_Act1	tap	apbb1_1_2	3	Tapping	B7_1	HET	0.163551	Delta pixel (%)	apbb1	1	2	apbb1_1
Med_Act1_tap	Med_Act1	tap	apbb1_1_2	3	Tapping	B7_1	HET	0.163551	Delta pixel (%)	apbb1	1	2	apbb1_1
Diff_3to5vs1_tap	Diff_3to5vs1	tap	apbb1_1_2	3	Tapping	B7_1	HET	-0.1138366	Delta pixel (%)	apbb1	1	2	apbb1_1
Diff_21to30vs1_tap	Diff_21to30vs1	tap	apbb1_1_2	3	Tapping	B7_1	HET	-0.157437291	Delta pixel (%)	apbb1	1	2	apbb1_1
Med_all_Act1_tap	Med_all_Act1	tap	apbb1_1_2	3	Tapping	C1_1	HET	0.106308	Delta pixel (%)	apbb1	1	2	apbb1_1
Med_Act1_tap	Med_Act1	tap	apbb1_1_2	3	Tapping	C1_1	HET	0.106308	Delta pixel (%)	apbb1	1	2	apbb1_1
Diff_3to5vs1_tap	Diff_3to5vs1	tap	apbb1_1_2	3	Tapping	C1_1	HET	-0.0569829666666667	Delta pixel (%)	apbb1	1	2	apbb1_1
Diff_21to30vs1_tap	Diff_21to30vs1	tap	apbb1_1_2	3	Tapping	C1_1	HET	-0.1062690592	Delta pixel (%)	apbb1	1	2	apbb1_1
Med_all_Act1_tap	Med_all_Act1	tap	apbb1_1_2	3	Tapping	C2_1	HET	0.102804	Delta pixel (%)	apbb1	1	2	apbb1_1
Med_Act1_tap	Med_Act1	tap	apbb1_1_2	3	Tapping	C2_1	HET	0.102804	Delta pixel (%)	apbb1	1	2	apbb1_1
Diff_3to5vs1_tap	Diff_3to5vs1	tap	apbb1_1_2	3	Tapping	C2_1	HET	-0.0713917333333334	Delta pixel (%)	apbb1	1	2	apbb1_1
Diff_21to30vs1_tap	Diff_21to30vs1	tap	apbb1_1_2	3	Tapping	C2_1	HET	-0.0957557142	Delta pixel (%)	apbb1	1	2	apbb1_1
Med_all_Act1_tap	Med_all_Act1	tap	apbb1_1_2	3	Tapping	C5_1	HET	0.0303738	Delta pixel (%)	apbb1	1	2	apbb1_1
Med_Act1_tap	Med_Act1	tap	apbb1_1_2	3	Tapping	C5_1	HET	0.0303738	Delta pixel (%)	apbb1	1	2	apbb1_1
Diff_3to5vs1_tap	Diff_3to5vs1	tap	apbb1_1_2	3	Tapping	C5_1	HET	0.0681464666666667	Delta pixel (%)	apbb1	1	2	apbb1_1
Diff_21to30vs1_tap	Diff_21to30vs1	tap	apbb1_1_2	3	Tapping	C5_1	HET	0.0473521	Delta pixel (%)	apbb1	1	2	apbb1_1
Med_all_Act1_tap	Med_all_Act1	tap	apbb1_1_2	3	Tapping	C7_1	HET	0.109424	Delta pixel (%)	apbb1	1	2	apbb1_1
Med_Act1_tap	Med_Act1	tap	apbb1_1_2	3	Tapping	C7_1	HET	0.109424	Delta pixel (%)	apbb1	1	2	apbb1_1
Diff_3to5vs1_tap	Diff_3to5vs1	tap	apbb1_1_2	3	Tapping	C7_1	HET	-0.0690554	Delta pixel (%)	apbb1	1	2	apbb1_1
Diff_21to30vs1_tap	Diff_21to30vs1	tap	apbb1_1_2	3	Tapping	C7_1	HET	-0.103699695	Delta pixel (%)	apbb1	1	2	apbb1_1
Med_all_Act1_tap	Med_all_Act1	tap	apbb1_1_2	3	Tapping	C8_1	HET	0	Delta pixel (%)	apbb1	1	2	apbb1_1
Med_Act1_tap	Med_Act1	tap	apbb1_1_2	3	Tapping	C8_1	HET		Delta pixel (%)	apbb1	1	2	apbb1_1
Diff_3to5vs1_tap	Diff_3to5vs1	tap	apbb1_1_2	3	Tapping	C8_1	HET		Delta pixel (%)	apbb1	1	2	apbb1_1
Diff_21to30vs1_tap	Diff_21to30vs1	tap	apbb1_1_2	3	Tapping	C8_1	HET		Delta pixel (%)	apbb1	1	2	apbb1_1
Med_all_Act1_tap	Med_all_Act1	tap	apbb1_1_2	3	Tapping	D1_1	HET	0.0046729	Delta pixel (%)	apbb1	1	2	apbb1_1
Med_Act1_tap	Med_Act1	tap	apbb1_1_2	3	Tapping	D1_1	HET	0.0046729	Delta pixel (%)	apbb1	1	2	apbb1_1
Diff_3to5vs1_tap	Diff_3to5vs1	tap	apbb1_1_2	3	Tapping	D1_1	HET	0.0055815	Delta pixel (%)	apbb1	1	2	apbb1_1
Diff_21to30vs1_tap	Diff_21to30vs1	tap	apbb1_1_2	3	Tapping	D1_1	HET	0.012149527	Delta pixel (%)	apbb1	1	2	apbb1_1
Med_all_Act1_tap	Med_all_Act1	tap	apbb1_1_2	3	Tapping	D3_1	HET	0	Delta pixel (%)	apbb1	1	2	apbb1_1
Med_Act1_tap	Med_Act1	tap	apbb1_1_2	3	Tapping	D3_1	HET		Delta pixel (%)	apbb1	1	2	apbb1_1
Diff_3to5vs1_tap	Diff_3to5vs1	tap	apbb1_1_2	3	Tapping	D3_1	HET		Delta pixel (%)	apbb1	1	2	apbb1_1
Diff_21to30vs1_tap	Diff_21to30vs1	tap	apbb1_1_2	3	Tapping	D3_1	HET		Delta pixel (%)	apbb1	1	2	apbb1_1
Med_all_Act1_tap	Med_all_Act1	tap	apbb1_1_2	3	Tapping	D7_1	HET	0.127726	Delta pixel (%)	apbb1	1	2	apbb1_1
Med_Act1_tap	Med_Act1	tap	apbb1_1_2	3	Tapping	D7_1	HET	0.127726	Delta pixel (%)	apbb1	1	2	apbb1_1
Diff_3to5vs1_tap	Diff_3to5vs1	tap	apbb1_1_2	3	Tapping	D7_1	HET	-0.11526496	Delta pixel (%)	apbb1	1	2	apbb1_1
Diff_21to30vs1_tap	Diff_21to30vs1	tap	apbb1_1_2	3	Tapping	D7_1	HET	-0.104049972	Delta pixel (%)	apbb1	1	2	apbb1_1
Med_all_Act1_tap	Med_all_Act1	tap	apbb1_1_2	3	Tapping	E1_1	HET	0.0397196	Delta pixel (%)	apbb1	1	2	apbb1_1
Med_Act1_tap	Med_Act1	tap	apbb1_1_2	3	Tapping	E1_1	HET	0.0397196	Delta pixel (%)	apbb1	1	2	apbb1_1
Diff_3to5vs1_tap	Diff_3to5vs1	tap	apbb1_1_2	3	Tapping	E1_1	HET	-0.0397196	Delta pixel (%)	apbb1	1	2	apbb1_1
Diff_21to30vs1_tap	Diff_21to30vs1	tap	apbb1_1_2	3	Tapping	E1_1	HET	-0.0397196	Delta pixel (%)	apbb1	1	2	apbb1_1
Med_all_Act1_tap	Med_all_Act1	tap	apbb1_1_2	3	Tapping	E2_1	HET	0.116044	Delta pixel (%)	apbb1	1	2	apbb1_1
Med_Act1_tap	Med_Act1	tap	apbb1_1_2	3	Tapping	E2_1	HET	0.116044	Delta pixel (%)	apbb1	1	2	apbb1_1
Diff_3to5vs1_tap	Diff_3to5vs1	tap	apbb1_1_2	3	Tapping	E2_1	HET	-0.07243029	Delta pixel (%)	apbb1	1	2	apbb1_1
Diff_21to30vs1_tap	Diff_21to30vs1	tap	apbb1_1_2	3	Tapping	E2_1	HET	-0.08567018	Delta pixel (%)	apbb1	1	2	apbb1_1
Med_all_Act1_tap	Med_all_Act1	tap	apbb1_1_2	3	Tapping	E3_1	HET	0	Delta pixel (%)	apbb1	1	2	apbb1_1
Med_Act1_tap	Med_Act1	tap	apbb1_1_2	3	Tapping	E3_1	HET	0	Delta pixel (%)	apbb1	1	2	apbb1_1
Diff_3to5vs1_tap	Diff_3to5vs1	tap	apbb1_1_2	3	Tapping	E3_1	HET	0.0048027	Delta pixel (%)	apbb1	1	2	apbb1_1
Diff_21to30vs1_tap	Diff_21to30vs1	tap	apbb1_1_2	3	Tapping	E3_1	HET	0.01238318	Delta pixel (%)	apbb1	1	2	apbb1_1
Med_all_Act1_tap	Med_all_Act1	tap	apbb1_1_2	3	Tapping	E4_1	HET	0	Delta pixel (%)	apbb1	1	2	apbb1_1
Med_Act1_tap	Med_Act1	tap	apbb1_1_2	3	Tapping	E4_1	HET	0	Delta pixel (%)	apbb1	1	2	apbb1_1
Diff_3to5vs1_tap	Diff_3to5vs1	tap	apbb1_1_2	3	Tapping	E4_1	HET	0.000778816666666667	Delta pixel (%)	apbb1	1	2	apbb1_1
Diff_21to30vs1_tap	Diff_21to30vs1	tap	apbb1_1_2	3	Tapping	E4_1	HET	0	Delta pixel (%)	apbb1	1	2	apbb1_1
Med_all_Act1_tap	Med_all_Act1	tap	apbb1_1_2	3	Tapping	E5_1	HET	0.103193	Delta pixel (%)	apbb1	1	2	apbb1_1
Med_Act1_tap	Med_Act1	tap	apbb1_1_2	3	Tapping	E5_1	HET	0.103193	Delta pixel (%)	apbb1	1	2	apbb1_1
Diff_3to5vs1_tap	Diff_3to5vs1	tap	apbb1_1_2	3	Tapping	E5_1	HET	-0.0578918666666667	Delta pixel (%)	apbb1	1	2	apbb1_1
Diff_21to30vs1_tap	Diff_21to30vs1	tap	apbb1_1_2	3	Tapping	E5_1	HET	-0.0894468934	Delta pixel (%)	apbb1	1	2	apbb1_1
Med_all_Act1_tap	Med_all_Act1	tap	apbb1_1_2	3	Tapping	E8_1	HET	0.0915109	Delta pixel (%)	apbb1	1	2	apbb1_1
Med_Act1_tap	Med_Act1	tap	apbb1_1_2	3	Tapping	E8_1	HET	0.0915109	Delta pixel (%)	apbb1	1	2	apbb1_1
Diff_3to5vs1_tap	Diff_3to5vs1	tap	apbb1_1_2	3	Tapping	E8_1	HET	-0.0760643866666667	Delta pixel (%)	apbb1	1	2	apbb1_1
Diff_21to30vs1_tap	Diff_21to30vs1	tap	apbb1_1_2	3	Tapping	E8_1	HET	-0.079945489	Delta pixel (%)	apbb1	1	2	apbb1_1
Med_all_Act1_tap	Med_all_Act1	tap	apbb1_1_2	3	Tapping	F1_1	HET	0.0650312	Delta pixel (%)	apbb1	1	2	apbb1_1
Med_Act1_tap	Med_Act1	tap	apbb1_1_2	3	Tapping	F1_1	HET	0.0650312	Delta pixel (%)	apbb1	1	2	apbb1_1
Diff_3to5vs1_tap	Diff_3to5vs1	tap	apbb1_1_2	3	Tapping	F1_1	HET	-0.0508827066666667	Delta pixel (%)	apbb1	1	2	apbb1_1
Diff_21to30vs1_tap	Diff_21to30vs1	tap	apbb1_1_2	3	Tapping	F1_1	HET	-0.02523368	Delta pixel (%)	apbb1	1	2	apbb1_1
Med_all_Act1_tap	Med_all_Act1	tap	apbb1_1_2	3	Tapping	F2_1	HET	0.115265	Delta pixel (%)	apbb1	1	2	apbb1_1
Med_Act1_tap	Med_Act1	tap	apbb1_1_2	3	Tapping	F2_1	HET	0.115265	Delta pixel (%)	apbb1	1	2	apbb1_1
Diff_3to5vs1_tap	Diff_3to5vs1	tap	apbb1_1_2	3	Tapping	F2_1	HET	-0.0438735333333333	Delta pixel (%)	apbb1	1	2	apbb1_1
Diff_21to30vs1_tap	Diff_21to30vs1	tap	apbb1_1_2	3	Tapping	F2_1	HET	-0.1102416352	Delta pixel (%)	apbb1	1	2	apbb1_1
Med_all_Act1_tap	Med_all_Act1	tap	apbb1_1_2	3	Tapping	F4_1	HET	0.0490654	Delta pixel (%)	apbb1	1	2	apbb1_1
Med_Act1_tap	Med_Act1	tap	apbb1_1_2	3	Tapping	F4_1	HET	0.0490654	Delta pixel (%)	apbb1	1	2	apbb1_1
Diff_3to5vs1_tap	Diff_3to5vs1	tap	apbb1_1_2	3	Tapping	F4_1	HET	0.0371236	Delta pixel (%)	apbb1	1	2	apbb1_1
Diff_21to30vs1_tap	Diff_21to30vs1	tap	apbb1_1_2	3	Tapping	F4_1	HET	-0.0321650824	Delta pixel (%)	apbb1	1	2	apbb1_1
Med_all_Act1_tap	Med_all_Act1	tap	apbb1_1_2	3	Tapping	F6_1	HET	0.0774922	Delta pixel (%)	apbb1	1	2	apbb1_1
Med_Act1_tap	Med_Act1	tap	apbb1_1_2	3	Tapping	F6_1	HET	0.0774922	Delta pixel (%)	apbb1	1	2	apbb1_1
Diff_3to5vs1_tap	Diff_3to5vs1	tap	apbb1_1_2	3	Tapping	F6_1	HET	-0.0472481833333333	Delta pixel (%)	apbb1	1	2	apbb1_1
Diff_21to30vs1_tap	Diff_21to30vs1	tap	apbb1_1_2	3	Tapping	F6_1	HET	-0.059462596	Delta pixel (%)	apbb1	1	2	apbb1_1
Med_all_Act1_tap	Med_all_Act1	tap	apbb1_1_2	3	Tapping	F8_1	HET	0.021028	Delta pixel (%)	apbb1	1	2	apbb1_1
Med_Act1_tap	Med_Act1	tap	apbb1_1_2	3	Tapping	F8_1	HET	0.021028	Delta pixel (%)	apbb1	1	2	apbb1_1
Diff_3to5vs1_tap	Diff_3to5vs1	tap	apbb1_1_2	3	Tapping	F8_1	HET	0.00207686666666667	Delta pixel (%)	apbb1	1	2	apbb1_1
Diff_21to30vs1_tap	Diff_21to30vs1	tap	apbb1_1_2	3	Tapping	F8_1	HET	-0.013123019	Delta pixel (%)	apbb1	1	2	apbb1_1
Med_all_Act1_tap	Med_all_Act1	tap	apbb1_1_2	3	Tapping	A4_1	WT	0.212617	Delta pixel (%)	apbb1	1	2	apbb1_1
Med_Act1_tap	Med_Act1	tap	apbb1_1_2	3	Tapping	A4_1	WT	0.212617	Delta pixel (%)	apbb1	1	2	apbb1_1
Diff_3to5vs1_tap	Diff_3to5vs1	tap	apbb1_1_2	3	Tapping	A4_1	WT	-0.1606959	Delta pixel (%)	apbb1	1	2	apbb1_1
Diff_21to30vs1_tap	Diff_21to30vs1	tap	apbb1_1_2	3	Tapping	A4_1	WT	-0.209852199	Delta pixel (%)	apbb1	1	2	apbb1_1
Med_all_Act1_tap	Med_all_Act1	tap	apbb1_1_2	3	Tapping	A5_1	WT	0.142523	Delta pixel (%)	apbb1	1	2	apbb1_1
Med_Act1_tap	Med_Act1	tap	apbb1_1_2	3	Tapping	A5_1	WT	0.142523	Delta pixel (%)	apbb1	1	2	apbb1_1
Diff_3to5vs1_tap	Diff_3to5vs1	tap	apbb1_1_2	3	Tapping	A5_1	WT	-0.0835925333333334	Delta pixel (%)	apbb1	1	2	apbb1_1
Diff_21to30vs1_tap	Diff_21to30vs1	tap	apbb1_1_2	3	Tapping	A5_1	WT	-0.129049484	Delta pixel (%)	apbb1	1	2	apbb1_1
Med_all_Act1_tap	Med_all_Act1	tap	apbb1_1_2	3	Tapping	B4_1	WT	0.0626947	Delta pixel (%)	apbb1	1	2	apbb1_1
Med_Act1_tap	Med_Act1	tap	apbb1_1_2	3	Tapping	B4_1	WT	0.0626947	Delta pixel (%)	apbb1	1	2	apbb1_1
Diff_3to5vs1_tap	Diff_3to5vs1	tap	apbb1_1_2	3	Tapping	B4_1	WT	-0.0626947	Delta pixel (%)	apbb1	1	2	apbb1_1
Diff_21to30vs1_tap	Diff_21to30vs1	tap	apbb1_1_2	3	Tapping	B4_1	WT	-0.0626947	Delta pixel (%)	apbb1	1	2	apbb1_1
Med_all_Act1_tap	Med_all_Act1	tap	apbb1_1_2	3	Tapping	B8_1	WT	0.0607477	Delta pixel (%)	apbb1	1	2	apbb1_1
Med_Act1_tap	Med_Act1	tap	apbb1_1_2	3	Tapping	B8_1	WT	0.0607477	Delta pixel (%)	apbb1	1	2	apbb1_1
Diff_3to5vs1_tap	Diff_3to5vs1	tap	apbb1_1_2	3	Tapping	B8_1	WT	-0.0600986873333333	Delta pixel (%)	apbb1	1	2	apbb1_1
Diff_21to30vs1_tap	Diff_21to30vs1	tap	apbb1_1_2	3	Tapping	B8_1	WT	-0.0607477	Delta pixel (%)	apbb1	1	2	apbb1_1
Med_all_Act1_tap	Med_all_Act1	tap	apbb1_1_2	3	Tapping	C3_1	WT	0.112539	Delta pixel (%)	apbb1	1	2	apbb1_1
Med_Act1_tap	Med_Act1	tap	apbb1_1_2	3	Tapping	C3_1	WT	0.112539	Delta pixel (%)	apbb1	1	2	apbb1_1
Diff_3to5vs1_tap	Diff_3to5vs1	tap	apbb1_1_2	3	Tapping	C3_1	WT	-0.0807373333333333	Delta pixel (%)	apbb1	1	2	apbb1_1
Diff_21to30vs1_tap	Diff_21to30vs1	tap	apbb1_1_2	3	Tapping	C3_1	WT	-0.105724358	Delta pixel (%)	apbb1	1	2	apbb1_1
Med_all_Act1_tap	Med_all_Act1	tap	apbb1_1_2	3	Tapping	C4_1	WT	0.195483	Delta pixel (%)	apbb1	1	2	apbb1_1
Med_Act1_tap	Med_Act1	tap	apbb1_1_2	3	Tapping	C4_1	WT	0.195483	Delta pixel (%)	apbb1	1	2	apbb1_1
Diff_3to5vs1_tap	Diff_3to5vs1	tap	apbb1_1_2	3	Tapping	C4_1	WT	-0.136163	Delta pixel (%)	apbb1	1	2	apbb1_1
Diff_21to30vs1_tap	Diff_21to30vs1	tap	apbb1_1_2	3	Tapping	C4_1	WT	-0.16471977	Delta pixel (%)	apbb1	1	2	apbb1_1
Med_all_Act1_tap	Med_all_Act1	tap	apbb1_1_2	3	Tapping	D2_1	WT	0.0903427	Delta pixel (%)	apbb1	1	2	apbb1_1
Med_Act1_tap	Med_Act1	tap	apbb1_1_2	3	Tapping	D2_1	WT	0.0903427	Delta pixel (%)	apbb1	1	2	apbb1_1
Diff_3to5vs1_tap	Diff_3to5vs1	tap	apbb1_1_2	3	Tapping	D2_1	WT	-0.0176530333333333	Delta pixel (%)	apbb1	1	2	apbb1_1
Diff_21to30vs1_tap	Diff_21to30vs1	tap	apbb1_1_2	3	Tapping	D2_1	WT	-0.073987572	Delta pixel (%)	apbb1	1	2	apbb1_1
Med_all_Act1_tap	Med_all_Act1	tap	apbb1_1_2	3	Tapping	D5_1	WT	0.105919	Delta pixel (%)	apbb1	1	2	apbb1_1
Med_Act1_tap	Med_Act1	tap	apbb1_1_2	3	Tapping	D5_1	WT	0.105919	Delta pixel (%)	apbb1	1	2	apbb1_1
Diff_3to5vs1_tap	Diff_3to5vs1	tap	apbb1_1_2	3	Tapping	D5_1	WT	-0.0738577333333333	Delta pixel (%)	apbb1	1	2	apbb1_1
Diff_21to30vs1_tap	Diff_21to30vs1	tap	apbb1_1_2	3	Tapping	D5_1	WT	-0.0992990622	Delta pixel (%)	apbb1	1	2	apbb1_1
Med_all_Act1_tap	Med_all_Act1	tap	apbb1_1_2	3	Tapping	D6_1	WT	0.0903427	Delta pixel (%)	apbb1	1	2	apbb1_1
Med_Act1_tap	Med_Act1	tap	apbb1_1_2	3	Tapping	D6_1	WT	0.0903427	Delta pixel (%)	apbb1	1	2	apbb1_1
Diff_3to5vs1_tap	Diff_3to5vs1	tap	apbb1_1_2	3	Tapping	D6_1	WT	-0.0386812	Delta pixel (%)	apbb1	1	2	apbb1_1
Diff_21to30vs1_tap	Diff_21to30vs1	tap	apbb1_1_2	3	Tapping	D6_1	WT	-0.086760149	Delta pixel (%)	apbb1	1	2	apbb1_1
Med_all_Act1_tap	Med_all_Act1	tap	apbb1_1_2	3	Tapping	E6_1	WT	0.159657	Delta pixel (%)	apbb1	1	2	apbb1_1
Med_Act1_tap	Med_Act1	tap	apbb1_1_2	3	Tapping	E6_1	WT	0.159657	Delta pixel (%)	apbb1	1	2	apbb1_1
Diff_3to5vs1_tap	Diff_3to5vs1	tap	apbb1_1_2	3	Tapping	E6_1	WT	-0.0745064	Delta pixel (%)	apbb1	1	2	apbb1_1
Diff_21to30vs1_tap	Diff_21to30vs1	tap	apbb1_1_2	3	Tapping	E6_1	WT	-0.159462296	Delta pixel (%)	apbb1	1	2	apbb1_1
Med_all_Act1_tap	Med_all_Act1	tap	apbb1_1_2	3	Tapping	E7_1	WT	0	Delta pixel (%)	apbb1	1	2	apbb1_1
Med_Act1_tap	Med_Act1	tap	apbb1_1_2	3	Tapping	E7_1	WT		Delta pixel (%)	apbb1	1	2	apbb1_1
Diff_3to5vs1_tap	Diff_3to5vs1	tap	apbb1_1_2	3	Tapping	E7_1	WT		Delta pixel (%)	apbb1	1	2	apbb1_1
Diff_21to30vs1_tap	Diff_21to30vs1	tap	apbb1_1_2	3	Tapping	E7_1	WT		Delta pixel (%)	apbb1	1	2	apbb1_1
Med_all_Act1_tap	Med_all_Act1	tap	apbb1_1_2	3	Tapping	F7_1	WT	0.0260903	Delta pixel (%)	apbb1	1	2	apbb1_1
Med_Act1_tap	Med_Act1	tap	apbb1_1_2	3	Tapping	F7_1	WT	0.0260903	Delta pixel (%)	apbb1	1	2	apbb1_1
Diff_3to5vs1_tap	Diff_3to5vs1	tap	apbb1_1_2	3	Tapping	F7_1	WT	-0.0188213333333333	Delta pixel (%)	apbb1	1	2	apbb1_1
Diff_21to30vs1_tap	Diff_21to30vs1	tap	apbb1_1_2	3	Tapping	F7_1	WT	-0.01331772	Delta pixel (%)	apbb1	1	2	apbb1_1
mean_Mean_B	mean_Mean	B	asap1b_7_2	1	Activity	A1_1	HET	0.0249212380613333	Delta pixel (%)	asap1b	7	2	asap1b_7
sd_Mean_B	sd_Mean	B	asap1b_7_2	1	Activity	A1_1	HET	0.0311055353119479	Delta pixel (%)	asap1b	7	2	asap1b_7
mean_Mean_D	mean_Mean	D	asap1b_7_2	1	Activity	A1_1	HET	0.0239787893855556	Delta pixel (%)	asap1b	7	2	asap1b_7
sd_Mean_D	sd_Mean	D	asap1b_7_2	1	Activity	A1_1	HET	0.0232298443316796	Delta pixel (%)	asap1b	7	2	asap1b_7
mean_Mean_L	mean_Mean	L	asap1b_7_2	1	Activity	A1_1	HET	0.0167346168683333	Delta pixel (%)	asap1b	7	2	asap1b_7
sd_Mean_L	sd_Mean	L	asap1b_7_2	1	Activity	A1_1	HET	0.0239193718301968	Delta pixel (%)	asap1b	7	2	asap1b_7
mean_Mean_B	mean_Mean	B	asap1b_7_2	1	Activity	A2_1	DEL	0.0191757444653333	Delta pixel (%)	asap1b	7	2	asap1b_7
sd_Mean_B	sd_Mean	B	asap1b_7_2	1	Activity	A2_1	DEL	0.0247624936182172	Delta pixel (%)	asap1b	7	2	asap1b_7
mean_Mean_D	mean_Mean	D	asap1b_7_2	1	Activity	A2_1	DEL	0.0437772366055556	Delta pixel (%)	asap1b	7	2	asap1b_7
sd_Mean_D	sd_Mean	D	asap1b_7_2	1	Activity	A2_1	DEL	0.0229495485697508	Delta pixel (%)	asap1b	7	2	asap1b_7
mean_Mean_L	mean_Mean	L	asap1b_7_2	1	Activity	A2_1	DEL	0.016267345365	Delta pixel (%)	asap1b	7	2	asap1b_7
sd_Mean_L	sd_Mean	L	asap1b_7_2	1	Activity	A2_1	DEL	0.0225765883245993	Delta pixel (%)	asap1b	7	2	asap1b_7
mean_Mean_B	mean_Mean	B	asap1b_7_2	1	Activity	A3_1	DEL	0.0271789593946667	Delta pixel (%)	asap1b	7	2	asap1b_7
sd_Mean_B	sd_Mean	B	asap1b_7_2	1	Activity	A3_1	DEL	0.0306755968903743	Delta pixel (%)	asap1b	7	2	asap1b_7
mean_Mean_D	mean_Mean	D	asap1b_7_2	1	Activity	A3_1	DEL	0.0393078619911111	Delta pixel (%)	asap1b	7	2	asap1b_7
sd_Mean_D	sd_Mean	D	asap1b_7_2	1	Activity	A3_1	DEL	0.0245755716403533	Delta pixel (%)	asap1b	7	2	asap1b_7
mean_Mean_L	mean_Mean	L	asap1b_7_2	1	Activity	A3_1	DEL	0.0194757410433333	Delta pixel (%)	asap1b	7	2	asap1b_7
sd_Mean_L	sd_Mean	L	asap1b_7_2	1	Activity	A3_1	DEL	0.025918851629679	Delta pixel (%)	asap1b	7	2	asap1b_7
mean_Mean_B	mean_Mean	B	asap1b_7_2	1	Activity	A4_1	DEL	0.0117967356666667	Delta pixel (%)	asap1b	7	2	asap1b_7
sd_Mean_B	sd_Mean	B	asap1b_7_2	1	Activity	A4_1	DEL	0.0204308610049117	Delta pixel (%)	asap1b	7	2	asap1b_7
mean_Mean_D	mean_Mean	D	asap1b_7_2	1	Activity	A4_1	DEL	0.0456463462844445	Delta pixel (%)	asap1b	7	2	asap1b_7
sd_Mean_D	sd_Mean	D	asap1b_7_2	1	Activity	A4_1	DEL	0.0342193355643248	Delta pixel (%)	asap1b	7	2	asap1b_7
mean_Mean_L	mean_Mean	L	asap1b_7_2	1	Activity	A4_1	DEL	0.0110196327116667	Delta pixel (%)	asap1b	7	2	asap1b_7
sd_Mean_L	sd_Mean	L	asap1b_7_2	1	Activity	A4_1	DEL	0.016605079208309	Delta pixel (%)	asap1b	7	2	asap1b_7
mean_Mean_B	mean_Mean	B	asap1b_7_2	1	Activity	A5_1	WT	0.0128579692573333	Delta pixel (%)	asap1b	7	2	asap1b_7
sd_Mean_B	sd_Mean	B	asap1b_7_2	1	Activity	A5_1	WT	0.0212915180216251	Delta pixel (%)	asap1b	7	2	asap1b_7
mean_Mean_D	mean_Mean	D	asap1b_7_2	1	Activity	A5_1	WT	0.0435662715877778	Delta pixel (%)	asap1b	7	2	asap1b_7
sd_Mean_D	sd_Mean	D	asap1b_7_2	1	Activity	A5_1	WT	0.0314791611602163	Delta pixel (%)	asap1b	7	2	asap1b_7
mean_Mean_L	mean_Mean	L	asap1b_7_2	1	Activity	A5_1	WT	0.0180093970433333	Delta pixel (%)	asap1b	7	2	asap1b_7
sd_Mean_L	sd_Mean	L	asap1b_7_2	1	Activity	A5_1	WT	0.0273430113797651	Delta pixel (%)	asap1b	7	2	asap1b_7
mean_Mean_B	mean_Mean	B	asap1b_7_2	1	Activity	A6_1	WT	0.105531282737333	Delta pixel (%)	asap1b	7	2	asap1b_7
sd_Mean_B	sd_Mean	B	asap1b_7_2	1	Activity	A6_1	WT	0.0477935236564322	Delta pixel (%)	asap1b	7	2	asap1b_7
mean_Mean_D	mean_Mean	D	asap1b_7_2	1	Activity	A6_1	WT	0.07125996084	Delta pixel (%)	asap1b	7	2	asap1b_7
sd_Mean_D	sd_Mean	D	asap1b_7_2	1	Activity	A6_1	WT	0.038513558827141	Delta pixel (%)	asap1b	7	2	asap1b_7
mean_Mean_L	mean_Mean	L	asap1b_7_2	1	Activity	A6_1	WT	0.0259255616233333	Delta pixel (%)	asap1b	7	2	asap1b_7
sd_Mean_L	sd_Mean	L	asap1b_7_2	1	Activity	A6_1	WT	0.0322891557293862	Delta pixel (%)	asap1b	7	2	asap1b_7
mean_Mean_B	mean_Mean	B	asap1b_7_2	1	Activity	A7_1	WT	0.0148883085026667	Delta pixel (%)	asap1b	7	2	asap1b_7
sd_Mean_B	sd_Mean	B	asap1b_7_2	1	Activity	A7_1	WT	0.0233191461866393	Delta pixel (%)	asap1b	7	2	asap1b_7
mean_Mean_D	mean_Mean	D	asap1b_7_2	1	Activity	A7_1	WT	0.0441871803011111	Delta pixel (%)	asap1b	7	2	asap1b_7
sd_Mean_D	sd_Mean	D	asap1b_7_2	1	Activity	A7_1	WT	0.0271354333336842	Delta pixel (%)	asap1b	7	2	asap1b_7
mean_Mean_L	mean_Mean	L	asap1b_7_2	1	Activity	A7_1	WT	0.00815134027333333	Delta pixel (%)	asap1b	7	2	asap1b_7
sd_Mean_L	sd_Mean	L	asap1b_7_2	1	Activity	A7_1	WT	0.0194756223087418	Delta pixel (%)	asap1b	7	2	asap1b_7
mean_Mean_B	mean_Mean	B	asap1b_7_2	1	Activity	A8_1	WT	0.0775946052213333	Delta pixel (%)	asap1b	7	2	asap1b_7
sd_Mean_B	sd_Mean	B	asap1b_7_2	1	Activity	A8_1	WT	0.04129451757666	Delta pixel (%)	asap1b	7	2	asap1b_7
mean_Mean_D	mean_Mean	D	asap1b_7_2	1	Activity	A8_1	WT	0.0548190453444444	Delta pixel (%)	asap1b	7	2	asap1b_7
sd_Mean_D	sd_Mean	D	asap1b_7_2	1	Activity	A8_1	WT	0.0387073385200508	Delta pixel (%)	asap1b	7	2	asap1b_7
mean_Mean_L	mean_Mean	L	asap1b_7_2	1	Activity	A8_1	WT	0.0218846807	Delta pixel (%)	asap1b	7	2	asap1b_7
sd_Mean_L	sd_Mean	L	asap1b_7_2	1	Activity	A8_1	WT	0.0245817722124728	Delta pixel (%)	asap1b	7	2	asap1b_7
mean_Mean_B	mean_Mean	B	asap1b_7_2	1	Activity	B1_1	WT	0.04837373398	Delta pixel (%)	asap1b	7	2	asap1b_7
sd_Mean_B	sd_Mean	B	asap1b_7_2	1	Activity	B1_1	WT	0.0327921171172994	Delta pixel (%)	asap1b	7	2	asap1b_7
mean_Mean_D	mean_Mean	D	asap1b_7_2	1	Activity	B1_1	WT	0.0287460453966667	Delta pixel (%)	asap1b	7	2	asap1b_7
sd_Mean_D	sd_Mean	D	asap1b_7_2	1	Activity	B1_1	WT	0.0207922121360601	Delta pixel (%)	asap1b	7	2	asap1b_7
mean_Mean_L	mean_Mean	L	asap1b_7_2	1	Activity	B1_1	WT	0.00578332472333333	Delta pixel (%)	asap1b	7	2	asap1b_7
sd_Mean_L	sd_Mean	L	asap1b_7_2	1	Activity	B1_1	WT	0.0135234181247973	Delta pixel (%)	asap1b	7	2	asap1b_7
mean_Mean_B	mean_Mean	B	asap1b_7_2	1	Activity	B2_1	WT	0.0192288112186667	Delta pixel (%)	asap1b	7	2	asap1b_7
sd_Mean_B	sd_Mean	B	asap1b_7_2	1	Activity	B2_1	WT	0.0233452192996699	Delta pixel (%)	asap1b	7	2	asap1b_7
mean_Mean_D	mean_Mean	D	asap1b_7_2	1	Activity	B2_1	WT	0.0336242924633333	Delta pixel (%)	asap1b	7	2	asap1b_7
sd_Mean_D	sd_Mean	D	asap1b_7_2	1	Activity	B2_1	WT	0.0272747317685584	Delta pixel (%)	asap1b	7	2	asap1b_7
mean_Mean_L	mean_Mean	L	asap1b_7_2	1	Activity	B2_1	WT	0.0121273649266667	Delta pixel (%)	asap1b	7	2	asap1b_7
sd_Mean_L	sd_Mean	L	asap1b_7_2	1	Activity	B2_1	WT	0.0193526484830905	Delta pixel (%)	asap1b	7	2	asap1b_7
mean_Mean_B	mean_Mean	B	asap1b_7_2	1	Activity	B3_1	HET	0.0424260018933333	Delta pixel (%)	asap1b	7	2	asap1b_7
sd_Mean_B	sd_Mean	B	asap1b_7_2	1	Activity	B3_1	HET	0.0379316461645602	Delta pixel (%)	asap1b	7	2	asap1b_7
mean_Mean_D	mean_Mean	D	asap1b_7_2	1	Activity	B3_1	HET	0.0378720243477778	Delta pixel (%)	asap1b	7	2	asap1b_7
sd_Mean_D	sd_Mean	D	asap1b_7_2	1	Activity	B3_1	HET	0.031886382606756	Delta pixel (%)	asap1b	7	2	asap1b_7
mean_Mean_L	mean_Mean	L	asap1b_7_2	1	Activity	B3_1	HET	0.00390417434	Delta pixel (%)	asap1b	7	2	asap1b_7
sd_Mean_L	sd_Mean	L	asap1b_7_2	1	Activity	B3_1	HET	0.0100308691791569	Delta pixel (%)	asap1b	7	2	asap1b_7
mean_Mean_B	mean_Mean	B	asap1b_7_2	1	Activity	B4_1	WT	0.0205580351946667	Delta pixel (%)	asap1b	7	2	asap1b_7
sd_Mean_B	sd_Mean	B	asap1b_7_2	1	Activity	B4_1	WT	0.0225010769696741	Delta pixel (%)	asap1b	7	2	asap1b_7
mean_Mean_D	mean_Mean	D	asap1b_7_2	1	Activity	B4_1	WT	0.0609196932522222	Delta pixel (%)	asap1b	7	2	asap1b_7
sd_Mean_D	sd_Mean	D	asap1b_7_2	1	Activity	B4_1	WT	0.0427220094547213	Delta pixel (%)	asap1b	7	2	asap1b_7
mean_Mean_L	mean_Mean	L	asap1b_7_2	1	Activity	B4_1	WT	0.0175091173883333	Delta pixel (%)	asap1b	7	2	asap1b_7
sd_Mean_L	sd_Mean	L	asap1b_7_2	1	Activity	B4_1	WT	0.0208089939858168	Delta pixel (%)	asap1b	7	2	asap1b_7
mean_Mean_B	mean_Mean	B	asap1b_7_2	1	Activity	B5_1	DEL	1.09034213333333e-05	Delta pixel (%)	asap1b	7	2	asap1b_7
sd_Mean_B	sd_Mean	B	asap1b_7_2	1	Activity	B5_1	DEL	8.32553806111152e-05	Delta pixel (%)	asap1b	7	2	asap1b_7
mean_Mean_D	mean_Mean	D	asap1b_7_2	1	Activity	B5_1	DEL	0.0340120006755556	Delta pixel (%)	asap1b	7	2	asap1b_7
sd_Mean_D	sd_Mean	D	asap1b_7_2	1	Activity	B5_1	DEL	0.0317701312373638	Delta pixel (%)	asap1b	7	2	asap1b_7
mean_Mean_L	mean_Mean	L	asap1b_7_2	1	Activity	B5_1	DEL	0.00202758560666667	Delta pixel (%)	asap1b	7	2	asap1b_7
sd_Mean_L	sd_Mean	L	asap1b_7_2	1	Activity	B5_1	DEL	0.0050638848676359	Delta pixel (%)	asap1b	7	2	asap1b_7
mean_Mean_B	mean_Mean	B	asap1b_7_2	1	Activity	B6_1	DEL	0.0232701972786667	Delta pixel (%)	asap1b	7	2	asap1b_7
sd_Mean_B	sd_Mean	B	asap1b_7_2	1	Activity	B6_1	DEL	0.0283752687452222	Delta pixel (%)	asap1b	7	2	asap1b_7
mean_Mean_D	mean_Mean	D	asap1b_7_2	1	Activity	B6_1	DEL	0.0758342283788889	Delta pixel (%)	asap1b	7	2	asap1b_7
sd_Mean_D	sd_Mean	D	asap1b_7_2	1	Activity	B6_1	DEL	0.0474137424634583	Delta pixel (%)	asap1b	7	2	asap1b_7
mean_Mean_L	mean_Mean	L	asap1b_7_2	1	Activity	B6_1	DEL	0.0233648774066667	Delta pixel (%)	asap1b	7	2	asap1b_7
sd_Mean_L	sd_Mean	L	asap1b_7_2	1	Activity	B6_1	DEL	0.0338321559211536	Delta pixel (%)	asap1b	7	2	asap1b_7
mean_Mean_B	mean_Mean	B	asap1b_7_2	1	Activity	B7_1	DEL	0.00793601146933333	Delta pixel (%)	asap1b	7	2	asap1b_7
sd_Mean_B	sd_Mean	B	asap1b_7_2	1	Activity	B7_1	DEL	0.0196326011150232	Delta pixel (%)	asap1b	7	2	asap1b_7
mean_Mean_D	mean_Mean	D	asap1b_7_2	1	Activity	B7_1	DEL	0.0334376746611111	Delta pixel (%)	asap1b	7	2	asap1b_7
sd_Mean_D	sd_Mean	D	asap1b_7_2	1	Activity	B7_1	DEL	0.0286437931447115	Delta pixel (%)	asap1b	7	2	asap1b_7
mean_Mean_L	mean_Mean	L	asap1b_7_2	1	Activity	B7_1	DEL	0.00200714141833333	Delta pixel (%)	asap1b	7	2	asap1b_7
sd_Mean_L	sd_Mean	L	asap1b_7_2	1	Activity	B7_1	DEL	0.00605659436892203	Delta pixel (%)	asap1b	7	2	asap1b_7
mean_Mean_B	mean_Mean	B	asap1b_7_2	1	Activity	B8_1	HET	0.0539484826813333	Delta pixel (%)	asap1b	7	2	asap1b_7
sd_Mean_B	sd_Mean	B	asap1b_7_2	1	Activity	B8_1	HET	0.0361974319289007	Delta pixel (%)	asap1b	7	2	asap1b_7
mean_Mean_D	mean_Mean	D	asap1b_7_2	1	Activity	B8_1	HET	0.0427965248044444	Delta pixel (%)	asap1b	7	2	asap1b_7
sd_Mean_D	sd_Mean	D	asap1b_7_2	1	Activity	B8_1	HET	0.0264362416642032	Delta pixel (%)	asap1b	7	2	asap1b_7
mean_Mean_L	mean_Mean	L	asap1b_7_2	1	Activity	B8_1	HET	0.000302765063333333	Delta pixel (%)	asap1b	7	2	asap1b_7
sd_Mean_L	sd_Mean	L	asap1b_7_2	1	Activity	B8_1	HET	0.00156765252305703	Delta pixel (%)	asap1b	7	2	asap1b_7
mean_Mean_B	mean_Mean	B	asap1b_7_2	1	Activity	C1_1	HET	0.0202198060786667	Delta pixel (%)	asap1b	7	2	asap1b_7
sd_Mean_B	sd_Mean	B	asap1b_7_2	1	Activity	C1_1	HET	0.024279233858207	Delta pixel (%)	asap1b	7	2	asap1b_7
mean_Mean_D	mean_Mean	D	asap1b_7_2	1	Activity	C1_1	HET	0.03500848142	Delta pixel (%)	asap1b	7	2	asap1b_7
sd_Mean_D	sd_Mean	D	asap1b_7_2	1	Activity	C1_1	HET	0.034457590859192	Delta pixel (%)	asap1b	7	2	asap1b_7
mean_Mean_L	mean_Mean	L	asap1b_7_2	1	Activity	C1_1	HET	0.00877543354	Delta pixel (%)	asap1b	7	2	asap1b_7
sd_Mean_L	sd_Mean	L	asap1b_7_2	1	Activity	C1_1	HET	0.0171008466865766	Delta pixel (%)	asap1b	7	2	asap1b_7
mean_Mean_B	mean_Mean	B	asap1b_7_2	1	Activity	C2_1	DEL	0.0380471067386667	Delta pixel (%)	asap1b	7	2	asap1b_7
sd_Mean_B	sd_Mean	B	asap1b_7_2	1	Activity	C2_1	DEL	0.0334786449371348	Delta pixel (%)	asap1b	7	2	asap1b_7
mean_Mean_D	mean_Mean	D	asap1b_7_2	1	Activity	C2_1	DEL	0.0558592178266667	Delta pixel (%)	asap1b	7	2	asap1b_7
sd_Mean_D	sd_Mean	D	asap1b_7_2	1	Activity	C2_1	DEL	0.0380345300350328	Delta pixel (%)	asap1b	7	2	asap1b_7
mean_Mean_L	mean_Mean	L	asap1b_7_2	1	Activity	C2_1	DEL	0.0277047859416667	Delta pixel (%)	asap1b	7	2	asap1b_7
sd_Mean_L	sd_Mean	L	asap1b_7_2	1	Activity	C2_1	DEL	0.0362049737553148	Delta pixel (%)	asap1b	7	2	asap1b_7
mean_Mean_B	mean_Mean	B	asap1b_7_2	1	Activity	C3_1	HET	0.024083885816	Delta pixel (%)	asap1b	7	2	asap1b_7
sd_Mean_B	sd_Mean	B	asap1b_7_2	1	Activity	C3_1	HET	0.0286366503323416	Delta pixel (%)	asap1b	7	2	asap1b_7
mean_Mean_D	mean_Mean	D	asap1b_7_2	1	Activity	C3_1	HET	0.04923252906	Delta pixel (%)	asap1b	7	2	asap1b_7
sd_Mean_D	sd_Mean	D	asap1b_7_2	1	Activity	C3_1	HET	0.0382231055502168	Delta pixel (%)	asap1b	7	2	asap1b_7
mean_Mean_L	mean_Mean	L	asap1b_7_2	1	Activity	C3_1	HET	0.0299549172	Delta pixel (%)	asap1b	7	2	asap1b_7
sd_Mean_L	sd_Mean	L	asap1b_7_2	1	Activity	C3_1	HET	0.0304743895575641	Delta pixel (%)	asap1b	7	2	asap1b_7
mean_Mean_B	mean_Mean	B	asap1b_7_2	1	Activity	C4_1	HET	0.0122363585133333	Delta pixel (%)	asap1b	7	2	asap1b_7
sd_Mean_B	sd_Mean	B	asap1b_7_2	1	Activity	C4_1	HET	0.0185717011409069	Delta pixel (%)	asap1b	7	2	asap1b_7
mean_Mean_D	mean_Mean	D	asap1b_7_2	1	Activity	C4_1	HET	0.0423080633911111	Delta pixel (%)	asap1b	7	2	asap1b_7
sd_Mean_D	sd_Mean	D	asap1b_7_2	1	Activity	C4_1	HET	0.036230082890171	Delta pixel (%)	asap1b	7	2	asap1b_7
mean_Mean_L	mean_Mean	L	asap1b_7_2	1	Activity	C4_1	HET	0.010294887125	Delta pixel (%)	asap1b	7	2	asap1b_7
sd_Mean_L	sd_Mean	L	asap1b_7_2	1	Activity	C4_1	HET	0.0173096087061747	Delta pixel (%)	asap1b	7	2	asap1b_7
mean_Mean_B	mean_Mean	B	asap1b_7_2	1	Activity	C5_1	HET	0.0317067145386667	Delta pixel (%)	asap1b	7	2	asap1b_7
sd_Mean_B	sd_Mean	B	asap1b_7_2	1	Activity	C5_1	HET	0.0321065403815738	Delta pixel (%)	asap1b	7	2	asap1b_7
mean_Mean_D	mean_Mean	D	asap1b_7_2	1	Activity	C5_1	HET	0.0475162681811111	Delta pixel (%)	asap1b	7	2	asap1b_7
sd_Mean_D	sd_Mean	D	asap1b_7_2	1	Activity	C5_1	HET	0.0338804054154428	Delta pixel (%)	asap1b	7	2	asap1b_7
mean_Mean_L	mean_Mean	L	asap1b_7_2	1	Activity	C5_1	HET	0.0140783233283333	Delta pixel (%)	asap1b	7	2	asap1b_7
sd_Mean_L	sd_Mean	L	asap1b_7_2	1	Activity	C5_1	HET	0.0226347064301642	Delta pixel (%)	asap1b	7	2	asap1b_7
mean_Mean_B	mean_Mean	B	asap1b_7_2	1	Activity	C6_1	HET	1.01246026666667e-05	Delta pixel (%)	asap1b	7	2	asap1b_7
sd_Mean_B	sd_Mean	B	asap1b_7_2	1	Activity	C6_1	HET	7.72226771596843e-05	Delta pixel (%)	asap1b	7	2	asap1b_7
mean_Mean_D	mean_Mean	D	asap1b_7_2	1	Activity	C6_1	HET	0.01895385841	Delta pixel (%)	asap1b	7	2	asap1b_7
sd_Mean_D	sd_Mean	D	asap1b_7_2	1	Activity	C6_1	HET	0.0204696157119806	Delta pixel (%)	asap1b	7	2	asap1b_7
mean_Mean_L	mean_Mean	L	asap1b_7_2	1	Activity	C6_1	HET	0.00173755451333333	Delta pixel (%)	asap1b	7	2	asap1b_7
sd_Mean_L	sd_Mean	L	asap1b_7_2	1	Activity	C6_1	HET	0.00509593529283919	Delta pixel (%)	asap1b	7	2	asap1b_7
mean_Mean_B	mean_Mean	B	asap1b_7_2	1	Activity	C7_1	HET	0.0584795263253333	Delta pixel (%)	asap1b	7	2	asap1b_7
sd_Mean_B	sd_Mean	B	asap1b_7_2	1	Activity	C7_1	HET	0.0393242602580006	Delta pixel (%)	asap1b	7	2	asap1b_7
mean_Mean_D	mean_Mean	D	asap1b_7_2	1	Activity	C7_1	HET	0.0579547641677778	Delta pixel (%)	asap1b	7	2	asap1b_7
sd_Mean_D	sd_Mean	D	asap1b_7_2	1	Activity	C7_1	HET	0.0345341888784149	Delta pixel (%)	asap1b	7	2	asap1b_7
mean_Mean_L	mean_Mean	L	asap1b_7_2	1	Activity	C7_1	HET	0.0226583915633333	Delta pixel (%)	asap1b	7	2	asap1b_7
sd_Mean_L	sd_Mean	L	asap1b_7_2	1	Activity	C7_1	HET	0.0265839347803517	Delta pixel (%)	asap1b	7	2	asap1b_7
mean_Mean_B	mean_Mean	B	asap1b_7_2	1	Activity	C8_1	DEL	0.00100657994933333	Delta pixel (%)	asap1b	7	2	asap1b_7
sd_Mean_B	sd_Mean	B	asap1b_7_2	1	Activity	C8_1	DEL	0.00283141813557009	Delta pixel (%)	asap1b	7	2	asap1b_7
mean_Mean_D	mean_Mean	D	asap1b_7_2	1	Activity	C8_1	DEL	0.0383093661744444	Delta pixel (%)	asap1b	7	2	asap1b_7
sd_Mean_D	sd_Mean	D	asap1b_7_2	1	Activity	C8_1	DEL	0.0287100334024123	Delta pixel (%)	asap1b	7	2	asap1b_7
mean_Mean_L	mean_Mean	L	asap1b_7_2	1	Activity	C8_1	DEL	0.00757746702333333	Delta pixel (%)	asap1b	7	2	asap1b_7
sd_Mean_L	sd_Mean	L	asap1b_7_2	1	Activity	C8_1	DEL	0.0156657818369605	Delta pixel (%)	asap1b	7	2	asap1b_7
mean_Mean_B	mean_Mean	B	asap1b_7_2	1	Activity	D1_1	DEL	0.0605730757093333	Delta pixel (%)	asap1b	7	2	asap1b_7
sd_Mean_B	sd_Mean	B	asap1b_7_2	1	Activity	D1_1	DEL	0.0364786928229088	Delta pixel (%)	asap1b	7	2	asap1b_7
mean_Mean_D	mean_Mean	D	asap1b_7_2	1	Activity	D1_1	DEL	0.0315986030077778	Delta pixel (%)	asap1b	7	2	asap1b_7
sd_Mean_D	sd_Mean	D	asap1b_7_2	1	Activity	D1_1	DEL	0.0193848893102291	Delta pixel (%)	asap1b	7	2	asap1b_7
mean_Mean_L	mean_Mean	L	asap1b_7_2	1	Activity	D1_1	DEL	0.0128400622766667	Delta pixel (%)	asap1b	7	2	asap1b_7
sd_Mean_L	sd_Mean	L	asap1b_7_2	1	Activity	D1_1	DEL	0.02444587910669	Delta pixel (%)	asap1b	7	2	asap1b_7
mean_Mean_B	mean_Mean	B	asap1b_7_2	1	Activity	D2_1	HET	0	Delta pixel (%)	asap1b	7	2	asap1b_7
sd_Mean_B	sd_Mean	B	asap1b_7_2	1	Activity	D2_1	HET	0	Delta pixel (%)	asap1b	7	2	asap1b_7
mean_Mean_D	mean_Mean	D	asap1b_7_2	1	Activity	D2_1	HET	0.0435078279455556	Delta pixel (%)	asap1b	7	2	asap1b_7
sd_Mean_D	sd_Mean	D	asap1b_7_2	1	Activity	D2_1	HET	0.0290015538583368	Delta pixel (%)	asap1b	7	2	asap1b_7
mean_Mean_L	mean_Mean	L	asap1b_7_2	1	Activity	D2_1	HET	0.000231697908333333	Delta pixel (%)	asap1b	7	2	asap1b_7
sd_Mean_L	sd_Mean	L	asap1b_7_2	1	Activity	D2_1	HET	0.000868855480386225	Delta pixel (%)	asap1b	7	2	asap1b_7
mean_Mean_B	mean_Mean	B	asap1b_7_2	1	Activity	D3_1	HET	0.00318273443866667	Delta pixel (%)	asap1b	7	2	asap1b_7
sd_Mean_B	sd_Mean	B	asap1b_7_2	1	Activity	D3_1	HET	0.00675777031847311	Delta pixel (%)	asap1b	7	2	asap1b_7
mean_Mean_D	mean_Mean	D	asap1b_7_2	1	Activity	D3_1	HET	0.0218745599488889	Delta pixel (%)	asap1b	7	2	asap1b_7
sd_Mean_D	sd_Mean	D	asap1b_7_2	1	Activity	D3_1	HET	0.0230085873630358	Delta pixel (%)	asap1b	7	2	asap1b_7
mean_Mean_L	mean_Mean	L	asap1b_7_2	1	Activity	D3_1	HET	0.000170690488333333	Delta pixel (%)	asap1b	7	2	asap1b_7
sd_Mean_L	sd_Mean	L	asap1b_7_2	1	Activity	D3_1	HET	0.0005787226756338	Delta pixel (%)	asap1b	7	2	asap1b_7
mean_Mean_B	mean_Mean	B	asap1b_7_2	1	Activity	D4_1	DEL	0.0216667284546667	Delta pixel (%)	asap1b	7	2	asap1b_7
sd_Mean_B	sd_Mean	B	asap1b_7_2	1	Activity	D4_1	DEL	0.0270501055898017	Delta pixel (%)	asap1b	7	2	asap1b_7
mean_Mean_D	mean_Mean	D	asap1b_7_2	1	Activity	D4_1	DEL	0.0479666480744444	Delta pixel (%)	asap1b	7	2	asap1b_7
sd_Mean_D	sd_Mean	D	asap1b_7_2	1	Activity	D4_1	DEL	0.0404108433169037	Delta pixel (%)	asap1b	7	2	asap1b_7
mean_Mean_L	mean_Mean	L	asap1b_7_2	1	Activity	D4_1	DEL	0.00718125421333333	Delta pixel (%)	asap1b	7	2	asap1b_7
sd_Mean_L	sd_Mean	L	asap1b_7_2	1	Activity	D4_1	DEL	0.015717529308072	Delta pixel (%)	asap1b	7	2	asap1b_7
mean_Mean_B	mean_Mean	B	asap1b_7_2	1	Activity	D5_1	WT	0.0186993140933333	Delta pixel (%)	asap1b	7	2	asap1b_7
sd_Mean_B	sd_Mean	B	asap1b_7_2	1	Activity	D5_1	WT	0.0213984602898902	Delta pixel (%)	asap1b	7	2	asap1b_7
mean_Mean_D	mean_Mean	D	asap1b_7_2	1	Activity	D5_1	WT	0.0327081393844444	Delta pixel (%)	asap1b	7	2	asap1b_7
sd_Mean_D	sd_Mean	D	asap1b_7_2	1	Activity	D5_1	WT	0.0302318503157926	Delta pixel (%)	asap1b	7	2	asap1b_7
mean_Mean_L	mean_Mean	L	asap1b_7_2	1	Activity	D5_1	WT	0.00363335689833333	Delta pixel (%)	asap1b	7	2	asap1b_7
sd_Mean_L	sd_Mean	L	asap1b_7_2	1	Activity	D5_1	WT	0.00965595069014887	Delta pixel (%)	asap1b	7	2	asap1b_7
mean_Mean_B	mean_Mean	B	asap1b_7_2	1	Activity	D6_1	WT	0.0220192093853333	Delta pixel (%)	asap1b	7	2	asap1b_7
sd_Mean_B	sd_Mean	B	asap1b_7_2	1	Activity	D6_1	WT	0.0248651104129928	Delta pixel (%)	asap1b	7	2	asap1b_7
mean_Mean_D	mean_Mean	D	asap1b_7_2	1	Activity	D6_1	WT	0.05148543806	Delta pixel (%)	asap1b	7	2	asap1b_7
sd_Mean_D	sd_Mean	D	asap1b_7_2	1	Activity	D6_1	WT	0.0344478070687765	Delta pixel (%)	asap1b	7	2	asap1b_7
mean_Mean_L	mean_Mean	L	asap1b_7_2	1	Activity	D6_1	WT	0.010310987475	Delta pixel (%)	asap1b	7	2	asap1b_7
sd_Mean_L	sd_Mean	L	asap1b_7_2	1	Activity	D6_1	WT	0.0205505082082271	Delta pixel (%)	asap1b	7	2	asap1b_7
mean_Mean_B	mean_Mean	B	asap1b_7_2	1	Activity	D7_1	HET	0.035328865832	Delta pixel (%)	asap1b	7	2	asap1b_7
sd_Mean_B	sd_Mean	B	asap1b_7_2	1	Activity	D7_1	HET	0.0246739046213467	Delta pixel (%)	asap1b	7	2	asap1b_7
mean_Mean_D	mean_Mean	D	asap1b_7_2	1	Activity	D7_1	HET	0.0498914065644444	Delta pixel (%)	asap1b	7	2	asap1b_7
sd_Mean_D	sd_Mean	D	asap1b_7_2	1	Activity	D7_1	HET	0.0318326091919553	Delta pixel (%)	asap1b	7	2	asap1b_7
mean_Mean_L	mean_Mean	L	asap1b_7_2	1	Activity	D7_1	HET	0.018506205125	Delta pixel (%)	asap1b	7	2	asap1b_7
sd_Mean_L	sd_Mean	L	asap1b_7_2	1	Activity	D7_1	HET	0.0204597865728417	Delta pixel (%)	asap1b	7	2	asap1b_7
mean_Mean_B	mean_Mean	B	asap1b_7_2	1	Activity	D8_1	WT	0.0139981465426667	Delta pixel (%)	asap1b	7	2	asap1b_7
sd_Mean_B	sd_Mean	B	asap1b_7_2	1	Activity	D8_1	WT	0.0221681211808763	Delta pixel (%)	asap1b	7	2	asap1b_7
mean_Mean_D	mean_Mean	D	asap1b_7_2	1	Activity	D8_1	WT	0.0362637191444444	Delta pixel (%)	asap1b	7	2	asap1b_7
sd_Mean_D	sd_Mean	D	asap1b_7_2	1	Activity	D8_1	WT	0.029510269001617	Delta pixel (%)	asap1b	7	2	asap1b_7
mean_Mean_L	mean_Mean	L	asap1b_7_2	1	Activity	D8_1	WT	0.0167970956383333	Delta pixel (%)	asap1b	7	2	asap1b_7
sd_Mean_L	sd_Mean	L	asap1b_7_2	1	Activity	D8_1	WT	0.0277445855652213	Delta pixel (%)	asap1b	7	2	asap1b_7
mean_Mean_B	mean_Mean	B	asap1b_7_2	1	Activity	E1_1	HET	0.000136087202666667	Delta pixel (%)	asap1b	7	2	asap1b_7
sd_Mean_B	sd_Mean	B	asap1b_7_2	1	Activity	E1_1	HET	0.000951230040294594	Delta pixel (%)	asap1b	7	2	asap1b_7
mean_Mean_D	mean_Mean	D	asap1b_7_2	1	Activity	E1_1	HET	0.0173658033733333	Delta pixel (%)	asap1b	7	2	asap1b_7
sd_Mean_D	sd_Mean	D	asap1b_7_2	1	Activity	E1_1	HET	0.021282313712625	Delta pixel (%)	asap1b	7	2	asap1b_7
mean_Mean_L	mean_Mean	L	asap1b_7_2	1	Activity	E1_1	HET	0.000414451276666667	Delta pixel (%)	asap1b	7	2	asap1b_7
sd_Mean_L	sd_Mean	L	asap1b_7_2	1	Activity	E1_1	HET	0.0018866095380263	Delta pixel (%)	asap1b	7	2	asap1b_7
mean_Mean_B	mean_Mean	B	asap1b_7_2	1	Activity	E2_1	HET	0.0417050562306667	Delta pixel (%)	asap1b	7	2	asap1b_7
sd_Mean_B	sd_Mean	B	asap1b_7_2	1	Activity	E2_1	HET	0.0342119619662207	Delta pixel (%)	asap1b	7	2	asap1b_7
mean_Mean_D	mean_Mean	D	asap1b_7_2	1	Activity	E2_1	HET	0.0359130609166667	Delta pixel (%)	asap1b	7	2	asap1b_7
sd_Mean_D	sd_Mean	D	asap1b_7_2	1	Activity	E2_1	HET	0.0350674292957172	Delta pixel (%)	asap1b	7	2	asap1b_7
mean_Mean_L	mean_Mean	L	asap1b_7_2	1	Activity	E2_1	HET	0.00502979906166667	Delta pixel (%)	asap1b	7	2	asap1b_7
sd_Mean_L	sd_Mean	L	asap1b_7_2	1	Activity	E2_1	HET	0.0114961012445407	Delta pixel (%)	asap1b	7	2	asap1b_7
mean_Mean_B	mean_Mean	B	asap1b_7_2	1	Activity	E3_1	DEL	0.0111268035546667	Delta pixel (%)	asap1b	7	2	asap1b_7
sd_Mean_B	sd_Mean	B	asap1b_7_2	1	Activity	E3_1	DEL	0.0183230181195952	Delta pixel (%)	asap1b	7	2	asap1b_7
mean_Mean_D	mean_Mean	D	asap1b_7_2	1	Activity	E3_1	DEL	0.0631350274911111	Delta pixel (%)	asap1b	7	2	asap1b_7
sd_Mean_D	sd_Mean	D	asap1b_7_2	1	Activity	E3_1	DEL	0.0348758813587721	Delta pixel (%)	asap1b	7	2	asap1b_7
mean_Mean_L	mean_Mean	L	asap1b_7_2	1	Activity	E3_1	DEL	0.0241330417466667	Delta pixel (%)	asap1b	7	2	asap1b_7
sd_Mean_L	sd_Mean	L	asap1b_7_2	1	Activity	E3_1	DEL	0.0302375450765088	Delta pixel (%)	asap1b	7	2	asap1b_7
mean_Mean_B	mean_Mean	B	asap1b_7_2	1	Activity	E4_1	HET	0.017564891896	Delta pixel (%)	asap1b	7	2	asap1b_7
sd_Mean_B	sd_Mean	B	asap1b_7_2	1	Activity	E4_1	HET	0.022188523701277	Delta pixel (%)	asap1b	7	2	asap1b_7
mean_Mean_D	mean_Mean	D	asap1b_7_2	1	Activity	E4_1	HET	0.0395050781966667	Delta pixel (%)	asap1b	7	2	asap1b_7
sd_Mean_D	sd_Mean	D	asap1b_7_2	1	Activity	E4_1	HET	0.0294794864496248	Delta pixel (%)	asap1b	7	2	asap1b_7
mean_Mean_L	mean_Mean	L	asap1b_7_2	1	Activity	E4_1	HET	0.00122536002	Delta pixel (%)	asap1b	7	2	asap1b_7
sd_Mean_L	sd_Mean	L	asap1b_7_2	1	Activity	E4_1	HET	0.00367988713472739	Delta pixel (%)	asap1b	7	2	asap1b_7
mean_Mean_B	mean_Mean	B	asap1b_7_2	1	Activity	E5_1	HET	0.014650929924	Delta pixel (%)	asap1b	7	2	asap1b_7
sd_Mean_B	sd_Mean	B	asap1b_7_2	1	Activity	E5_1	HET	0.0222563117193279	Delta pixel (%)	asap1b	7	2	asap1b_7
mean_Mean_D	mean_Mean	D	asap1b_7_2	1	Activity	E5_1	HET	0.0535478334477778	Delta pixel (%)	asap1b	7	2	asap1b_7
sd_Mean_D	sd_Mean	D	asap1b_7_2	1	Activity	E5_1	HET	0.0330957367406148	Delta pixel (%)	asap1b	7	2	asap1b_7
mean_Mean_L	mean_Mean	L	asap1b_7_2	1	Activity	E5_1	HET	0.0118710509566667	Delta pixel (%)	asap1b	7	2	asap1b_7
sd_Mean_L	sd_Mean	L	asap1b_7_2	1	Activity	E5_1	HET	0.0223284026290683	Delta pixel (%)	asap1b	7	2	asap1b_7
mean_Mean_B	mean_Mean	B	asap1b_7_2	1	Activity	E6_1	HET	0.07211311198	Delta pixel (%)	asap1b	7	2	asap1b_7
sd_Mean_B	sd_Mean	B	asap1b_7_2	1	Activity	E6_1	HET	0.0400321465308196	Delta pixel (%)	asap1b	7	2	asap1b_7
mean_Mean_D	mean_Mean	D	asap1b_7_2	1	Activity	E6_1	HET	0.0397209602133333	Delta pixel (%)	asap1b	7	2	asap1b_7
sd_Mean_D	sd_Mean	D	asap1b_7_2	1	Activity	E6_1	HET	0.0263768147738295	Delta pixel (%)	asap1b	7	2	asap1b_7
mean_Mean_L	mean_Mean	L	asap1b_7_2	1	Activity	E6_1	HET	0.0144216846583333	Delta pixel (%)	asap1b	7	2	asap1b_7
sd_Mean_L	sd_Mean	L	asap1b_7_2	1	Activity	E6_1	HET	0.0245461352884071	Delta pixel (%)	asap1b	7	2	asap1b_7
mean_Mean_B	mean_Mean	B	asap1b_7_2	1	Activity	E7_1	HET	0.0138176678946667	Delta pixel (%)	asap1b	7	2	asap1b_7
sd_Mean_B	sd_Mean	B	asap1b_7_2	1	Activity	E7_1	HET	0.0202487917198356	Delta pixel (%)	asap1b	7	2	asap1b_7
mean_Mean_D	mean_Mean	D	asap1b_7_2	1	Activity	E7_1	HET	0.0600873852188889	Delta pixel (%)	asap1b	7	2	asap1b_7
sd_Mean_D	sd_Mean	D	asap1b_7_2	1	Activity	E7_1	HET	0.0372014955040732	Delta pixel (%)	asap1b	7	2	asap1b_7
mean_Mean_L	mean_Mean	L	asap1b_7_2	1	Activity	E7_1	HET	0.00728874547	Delta pixel (%)	asap1b	7	2	asap1b_7
sd_Mean_L	sd_Mean	L	asap1b_7_2	1	Activity	E7_1	HET	0.0177280859214298	Delta pixel (%)	asap1b	7	2	asap1b_7
mean_Mean_B	mean_Mean	B	asap1b_7_2	1	Activity	E8_1	HET	0.01520622392	Delta pixel (%)	asap1b	7	2	asap1b_7
sd_Mean_B	sd_Mean	B	asap1b_7_2	1	Activity	E8_1	HET	0.0206300756656021	Delta pixel (%)	asap1b	7	2	asap1b_7
mean_Mean_D	mean_Mean	D	asap1b_7_2	1	Activity	E8_1	HET	0.0494316839766667	Delta pixel (%)	asap1b	7	2	asap1b_7
sd_Mean_D	sd_Mean	D	asap1b_7_2	1	Activity	E8_1	HET	0.0358278815730584	Delta pixel (%)	asap1b	7	2	asap1b_7
mean_Mean_L	mean_Mean	L	asap1b_7_2	1	Activity	E8_1	HET	0.0146787046833333	Delta pixel (%)	asap1b	7	2	asap1b_7
sd_Mean_L	sd_Mean	L	asap1b_7_2	1	Activity	E8_1	HET	0.0192012960162867	Delta pixel (%)	asap1b	7	2	asap1b_7
mean_Mean_B	mean_Mean	B	asap1b_7_2	1	Activity	F1_1	DEL	0.071254152064	Delta pixel (%)	asap1b	7	2	asap1b_7
sd_Mean_B	sd_Mean	B	asap1b_7_2	1	Activity	F1_1	DEL	0.0353528682074572	Delta pixel (%)	asap1b	7	2	asap1b_7
mean_Mean_D	mean_Mean	D	asap1b_7_2	1	Activity	F1_1	DEL	0.0252988760866667	Delta pixel (%)	asap1b	7	2	asap1b_7
sd_Mean_D	sd_Mean	D	asap1b_7_2	1	Activity	F1_1	DEL	0.0222376339386225	Delta pixel (%)	asap1b	7	2	asap1b_7
mean_Mean_L	mean_Mean	L	asap1b_7_2	1	Activity	F1_1	DEL	0.00508730368166667	Delta pixel (%)	asap1b	7	2	asap1b_7
sd_Mean_L	sd_Mean	L	asap1b_7_2	1	Activity	F1_1	DEL	0.0112553143045507	Delta pixel (%)	asap1b	7	2	asap1b_7
mean_Mean_B	mean_Mean	B	asap1b_7_2	1	Activity	F2_1	WT	0.0103967639853333	Delta pixel (%)	asap1b	7	2	asap1b_7
sd_Mean_B	sd_Mean	B	asap1b_7_2	1	Activity	F2_1	WT	0.0233888296311963	Delta pixel (%)	asap1b	7	2	asap1b_7
mean_Mean_D	mean_Mean	D	asap1b_7_2	1	Activity	F2_1	WT	0.0331852545577778	Delta pixel (%)	asap1b	7	2	asap1b_7
sd_Mean_D	sd_Mean	D	asap1b_7_2	1	Activity	F2_1	WT	0.0285053890837582	Delta pixel (%)	asap1b	7	2	asap1b_7
mean_Mean_L	mean_Mean	L	asap1b_7_2	1	Activity	F2_1	WT	0.00566799239666667	Delta pixel (%)	asap1b	7	2	asap1b_7
sd_Mean_L	sd_Mean	L	asap1b_7_2	1	Activity	F2_1	WT	0.0133942856209771	Delta pixel (%)	asap1b	7	2	asap1b_7
mean_Mean_B	mean_Mean	B	asap1b_7_2	1	Activity	F3_1	HET	0.008101381176	Delta pixel (%)	asap1b	7	2	asap1b_7
sd_Mean_B	sd_Mean	B	asap1b_7_2	1	Activity	F3_1	HET	0.0146483709861662	Delta pixel (%)	asap1b	7	2	asap1b_7
mean_Mean_D	mean_Mean	D	asap1b_7_2	1	Activity	F3_1	HET	0.0418638631311111	Delta pixel (%)	asap1b	7	2	asap1b_7
sd_Mean_D	sd_Mean	D	asap1b_7_2	1	Activity	F3_1	HET	0.0274064105661381	Delta pixel (%)	asap1b	7	2	asap1b_7
mean_Mean_L	mean_Mean	L	asap1b_7_2	1	Activity	F3_1	HET	0.00592120735333333	Delta pixel (%)	asap1b	7	2	asap1b_7
sd_Mean_L	sd_Mean	L	asap1b_7_2	1	Activity	F3_1	HET	0.013482737339955	Delta pixel (%)	asap1b	7	2	asap1b_7
mean_Mean_B	mean_Mean	B	asap1b_7_2	1	Activity	F4_1	HET	0.0662544567586667	Delta pixel (%)	asap1b	7	2	asap1b_7
sd_Mean_B	sd_Mean	B	asap1b_7_2	1	Activity	F4_1	HET	0.0361520797646742	Delta pixel (%)	asap1b	7	2	asap1b_7
mean_Mean_D	mean_Mean	D	asap1b_7_2	1	Activity	F4_1	HET	0.0594767465811111	Delta pixel (%)	asap1b	7	2	asap1b_7
sd_Mean_D	sd_Mean	D	asap1b_7_2	1	Activity	F4_1	HET	0.0378059891350155	Delta pixel (%)	asap1b	7	2	asap1b_7
mean_Mean_L	mean_Mean	L	asap1b_7_2	1	Activity	F4_1	HET	0.0380407693533333	Delta pixel (%)	asap1b	7	2	asap1b_7
sd_Mean_L	sd_Mean	L	asap1b_7_2	1	Activity	F4_1	HET	0.0382152845111627	Delta pixel (%)	asap1b	7	2	asap1b_7
mean_Mean_B	mean_Mean	B	asap1b_7_2	1	Activity	F5_1	HET	0.0131560493533333	Delta pixel (%)	asap1b	7	2	asap1b_7
sd_Mean_B	sd_Mean	B	asap1b_7_2	1	Activity	F5_1	HET	0.0193570239849442	Delta pixel (%)	asap1b	7	2	asap1b_7
mean_Mean_D	mean_Mean	D	asap1b_7_2	1	Activity	F5_1	HET	0.0365239950933333	Delta pixel (%)	asap1b	7	2	asap1b_7
sd_Mean_D	sd_Mean	D	asap1b_7_2	1	Activity	F5_1	HET	0.0341468015523326	Delta pixel (%)	asap1b	7	2	asap1b_7
mean_Mean_L	mean_Mean	L	asap1b_7_2	1	Activity	F5_1	HET	0.00172176524666667	Delta pixel (%)	asap1b	7	2	asap1b_7
sd_Mean_L	sd_Mean	L	asap1b_7_2	1	Activity	F5_1	HET	0.00547905579691657	Delta pixel (%)	asap1b	7	2	asap1b_7
mean_Mean_B	mean_Mean	B	asap1b_7_2	1	Activity	F6_1	HET	0.00884187310933334	Delta pixel (%)	asap1b	7	2	asap1b_7
sd_Mean_B	sd_Mean	B	asap1b_7_2	1	Activity	F6_1	HET	0.0152322884285863	Delta pixel (%)	asap1b	7	2	asap1b_7
mean_Mean_D	mean_Mean	D	asap1b_7_2	1	Activity	F6_1	HET	0.0300254010366667	Delta pixel (%)	asap1b	7	2	asap1b_7
sd_Mean_D	sd_Mean	D	asap1b_7_2	1	Activity	F6_1	HET	0.025150191025316	Delta pixel (%)	asap1b	7	2	asap1b_7
mean_Mean_L	mean_Mean	L	asap1b_7_2	1	Activity	F6_1	HET	0.00365816349	Delta pixel (%)	asap1b	7	2	asap1b_7
sd_Mean_L	sd_Mean	L	asap1b_7_2	1	Activity	F6_1	HET	0.00845438923013165	Delta pixel (%)	asap1b	7	2	asap1b_7
mean_Mean_B	mean_Mean	B	asap1b_7_2	1	Activity	F7_1	DEL	0.0492751570706667	Delta pixel (%)	asap1b	7	2	asap1b_7
sd_Mean_B	sd_Mean	B	asap1b_7_2	1	Activity	F7_1	DEL	0.0269694381666812	Delta pixel (%)	asap1b	7	2	asap1b_7
mean_Mean_D	mean_Mean	D	asap1b_7_2	1	Activity	F7_1	DEL	0.03763139614	Delta pixel (%)	asap1b	7	2	asap1b_7
sd_Mean_D	sd_Mean	D	asap1b_7_2	1	Activity	F7_1	DEL	0.0252299391193894	Delta pixel (%)	asap1b	7	2	asap1b_7
mean_Mean_L	mean_Mean	L	asap1b_7_2	1	Activity	F7_1	DEL	0.004468791845	Delta pixel (%)	asap1b	7	2	asap1b_7
sd_Mean_L	sd_Mean	L	asap1b_7_2	1	Activity	F7_1	DEL	0.0097294482336926	Delta pixel (%)	asap1b	7	2	asap1b_7
mean_Mean_B	mean_Mean	B	asap1b_7_2	1	Activity	F8_1	HET	0.00677332778933333	Delta pixel (%)	asap1b	7	2	asap1b_7
[truncated: 34,147 more rows]
