# Supplementary material for: Phenotypic impact of individual conserved neuronal microexons and their master regulators in zebrafish
Source: eLife. 2025 Nov 18;13:RP104275. doi: 10.7554/eLife.104275 (PMC12626424; doi:10.7554/eLife.104275)
Supplement: Source data 2. [file elife-104275-data2.zip › raw_data/Fig3/no_siblings/Neurite_length-10hap-madd_1-18.txt]

Genotype	Neurite_length
madd_1	16.715
madd_1	23.676
madd_1	22.894
madd_1	25.497
madd_1	17.108
madd_1	22.252
madd_1	14.724
madd_1	15.834
madd_1	18.734
madd_1	27.097
madd_1	22.081
madd_1	33.65
madd_1	37.055
madd_1	13.941
madd_1	12.345
madd_1	15.242
madd_1	22.575
madd_1	21.067
madd_1	17.507
madd_1	15.166
madd_1	36.535
madd_1	16.648
madd_1	18.836
madd_1	27
madd_1	27.692
madd_1	14.488
madd_1	12.891
madd_1	21.49
madd_1	19.019
madd_1	13.987
madd_1	24.571
madd_1	25.253
madd_1	12.869
madd_1	22.8
madd_1	17.119
madd_1	24.691
madd_1	14.646
madd_1	25.2
madd_1	25.785
madd_1	21
madd_1	28.121
madd_1	19.333
madd_1	18.341
madd_1	12.345
madd_1	11.6
madd_1	21.663
madd_1	17.292
madd_1	17.954
madd_1	15.78
madd_1	23.558
madd_1	34.105
madd_1	16.786
madd_1	18.958
madd_1	29.287
madd_1	31.505
madd_1	19.774
madd_1	20.304
madd_1	19.41
madd_1	25.916
madd_1	13.983
madd_1	22.042
madd_1	14.488
madd_1	15.633
madd_1	15.997
madd_1	20.813
madd_1	35.559
madd_1	32.94
madd_1	23.366
madd_1	23.39
madd_1	20.376
madd_1	29.714
madd_1	10.896
madd_1	20.531
madd_1	18.254
madd_1	18.466
madd_1	29.31
madd_1	23.026
madd_1	27.174
madd_1	31.795
madd_1	18.231
madd_1	33.504
madd_1	20.037
madd_1	20.823
madd_1	17.354
madd_1	21.124
madd_1	21.172
madd_1	20.418
madd_1	22.75
madd_1	24.444
madd_1	13.921
madd_1	23.143
madd_1	22.887
madd_1	18.223
madd_1	14.408
madd_1	15.355
madd_1	27.887
madd_1	12.345
madd_1	23.968
madd_1	14.247
madd_1	23.703
HucGFP	20.911
HucGFP	22.083
HucGFP	16.122
HucGFP	14.428
HucGFP	22.411
HucGFP	20.616
HucGFP	17.703
HucGFP	15.014
HucGFP	15.997
HucGFP	19.948
HucGFP	17.356
HucGFP	17.292
HucGFP	20.864
HucGFP	18.836
HucGFP	21.525
HucGFP	14.724
HucGFP	12.958
HucGFP	21.997
HucGFP	13.501
HucGFP	22.725
HucGFP	20.63
HucGFP	22.148
HucGFP	14.428
HucGFP	18.089
HucGFP	19.774
HucGFP	23.98
HucGFP	29
HucGFP	24.421
HucGFP	20.491
HucGFP	9.887
HucGFP	15.052
HucGFP	19.139
HucGFP	17.109
HucGFP	18.025
HucGFP	21.094
HucGFP	26.487
HucGFP	28.831
HucGFP	19.948
HucGFP	19.54
HucGFP	19.612
HucGFP	15.943
HucGFP	13.047
HucGFP	20.234
HucGFP	32.704
HucGFP	15.925
HucGFP	23.564
HucGFP	24.652
HucGFP	20.709
HucGFP	22.457
HucGFP	16.562
HucGFP	21.873
HucGFP	16.7
HucGFP	24.374
HucGFP	16.849
HucGFP	40.115
HucGFP	20.698
HucGFP	21.124
HucGFP	16.631
HucGFP	13.671
HucGFP	16.562
HucGFP	20.974
HucGFP	28.519
HucGFP	15.901
HucGFP	19.399
HucGFP	11.772
HucGFP	11.6
HucGFP	11.559
HucGFP	32.378
HucGFP	19.581
HucGFP	23.208
HucGFP	27.317
HucGFP	19.731
HucGFP	16.183
HucGFP	14.488
HucGFP	19.333
HucGFP	20.954
HucGFP	15.242
HucGFP	9.974
HucGFP	16.211
HucGFP	16.683
HucGFP	16.843
HucGFP	15.78
HucGFP	8.579
HucGFP	18.025
HucGFP	14.488
HucGFP	15.834
HucGFP	19.476
HucGFP	15.463
HucGFP	11.273
HucGFP	16.562
HucGFP	22.603
HucGFP	21.475
HucGFP	25.638
HucGFP	24.197
HucGFP	15.75
HucGFP	17.459
HucGFP	15.834
HucGFP	12.437
HucGFP	20.628
HucGFP	19.378
