# Supplementary material for: Phenotypic impact of individual conserved neuronal microexons and their master regulators in zebrafish
Source: eLife. 2025 Nov 18;13:RP104275. doi: 10.7554/eLife.104275 (PMC12626424; doi:10.7554/eLife.104275)
Supplement: Source data 2. [file elife-104275-data2.zip › raw_data/Fig3/no_siblings/Neurite_length-24hap-ap1g1_1-16.txt]

Genotype	Neurite_length
ap1g1_1	56.617
ap1g1_1	24.916
ap1g1_1	35.899
ap1g1_1	39.267
ap1g1_1	37.253
ap1g1_1	37.586
ap1g1_1	18.729
ap1g1_1	35.095
ap1g1_1	48.545
ap1g1_1	25.801
ap1g1_1	42.721
ap1g1_1	37.788
ap1g1_1	40.308
ap1g1_1	50.223
ap1g1_1	36.177
ap1g1_1	55.598
ap1g1_1	38.893
ap1g1_1	47.852
ap1g1_1	29.444
ap1g1_1	44.744
ap1g1_1	19.927
ap1g1_1	25.208
ap1g1_1	22.194
ap1g1_1	31.284
ap1g1_1	64.119
ap1g1_1	38.516
ap1g1_1	50.186
ap1g1_1	42.503
ap1g1_1	30.449
ap1g1_1	43.774
ap1g1_1	41.086
ap1g1_1	22.863
ap1g1_1	26.565
ap1g1_1	44.435
ap1g1_1	31.229
ap1g1_1	66.115
ap1g1_1	29.751
ap1g1_1	31.911
ap1g1_1	54.763
ap1g1_1	30.517
ap1g1_1	67.452
ap1g1_1	70.155
ap1g1_1	41.03
ap1g1_1	31.1
ap1g1_1	83.762
ap1g1_1	35.092
ap1g1_1	56.153
ap1g1_1	41.073
ap1g1_1	50.749
ap1g1_1	18.388
ap1g1_1	51.668
ap1g1_1	51.198
ap1g1_1	26.901
ap1g1_1	27.603
ap1g1_1	52.405
ap1g1_1	56.893
ap1g1_1	65.714
ap1g1_1	31.647
ap1g1_1	70.931
ap1g1_1	33.846
ap1g1_1	43.212
ap1g1_1	29.966
ap1g1_1	28.395
ap1g1_1	75.086
ap1g1_1	46.829
ap1g1_1	59.001
ap1g1_1	57.14
ap1g1_1	53.508
ap1g1_1	36.884
ap1g1_1	37.513
ap1g1_1	33.841
ap1g1_1	64.174
ap1g1_1	60.154
ap1g1_1	35.593
ap1g1_1	52.461
ap1g1_1	24.354
ap1g1_1	29.362
ap1g1_1	58.084
ap1g1_1	32.71
ap1g1_1	20.933
ap1g1_1	31.55
ap1g1_1	83.943
ap1g1_1	51.385
ap1g1_1	32.819
ap1g1_1	24.057
ap1g1_1	34.068
ap1g1_1	33.96
ap1g1_1	39.452
ap1g1_1	36.471
ap1g1_1	40.121
ap1g1_1	32.506
ap1g1_1	33.642
ap1g1_1	28.908
ap1g1_1	42.793
ap1g1_1	51.639
ap1g1_1	58.227
ap1g1_1	39.704
ap1g1_1	36.048
ap1g1_1	43.165
ap1g1_1	39.644
ap1g1_1	29.71
ap1g1_1	60.498
ap1g1_1	36.887
ap1g1_1	67.107
ap1g1_1	75.001
ap1g1_1	23.703
ap1g1_1	36.881
ap1g1_1	47.943
ap1g1_1	23.418
ap1g1_1	60.392
ap1g1_1	28.953
ap1g1_1	34.025
ap1g1_1	45.719
ap1g1_1	17.292
ap1g1_1	31.93
ap1g1_1	43.692
ap1g1_1	42.684
ap1g1_1	26.826
ap1g1_1	20.952
ap1g1_1	41.552
ap1g1_1	55.556
ap1g1_1	34.587
ap1g1_1	47.321
ap1g1_1	35.419
ap1g1_1	81.591
ap1g1_1	30.28
ap1g1_1	66.425
ap1g1_1	52.231
ap1g1_1	43.446
ap1g1_1	45.96
ap1g1_1	27.753
ap1g1_1	36.053
ap1g1_1	64.415
ap1g1_1	61.671
ap1g1_1	41.809
ap1g1_1	43.233
ap1g1_1	21.354
ap1g1_1	29.011
ap1g1_1	45.305
ap1g1_1	28.477
ap1g1_1	38.934
ap1g1_1	37.712
ap1g1_1	53.442
ap1g1_1	68.709
ap1g1_1	26.87
ap1g1_1	42.959
ap1g1_1	31.231
ap1g1_1	83.486
ap1g1_1	48.554
ap1g1_1	39.327
ap1g1_1	66.802
ap1g1_1	61.541
ap1g1_1	30.732
ap1g1_1	33.361
ap1g1_1	29.977
ap1g1_1	62.04
ap1g1_1	40.925
ap1g1_1	18.2
ap1g1_1	52.28
ap1g1_1	55.957
ap1g1_1	48.104
ap1g1_1	47.691
ap1g1_1	31.626
ap1g1_1	32.119
ap1g1_1	61.911
ap1g1_1	38.86
ap1g1_1	32.282
ap1g1_1	71.739
ap1g1_1	94.548
ap1g1_1	22.654
ap1g1_1	45.654
ap1g1_1	41.268
ap1g1_1	46.947
ap1g1_1	50.416
ap1g1_1	58.389
ap1g1_1	27.821
ap1g1_1	42.446
ap1g1_1	83.312
ap1g1_1	21.868
ap1g1_1	46.4
ap1g1_1	40.337
ap1g1_1	44.618
ap1g1_1	61.039
ap1g1_1	24.231
ap1g1_1	56.777
ap1g1_1	26.28
ap1g1_1	75.904
ap1g1_1	32.55
ap1g1_1	38.142
ap1g1_1	69.131
ap1g1_1	32.81
ap1g1_1	44.502
ap1g1_1	40.432
ap1g1_1	55.612
ap1g1_1	88.953
ap1g1_1	47.156
ap1g1_1	82.449
ap1g1_1	73.694
ap1g1_1	25.538
ap1g1_1	114.779
HucGFP	36.218
HucGFP	14.408
HucGFP	35.357
HucGFP	64.603
HucGFP	35.74
HucGFP	36.807
HucGFP	24.206
HucGFP	14.998
HucGFP	31.28
HucGFP	55.492
HucGFP	19.774
HucGFP	40.915
HucGFP	15.355
HucGFP	52.78
HucGFP	40.957
HucGFP	53.743
HucGFP	31.504
HucGFP	28.881
HucGFP	26.846
HucGFP	37.341
HucGFP	24.481
HucGFP	15.633
HucGFP	21.448
HucGFP	27.893
HucGFP	48.535
HucGFP	44.831
HucGFP	14.106
HucGFP	22.303
HucGFP	59.238
HucGFP	22.296
HucGFP	62.238
HucGFP	45.062
HucGFP	42.011
HucGFP	11.87
HucGFP	36.113
HucGFP	41.526
HucGFP	46.946
HucGFP	29.846
HucGFP	34.734
HucGFP	27.918
HucGFP	27.436
HucGFP	70.104
HucGFP	55.529
HucGFP	21.846
HucGFP	34.289
HucGFP	46.71
HucGFP	35.451
HucGFP	35.275
HucGFP	50.013
HucGFP	24.478
HucGFP	38.519
HucGFP	31.426
HucGFP	59.614
HucGFP	18.326
HucGFP	22.951
HucGFP	31.15
HucGFP	62.764
HucGFP	29.296
HucGFP	32.165
HucGFP	47.265
HucGFP	40.796
HucGFP	23.877
HucGFP	36.066
HucGFP	63.608
HucGFP	30.717
HucGFP	51.657
HucGFP	17.15
HucGFP	71.164
HucGFP	39.76
HucGFP	52.891
HucGFP	48.513
HucGFP	50.895
HucGFP	24.848
HucGFP	36.462
HucGFP	44.556
HucGFP	42.239
HucGFP	19.577
HucGFP	64.716
HucGFP	35.198
HucGFP	21.28
HucGFP	31.684
HucGFP	12.914
HucGFP	30.35
HucGFP	34.771
HucGFP	21.574
HucGFP	39.331
HucGFP	57.891
HucGFP	22.845
HucGFP	50.921
HucGFP	44.681
HucGFP	42.313
HucGFP	35.232
HucGFP	36.363
HucGFP	53.827
HucGFP	25.491
HucGFP	37.76
HucGFP	33.574
HucGFP	44.191
HucGFP	50.451
HucGFP	38.111
HucGFP	57.733
HucGFP	29.939
HucGFP	26.671
HucGFP	43.447
HucGFP	19.797
HucGFP	47.597
HucGFP	25.66
HucGFP	40.027
HucGFP	36.582
HucGFP	31.776
HucGFP	62.514
HucGFP	28.033
HucGFP	48.513
HucGFP	26.324
HucGFP	47.317
HucGFP	27.769
HucGFP	35.611
HucGFP	34.426
HucGFP	35.388
HucGFP	66.847
HucGFP	64.964
HucGFP	30.986
HucGFP	39.796
HucGFP	48.933
HucGFP	54.477
HucGFP	39.869
HucGFP	50.666
HucGFP	39.226
HucGFP	24.442
HucGFP	41.969
HucGFP	61.485
HucGFP	44.667
HucGFP	29.128
HucGFP	51.242
HucGFP	22.303
HucGFP	42.056
HucGFP	33.263
HucGFP	16.531
HucGFP	48.307
HucGFP	43.335
HucGFP	33.604
HucGFP	28.224
HucGFP	55.474
HucGFP	70.283
HucGFP	49.785
HucGFP	77.618
HucGFP	28.975
HucGFP	36.761
HucGFP	39.17
HucGFP	25.794
HucGFP	31.953
HucGFP	26.928
HucGFP	37.914
HucGFP	65.938
HucGFP	53.211
HucGFP	73.804
HucGFP	33.946
HucGFP	23.361
HucGFP	75.305
HucGFP	41.116
HucGFP	37.688
HucGFP	28.068
HucGFP	28.906
HucGFP	46.019
HucGFP	57.076
HucGFP	48.819
HucGFP	42.778
HucGFP	88.742
HucGFP	45.209
HucGFP	51.089
HucGFP	51.882
HucGFP	39.906
HucGFP	45.915
HucGFP	74.279
HucGFP	25.041
HucGFP	68.661
HucGFP	42.426
HucGFP	31.433
HucGFP	41.691
HucGFP	54.49
HucGFP	30.427
HucGFP	59.748
HucGFP	50.901
HucGFP	62.189
HucGFP	57.638
HucGFP	45.123
HucGFP	49.837
HucGFP	65.081
HucGFP	27.898
HucGFP	45.487
HucGFP	47.784
HucGFP	54.51
HucGFP	38.189
HucGFP	37.16
HucGFP	46.176
HucGFP	50.682
HucGFP	27.109
HucGFP	27.488
HucGFP	35.731
HucGFP	51.091
