# Supplementary material for: Phenotypic impact of individual conserved neuronal microexons and their master regulators in zebrafish
Source: eLife. 2025 Nov 18;13:RP104275. doi: 10.7554/eLife.104275 (PMC12626424; doi:10.7554/eLife.104275)
Supplement: Source data 2. [file elife-104275-data2.zip › raw_data/Fig3/no_siblings/Neurite_length-24hap-src_2-12.txt]

Genotype	Neurite_length
src_2	35.221
src_2	29.476
src_2	31.662
src_2	18.341
src_2	31.517
src_2	41.585
src_2	24.095
src_2	58.357
src_2	28.876
src_2	92.595
src_2	32.075
src_2	17.292
src_2	13.565
src_2	31.555
src_2	20.49
src_2	20.172
src_2	36.651
src_2	77.092
src_2	27.561
src_2	39.043
src_2	15.834
src_2	73.15
src_2	73.409
src_2	30.276
src_2	60.532
src_2	53.477
src_2	32.777
src_2	24.231
src_2	28.218
src_2	57.905
src_2	15.559
src_2	21.523
src_2	47.012
src_2	42.142
src_2	25.435
src_2	81.649
src_2	45.551
src_2	14.567
src_2	57.579
src_2	31.696
src_2	39.368
src_2	57.15
src_2	21.635
src_2	22.457
src_2	29.87
src_2	31.68
src_2	41.204
src_2	27.744
src_2	45.717
src_2	80.952
src_2	46.821
src_2	27.926
src_2	30.711
src_2	23.216
src_2	28.715
src_2	65.657
src_2	61.68
src_2	46.713
src_2	22.334
src_2	37.305
src_2	87.708
src_2	45.975
src_2	30.214
src_2	50.679
src_2	28.088
src_2	28.213
src_2	30.8
src_2	41.958
src_2	73.7
src_2	42.273
src_2	35.785
src_2	25.116
src_2	51.628
src_2	57.48
src_2	15.997
src_2	30.352
src_2	24.662
src_2	14.724
src_2	33.115
src_2	48.708
src_2	20.404
src_2	56.218
src_2	24.875
src_2	25.48
src_2	41.195
src_2	32.117
src_2	67.903
src_2	56.304
src_2	30.959
src_2	22.594
src_2	50.073
src_2	63.642
src_2	27.787
src_2	52.41
src_2	33.846
src_2	44.175
src_2	33.913
src_2	41.95
src_2	26.291
src_2	20.504
HucGFP	15.615
HucGFP	30.12
HucGFP	22.813
HucGFP	22.295
HucGFP	18.341
HucGFP	15.467
HucGFP	19.013
HucGFP	26.293
HucGFP	30.102
HucGFP	14.488
HucGFP	27.662
HucGFP	49.906
HucGFP	16.646
HucGFP	25.839
HucGFP	48.8
HucGFP	19.496
HucGFP	15.633
HucGFP	21.817
HucGFP	16.122
HucGFP	32.18
HucGFP	154.968
HucGFP	11.845
HucGFP	8.646
HucGFP	20.868
HucGFP	24.266
HucGFP	13.706
HucGFP	18.628
HucGFP	34.673
HucGFP	64.34
HucGFP	25.951
HucGFP	24.099
HucGFP	27.023
HucGFP	16.683
HucGFP	74.762
HucGFP	33.657
HucGFP	15.78
HucGFP	12.915
HucGFP	19.716
HucGFP	27.511
HucGFP	24.743
HucGFP	25.783
HucGFP	19.687
HucGFP	24.557
HucGFP	26.212
HucGFP	13.171
HucGFP	14.488
HucGFP	15.978
HucGFP	11.075
HucGFP	32.489
HucGFP	23.361
HucGFP	14.957
HucGFP	25.883
HucGFP	24.49
HucGFP	17.108
HucGFP	24.712
HucGFP	19.731
HucGFP	22.972
HucGFP	15.633
HucGFP	59.92
HucGFP	63.949
HucGFP	22.033
HucGFP	36.219
HucGFP	30.354
HucGFP	12.958
HucGFP	20.761
HucGFP	18.702
HucGFP	42.608
HucGFP	15.242
HucGFP	33.287
HucGFP	19.905
HucGFP	24.439
HucGFP	29.875
HucGFP	15.242
HucGFP	20.531
HucGFP	21.029
HucGFP	26.881
HucGFP	40.305
HucGFP	12.345
HucGFP	22.148
HucGFP	17.703
HucGFP	16.196
HucGFP	28.291
HucGFP	33.376
HucGFP	25.4
HucGFP	40.696
HucGFP	17.768
HucGFP	19.094
HucGFP	26.93
HucGFP	25.517
HucGFP	41.218
HucGFP	36.463
HucGFP	43.452
HucGFP	22.599
HucGFP	24.572
HucGFP	18.341
HucGFP	26.438
HucGFP	19.716
HucGFP	20.628
HucGFP	24.701
HucGFP	22.347
