# Supplementary material for: Phenotypic impact of individual conserved neuronal microexons and their master regulators in zebrafish
Source: eLife. 2025 Nov 18;13:RP104275. doi: 10.7554/eLife.104275 (PMC12626424; doi:10.7554/eLife.104275)
Supplement: Source code 1. [file elife-104275-code1.zip]

Archive with 1 entries (1 files):
- eLife-VOR-RA-2024-104275/Source Code 1.Rmd
