# Supplementary material for: Phenotypic impact of individual conserved neuronal microexons and their master regulators in zebrafish
Source: eLife. 2025 Nov 18;13:RP104275. doi: 10.7554/eLife.104275 (PMC12626424; doi:10.7554/eLife.104275)
Supplement: Source code 1. [file elife-104275-code1.zip › eLife-VOR-RA-2024-104275/Source Code 1.Rmd]

---
title: "MIC KOs all figures"
output: html_document
input data: download and decompress from: https://www.dropbox.com/scl/fi/h0ry1btzng9zdgoxkln4u/Source-data-2.zip?rlkey=klbpbxa3fbuxxggges5dvwoke&dl=0
---

<!-- ####################### -->
<!-- ##### SETTING UP ###### -->
<!-- ####################### -->


```{r setup, include=FALSE}
knitr::opts_chunk$set(echo = TRUE)

###################################
######## UPLOAD LIBRAIES ##########
###################################

library(ggplot2)
library(tidyverse)
library(ggpubr)
library(cowplot)
library(ComplexHeatmap)
library(viridis)
library(readxl)
library(reshape)
library(dbplyr)
library(dplyr)
library(stringr)
library(janitor)
library(readr)
library(plyr)
library(tibble)
library(data.table)
library(Hmisc)
library(lmerTest)
library(lme4)
library(biomaRt)
library(data.table)
library(tidyr)
library(impute)
library(ggh4x)
library(PCAtools)
library(DESeq2)
library(see)
library(fgsea)
library(parallel)

###################################
######## SET VARIABLES ############
###################################
general_categories = c("mic", "regulator")

ordered_mics = c("ap1g1", "apbb1", "asap1b", "cdon", "evi5b", "gli2b", "gli3", "itsn1", "kif1b", "madd", "mef2ca", "reln", "shank3a", "shank3b", "src", "vav2", "vdac3", "vti1a", "srrm3", "srrm4", "srrm34")

ordered_founders = c("ap1g1_1", "apbb1_1", "asap1b_3", "asap1b_7", "cdon_1", "cdon_2", "evi5b_3", "evi5b_6", "gli2b_1", "gli2b_6", "gli3_7", "gli3_9", "itsn1_1", "itsn1_3", "kif1b_1", "kif1b_2", "madd_1", "madd_2", "mef2ca_2", "reln_1", "reln_2", "shank3a_1", "shank3a_2", "shank3b_1", "shank3b_2", "src_1", "vav2_1", "vav2_2", "vdac3_5", "vti1a_1", "vti1a_2", "srrm3_17", "srrm3_5", "srrm4_12", "srrm4_15", "srrm34_1217")

main_founders = c("ap1g1_1", "apbb1_1", "asap1b_7", "cdon_1", "evi5b_6", "gli2b_1", "gli3_7", "itsn1_1", "kif1b_1", "madd_1", "mef2ca_2", "reln_2", 
                  "shank3a_2", "shank3b_1", "src_1", "vav2_1", "vdac3_5", "vti1a_1", "srrm3_17", "srrm4_12", "srrm34_1217")

ordered_founders_experiments = c("ap1g1_1-1_1", "ap1g1_1-2_1", "ap1g1_1-3_1", "apbb1_1-1_1", "apbb1_1-2_1", "asap1b_3-1_1", "asap1b_7-1_1", "asap1b_7-2_1", "asap1b_7-3_1", "asap1b_7-4_1", "asap1b_7-5_1", "cdon_1-1_1", "cdon_1-2_1", "cdon_2-1_1", "evi5b_3-1_1", "evi5b_3-2_1", "evi5b_6-1_1", "evi5b_6-2_1", "evi5b_6-3_1", "evi5b_6-5_1", "evi5b_6-5_2", "evi5b_6-6_1", "gli2b_1-1_1", "gli2b_1-2_1", "gli2b_1-3_1", "gli2b_6-1_1", "gli3_7-1_1", "gli3_7-2_1", "gli3_7-3_1", "gli3_9-1_1", "gli3_9-2_1", "itsn1_1-1_1", "itsn1_3-1_1", "itsn1_3-1_2", "itsn1_3-2_1", "itsn1_3-3_1", "itsn1_3-4_1", "kif1b_1-1_1", "kif1b_1-2_1", "kif1b_2-1_1", "madd_1-1_1", "madd_1-1_2", "madd_1-2_1", "madd_1-2_2", "madd_1-3_1", "madd_1-4_1", "madd_2-1_1", "mef2ca_2-1_1", "mef2ca_2-2_1", "mef2ca_2-3_1", "mef2ca_2-4_1", "reln_1-1_1", "reln_2-1_1", "reln_2-1_2", "reln_2-1_3", "reln_2-2_1", "shank3a_1-1_1", "shank3a_1-2_1", "shank3a_2-1_1", "shank3a_2-1_2", "shank3a_2-2_1", "shank3a_2-2_2", "shank3a_2-3_1", "shank3a_2-4_1", "shank3a_2-5_1", "shank3b_1-1_1", "shank3b_1-2_1", "shank3b_1-3_1", "shank3b_2-1_1", "src_1-1_1", "src_1-2_1", "src_1-3_1", "src_1-4_1", "vav2_1-1_1", "vav2_1-1_2", "vav2_1-1_3", "vav2_1-2_1", "vav2_2-1_1", "vav2_2-1_2", "vdac3_5-1_1", "vdac3_5-2_1", "vdac3_5-3_1", "vti1a_1-1_1", "vti1a_1-1_2", "vti1a_1-2_1", "vti1a_1-3_1", "vti1a_2-1_1", "vti1a_2-1_2", "vti1a_2-2_1", "srrm3_17-1_1", "srrm3_17-1_2", "srrm3_17-1_3", "srrm3_17-1_4", "srrm3_17-2_1", "srrm3_5-1_1", "srrm3_5-1_2", "srrm4_12-1_1", "srrm4_12-2_1", "srrm4_12-3_1", "srrm4_15-1_1", "srrm34_1217-1_1", "srrm34_1217-1_2", "srrm34_1217-2_1", "srrm34_1217-3_1")

######################################################################
############# VARIABLES FOR FIGURE 4 #################################
######################################################################

behavior_features = c("Abs_maxvel_Dark", "Abs_maxvel_Light", "Abs_maxvel_Total", "Dist_mov_mm_Dark", "Dist_mov_mm_DL", "Dist_mov_mm_LD", "Dist_mov_mm_Light", "Dist_mov_mm_Total", "FC_tap1_vs_last10_Dist_Abs", "FC_tap1_vs_last10_Dist_Rel", "FC_tap1_vs_tap2_Dist_Abs", "FC_tap1_vs_tap2_Dist_Rel", "FC_tap1_vs_taps35_Dist_Abs", "FC_tap1_vs_taps35_Dist_Rel", "First_tap_dist_mov_Abs", "First_tap_dist_mov_Rel", "First_tap_max_vel_Abs", "Max_vel_DL", "Max_vel_LD", "Mean_maxvel_Dark", "Mean_maxvel_Light", "Mean_maxvel_Total", "Mean_time_moving_Dark", "Mean_time_moving_Light", "Mean_time_moving_Total", "Not_moving_Dark", "Not_moving_Light", "Not_moving_Total", "Perc_time_periphery", "Perc_time_periphery_moving", "Rel_dist_moved_CEN", "Rel_dist_moved_PER", "Rel_time_moving_CEN", "Rel_time_moving_PER", "Time_moving_DL", "Time_moving_LD")

ordered_features = c("mean_Mean_B", "mean_Mean_D", "mean_Mean_L", 
                     "median_trans_DL", "median_trans_LD", 
                     "Med_Act1_tap", "Diff_3to5vs1_tap", "Diff_21to30vs1_tap",
                     "Thigmotaxis_B", "Thigmotaxis_D", "Thigmotaxis_L")

ordered_daniovision_trials = c("ap1g1_1_1", "apbb1_1_1", "apbb1_1_2", "asap1b_7_2", "asap1b_7_4", "cdon_1_1", "cdon_1_2", "cdon_2_1", "evi5b_3_1", "evi5b_3_2", "evi5b_6_5", "evi5b_6_6", "gli2b_1_1", "gli2b_1_2", "gli3_7_1", "gli3_7_2", "itsn1_1_1", "itsn1_3_2", "itsn1_3_4", "kif1b_1_1", "kif1b_1_2", "kif1b_2_1", "madd_1_1", "madd_1_2", "madd_2_1", "mef2ca_2_1", "mef2ca_2_2", "reln_1_1", "reln_2_1", "reln_2_2", "shank3a_2_3", "shank3a_2_4", "shank3a_2_5", "shank3b_1_1", "shank3b_1_2", "shank3b_1_3", "shank3b_2_1", "src_1_1", "src_1_2", "src_1_3", "vav2_1_1", "vav2_1_2", "vdac3_5_1", "vti1a_1_1", "vti1a_1_2", "vti1a_1_3", "vti1a_2_2", "srrm3_17_1", "srrm3_5_1", "srrm4_12_1", "srrm4_12_2", "srrm4_15_1", "srrm34_1217_1","srrm34_1217_2")


######################################################################
############# VARIABLES FOR FIGURE 5 #################################
######################################################################

ordered_social_features = gsub("-", "_", c("speed-median-delta_SAME", "speed-median-delta_DIFF", "abs_normal_acceleration-median-delta_SAME", "abs_normal_acceleration-median-delta_DIFF", "abs_tg_acceleration-median-delta_SAME", "abs_tg_acceleration-median-delta_DIFF", "distance_travelled-amax-delta_SAME", "distance_travelled-amax-delta_DIFF", "normed_distance_to_origin-frames_in_periphery-delta_SAME", "normed_distance_to_origin-frames_in_periphery-delta_DIFF", "normed_distance_to_origin-median-delta_SAME", "normed_distance_to_origin-median-delta_DIFF", "polarization_order_parameter-median-delta_HM", "polarization_order_parameter-median-delta_HD", "mean_distance_to_center_of_group-median-delta_HM", "mean_distance_to_center_of_group-median-delta_HD", "nb_angle_degrees-ratio_in_front-delta_SAME", "nb_angle_degrees-ratio_in_front-delta_DIFF"))

collapsed_social_features = c("speed-median", "abs_normal_acceleration-median", "abs_tg_acceleration-median", "distance_travelled-amax", "normed_distance_to_origin-frames_in_periphery", "normed_distance_to_origin-median", "polarization_order_parameter-median", "mean_distance_to_center_of_group-median", "nb_angle_degrees-ratio_in_front")

collapsed_social_features_units_df = data.frame(Feature = collapsed_social_features,
                                             Unit = c("cm/s", "cm/s^2", "cm/s^2", "cm", "Norm (0-1) frames (in periphery)", 
                                                      "Norm (0-1) radio (1)", "no unit", "cm", "no unit"))
  
locomotion_features = c("speed-median-delta_SAME", "speed-median-delta_DIFF", "abs_normal_acceleration-median-delta_SAME", "abs_normal_acceleration-median-delta_DIFF", "abs_tg_acceleration-median-delta_SAME", "abs_tg_acceleration-median-delta_DIFF", "distance_travelled-amax-delta_SAME", "distance_travelled-amax-delta_DIFF")

anxiety_features = c("normed_distance_to_origin-frames_in_periphery-delta_SAME", "normed_distance_to_origin-frames_in_periphery-delta_DIFF", "normed_distance_to_origin-median-delta_SAME", "normed_distance_to_origin-median-delta_DIFF")
  
leadership_features = c("nb_angle_degrees-ratio_in_front-delta_SAME", "nb_angle_degrees-ratio_in_front-delta_DIFF")

social_features = c("polarization_order_parameter-median-delta_HM", "polarization_order_parameter-median-delta_HD", "mean_distance_to_center_of_group-median-delta_HM", "mean_distance_to_center_of_group-median-delta_HD")

social_features_type_df = data.frame(Feature = c(locomotion_features, anxiety_features, social_features, leadership_features ),
                                     Feature_type = c(rep("locomotion", length(locomotion_features)),
                                                      rep("anxiety", length(anxiety_features)),
                                                      rep("social", length(social_features)),
                                                      rep("leadership", length(leadership_features))))

ordered_feature_types = c("locomotion", "anxiety", "leadership", "social")

######################################################################
################ AESTETICS VARIABLES #################################
######################################################################

genotype_colors = c("WT"="royalblue3", "HET"="seagreen4", "DEL"="darkgoldenrod2", "CTR"="darkslateblue", "regulator"="black")
```

```{r functions, echo=FALSE, message=FALSE, warning=FALSE, dependson="setup"}
#########################################
##### AESTETICS FUNCTIONS ###############
#########################################

number_ticks <- function(n) {function(limits) pretty(limits, n)}

firstup <- function(x) {
  substr(x, 1, 1) <- toupper(substr(x, 1, 1))
  x
}

compute_boxplot_coords <- function(data, x_var, y_var) {
  stats <- data %>%
    group_by(.data[[x_var]]) %>%
    summarise(
      ymin = quantile(.data[[y_var]], 0.25) - 1.5 * IQR(.data[[y_var]]),
      lower = quantile(.data[[y_var]], 0.25),
      middle = quantile(.data[[y_var]], 0.5),
      upper = quantile(.data[[y_var]], 0.75),
      ymax = quantile(.data[[y_var]], 0.75) + 1.5 * IQR(.data[[y_var]])
    )
  return(stats)
}

##############################
#### ADJUST PVALUES ##########
##############################

pval_to_signif <- function(p) {
  ifelse(p < 0.0001, "***", 
         ifelse(p < 0.001, "**", 
                ifelse(p < 0.01, "*", "")))
}
```

<!-- #################################### -->
<!-- ############ FIGURE 1 ############## -->
<!-- #################################### -->

<!-- Panel A -->
```{r neural_PSI_heatmap, echo=FALSE, warning=FALSE, message=FALSE, dependson=c("setup", "functions")}
dataHeatPSI<-fread("raw_data/Fig1/AvPSI_SelectedMICs_heatmap-11s.txt") %>% select(!matches("GermLine")) %>% 
                    column_to_rownames("GENE-EVENT") %>% as.matrix

col_fun_z = circlize::colorRamp2(seq(-2,2,length.out =50), colorRampPalette(c("ghostwhite","#9999d0","darkblue"))(50))
impute_PSI<-impute::impute.knn(dataHeatPSI)$data
dataHeatPSI_z<-t(scale(t(impute_PSI)))

Heatmap(dataHeatPSI_z, name = "Z-score", col = col_fun_z, cluster_rows = T, cluster_columns = F, 
        clustering_method_columns = 'ward.D2', show_row_names = F,column_names_rot = 45, border = NA)
```

<!-- Panel B -->
```{r mic_PSI_across_dev, echo=FALSE, warning=FALSE, message=FALSE, dependson=c("setup", "functions")}
#################################
######### INPUT #################
#################################

dataTimeCurse<-fread("raw_data/Fig1/Dev_PSIs-Neural_exons-N5.tab")%>% select(!matches("24hpf"))%>%
                pivot_longer(-c(GENE_EVENT,GROUP), names_to = "Dev", values_to = "PSI") %>%
                mutate(Dev=forcats::fct_inorder(Dev)) %>% filter(!is.na(PSI)) %>%
                group_by(GROUP,Dev) %>%
                reframe(mPSI=mean(PSI),medPSI=median(PSI),
                        sdPSI=sd(PSI),semPSI=plotrix::std.error(PSI),
                        fquant=quantile(PSI,0.25),tquant=quantile(PSI,0.75))

#################################
######### PLOT ##################
#################################

dataTimeCurse %>%filter(GROUP=="MIC")%>% ggplot(aes(x=Dev,y=medPSI,group=GROUP))+
  geom_ribbon(aes(ymin=fquant, ymax=tquant, fill=GROUP), alpha=0.2)+
  geom_line(aes(color=GROUP))+
  theme_bw()+
  scale_color_manual(values = "royalblue")+
  scale_fill_manual(values = "royalblue")+
  labs(y="PSI")+
  theme(axis.text.x = element_text(angle = 45,hjust = 1),
        axis.title.x = element_blank(), legend.position = "none")
```

<!-- Panel C -->
<!-- ### ClueGO plot edited in cytoscape ###-->

<!-- Panel D -->
<!-- ### Plotted in Excel ###-->

<!-- Panel E -->
<!-- ### Plotted in Excel ###-->

<!-- Panel F -->
```{r dPSI_vs_exon_length, echo=FALSE, warning=FALSE, message=FALSE, dependson=c("setup", "functions")}
dataplotLudo<-fread("raw_data/Fig1/Zebrafish_Exons_Srrm34_dPSI.tab")

dataplotLudo %>% mutate(Group_AS=factor(Group_AS,levels=c("AS","LONG_Neural","MINI_Neural","MIC_Neural"))) %>%
  arrange(Group_AS)%>%
  ggplot(aes(x=Length, y=dPSI_Srrm34))+
  geom_point(aes(color=Group_AS), size=0.5)+
  xlim(c(0,300))+ theme_bw()+labs(y="dPSI DKo Srrm3/4", x="Exon Length")+
  scale_color_manual(values = c("AS"="gray80",
                              "MIC_Neural"="#21459cff",
                              "MINI_Neural"="#20aef1ff",
                              "LONG_Neural"="#02b49eff"), 
                     labels=c("Other AS exons",
                              "Neural (3-27 nts)",
                              "Neural (28-51 nts)",
                              "Neural (>51 nts)"), name="")+
  guides(color = guide_legend(override.aes = list(size = 2)))
```


<!-- #################################### -->
<!-- ############ FIGURE 2 ############## -->
<!-- #################################### -->

<!-- Panel A -->
```{r PSI_dPSI_heatmap, echo=FALSE, message=FALSE, warning=FALSE, dependson=c("setup", "functions"), fig.height=8, fig.width=6.5}
#########################
#### COLORS #############
#########################
col_fun_dPSI2 <- function(x) {
  adjustcolor(circlize::colorRamp2(seq(-50, 50, length.out = 50), rev(pals::brewer.puor(50)))(x), alpha.f = 0.7)
}

col_fun = pals::brewer.blues(50)

#########################
#### INPUT ##############
#########################

input_file = "raw_data/Fig2/List_MICs-withData-v1.tab"
input_df = read.delim(input_file, header=TRUE)

#### First Heatmap
first_heatmap_df = input_df[,c("Neurons_HuC_72hpf","Brain_Telenc","Cerebellum","Pancreas_BetaCells","Heart_A","Adipose_a","Intestine_A", "Kidney_A","Skin","Testis_A")] %>% as.matrix
rownames(first_heatmap_df) = input_df$`EVENT.Gene`

#### Second Heatmap
second_heatmap_df = input_df[,c("dPSI_N_Z","dPSI_eMIC_Z","dPSI_N_H","dPSI_eMIC_H","dPSI_ASD")] %>% as.matrix
rownames(second_heatmap_df) = input_df$`EVENT.Gene`


#########################
#### PLOTS ##############
#########################

first_heatmap = Heatmap(first_heatmap_df, 
                        name = "PSI", 
                        col = col_fun, 
                        cluster_rows = FALSE, 
                        cluster_columns = FALSE,
                        show_row_names = TRUE,
                        border = FALSE, 
                        rect_gp = gpar(col = "black", lwd = 0.5),
                        heatmap_legend_param = list(legend_direction = "horizontal"))

second_heatmap = Heatmap(second_heatmap_df, 
                         name = "dPSI", 
                         col = rev(viridis(50)), 
                         cluster_rows = FALSE, 
                         cluster_columns = FALSE,
                         show_row_names = TRUE,
                         border = FALSE,
                         rect_gp = gpar(col = "black", lwd = 0.5),
                         heatmap_legend_param = list(legend_direction = "horizontal", legend_limits=c(-50,50)))

heatmap_list = first_heatmap + second_heatmap

#pdf("./Fig2A.pdf")
draw(heatmap_list, 
     heatmap_legend_side="top")
#dev.off()
```

<!-- Panel E -->
<!-- ### Plotted in Excel ###-->

<!-- Panel F -->
<!-- ### Raw data shown in the figure ###-->

<!-- #################################### -->
<!-- ############ FIGURE 3 ############## -->
<!-- #################################### -->

```{r figure3_setup, echo=FALSE, message=FALSE, warning=FALSE, dependson=c("setup", "functions")}
lfiles<-list.files("raw_data/Fig3/no_siblings/")
ldata<-lapply(lfiles, function(x){
  fread(file.path("raw_data/Fig3/no_siblings",x))%>% mutate(F=x)
}) %>% do.call(rbind,.)

data_NeuLeng<-ldata %>%
  mutate(Time=ifelse(grepl("10hap",F),"10hap","24hap"),
         F=gsub("vit1a", "vti1a",F),
         Exp=gsub("Neurite_length-\\d\\dhap-", "", F, perl=T),
         Exp_full=gsub(".txt","", Exp,perl=T),
         Exp=gsub("-\\d+.txt","", Exp,perl=T), 
         MIC=gsub("_\\d+","" ,Exp,perl=T ))

mainfounders<-c("ap1g1_1","apbb1_1","asap1b_7","cdon_1","evi5b_6",
                "gli2b_1","gli3_7","itsn1_1","kif1b_1","madd_1",
                "mef2ca_2","reln_1","shank3a_2","shank3b_1","src_1",
                "vav2_1","vdac3_5","vti1a_1")

lfiles<-list.files("raw_data/Fig3/siblings/")
ldata<-lapply(lfiles, function(x){
  fread(file.path("raw_data/Fig3/siblings",x))%>% mutate(F=x)
}) %>% do.call(rbind,.)


data_NeuLeng_sib<-ldata %>%
  mutate(Time=ifelse(grepl("10hap",F),"10hap","24hap"),
         Genotype2=ifelse(grepl("WT", Genotype),"WT",
                          ifelse(grepl("HET", Genotype),"HET","DEL")),
         Exp=gsub("Neurite_length-\\d\\dhap-", "", F, perl=T),
         Exp_full=gsub("-SIBLINGS.txt","", Exp,perl=T),
         Exp=gsub("-\\d+-SIBLINGS.txt","", Exp,perl=T))

####################

t4h3at_recalc<-data_NeuLeng %>%filter(Exp %in% mainfounders)%>%
  mutate(Geno=ifelse(Genotype=="HucGFP", "CTR", "DEL")) %>%
  group_by(Exp, Geno, Time) %>%
  reframe(MIC=unique(MIC), mean=mean(Neurite_length), median=median(Neurite_length)) %>%
  pivot_wider(id_cols = c(Exp, Time), names_from = Geno, values_from = median) %>%
  mutate(FC=log2(DEL/CTR),PdiffCTR=(DEL-CTR)*100/CTR )%>%
  pivot_wider(id_cols = Exp, names_from = Time,values_from = PdiffCTR)
t4h3at_recalc_srrms<-data_NeuLeng_sib %>% filter(Genotype2 !="HET") %>%
  filter(Exp %in% c("sr3sr4", "srrm3", "srrm4")) %>%
  mutate(Geno=ifelse(grepl("WT",Genotype), "CTR", "DEL")) %>%
  group_by(Exp, Geno, Time) %>%
  reframe( mean=mean(Neurite_length), median=median(Neurite_length)) %>%
  pivot_wider(id_cols = c(Exp, Time), names_from = Geno, values_from = median) %>%
  mutate(FC=log2(DEL/CTR),PdiffCTR=(DEL-CTR)*100/CTR )%>%
  pivot_wider(id_cols = Exp, names_from = Time,values_from = PdiffCTR) 

####################

# permuttest2<- future.apply::future_lapply(1:10000, function(x){
#   set.seed(25092024+x)
#   data_NeuLeng %>% #filter(Exp %in% mainfounders)%>%
#     mutate(Geno=ifelse(Genotype=="HucGFP", "CTR", "DEL")) %>%
#     group_by(Exp_full, Time, Geno) %>%
#     slice_sample(n = 50)%>%
#     group_by(Exp, Time) %>%
#     do(w = wilcox.test(Neurite_length~Geno, data=.)) %>%
#     group_by(Exp, Time) %>%
#     reframe(Wilcox = w[[1]]$p.value, sim=paste0("sim_",x))
# },future.seed=TRUE)%>% do.call(rbind,.)
# saveRDS(raw_data/Fig3/permuttest2,"permuttest2.rds")
# permuttest2_srrms<- future.apply::future_lapply(1:10000, function(x){
#   set.seed(25092024+x)
#   data_NeuLeng_sib %>% filter(Genotype2 !="HET") %>%
#     # filter(Exp %in% c("sr3sr4", "srrm3", "srrm4")) %>%
#     mutate(Geno=ifelse(grepl("WT",Genotype), "CTR", "DEL")) %>%
#     group_by(Exp_full, Time, Geno) %>%
#     slice_sample(n = 50)%>%
#     group_by(Exp, Time)  %>%
#     do(w = wilcox.test(Neurite_length~Geno, data=.)) %>% 
#     group_by(Exp, Time) %>%
#     reframe(Wilcox = w[[1]]$p.value, sim=paste0("sim_",x))
# },future.seed=TRUE)%>% do.call(rbind,.)
# saveRDS(raw_data/Fig3/permuttest2_srrms,"permuttest2_srrms.rds")
# permuttest2_srrms_HET<- future.apply::future_lapply(1:10000, function(x){
#   set.seed(25092024+x)
#   data_NeuLeng_sib %>% filter(Genotype2 !="HOM") %>%
#     #filter(Exp %in% c("sr3sr4", "srrm3", "srrm4")) %>%
#     mutate(Geno=ifelse(grepl("WT",Genotype), "CTR", "DEL")) %>%
#     group_by(Exp_full, Time, Geno) %>%
#     slice_sample(n = 50)%>%
#     group_by(Exp, Time)  %>%
#     do(w = wilcox.test(Neurite_length~Geno, data=.)) %>% 
#     group_by(Exp, Time) %>%
#     reframe(Wilcox = w[[1]]$p.value, sim=paste0("sim_",x))
# },future.seed=TRUE)%>% do.call(rbind,.)
# saveRDS(raw_data/Fig3/permuttest2_srrms_HET,"permuttest2_srrms_HET.rds")

####################

permuttest2<-readRDS("raw_data/Fig3/permuttest2.rds")
permuttest2_srrms<-readRDS("raw_data/Fig3/permuttest2_srrms.rds")
permuttest2_srrms_HET<-readRDS("raw_data/Fig3/permuttest2_srrms_HET.rds")

stats_lfc_text<-permuttest2 %>% filter(Exp %in% mainfounders)%>%
  group_by(Exp,Time)%>% reframe(Mpean=mean(Wilcox), Medipean=median(Wilcox)) %>%
  mutate(txt=ifelse(Medipean<0.001,"***",
                    ifelse(Medipean<0.01,"**",
                           ifelse(Medipean<0.05,"*",""))))%>%
  pivot_wider(id_cols = Exp, names_from = Time,values_from = txt)
stats_lfc_srrms_text<-permuttest2_srrms %>% filter(Exp %in% c("sr3sr4", "srrm3", "srrm4"))%>% 
  group_by(Exp,Time)%>% reframe(Mpean=mean(Wilcox), Medipean=median(Wilcox)) %>%
  mutate(txt=ifelse(Medipean<0.001,"***",
                    ifelse(Medipean<0.01,"**",
                           ifelse(Medipean<0.05,"*",""))))%>%
  pivot_wider(id_cols = Exp, names_from = Time,values_from = txt)
```

<!-- Panel C -->
```{r neurite_length_changes_heatmap, echo=FALSE, warning=FALSE, message=FALSE, dependson=c("setup", "functions", "figure3_setup")}
###########################
######## INPUT ############
###########################

t4h3at_recalc_mat<-t4h3at_recalc %>% column_to_rownames("Exp")
stats_lfc_mat<-stats_lfc_text%>% column_to_rownames("Exp")

t4h3at_recalc_srrms_mat<-t4h3at_recalc_srrms %>% column_to_rownames("Exp")
stats_lfc_srrms_mat<-stats_lfc_srrms_text%>% column_to_rownames("Exp")
t4h3at_recalc_srrms_mat<-t4h3at_recalc_srrms_mat[c("srrm3", "srrm4","sr3sr4"),]
stats_lfc_srrms_mat<-stats_lfc_srrms_mat[c("srrm3", "srrm4","sr3sr4"),]

col_fun_pdiff = circlize::colorRamp2(unique(sort(c(seq(-10,10,length.out =5),
                                                   seq(-30,-11,length.out=15),
                                                   seq(11,30,length.out=15)))),
                                     rev(pals::brewer.puor(35)))

###########################
######## PLOT #############
###########################

MICHEAT<-Heatmap(t4h3at_recalc_mat, name = "Percentage Difference", col = col_fun_pdiff, cluster_rows = F, cluster_columns = F,
                 show_row_names = T,column_names_rot = 45, border = NA, row_names_side = "left", column_names_side = "top",
                 rect_gp = gpar(col = "black", lwd = 0.5),
                 cell_fun = function(j, i, x, y, w, h, col) { grid.text(stats_lfc_mat[i, j], x, y)})
SRRHEAT<-Heatmap(t4h3at_recalc_srrms_mat, name = "Percentage Difference", col = col_fun_pdiff, cluster_rows = F, cluster_columns = F,
                 show_row_names = T,column_names_rot = 45, border = NA, row_names_side = "left", column_names_side = "top",
                 rect_gp = gpar(col = "black", lwd = 0.5),
                 cell_fun = function(j, i, x, y, w, h, col) { grid.text(stats_lfc_srrms_mat[i, j], x, y)})

MICHEAT %v% SRRHEAT

```

<!-- Panel D -->
```{r neurite_length_changes_boxplots, echo=FALSE, warning=FALSE, message=FALSE, dependson=c("setup", "functions", "figure3_setup")}
###########################
######## INPUT ############
###########################

Q99_2<-data_NeuLeng%>% group_by(Time, MIC) %>% reframe(pos=quantile(Neurite_length,1), pos2=quantile(Neurite_length,1))
times<-c("10hap","24hap")
mics<-c("evi5b","vav2", "vti1a","shank3b","kif1b","itsn1","asap1b","gli3", "src")
anova_Res<-sapply(mics,function(x){
  sapply(times,function(time, mic=x){
    
    data2anal<-data_NeuLeng %>% mutate(Geno=ifelse(Genotype=="HucGFP", "CTR", "DEL"),
                                 Geno=factor(Geno, levels=c("CTR","DEL"))) %>%
      filter(MIC==mic & Time ==time)
    if(length(unique(data2anal$Exp))>1){
          res<-  glm(Neurite_length~Geno+Exp,data = data2anal) %>% summary()
          res2ret<-res$coefficients["GenoDEL",4]
    }else{
        res2ret<-NA
    }
    return(res2ret)
  })})%>% as_tibble(rownames="Time") %>%
  pivot_longer(-Time, names_to = "MIC", values_to = "p.value") %>%
  mutate(padj=p.adjust(p.value,"fdr"))%>%
  mutate(txt=ifelse(p.value<0.0001,"***",
                    ifelse(p.value<0.001,"**",
                           ifelse(p.value<0.01,"*",""))))%>%
  left_join(Q99_2, by=c("Time","MIC"))

anova_Res2main<-anova_Res %>%
  mutate(MIC=factor(MIC,levels=c("evi5b","vav2","Regulator")),
         Exptype=factor("Founders", levels=c("Founders","Siblings")))


Q99<-data_NeuLeng%>% group_by(Time,Exp, MIC) %>% reframe(pos=quantile(Neurite_length,1), pos2=quantile(Neurite_length,0.99))
starsSig<-permuttest2 %>%
  group_by(Exp,Time)%>% reframe(Mpean=mean(Wilcox), Medipean=median(Wilcox)) %>%
  mutate(txt=ifelse(Medipean<0.0001,"***",
                    ifelse(Medipean<0.001,"**",
                           ifelse(Medipean<0.01,"*","")))) %>% left_join(Q99, by=c("Exp","Time"))

Q99_siblings<-data_NeuLeng_sib%>% group_by(Time,Exp) %>% reframe(pos=quantile(Neurite_length,1), pos2=quantile(Neurite_length,0.99))
starsSig_siblings<-permuttest2_srrms%>%
  group_by(Exp,Time)%>% reframe(Mpean=mean(Wilcox), Medipean=median(Wilcox)) %>%
  mutate(txt=ifelse(Medipean<0.0001,"***",
                    ifelse(Medipean<0.001,"**",
                           ifelse(Medipean<0.01,"*","")))) %>%
  left_join(Q99_siblings, by=c("Exp","Time"))%>%
  mutate(Exp=factor(Exp,levels=c("evi5b","vav2","srrm3","srrm4","sr3sr4")))

########################

data_NeuLeng_main<-data_NeuLeng %>% filter(MIC %in% c("evi5b", "vav2"))
DELETEME<-data_NeuLeng_main %>% mutate(Geno=ifelse(Genotype=="HucGFP", "CTR", "DEL"),
                                       Geno=factor(Geno, levels=c("CTR","DEL")), 
                                       Regulator=Geno)

tomain<-starsSig_siblings %>% mutate(MIC=ifelse(Exp%in% c("sr3sr4","srrm4","srrm3"),"Regulator",as.character(Exp)),
                                     Exp=ifelse(Exp%in% c("sr3sr4","srrm4","srrm3"),as.character(Exp),paste0(Exp,"_siblings")))%>%
  rbind(starsSig) %>% mutate(MIC=factor(MIC,levels=c("evi5b","vav2","Regulator")),
                             Exp=factor(Exp, levels=c("evi5b_6","evi5b_3","evi5b_siblings",
                                                      "vav2_1","vav2_2","vav2_siblings",
                                                      "srrm3","srrm4","sr3sr4")), 
                             Exptype=ifelse(MIC =="Regulator"| grepl("siblings",Exp), "Siblings","Founders"))

datat2main<-data_NeuLeng_sib %>% mutate(MIC=ifelse(Exp%in% c("sr3sr4","srrm4","srrm3"),"Regulator",Exp),
                                        Exp=ifelse(Exp%in% c("sr3sr4","srrm4","srrm3"),Exp,paste0(Exp,"_siblings"))) %>%
  filter(Genotype2 !="HET") %>% mutate(Geno=factor(Genotype2, levels=c("WT","DEL")), 
                                       Regulator=ifelse(Exp%in% c("sr3sr4","srrm4","srrm3"),"Regulator",as.character(Geno)))%>%
  select(-Genotype2) %>% rbind(DELETEME) %>%
  mutate(MIC=factor(MIC,levels=c("evi5b","vav2","Regulator")),
         Geno=factor(Geno,levels=c("CTR","WT","DEL")), 
         Exp=factor(Exp, levels=c("evi5b_6","evi5b_3","evi5b_siblings",
                                  "vav2_1","vav2_2","vav2_siblings",
                                  "srrm3","srrm4","sr3sr4")))


###########################
######## PLOT #############
###########################

genotype_colors = c("WT"="royalblue3", "HET"="seagreen4", "DEL"="darkgoldenrod2", "CTR"="darkslateblue", "Regulator"="black")

newmain<-datat2main %>%
  mutate(Exptype=ifelse(MIC =="Regulator"| grepl("siblings",Exp), "Siblings","Founders"))%>%
  ggplot(aes(x=Exp, y=Neurite_length))+
  geom_point(aes(fill=Geno), color="gray80", size=0.01, position = position_jitterdodge(jitter.width = 0.3))+
  geom_boxplot(aes( fill=Geno,color=Regulator), outlier.shape = NA, alpha=0.4, linewidth=0.25)+
  geom_text(data=subset(tomain,Exp%in% datat2main$Exp & Exptype =="Siblings"),
            aes(y=pos2, label=txt))+
  geom_text(data=subset(anova_Res2main, MIC %in% datat2main$MIC),aes(y=pos2, label=txt, x=1.5))+
  facet_nested(Time~MIC+Exptype, scales = "free",space = "free_x")+
  scale_color_manual(values = genotype_colors)+
  scale_fill_manual(values = genotype_colors)+
  theme_bw(10)+
  theme(legend.position = "none", axis.title=element_blank())

newmain
```


<!-- Panel E -->
<!-- Plot modified from VASTDB: https://vastdb.crg.eu/event/DreEX0084167@danRer10 -->

<!-- Panel F -->
<!-- ### Plotted in Excel ###-->

<!-- Panel H -->
<!-- Plot modified from VASTDB: https://vastdb.crg.eu/event/DreEX0030980@danRer10 -->

<!-- Panel I -->
<!-- ### Plotted in Excel ###-->

<!-- #################################### -->
<!-- ############ FIGURE 4 ############## -->
<!-- #################################### -->

<!-- Panel A -->
<!-- Manually drawn -->

<!-- Panel B -->
```{r behavioral_phenotypes_heatmap, echo=FALSE, message=FALSE, warning=FALSE, dependson=c("setup", "functions"), fig.width=7, fig.height=4.5}
######## This is with Tahnee's new data (post submission)

ordered_features = c("mean_Mean_B", "mean_Mean_D", "mean_Mean_L", 
                     "median_trans_DL", "median_trans_LD", 
                     "Med_all_Act1_tap", "Med_Act1_tap", "Diff_3to5vs1_tap", "Diff_21to30vs1_tap",
                     "Thigmotaxis_B", "Thigmotaxis_D", "Thigmotaxis_L")

#########################################
########## PERMUTATIONS #################
#########################################

###### Compute pvalues similarly to how Luisito did in Fig3.
all_daniovision_byID_file = "raw_data/Fig4/All_byID-v1.txt"
all_daniovision_byID_df = read.delim(all_daniovision_byID_file, header=TRUE)

set.seed(23011993)
tot_permutations = 100
tot_observations = 10

pvalues_from_random_groups_df = data.frame()
for (index in seq(1,tot_permutations)) {

  ### Perform permutations and test
  permutation_df = all_daniovision_byID_df %>%
    filter(Genotype != "HET") %>%
    group_by(Zfish_Line, Measure_cat, Genotype) %>%
    slice_sample(n = tot_observations) %>%
    ungroup() %>%
    dplyr::select(-Trial, -ID, -Cross) %>%
    group_by(Zfish_Line, Measure_cat) %>%
    summarize(wilcox_res = wilcox.test(Value ~ Genotype)$p.value) %>%
    mutate(Permutation = index)

  #### Join to final dataframe
  pvalues_from_random_groups_df = pvalues_from_random_groups_df %>%
    dplyr::bind_rows(permutation_df)
}


#########################################
############# INPUT #####################
#########################################

input_file = "raw_data/Fig4/All_byGT-v1.txt"
input_df = read.delim(input_file, header=TRUE) %>%
  filter(!(grepl("^sd", Measure_cat))) %>%
  filter(Measure_cat != "LM_tap") %>%
  filter(Measure_cat != "Med_all_Act1_tap") %>%
  group_by(Measure_cat) %>%
  #### For the cases where the median WT is zero, set the median WT to the minimum of the column
  mutate(Median_WT = ifelse(Median_WT == 0, Median_DEL, Median_WT)) %>%
  ungroup() %>%
  mutate(Score = ((Median_DEL - Median_WT)/abs(Median_WT))*100) %>%
  #### Format founders with the wrong ID
  mutate(Zfish_Line = ifelse(Zfish_Line == "kif1b", "kif1b_1", Zfish_Line)) %>%
  mutate(Zfish_Line = ifelse(Zfish_Line == "srrm34", "srrm34_1217", Zfish_Line)) %>%
  mutate(Zfish_Line = ifelse(Zfish_Line == "srrm3_5A", "srrm3_5", Zfish_Line)) %>%
  mutate(Zfish_Line = ifelse(Zfish_Line == "srrm4_12A", "srrm4_12", Zfish_Line)) %>%
  mutate(Zfish_Line = ifelse(Zfish_Line == "vdac_5", "vdac3_5", Zfish_Line)) %>%
  mutate(Zfish_Line = ifelse(Zfish_Line == "vit1a_1", "vti1a_1", Zfish_Line)) %>%
  mutate(General_category = ifelse(grepl("srrm", Zfish_Line), "regulator", "mic"))

##### Get summary
pvalues_from_random_groups_summary_df = pvalues_from_random_groups_df %>%
  group_by(Zfish_Line, Measure_cat) %>% 
  summarize(Median_pvalue = median(wilcox_res)) %>%
  ungroup()

#### Combine with heatmap data
formatted_input_df = input_df %>%
  group_by(Zfish_Line, Measure_cat, grouping, grouping_name, General_category) %>%
  summarize(Score = median(Score)) %>%
  ungroup() %>%
  left_join(pvalues_from_random_groups_summary_df, by=c("Zfish_Line", "Measure_cat")) %>%
  mutate(Zfish_Line = factor(Zfish_Line, levels=rev(ordered_founders))) %>%
  mutate(Measure_cat = factor(Measure_cat, levels=ordered_features)) %>%
  mutate(grouping_name = factor(grouping_name, levels=c("Activity", "Light_Dark_Transitions", "Tapping", "Thigmotaxis"))) %>%
  mutate(General_category = factor(General_category, levels=c("mic", "regulator"))) %>%
  mutate(New_sign = ifelse(Median_pvalue <= 0.05, "*", "")) %>%
  mutate(New_sign = ifelse(Median_pvalue <= 0.001, "**", New_sign)) %>%
  mutate(New_sign = ifelse(Median_pvalue <= 0.0001, "***", New_sign)) %>%
  #### only plot for main founders
  filter(Zfish_Line %in% main_founders)
  

#########################################
############# PLOT ######################
#########################################

social_heatmap_plot = ggplot(data=formatted_input_df, aes(x=Measure_cat, y=Zfish_Line, fill=Score)) +
  geom_tile(color="black") +
  geom_text(aes(label=New_sign), color="black") +
  #scale_fill_distiller(palette = "PuOr") +
  scale_fill_gradient2(low = "#542788",   # Dark purple for low values
                       mid = "white",     # White in the middle
                       high = "#b35806",  # Dark orange for high values
                       midpoint = 0,
                       limits = c(-250,250),
                       oob = scales::squish,
                       name = "Percent\nchange") +
  theme_bw() +
  theme(axis.text.y = element_text(color="black"),
        axis.text.x = element_text(color="black", angle=45, hjust=1, vjust=1),
        axis.title = element_blank()) +
  facet_grid(General_category ~ grouping_name, scale="free", space="free")

print(social_heatmap_plot)

pdf("Fig4A.pdf"), width=7, height=4.5)
print(social_heatmap_plot)
dev.off()
```

<!-- Panel C - left side -->
<!-- ## Plot from Supplementary Fig. 4, supplement 1 -->

<!-- Panel C - right side -->
```{r plot_boxplots_selected_activity, echo=FALSE, message=FALSE, warning=FALSE, dependson=c("setup", "functions"), fig.width=3, fig.height=6}
all_daniovision_byID_file = "raw_data/Fig4/All_byID-v1.txt"
all_daniovision_byID_df = read.delim(all_daniovision_byID_file, header=TRUE)

#################################
####### INPUT ###################
#################################

feature = "mean_Mean_B"
trials = c("srrm3_17_1", "evi5b_6_6")
#trials = c("evi5b_6_6", "srrm3_17_1")

selected_daniovision_data_df = all_daniovision_byID_df %>%
  filter(Measure_cat == feature,
         Trial %in% trials) %>%
  mutate(Color_column = ifelse(grepl("srrm", Trial), "regulator", Genotype)) %>%
  mutate(Genotype = factor(Genotype, levels=c("WT", "HET", "DEL"))) %>%
  mutate(Trial = factor(Trial, levels=trials))


unit_of_measure = unique(selected_daniovision_data_df$unit)

#################################
####### PLOT ####################
#################################

feature_plot = ggplot(data=selected_daniovision_data_df, 
                                   aes(x=Genotype, y=Value , color=Color_column, fill=Genotype)) +
  geom_point(aes(group=Genotype), color="gray80", alpha=1, position = position_jitterdodge(jitter.width = 0.3)) +
  geom_boxplot(outlier.shape = NA, alpha=0.4) +
  scale_color_manual(values=genotype_colors) +
  scale_fill_manual(values=genotype_colors) +
  theme_bw() +
  theme(axis.text = element_text(color="black"),
        axis.title = element_text(color="black"),
        plot.title = element_text(color="black", hjust=0.5, face="bold")) +
  #ggtitle(paste0(trial, " ~ ", gsub("_", " ", feature))) +
  guides(fill="none", color="none", alpha="none") +
  xlab("Genotype") +
  ylab(paste0(gsub("_", " ", feature), " [", unit_of_measure, "]")) +
  facet_wrap(~Trial, ncol=1, scale="free_y")

print(feature_plot)

# pdf("Fig4C.pdf"), width=3, height=6)
# print(feature_plot)
# dev.off()
```

<!-- Panel D - left side -->
<!-- ## Plot from Supplementary Fig. 4, supplement 1 -->

<!-- Panel D - right side -->
```{r plot_boxplots_selected_transition, echo=FALSE, message=FALSE, warning=FALSE, dependson=c("setup", "functions"), fig.width=2.6, fig.height=3}
all_daniovision_byID_file = "raw_data/Fig4/All_byID-v1.txt"
all_daniovision_byID_df = read.delim(all_daniovision_byID_file, header=TRUE)

#################################
####### INPUT ###################
#################################

feature = "median_trans_LD"
trials = c("srrm34_1217_1")

selected_daniovision_data_df = all_daniovision_byID_df %>%
  filter(Measure_cat == feature,
         Trial %in% trials) %>%
  mutate(Color_column = ifelse(grepl("srrm", Trial), "regulator", Genotype)) %>%
  mutate(Genotype = factor(Genotype, levels=c("WT", "HET", "DEL")))


unit_of_measure = unique(selected_daniovision_data_df$unit)

#################################
####### PLOT ####################
#################################

feature_plot = ggplot(data=selected_daniovision_data_df, 
                                   aes(x=Genotype, y=Value , color=Color_column, fill=Genotype)) +
  geom_point(aes(group=Genotype), color="gray80", alpha=1, position = position_jitterdodge(jitter.width = 0.3)) +
  geom_boxplot(outlier.shape = NA, alpha=0.4) +
  geom_hline(color="black", linetype="dashed", yintercept=0) +
  stat_compare_means(aes(group=Genotype, 
                 label = ..p.signif..), ### not corrected pvalue
         label.y.npc = 0.8, 
         size=8,
         method="wilcox.test",
         ref.group = "WT",
         hide.ns=TRUE,
         p.adjust.method = "BH",
         symnum.args = list(cutpoints = c(0, 0.0001, 0.001, 0.05, Inf), 
                            symbols = c("***", "**", "*", "ns"))) +
  scale_color_manual(values=genotype_colors) +
  scale_fill_manual(values=genotype_colors) +
  theme_bw() +
  theme(axis.text = element_text(color="black"),
        axis.title = element_text(color="black"),
        plot.title = element_text(color="black", hjust=0.5, face="bold")) +
  #ggtitle(paste0(trial, " ~ ", gsub("_", " ", feature))) +
  guides(fill="none", color="none", alpha="none") +
  xlab("Genotype") +
  ylab(paste0("Activity diff LD", " [", unit_of_measure, "]")) +
  facet_wrap(~Trial, ncol=1, scale="free_y")

print(feature_plot)

# pdf("Fig4D.pdf"), width=3, height=6)
# print(feature_plot)
# dev.off()
```

<!-- Panel E - left side -->
<!-- ## Plot from Supplementary Fig. 4, supplement 2 -->

<!-- Panel E - right side -->
```{r plot_boxplots_selected_tap, echo=FALSE, message=FALSE, warning=FALSE, dependson=c("setup", "functions"), fig.width=2.6, fig.height=3}
all_daniovision_byID_file = "raw_data/Fig4/All_byID-v1.txt"
all_daniovision_byID_df = read.delim(all_daniovision_byID_file, header=TRUE)

#################################
####### INPUT ###################
#################################

feature = c("Diff_21to30vs1_tap")
trials = c("srrm34_1217_2")

selected_daniovision_data_df = all_daniovision_byID_df %>%
  filter(Measure_cat == feature,
         Trial %in% trials) %>%
  mutate(Color_column = ifelse(grepl("srrm", Trial), "regulator", Genotype)) %>%
  mutate(Genotype = factor(Genotype, levels=c("WT", "HET", "DEL")))


unit_of_measure = unique(selected_daniovision_data_df$unit)

#################################
####### PLOT ####################
#################################

feature_plot = ggplot(data=selected_daniovision_data_df, 
                                   aes(x=Genotype, y=Value , color=Color_column, fill=Genotype)) +
  geom_point(aes(group=Genotype), color="gray80", alpha=1, position = position_jitterdodge(jitter.width = 0.3)) +
  geom_boxplot(outlier.shape = NA, alpha=0.4) +
  geom_hline(color="black", linetype="dashed", yintercept=0) +
  stat_compare_means(aes(group=Genotype, 
                 label = ..p.signif..), ### not corrected pvalue
         label.y.npc = 0.8, 
         size=8,
         method="wilcox.test",
         ref.group = "WT",
         hide.ns=TRUE,
         p.adjust.method = "BH",
         symnum.args = list(cutpoints = c(0, 0.0001, 0.001, 0.05, Inf), 
                            symbols = c("***", "**", "*", "ns"))) +
  scale_color_manual(values=genotype_colors) +
  scale_fill_manual(values=genotype_colors) +
  theme_bw() +
  theme(axis.text = element_text(color="black"),
        axis.title = element_text(color="black"),
        plot.title = element_text(color="black", hjust=0.5, face="bold")) +
  #ggtitle(paste0(trial, " ~ ", gsub("_", " ", feature))) +
  guides(fill="none", color="none", alpha="none") +
  xlab("Genotype") +
  ylab(paste0(gsub("_", " ", feature), " [", unit_of_measure, "]")) +
  facet_wrap(~Trial, ncol=1, scale="free_y")

print(feature_plot)

# pdf("Fig4E.pdf", width=2.6, height=3)
# print(feature_plot)
# dev.off()
```

<!-- Panel G -->
```{r plot_boxplots_selected_tigmotaxis, echo=FALSE, message=FALSE, warning=FALSE, dependson=c("setup", "functions"), fig.width=6, fig.height=3}
all_daniovision_byID_file = "raw_data/Fig4/All_byID-v1.txt"
all_daniovision_byID_df = read.delim(all_daniovision_byID_file, header=TRUE)

#################################
####### INPUT ###################
#################################

feature = c("Thigmotaxis_B", "Thigmotaxis_D", "Thigmotaxis_L")
trials = c("srrm34_1217_1", "srrm34_1217_2")

selected_daniovision_data_df = all_daniovision_byID_df %>%
  filter(Measure_cat %in% feature,
         Trial %in% trials) %>%
  mutate(Color_column = ifelse(grepl("srrm", Trial), "regulator", Genotype)) %>%
  mutate(Genotype = factor(Genotype, levels=c("WT", "HET", "DEL")))


unit_of_measure = unique(selected_daniovision_data_df$unit)

#################################
####### PLOT ####################
#################################

feature_plot = ggplot(data=selected_daniovision_data_df, 
                                   aes(x=Genotype, y=Value , color=Color_column, fill=Genotype)) +
  geom_point(aes(group=Genotype, shape=Trial), color="gray80", alpha=1, position = position_jitterdodge(jitter.width = 0.3)) +
  geom_boxplot(outlier.shape = NA, alpha=0.4) +
  scale_color_manual(values=genotype_colors) +
  scale_fill_manual(values=genotype_colors) +
  stat_compare_means(aes(group=Genotype, 
                 label = ..p.signif..), ### not corrected pvalue
         label.y.npc = 0.8, 
         size=8,
         method="wilcox.test",
         ref.group = "WT",
         hide.ns=TRUE,
         p.adjust.method = "BH",
         symnum.args = list(cutpoints = c(0, 0.0001, 0.001, 0.05, Inf), 
                            symbols = c("***", "**", "*", "ns"))) +
  theme_bw() +
  theme(axis.text = element_text(color="black"),
        axis.title = element_text(color="black"),
        plot.title = element_text(color="black", hjust=0.5, face="bold"),
        legend.position = "bottom") +
  guides(fill="none", color="none", alpha="none") +
  xlab("Genotype") +
  ylab(paste0(gsub("_", " ", feature), " [", unit_of_measure, "]")) +
  facet_wrap(~Measure_cat, nrow=1)

print(feature_plot)

# pdf("Fig4F.pdf", width=6, height=3)
# print(feature_plot)
# dev.off()
```


<!-- #################################### -->
<!-- ############# FIGURE 5 ############# -->
<!-- #################################### -->

<!-- Panel B -->
<!-- Significance levels were manually added based on Supplementary Fig. 5 -->
```{r social_features_heatmap, echo=FALSE, warning=FALSE, message=FALSE, dependson=c("setup", "functions"), fig.width=8, fig.height=7.5}
#########################################
############# INPUT #####################
#########################################

#### Read in file
input_file = "raw_data/Fig5/Social-Data_for_Heatmaps.tab"
social_features_df = read.delim(input_file, header=TRUE, check.names = FALSE)
colnames(social_features_df) = gsub("-", "_", colnames(social_features_df))

#### Format file
social_features_long_df = social_features_df %>%
  pivot_longer(cols = colnames(social_features_df)[colnames(social_features_df) != "FOUNDER"], names_to = "Feature", values_to = "Percent_change") %>%
  mutate(FOUNDER = sub("zsrrm", "srrm", FOUNDER)) %>%
  ### Filter only for main founder. Itns1 problem
  filter(FOUNDER %in% main_founders) %>%
  left_join(social_features_type_df %>% 
              mutate(Feature = gsub("-", "_", Feature)), 
            by="Feature") %>%
  mutate(General_category = ifelse(grepl("srrm", FOUNDER), "regulator", "mic")) %>%
  mutate(FOUNDER = factor(FOUNDER, levels = rev(ordered_founders)),
         Feature = factor(Feature, levels = ordered_social_features),
         Feature_type = factor(Feature_type, levels=ordered_feature_types),
         General_category = factor(General_category, levels=general_categories))

#########################################
############# PLOT ######################
#########################################

social_features_heatmap = ggplot(data=social_features_long_df, aes(x=Feature, y=FOUNDER, fill=Percent_change)) +
  geom_tile(color="black") +
  scale_fill_gradient2(low = "#542788",   # Dark orange for low values
                       mid = "white",     # White in the middle
                       high = "#b35806",  # Dark purple for high values
                       midpoint = 0,
                       limits=c(-100,100), 
                       oob = scales::squish) +
  theme_bw() +
  theme(legend.position = "top",
        axis.text.y = element_text(color="black"),
        axis.text.x = element_text(color="black", angle=30, hjust=1, vjust=1)) +
  facet_grid(General_category ~ Feature_type, scales="free", space="free")

print(social_features_heatmap)

# pdf("Fig5A.pdf", width=8, height=6)
# print(social_features_heatmap)
# dev.off()
```

<!-- Panel D - left side -->
<!-- Significance levels were manually added based on Supplementary Fig. 5.8 -->
```{r ratio_in_front, warning=FALSE, message=FALSE, echo=FALSE, dependson=c("setup", "functions"), fig.height=8, fig.width=3}
selected_founders = c("vti1a_1", "kif1b_1", "srrm3_17")
selected_features = c("nb_angle_degrees-ratio_in_front")
genotype_categories_df = data.frame(Genotype = c("HET_s", "DEL_s", "HET_d", "DEL_d"),
                                    Genotype_class = c(rep("Same", 2),
                                                       rep("Different", 2)))

#########################################
############# INPUT #####################
#########################################

selected_features_input_df = data.frame()
for (feature in selected_features) {
  for (founder in selected_founders) {
    ### Create suffix
    if (feature == "mean_distance_to_center_of_group-median") {suffix = "GROUPS.txt"} 
    else if (feature == "nb_angle_degrees-ratio_in_front") {suffix = "NB.txt"} 
    else {suffix = "NA"}
    
    ### Read input
    input_file = paste0("raw_data/Fig5/", feature, "-", founder, "-", suffix)
    if (founder == "srrm3_17") {input_file = gsub("srrm", "zsrrm", input_file)} ## trick to upload the correct file
    input_df = read.delim(input_file, header = TRUE, col.names = c("Genotype", "Values")) %>%
      mutate(Feature = feature,
             Founder = founder) %>%
      left_join(genotype_categories_df, by="Genotype")
    
    #### Attach to final df
    selected_features_input_df = selected_features_input_df %>%
      dplyr::bind_rows(input_df)
  }
}

selected_features_input_formatted_df = selected_features_input_df %>%
  mutate(Genotype_raw = sub("_.*", "", Genotype)) %>%
  mutate(Color_column = ifelse(grepl("srrm3", Founder), "regulator", Genotype_raw)) %>%
  mutate(Color_column = factor(Color_column, levels=c("WT", "HET", "DEL", "regulator"))) %>%
  mutate(Genotype = factor(Genotype, levels= c("HET_s", "DEL_s", "HET_d", "DEL_d"))) %>%
  mutate(Genotype_raw = factor(Genotype_raw, levels=c("WT", "HET", "DEL"))) %>%
  mutate(Genotype_class = factor(Genotype_class, levels=c("Same", "Different")))
  

#########################################
############# PLOT ######################
#########################################


#### Distance to neighbour plot
ratio_in_front_plot_list = list()
i = 1
for (founder in selected_founders) {
  ratio_plot = ggplot(data=subset(selected_features_input_formatted_df, Founder==founder), 
                          aes(x=Genotype_class, y=Values, color=Color_column, alpha=Genotype_category, fill=Genotype_raw)) +
    geom_point(aes(group=Genotype), color="gray80", alpha=1, position = position_jitterdodge(jitter.width = 0.3)) +
    geom_boxplot(outlier.shape = NA, alpha=0.4) +
    scale_color_manual(values=genotype_colors) +
    scale_fill_manual(values=genotype_colors) +
    theme_bw() +
    theme(axis.text = element_text(color="black"),
          axis.title = element_text(color="black"),
          plot.title = element_text(color="black", hjust=0.5, face="bold")) +
    ggtitle(founder) +
    guides(fill="none", color="none", alpha="none") +
    xlab("Genotype") +
    ylab("nb angle degrees -\nratio in front")
  
  ratio_in_front_plot_list[[i]] = ratio_plot
  i = i + 1
}

selected_ratio_plots = cowplot::plot_grid(plotlist = ratio_in_front_plot_list, ncol=1)
print(selected_ratio_plots)
```

<!-- Panel D - right side -->
<!-- Significance levels were manually added based on Supplementary Fig. 5.10 -->
```{r mean_distance_to_center_of_group_median, warning=FALSE, message=FALSE, echo=FALSE, dependson=c("setup", "functions"), fig.height=8, fig.width=3}

### This is the distance to neighbours, we just have different names for the variables in the raw data
selected_founders = c("vti1a_1", "kif1b_1", "srrm3_17")
selected_features = c("mean_distance_to_center_of_group-median")
genotype_categories_df = data.frame(Genotype = c("HET_s", "DEL_s", "HET_d", "DEL_d"),
                                    Genotype_class = c(rep("same_genotype", 2),
                                                       rep("diff_genotype", 2)))

#########################################
############# INPUT #####################
#########################################

selected_features_input_df = data.frame()
for (feature in selected_features) {
  for (founder in selected_founders) {
    ### Create suffix
    if (feature == "mean_distance_to_center_of_group-median") {suffix = "GROUPS.txt"} 
    else if (feature == "nb_angle_degrees-ratio_in_front") {suffix = "NB.txt"} 
    else {suffix = "NA"}
    
    ### Read input
    input_file = paste0("raw_data/Fig5/", feature, "-", founder, "-", suffix)
    if (founder == "srrm3_17") {input_file = gsub("srrm", "zsrrm", input_file)} ## trick to upload the correct file

    input_df = read.delim(input_file, header = TRUE, col.names = c("Genotype", "Values")) %>%
      mutate(Feature = feature,
             Founder = founder,
             Genotype_category = ifelse(Founder == "srrm3_17", "regulator", "mic"))
    
    #### Remove unwanted genotypes
    if (founder == "srrm3_17") {
      input_df = input_df %>% filter(!(Genotype %in% c("WT_WT", "WT_DEL", "WT_HET")))
    }
    
    #### Attach to final df
    selected_features_input_df = selected_features_input_df %>%
      dplyr::bind_rows(input_df)
  }
}

selected_features_input_formatted_df = selected_features_input_df %>%
  mutate(Color_column = ifelse(grepl("srrm3", Founder), "regulator", Genotype)) %>%
  mutate(Genotype = factor(Genotype, levels=c("WT_WT", "WT_HET", "WT_DEL", "HET_HET", "HET_DEL", "DEL_DEL")))
  

#########################################
############# PLOT ######################
#########################################


#### Distance to neighbour plot
neighbour_plot_list = list()
i = 1
for (founder in selected_founders) {
  neighbour_plot = ggplot(data=subset(selected_features_input_formatted_df, Founder==founder), 
                          aes(x=Genotype, y=Values, color=Color_column, alpha=Genotype_category, fill=Genotype)) +
    geom_point(aes(group=Genotype), color="gray80", alpha=1, position = position_jitterdodge(jitter.width = 0.3)) +
    geom_boxplot(alpha=0.4) +
    scale_color_manual(values=c("HET_HET"="seagreen4", "HET_DEL"="dimgray", "DEL_DEL"="darkgoldenrod2", "regulator"="black")) +
    scale_fill_manual(values=c("HET_HET"="seagreen4", "HET_DEL"="dimgray", "DEL_DEL"="darkgoldenrod2")) +
    theme_bw() +
    theme(axis.text = element_text(color="black"),
          axis.title = element_text(color="black"),
          plot.title = element_text(color="black", hjust=0.5, face="bold")) +
    ggtitle(founder) +
    ylab("Distance to\nneighbour (cm)") +
    guides(fill="none", color="none", alpha="none")
  
  neighbour_plot_list[[i]] = neighbour_plot
  i = i + 1
}

selected_neighbour_plots = cowplot::plot_grid(plotlist = neighbour_plot_list, ncol=1)
print(selected_neighbour_plots)
```

<!-- Panel D combined -->
```{r panel_DE, warning=FALSE, message=FALSE, echo=FALSE, dependson=c("setup", "functions"), fig.width=5, fig.height=8}
single_social_features_boxplots = plot_grid(selected_neighbour_plots, selected_ratio_plots, ncol=2, align="h")
print(single_social_features_boxplots)

# pdf("Fig5D.pdf"), width=5, height=8)
# print(single_social_features_boxplots)
# dev.off()
```


<!-- #################################### -->
<!-- ############# FIGURE 6 ############# -->
<!-- #################################### -->

```{r figure6_setup, echo=FALSE, warning=FALSE, message=FALSE, dependson=c("setup", "functions")}

# wget -O Dre_genome.fa.gz http://ftp.ensembl.org/pub/release-91/fasta/danio_rerio/dna/Danio_rerio.GRCz10.dna.toplevel.fa.gz
# wget -O Dre.gtf.gz http://ftp.ensembl.org/pub/release-91/gtf/danio_rerio/Danio_rerio.GRCz10.91.gtf.gz && zcat Dre.gtf.gz > Dre.gtf
# 
# STAR --runThreadN {threads} --runMode genomeGenerate 
#         --genomeDir {index.directory} 
#         --genomeFastaFiles Dre_genome.fa.gz
#         --sjdbGTFfile Dre.gtf
#         --sjdbOverhang 49 --readFilesCommand zcat 
# 
# #For each fastq file 
# 
# STAR --readFilesIn {fastqFile} 
#          --runThreadN {threads} --chimSegmentMin 20 
#          --alignSJoverhangMin 8 --twopassMode Basic 
#          --alignIntronMin 20 --alignIntronMax 200000 
#          --alignSJDBoverhangMin 5 --outFilterMultimapNmax 100 
#          --outFileNamePrefix {output.dir} 
#          --quantMode GeneCounts --outSAMattributes All 
#          --runMode alignReads --outFilterMismatchNmax 999 
#          --outFilterMismatchNoverLmax 0.1 
#          --seedSearchStartLmax 25 --outSAMtype BAM SortedByCoordinate 
#          --readFilesCommand zcat 
#          --outSAMstrandField intronMotif --genomeDir {index.directory}
# Rscript --vanilla DegNorm_getcoverage.R {output.dir}/Aligned.sortedByCoord.out.bam Dre.gtf {threads} {outputDir_degnorm/samplename/coverage.RDS}
# 
# #Merging degnorm coverages 
# 
# Rscript --vanilla ~/scripts/merge_DegNorm.R {outputDir_degnorm} {threads}

###################################

coldata_srrms<-read.delim("raw_data/Fig6/samples_srrmsKO.txt", row.names = 1) %>% as_tibble(rownames="RUN")
colorList<-list("Round"= setNames(pals::brewer.dark2(6)[5:6],letters[c(1,2)]),
                "Founder"=setNames(pals::jet(5)[c(1:2,4:5)],unique(coldata_srrms$Founder)),
                "SRRM4sets"=c("srrm3"="firebrick1", "srrm4"="cyan4"),
                "Replicate"=c("17A"="#ad3838","Founders"="#75b855", "PureGen"="#666666"), 
                "Genotype"=c("WT"="royalblue3", "HET"="seagreen4",
                             "DEL"="darkgoldenrod2", "CTR"="darkslateblue", "Regulator"="black"))

coldata<-read.delim("raw_data/Fig6/samples.txt", row.names = 1) %>% as_tibble(rownames="RUN")
coldata$Founder_full<- paste0(coldata$Founder,"_",coldata$Round)

###################################

vast_annot<-fread(
  "https://vastdb.crg.eu/downloads/danRer10/EXPRESSION_TABLE-danRer10.tab.gz")[,c(1,2)] %>%
  as_tibble() %>% mutate(NAME=tolower(NAME))
id2name_mic<-vast_annot[vast_annot$NAME %in% tolower(unique(coldata$MIC)),]


zfish = useEnsembl(biomart='genes', dataset = "drerio_gene_ensembl", version = 80)

paralogs <- getBM(attributes = c("ensembl_gene_id", 
                                "external_gene_name",
                                "drerio_paralog_ensembl_gene",
                                "drerio_paralog_perc_id",
                                "drerio_paralog_paralogy_confidence",
                                "drerio_paralog_subtype"),
                 filters = "ensembl_gene_id",
                 values = id2name_mic$ID,
                 mart = zfish)


###################################

# counts<-read.csv("Salmon_Gene_table_counts.csv",row.names = 1)
#
# wget http://bioinformatics.sdstate.edu/data/current_version/pathwayDB.tar.gz
# tar -xf pathwayDB.tar.gz
#
# pathway <- dbConnect( dbDriver("SQLite"), "Zebrafish__drerio_gene_ensembl.db", flags = SQLITE_RO)
# geneSetCategory <- dbGetQuery(pathway, "select distinct * from categories ")
# 
# GO<-"Disease.ZFIN"
# result <- dbGetQuery(pathway, paste(" select distinct gene,pathwayID from pathway where category='", GO, "'",
#                                     " AND gene IN ('", paste(rownames(counts), collapse = "', '"), "')",
#                                     sep = ""))%>% mutate(pathwayID=as.character(pathwayID))
# pathwayInfo <- dbGetQuery(pathway, paste(" select distinct id,n,description,memo from pathwayInfo where id IN ('",
#                                          paste(unique(result$pathwayID), collapse = "', '"), "') ",
#                                          sep = ""))[,c("id","description")]
# temp<-result %>% left_join(pathwayInfo, by=c("pathwayID"="id")) %>% group_by(description) %>% reframe(genes=list(unique(gene)))
# dis.zfin<-temp$genes
# names(dis.zfin)<-temp$description
# 
# GO<-"GOBP"
# result <- dbGetQuery(pathway, paste(" select distinct gene,pathwayID from pathway where category='", GO, "'",
#                                     " AND gene IN ('", paste(rownames(counts), collapse = "', '"), "')",
#                                     sep = ""))%>% mutate(pathwayID=as.character(pathwayID))
# pathwayInfo <- dbGetQuery(pathway, paste(" select distinct id,n,description,memo from pathwayInfo where id IN ('",
#                                          paste(unique(result$pathwayID), collapse = "', '"), "') ",
#                                          sep = ""))[,c("id","description", "memo")]
# GO_BP_db<- result %>% left_join(pathwayInfo, by=c("pathwayID"="id")) %>%
#   mutate("ONT"="BP",
#          "GOID"=gsub(" http://amigo.geneontology.org/amigo/term/","",memo)) %>%
#   dplyr::select(gene,GOID,ONT)
# colnames(GO_BP_db)<- c("GENE","GO", "ONTOLOGY")
# temp<-result %>% left_join(pathwayInfo, by=c("pathwayID"="id")) %>%
#   mutate("GOID"=gsub(" http://amigo.geneontology.org/amigo/term/","",memo, fixed = T)) %>% group_by(GOID) %>% reframe(genes=list(unique(gene)))
# GOBP<-temp$genes
# names(GOBP)<-temp$GOID
# 
# GO<-"KEGG"
# result <- dbGetQuery(pathway, paste(" select distinct gene,pathwayID from pathway where category='", GO, "'",
#                                     " AND gene IN ('", paste(rownames(counts), collapse = "', '"), "')",
#                                     sep = ""))%>% mutate(pathwayID=as.character(pathwayID))
# pathwayInfo <- dbGetQuery(pathway, paste(" select distinct id,n,description,memo from pathwayInfo where id IN ('",
#                                          paste(unique(result$pathwayID), collapse = "', '"), "') ",
#                                          sep = ""))[,c("id","description")]
# temp<-result %>% left_join(pathwayInfo, by=c("pathwayID"="id")) %>% group_by(description) %>% reframe(genes=list(unique(gene)))
# KEGG<-temp$genes
# names(KEGG)<-temp$description
# 
# GO<-"GOMF"
# result <- dbGetQuery(pathway, paste(" select distinct gene,pathwayID from pathway where category='", GO, "'",
#                                     " AND gene IN ('", paste(rownames(counts), collapse = "', '"), "')",
#                                     sep = ""))%>% mutate(pathwayID=as.character(pathwayID))
# pathwayInfo <- dbGetQuery(pathway, paste(" select distinct id,n,description,memo from pathwayInfo where id IN ('",
#                                          paste(unique(result$pathwayID), collapse = "', '"), "') ",
#                                          sep = ""))[,c("id","description", "memo")]
# GO_MF_db<- result %>% left_join(pathwayInfo, by=c("pathwayID"="id")) %>%
#   mutate("ONT"="MF",
#          "GOID"=gsub(" http://amigo.geneontology.org/amigo/term/","",memo)) %>%
#   dplyr::select(gene,GOID,ONT)
# colnames(GO_MF_db)<- c("GENE","GO", "ONTOLOGY")
# temp<-result %>% left_join(pathwayInfo, by=c("pathwayID"="id")) %>%
#   mutate("GOID"=gsub(" http://amigo.geneontology.org/amigo/term/","",memo, fixed = T)) %>% group_by(GOID) %>% reframe(genes=list(unique(gene)))
# GOMF<-temp$genes
# names(GOMF)<-temp$GOID
# 
# GO<-"GOCC"
# result <- dbGetQuery(pathway, paste(" select distinct gene,pathwayID from pathway where category='", GO, "'",
#                                     " AND gene IN ('", paste(rownames(counts), collapse = "', '"), "')",
#                                     sep = ""))%>% mutate(pathwayID=as.character(pathwayID))
# pathwayInfo <- dbGetQuery(pathway, paste(" select distinct id,n,description,memo from pathwayInfo where id IN ('",
#                                          paste(unique(result$pathwayID), collapse = "', '"), "') ",
#                                          sep = ""))[,c("id","description", "memo")]
# GO_CC_db<- result %>% left_join(pathwayInfo, by=c("pathwayID"="id")) %>%
#   mutate("ONT"="MF",
#          "GOID"=gsub(" http://amigo.geneontology.org/amigo/term/","",memo)) %>%
#   dplyr::select(gene,GOID,ONT)
# colnames(GO_CC_db)<- c("GENE","GO", "ONTOLOGY")
# temp<-result %>% left_join(pathwayInfo, by=c("pathwayID"="id")) %>%
#   mutate("GOID"=gsub(" http://amigo.geneontology.org/amigo/term/","",memo, fixed = T)) %>% group_by(GOID) %>% reframe(genes=list(unique(gene)))
# GOCC<-temp$genes
# names(GOCC)<-temp$GOID
# 
# dbDisconnect(pathway)

# saveRDS(GOBP,"raw_data/Fig6/GOBP.rds")
# saveRDS(GOMF,"raw_data/Fig6/GOMF.rds")
# saveRDS(GOCC,"raw_data/Fig6/GOCC.rds")
# saveRDS(KEGG,"raw_data/Fig6/KEGG.rds")

GOBP<-readRDS("raw_data/Fig6/GOBP.rds")
GOMF<-readRDS("raw_data/Fig6/GOMF.rds")
GOCC<-readRDS("raw_data/Fig6/GOCC.rds")
KEGG<-readRDS("raw_data/Fig6/KEGG.rds")

###############################

MIC_gsea<-function(mat,listpaths,tempcoldata,t=1,pval_threshold=0.01, nofMIC=8,
                   maxsize=500, nPermSimple=1000, nproc=1){
    numCores <- detectCores()
    if(t>numCores){stop("More cores asked than possible")}
    #cl <- makeCluster(t)
    set.seed(07032023)
    reproducibility<-runif(min=-0.00001, max=0.00001,n=nrow(mat))
    
    results_gsea<-mclapply(grep(pattern="_\\w",perl=T,value=T,colnames(mat)), mc.cores = t,
                           function(x){
      rank<-setNames(unlist(mat[,x])+reproducibility,mat$Gene) %>% sort(decreasing = T)
      res<-fgsea(pathways = listpaths,stats = rank,
                 minSize=5,maxSize = maxsize,nproc=nproc,nPermSimple=nPermSimple)
      res
    })
    names(results_gsea)<-grep(pattern="_\\w",perl=T,value=T,colnames(mat))
    
    resfiltered<-lapply(names(results_gsea),function(x){
      results_gsea[[x]] %>% filter(padj<pval_threshold) %>%
        mutate(MIC_ID=x) %>% dplyr::select(pathway, NES,MIC_ID)
    })
    
    Nreps<-unique(tempcoldata[,c("MIC","Round","Founder")]) %>% 
      mutate(MIC_ID=paste0(Founder,"_",Round)) %>% group_by(MIC) %>% reframe(Nreps=n(),MIC_ID)

    pathways_of_interest <- do.call(rbind,resfiltered) %>% 
                            group_by(pathway) %>% reframe(N=n()) %>%
                            filter(N>nofMIC) %>%.$pathway
    
    
    resfiltered_complete<-lapply(names(results_gsea),function(x){
      results_gsea[[x]] %>% filter(pathway %in% pathways_of_interest) %>%
        mutate(MIC=x) %>% dplyr::select(pathway,padj,NES,MIC)
    })
    
    data2plot<-do.call(rbind,resfiltered_complete)
    return(data2plot)
}
    
plotGSEAres<-function(data2plot,micorder=NA, limsNES=c(-1,1)){
    mat2order<-data2plot %>% 
                pivot_wider(id_cols = pathway,
                            names_from = MIC,values_from = NES)
    pathorder<- mat2order %>% 
                tibble::column_to_rownames("pathway") %>%
                dist() %>% hclust() %>% .$order
    if(all(is.na(micorder))){
      tempord<- mat2order %>% tibble::column_to_rownames("pathway") %>%
        t() %>% dist() %>% hclust()
      micorder<-colnames(mat2order[,-1])[tempord$order]
    }
    data2plot %>% 
      mutate(pathway=factor(pathway,levels=mat2order$pathway[pathorder]),
             MIC=factor(MIC,levels=micorder),
             NES=ifelse(NES>limsNES[2],limsNES[2],ifelse(NES< limsNES[1],limsNES[1],NES)),
             sig=ifelse(padj<0.01,"*","")) %>%
      ggplot(aes(x=pathway, y=MIC, fill=NES))+
      geom_tile(aes(alpha=-log10(padj)))+
      geom_text(aes(label=sig),size=5)+
      scale_fill_gradient2(low="blue", mid = "white", high = "red", midpoint = 0, lim=limsNES)+
      scale_alpha_binned(breaks=c(1,2,3,4), limits=c(0,5),range = c(0,1))+
      theme_bw(8)+coord_flip()+
      theme(axis.text.x = element_text(angle = 30,hjust = 1), panel.grid = element_blank())
}

jaccard <- function(a, b) {
  intersection = length(intersect(a, b))
  union = length(a) + length(b) - intersection
  return (intersection/union)
}
vjaccard <- Vectorize(jaccard)

###############################

samplesMainFounder<-coldata %>% filter(Anal_NoRep ==1) %>% .$SampleName
samplesMainFounder<-sort(samplesMainFounder)


counts<-read.table("raw_data/Fig6/Salmon_Gene_table_counts.tab",row.names = 1)
p <- pca(log10(counts[,samplesMainFounder]+1),
         metadata = coldata %>% filter(SampleName %in%samplesMainFounder )%>%
           tibble::column_to_rownames("SampleName"))
pca_Salmon_mainFound<-biplot(p,colby = "Genotype", legendPosition = "right",x = 'PC1', y='PC2',encircle = FALSE,lab=NULL,pointSize = 1.5, shape="Round") + scale_color_manual(values=colorList$Genotype, name="Batch")+ theme_bw(10)


degnorm_counts<-read.table("raw_data/Fig6/DEGnorm_table.tab",row.names = 1)
selected_ensembl_degnorm<-degnorm_counts %>% as_tibble(rownames = "Gene") %>%
  pivot_longer(-Gene, names_to = "Sample",values_to = "Expression") %>%
  filter(Expression >=10 ) %>%
  left_join(coldata, by=c("Sample"="SampleName")) %>%
  group_by(Gene,Founder,Round) %>%
  summarise(N=n()) %>% filter(N>=2) %>% .$Gene %>% unique()
dds<-DESeqDataSetFromMatrix(degnorm_counts[selected_ensembl_degnorm,coldata$SampleName],
                            colData = coldata,
                            design = ~1)
dds<-DESeq(dds,minReplicatesForReplace = Inf)
vsd_ensembl_4empbayes<-vst(dds, blind = F) %>% assay()
adjusted_ensembl_cons_wcgna_degnorm<- WGCNA::empiricalBayesLM(t(vsd_ensembl_4empbayes),
                                                      removedCovariates=coldata[,c("Round")],
                                                      fitToSamples = coldata$Genotype=="WT")
adjusted_ensembl_cons_degnorm<-adjusted_ensembl_cons_wcgna_degnorm$adjustedData %>% t()


p <- pca(adjusted_ensembl_cons_degnorm[,samplesMainFounder],
         metadata = coldata %>% filter(SampleName %in%samplesMainFounder )%>% arrange(SampleName)%>%
           tibble::column_to_rownames("SampleName"))
pca_Corrected_mainFound<-biplot(p,colby = "Genotype", legendPosition = "right",x = 'PC1', y='PC2',encircle = FALSE,lab=NULL,pointSize = 1.5, shape="Round") + scale_color_manual(values=colorList$Genotype, name="Genotye")+ theme_bw(10)

###############################

diffMAT_ensembl_degnorm<-adjusted_ensembl_cons_degnorm %>% as_tibble(rownames="Gene") %>%
  pivot_longer(-Gene,names_to = "Sample",values_to = "Expression") %>%
  left_join(coldata,by=c("Sample"="SampleName")) %>%
  pivot_wider(id_cols = c(Gene,Founder,MIC,Round),
              names_from = Genotype,values_from = Expression) %>% 
  mutate(DIFF=DEL-WT, SampMod=paste0(Founder,"_",Round)) %>% 
  pivot_wider(id_cols = Gene,names_from = SampMod,values_from = DIFF)
ecdf_diff<-apply(diffMAT_ensembl_degnorm[,-1],2,ecdf)
names(ecdf_diff)<-colnames(diffMAT_ensembl_degnorm[,-1])


tempresecdf<-diffMAT_ensembl_degnorm%>% filter(Gene %in% c(id2name_mic$ID, paralogs$drerio_paralog_ensembl_gene)) %>%
  pivot_longer(-Gene, names_to = "SampleName", values_to = "Diff") %>% 
  left_join(unique(coldata[,c("MIC","Founder_full","Round","Founder", "Anal_NoRep")]),
            by=c("SampleName"="Founder_full")) %>% 
  left_join(id2name_mic, by=c("Gene"="ID")) %>% 
  filter(tolower(MIC)==tolower(NAME)) %>% 
  dplyr::select(Diff,Round,MIC,Founder,SampleName,Anal_NoRep)

resecdf<-apply(tempresecdf,1,function(x){
    ecdf_diff[[as.character(x[5])]](as.numeric(x[1]))
})
tempresecdf$Percentil<-resecdf
tempresecdf<-tempresecdf%>%
  mutate(sig=ifelse(Percentil< 0.001 |Percentil> 0.999, "***",
                    ifelse(Percentil< 0.01 |Percentil> 0.99, "**",
                           ifelse(Percentil< 0.1 |Percentil> 0.9, "*",""))))
```

<!-- Panel B -->
```{r paralog_delta_expr, echo=FALSE, warning=FALSE, message=FALSE, dependson=c("setup", "functions", "figure6_setup")}
#########################################
############# INPUT #####################
#########################################

par2plot2<-diffMAT_ensembl_degnorm %>% pivot_longer(-Gene, values_to = "Diff", names_to = "SampleName") %>% 
    left_join(unique(coldata[,c("MIC","Founder_full","Round", "Anal_NoRep")]),
              by=c("SampleName"="Founder_full")) %>%
    mutate(MIC2=tolower(MIC)) %>% left_join(vast_annot, by=c("MIC2"="NAME")) %>%
    left_join(paralogs, by=c("ID"="ensembl_gene_id", "Gene"="drerio_paralog_ensembl_gene") )%>%
    filter(!is.na(external_gene_name)) %>%
    filter(drerio_paralog_subtype %in% c("Chordata","Vertebrata","Euteleostomi","Neopterygii","Clupeocephala") )%>%
    mutate(drerio_paralog_subtype=factor(drerio_paralog_subtype,
                                         levels=c("Chordata","Vertebrata",
                                                  "Euteleostomi","Neopterygii","Clupeocephala")))%>%
  filter(Anal_NoRep==1 ) 
resecdf_2<-apply(par2plot2,1,function(x){
    ecdf_diff[[as.character(x[2])]](as.numeric(x[3]))
})
par2plot2$Percentil<-resecdf_2
par2plot2<-par2plot2%>%
  mutate(sig=ifelse(Percentil< 0.001 |Percentil> 0.999, "***",
                    ifelse(Percentil< 0.01 |Percentil> 0.99, "**",
                           ifelse(Percentil< 0.1 |Percentil> 0.9, "*",""))))


diffdistr<-diffMAT_ensembl_degnorm %>% pivot_longer(-Gene, values_to = "delta", names_to = "Founder_full") %>% 
  left_join(unique(coldata[,c("MIC","Founder_full","Round","Anal_NoRep")]), by="Founder_full") %>%
  filter(Anal_NoRep==1)

#########################################
############## PLOT #####################
#########################################

paralogPLOT<-tempresecdf %>%filter(Anal_NoRep==1) %>%
  mutate(MIC=factor(MIC))%>%
  ggplot( aes(y=Diff, x=MIC)) +
  geom_hline(yintercept = 0, color="gray20")+
  geom_col(aes(fill=Percentil),width = 0.25, position = position_nudge(x=-0.20))+
  geom_text(aes(y=(Diff+(sign(Diff)*0.1)), label=sig,x=as.numeric(MIC)-0.2))+
  geom_violinhalf(data=diffdistr,aes(y=delta), fill="white", position = position_nudge(x=0.15), linewidth=0.3, trim=F)+
  #geom_boxplot(data=par2plot2, aes(y=Diff, x=SampleName), outlier.shape = NA, fill=NA, color="gray30")+
  geom_point(data=par2plot2,
             aes( y=Diff, x=MIC, color=Percentil),size=0.75, position = position_nudge(x=0.05))+
  scale_color_gradientn(colours = rev(pals::brewer.rdbu(20 )), lim=c(0,1))+
  scale_fill_gradientn(colours = rev(pals::brewer.rdbu(20 )), lim=c(0,1))+
  #facet_grid(~Round, scales="free_x")+
  labs(y="Delta Corrected VST Expression")+
  theme_bw(8)+
  ylim(c(-1.5,1.5))+
  theme(axis.title.x = element_blank(), axis.text.x = element_text(angle=30,hjust = 1))

paralogPLOT
```

<!-- Panel C - left side -->
```{r mic_KO_gsea_dotplot, echo=FALSE, warning=FALSE, message=FALSE, dependson=c("setup", "functions", "figure6_setup")}
#########################################
############# INPUT #####################
#########################################

founder2use<-unique(coldata[,c("Founder_full","UseIT","Anal_NoRep")]) %>% filter(Anal_NoRep==1 & UseIT) %>% .$Founder_full
absdiff_all<-diffMAT_ensembl_degnorm %>% dplyr::select(Gene, all_of(founder2use)) %>%
              column_to_rownames("Gene") %>% abs() %>% rowSums 
absdiff_all<-sort(absdiff_all,decreasing = T)

reproducibility<-readRDS("raw_data/Fig6/reproducibility_script_figure6.rds")

resalldif_GOBP<-fgsea(stats = absdiff_all+reproducibility,pathways = GOBP,scoreType="pos",
                      nPermSimple = 10000,eps=0,minSize = 10, maxSize = 500,
                      nproc=1)
# resalldif_GOBP[,1:7] %>% filter(padj<0.05)
resalldif_GOMF<-fgsea(stats = absdiff_all+reproducibility,pathways = GOMF,scoreType="pos",
                      nPermSimple = 10000,eps=0,minSize = 10, maxSize = 500,
                      nproc=1)
# resalldif_GOMF[,1:7] %>% filter(padj<0.05)
resalldif_GOCC<-fgsea(stats = absdiff_all+reproducibility,pathways = GOCC,scoreType="pos",
                      nPermSimple = 10000,eps=0,minSize = 10, maxSize = 500,
                      nproc=1)

gos2check_BP<-resalldif_GOBP %>% filter(padj<0.01)
gos2check_MF<-resalldif_GOMF %>% filter(padj<0.01)
gos2check_CC<-resalldif_GOCC %>% filter(padj<0.01)
namesGOS<-GOfuncR::get_names(c(gos2check_BP$pathway,gos2check_MF$pathway,gos2check_CC$pathway))


BP_tree_j<-hclust(as.dist(1-outer(GOBP[gos2check_BP$pathway], GOBP[gos2check_BP$pathway], FUN = "vjaccard"))) 
BP_tree_j_sliced<-cutree(BP_tree_j,h = 0.9)
bpplot_data<-gos2check_BP %>% left_join(namesGOS, by=c("pathway"="go_id")) %>%
  mutate(Cluster=BP_tree_j_sliced, score=-log10(padj)) %>%
  group_by(Cluster)%>%
  mutate(max=max(score),sumscore=mean(score),
         Representiative=go_name[which(max==score)[1]])%>%
  ungroup() %>% arrange(Cluster) %>% arrange(sumscore) %>%
  mutate(Representiative=factor(Representiative,
                                levels=unique(Representiative)))
MF_tree_j<-hclust(as.dist(1-outer(GOMF[gos2check_MF$pathway], GOMF[gos2check_MF$pathway], FUN = "vjaccard"))) 
MF_tree_j_sliced<-cutree(MF_tree_j,h = 0.9)
mfplot_data<-gos2check_MF %>% left_join(namesGOS, by=c("pathway"="go_id")) %>%
  mutate(Cluster=MF_tree_j_sliced, score=-log10(padj)) %>%
  group_by(Cluster)%>%
  mutate(max=max(score),sumscore=mean(score),
         Representiative=go_name[which(max==score)[1]])%>%
  ungroup() %>% arrange(Cluster) %>% arrange(sumscore) %>%
  mutate(Representiative=factor(Representiative,
                                levels=unique(Representiative)))
CC_tree_j<-hclust(as.dist(1-outer(GOCC[gos2check_CC$pathway], GOCC[gos2check_CC$pathway], FUN = "vjaccard"))) 
CC_tree_j_sliced<-cutree(CC_tree_j,h = 0.9)
ccplot_data<-gos2check_CC %>% left_join(namesGOS, by=c("pathway"="go_id")) %>%
  mutate(Cluster=CC_tree_j_sliced, score=-log10(padj)) %>%
  group_by(Cluster)%>%
  mutate(max=max(score),sumscore=mean(score),
         Representiative=go_name[which(max==score)[1]])%>%
  ungroup() %>% arrange(Cluster) %>% arrange(sumscore) %>%
  mutate(Representiative=factor(Representiative,
                                levels=unique(Representiative)))

GOsummaryPLOT_data<-bpplot_data %>% add_row(mfplot_data) %>% add_row(ccplot_data) %>% filter(max>3) %>%
  mutate(root_node=factor(root_node,levels=c("biological_process", "molecular_function","cellular_component")))


#########################################
############# PLOT ######################
#########################################

GOsummaryPLOT<-GOsummaryPLOT_data %>%
  mutate(score=ifelse(score>5,5,score))%>%
  ggplot(aes(x=NES,y=Representiative))+
  geom_vline(xintercept = 0, color="gray50", linetype="dashed")+
  geom_point(aes(color=score), size=0.5)+
  scale_color_viridis_c(name="-log10(padj)",lim=c(0,5),option = "B",direction = -1)+
  theme_bw(8)+labs(x="NES")+xlim(c(0,3))+
  facet_grid(root_node~.,scales="free", space="free")+
  theme(axis.title.y = element_blank(), legend.position = "bottom",strip.background = element_blank(),
  strip.text.y = element_blank()) 
```

```{r srrm3_KO_gsea_dotplot, echo=FALSE, warning=FALSE, message=FALSE, dependson=c("setup", "functions", "figure6_setup"}
#########################################
############# INPUT #####################
#########################################

degnorm_counts_srrm3<-read.table("raw_data/Fig6/DEGnorm_table_srrnms.tab",row.names = 1)

selected_ensembl<-degnorm_counts_srrm3 %>% as_tibble(rownames = "Gene") %>%
  pivot_longer(-Gene, names_to = "Sample",values_to = "Expression") %>%
  filter(Expression >=10 ) %>%
  group_by(Gene) %>%
  summarise(N=n()) %>% filter(N>=nrow(coldata_srrms)*0.6) %>% .$Gene %>% unique()

dds_srrm3<-DESeqDataSetFromMatrix(degnorm_counts_srrm3[selected_ensembl,],
                            colData = coldata_srrms,
                            design = ~ 1)
dds_4pairs<-DESeq(dds_srrm3)
vsd_4pairs<-vst(dds_4pairs) %>% assay()
var2remove<-coldata_srrms %>% as_tibble() %>%
            dplyr::select(SampleName,Round,Founder, Genotype) %>%
            mutate(Founder=ifelse(Founder=="WT","17A",Founder))%>%
            column_to_rownames("SampleName") 

adjusted_ensembl_cons_wcgna_srrm3<- WGCNA::empiricalBayesLM(t(vsd_4pairs),
                                                      removedCovariates=var2remove[,c("Round")],
                                                      fitToSamples = var2remove$Genotype=="WT"
                                                      )
adjusted_ensembl_cons_srrm3<-adjusted_ensembl_cons_wcgna_srrm3$adjustedData %>% t() %>% as.data.frame()


meandiff<-tibble("KO_mean"=(adjusted_ensembl_cons_srrm3$Embr_5dpf_srrm3_KO_17A_a+adjusted_ensembl_cons_srrm3$Embr_5dpf_srrm3_KO_17A_b)/2,
                 "WT_mean"=(adjusted_ensembl_cons_srrm3$Embr_5dpf_srrm3_WT_17A_a+adjusted_ensembl_cons_srrm3$Embr_5dpf_srrm34_WT_b)/2)%>%
  mutate(Diff=KO_mean-WT_mean)

set.seed(30032023)
reprdoucible2<-runif(min=0.000001, max = 0.00001, length(meandiff$KO_mean))

gobp_srrm3<-setNames(meandiff$Diff + reprdoucible2 ,
                     rownames(adjusted_ensembl_cons_srrm3)) %>% sort(decreasing = T) %>%
       fgsea(pathways = GOBP, stats=., nproc=4,nPermSimple=10000, maxSize = 500, minSize=10) %>% dplyr::select(-leadingEdge) %>% mutate(Replicate="MeanDiff")
gomf_srrm3<-setNames(meandiff$Diff + reprdoucible2 ,
                     rownames(adjusted_ensembl_cons_srrm3)) %>% sort(decreasing = T) %>%
       fgsea(pathways = GOMF, stats=., nproc=4,nPermSimple=10000, maxSize = 500, minSize=10) %>% dplyr::select(-leadingEdge) %>% mutate(Replicate="MeanDiff")
gocc_srrm3<-setNames(meandiff$Diff + reprdoucible2 ,
                     rownames(adjusted_ensembl_cons_srrm3)) %>% sort(decreasing = T) %>%
       fgsea(pathways = GOCC, stats=., nproc=4,nPermSimple=10000, maxSize = 500, minSize=10) %>% dplyr::select(-leadingEdge) %>% mutate(Replicate="MeanDiff")

#########################################
############# PLOT ######################
#########################################

srrm3GOres<-gobp_srrm3 %>% add_row(gomf_srrm3) %>% add_row(gocc_srrm3) %>% filter(pathway %in% GOsummaryPLOT_data$pathway) %>% mutate(score=-log10(padj), score=ifelse(score>5,5,score)) %>% left_join(GOsummaryPLOT_data[,c("pathway", "Representiative", "root_node")], by="pathway") %>% ggplot(aes(x=NES,y=Representiative))+
    geom_vline(xintercept = 0, color="gray50", linetype="dashed")+
    geom_point(aes(color=score), size=0.5)+
    scale_color_viridis_c(name="-log10(padj)",lim=c(0,5),option = "B",direction = -1)+
    theme_bw(8)+labs(x="NES")+
    facet_grid(root_node~.,scales="free", space="free")+
    theme(axis.title.y = element_blank(), legend.position = "bottom", axis.text.y=element_blank(), axis.ticks.y=element_blank(),
          strip.background = element_blank(),
  strip.text.y = element_blank()) 
```

<!-- Panel C - right side -->
```{r mic_KO_gsea_heatmap, echo=FALSE, warning=FALSE, message=FALSE, dependson=c("setup", "functions", "figure6_setup")}
#########################################
############# INPUT #####################
#########################################

micorder_fixed<-c("Shank3b_1_d","Evi5b_6_b","Vdac3_5_b","Shank3a_2_c",
                  "Kif1b_1_a","Asap1b_7_b","Cdon_1_c", "Src_1_d","Reln_2_c",
                  "Vti1a_1_c","Gli3_7_a","Itsn1_1_a","Mef2ca_1_b","Apbb1_1_c",
                  "Gli2b_1_b","Madd_1_c", "Ap1g1_1_c","Vav2_1_d")
diffMAT_ensembl_degnorm_main<- diffMAT_ensembl_degnorm %>% dplyr::select(Gene, all_of(micorder_fixed))


temp<-GOsummaryPLOT_data %>% group_by(Representiative) %>% reframe(listpathway=list(pathway))
clusteredGOs<-apply(temp,1,function(x){return(unique(unlist(c(GOBP,GOMF,GOCC)[unlist(x[2])])))})
names(clusteredGOs)<-temp$Representiative

# clustered_mic_res<-MIC_gsea(mat=diffMAT_ensembl_degnorm_main,
#                   listpaths=clusteredGOs, maxsize=1000,
#                   tempcoldata=coldata,pval_threshold = 0.01,
#                   t=4,nofMIC = 0,nPermSimple = 1000)
# saveRDS(raw_data/Fig6/clustered_mic_res,"clustered_mic_res.rds")
# clustered_mic_res2<-MIC_gsea(mat=diffMAT_ensembl_degnorm_main,
#                   listpaths=clusteredGOs[c("lens development in camera-type eye","immune response")],
#                   maxsize=1000,
#                   tempcoldata=coldata,pval_threshold = 0.01,
#                   t=4,nofMIC = 0,nPermSimple = 100000)
# saveRDS(raw_data/Fig6/clustered_mic_res2,"clustered_mic_res2.rds")
# clustered_mic_res3<-MIC_gsea(mat=diffMAT_ensembl_degnorm_main,
#                   listpaths=clusteredGOs[c("metalloendopeptidase activity")], maxsize=1000,
#                   tempcoldata=coldata,pval_threshold = 0.01,
#                   t=4,nofMIC = 0,nPermSimple = 10000000)
# saveRDS(raw_data/Fig6/clustered_mic_res3,"clustered_mic_res3.rds")

clustered_mic_res<-readRDS("raw_data/Fig6/clustered_mic_res.rds")
clustered_mic_res2<-readRDS("raw_data/Fig6/clustered_mic_res2.rds")
clustered_mic_res3<-readRDS("raw_data/Fig6/clustered_mic_res3.rds")

clustered_mic_res_temp<-clustered_mic_res %>%
  filter(! pathway %in% c("lens development in camera-type eye","immune response",
                          "metalloendopeptidase activity"))%>%
  add_row(clustered_mic_res2) %>% add_row(clustered_mic_res3)%>%
  left_join(unique(GOsummaryPLOT_data[,c("Representiative", "root_node")]), by=c("pathway"="Representiative"))  %>%
  mutate(Representiative=factor(pathway, levels=levels(GOsummaryPLOT_data$Representiative))) %>%
  arrange(desc(Representiative))
mat2order<-clustered_mic_res_temp %>% 
                pivot_wider(id_cols = c(pathway),
                            names_from = MIC,values_from = NES)
tempord<- mat2order %>% tibble::column_to_rownames("pathway") %>%
        t() %>% dist() %>% hclust()
micorder<-colnames(mat2order[,-1])[tempord$order]

#########################################
############# PLOT ######################
#########################################

heatmap_GOS<-clustered_mic_res_temp %>%
  mutate(MIC=factor(MIC,levels=micorder_fixed),
         sig=ifelse(padj<0.01,"*",""), 
         NES=ifelse(NES> 2.5,2.5,
                    ifelse(NES< -2.5,-2.5,NES))) %>%
  ggplot(aes(y=Representiative, x=MIC, fill=NES))+
  geom_tile(aes(alpha=-log10(padj)))+
  geom_text(aes(label=sig),size=3)+
  scale_fill_gradient2(low="blue", mid = "white", high = "red", midpoint = 0, lim=c(-2.5,2.5))+
  scale_alpha_binned(breaks=c(1,2,3,4), limits=c(0,5),range = c(0,1))+
  theme_bw(8)+facet_grid(root_node~.,space="free", scales = "free")+
  theme(axis.text.x = element_text(angle = 30,hjust = 1), panel.grid = element_blank(),
        axis.text.y=element_blank(), axis.ticks.y=element_blank(),axis.title.y= element_blank(), 
        legend.position = "bottom")
```

<!-- Panel C - full panel -->
```{r gsea_res_full_panel, warning=FALSE, message=FALSE, dependson=c("setup", "functions", "figure6_setup")}
plot_grid(GOsummaryPLOT,srrm3GOres+theme(legend.position = "none"),heatmap_GOS,ncol=3,rel_widths = c(0.8,0.2,1), align = "h")
```

<!-- Panel D -->
```{r gsea_selected_categories, warning=FALSE, message=FALSE, dependson=c("setup", "functions", "figure6_setup")}
#########################################
############# INPUT #####################
#########################################

cherrypicked<-data.table::fread("raw_data/Fig6/Dre_collapsed_categories.txt")
temp<-cherrypicked %>% group_by(categories) %>% reframe(list=list(unique(geneID)))
cherrypicked_list<-temp$list
names(cherrypicked_list)<-temp$categories

chpicked_res<-MIC_gsea(mat=diffMAT_ensembl_degnorm_main,
                  listpaths=cherrypicked_list, maxsize=500,
                  tempcoldata=coldata,pval_threshold = 0.01,
                  t=4,nofMIC = 0)


#########################################
############# PLOT ######################
#########################################

plotGSEAres(chpicked_res, limsNES = c(-1,1), micorder = micorder_fixed)+ theme(axis.title = element_blank())
```


<!-- #################################### -->
<!-- ####### SUPPLEMENTARY FIG 1 ######## -->
<!-- #################################### -->

<!-- Panel A -->
<!-- ### Plotted in Excel ###-->
<!-- Panel C -->
<!-- ### Plotted in Excel ###-->
<!-- Panel D -->
<!-- ### Plotted in Excel ###-->

<!-- #################################### -->
<!-- ###### SUPPLEMENTARY FIG 3 ######### -->
<!-- #################################### -->

<!-- Supplement 2, panels A,B,C -->
```{r all_mics_neurite_length_changes_boxplots, echo=FALSE, warning=FALSE, message=FALSE, dependson=c("setup", "functions", "figure3_setup")}
###########################
######## INPUT ############
###########################

starsSig_siblings_noHET<-permuttest2_srrms_HET%>%
  group_by(Exp,Time)%>% reframe(Mpean=mean(Wilcox), Medipean=median(Wilcox)) %>%
  mutate(txt=ifelse(Medipean<0.0001,"***",
                    ifelse(Medipean<0.001,"**",
                           ifelse(Medipean<0.01,"*","")))) %>% left_join(Q99_siblings, by=c("Exp","Time"))%>%
  mutate(Exp=factor(Exp,levels=c("evi5b","vav2","srrm3","srrm4","sr3sr4")))

data2supp_norep<-data_NeuLeng %>% filter(! MIC %in% mics) %>%
  mutate(Geno=ifelse(Genotype=="HucGFP", "CTR", "DEL"),
         Geno=factor(Geno, levels=c("CTR","DEL")))

data2supp_wreps<-data_NeuLeng %>% filter(MIC %in% mics) %>%
  mutate(Geno=ifelse(Genotype=="HucGFP", "CTR", "DEL"),
         Geno=factor(Geno, levels=c("CTR","DEL")), 
         Exp=factor(Exp,levels=c("asap1b_7","asap1b_3", 
                                 "evi5b_6","evi5b_3",
                                 "gli3_7","gli3_9",
                                 "itsn1_3","itsn1_1",
                                 "kif1b_1","kif1b_2",
                                 "shank3b_1","shank3b_2",
                                 "src_1","src_2",
                                 "vav2_1","vav2_2",
                                 "vti1a_1","vti1a_2")))

###########################
######## PLOT #############
###########################

plotSuppNORep<-ggplot(data2supp_norep,aes(x=Exp, y=Neurite_length))+
  geom_point(aes(fill=Geno), color="gray80", size=0.01, position = position_jitterdodge(jitter.width = 0.3))+
  geom_boxplot(aes(color=Geno, fill=Geno), outlier.shape = NA,  alpha=0.4, linewidth=0.1)+
  geom_text(data=subset(starsSig, MIC %in% data2supp_norep$MIC),aes(y=pos2, label=txt, x=1))+
  stat_summary(aes(group=interaction(Exp_full,Geno)), fun = median,geom = "point", shape=4, size=1,position = position_dodge(width = 0.75) )+
  facet_nested(Time~MIC, scales = "free",space = "free_x")+
  scale_color_manual(values = genotype_colors)+
  scale_fill_manual(values = genotype_colors)+
  theme_bw(8)+
  theme(legend.position = "none", axis.title=element_blank(), 
        axis.ticks.x=element_blank(), axis.text.x = element_blank())


plot_supp_reps<-ggplot(data2supp_wreps,aes(x=Exp, y=Neurite_length))+
  geom_point(aes(fill=Geno), color="gray80", size=0.01, position = position_jitterdodge(jitter.width = 0.3))+
  geom_boxplot(aes(color=Geno, fill=Geno), outlier.shape = NA,alpha=0.4, linewidth=0.1)+
  geom_text(data=subset(starsSig, MIC %in% data2supp_wreps$MIC),aes(y=pos2, label=txt))+
  geom_text(data=subset(anova_Res, MIC %in% data2supp_wreps$MIC),aes(y=pos2, label=txt, x=1.5))+
  stat_summary(aes(group=interaction(Exp_full,Geno)), fun = median,geom = "point", shape=4, size=1,position = position_dodge(width = 0.75) )+
  facet_nested(Time~MIC, scales = "free",space = "free_x")+
  scale_color_manual(values = genotype_colors)+
  scale_fill_manual(values = genotype_colors)+
  theme_bw(8)+
  theme(legend.position = "none", axis.title=element_blank(), axis.text.x = element_text(angle=30, hjust = 1))


plot_supp_siblings<-data_NeuLeng_sib   %>% mutate(Geno=factor(Genotype2, levels=c("WT","HET","DEL"))) %>%
  mutate(Regulator=ifelse(grepl("sr",Exp),"Regulator",as.character(Geno)),
          Exp=factor(Exp,levels=c("evi5b", "vav2","srrm3","srrm4","sr3sr4")))%>%
  ggplot(aes(x=Exp, y=Neurite_length))+
  geom_point(aes(fill=Geno), color="gray80", size=0.01, position = position_jitterdodge(jitter.width = 0.3))+
  geom_boxplot( aes(fill=Geno,color=Regulator), outlier.shape = NA,alpha=0.4, linewidth=0.1)+
  geom_text(data=subset(starsSig_siblings,Exp%in% data_NeuLeng_sib$Exp),
            aes(x=1.25,y=pos2, label=txt))+
  geom_text(data=subset(starsSig_siblings_noHET,Exp%in% data_NeuLeng_sib$Exp),
            aes(x=1,y=pos2, label=txt))+
  stat_summary(aes(group=interaction(Exp_full,Geno)), fun = median,geom = "point", shape=4, size=1,position = position_dodge(width = 0.75) )+
  scale_color_manual(values = genotype_colors)+
  scale_fill_manual(values = genotype_colors)+
  facet_nested(Time~Exp, scales = "free",space = "free_x")+
  theme_bw(8)+
  theme(legend.position = "none", axis.title.x=element_blank(), axis.title.y=element_blank())


cowplot::plot_grid(plotSuppNORep,plot_supp_reps,plot_supp_siblings, ncol=1,rel_heights = c(1,1.2,1), labels = c("A","B","C"))
```


<!-- #################################### -->
<!-- ####### SUPPLEMENTARY FIG 4 ######## -->
<!-- #################################### -->

<!-- Supplement 1 -->
```{r all_activity_over_time, echo=FALSE, message=FALSE, warning=FALSE, dependson=c("setup", "functions"), fig.width=20, fig.height=18}
big_df = fread("raw_data/Fig4/All_activity_byMIN_byID.txt")

tahnee_theme <- theme_bw()+
  theme(plot.title = element_text(hjust = 0.5, size =15),
        axis.title.x = element_text(size = 13),
        axis.title.y = element_text(size = 13),
        axis.text.y = element_text(size = 12),
        axis.text.x = element_text(size = 12),
        strip.text = element_text(size = 12))

GT_col_all <- c("royalblue3","seagreen4", "darkgoldenrod2")

big_df$Genotype = factor(big_df$Genotype,
                     levels=c("WT", "HET", "DEL"))

big_df_cut = subset(big_df, (big_df$minutes > 5 & big_df$minutes < 81))

big_df_cut$Trial = factor(big_df_cut$Trial, levels = c("ap1g1_1_1", "apbb1_1_1", "apbb1_1_2", "asap1b_7_2", "asap1b_7_4", "cdon_1_1", "cdon_1_2", "cdon_2_1", "evi5b_3_1", "evi5b_3_2", "evi5b_6_5", "evi5b_6_6", "gli2b_1_1", "gli2b_1_2", "gli3_7_1", "gli3_7_2", "itsn1_1_1", "itsn1_3_2", "itsn1_3_4", "kif1b_1_1", "kif1b_1_2", "kif1b_2_1", "madd_1_1", "madd_1_2", "madd_2_1", "mef2ca_2_1", "mef2ca_2_2", "reln_1_1", "reln_2_1", "reln_2_2", "shank3a_2_3", "shank3a_2_4", "shank3a_2_5", "shank3b_1_1", "shank3b_1_2", "shank3b_1_3", "shank3b_2_1", "src_1_1", "src_1_2", "src_1_3", "vav2_1_1", "vav2_1_2", "vdac3_5_1", "vti1a_1_1", "vti1a_1_2", "vti1a_1_3", "vti1a_2_2", "srrm3_17_1", "srrm3_5_1", "srrm4_12_1", "srrm4_12_2", "srrm4_15_1", "srrm34_1217_1","srrm34_1217_2"))

# plotting the mean activity over time
pdf("Plot_combo_activity_trace_free_scales.pdf", width = 20, height = 18)
ggplot(big_df_cut, aes(x=minutes, y=mean)) +   
  tahnee_theme + 
  annotate("rect", xmin = 31, xmax = 40, ymin = 0, ymax = +Inf,
           alpha = .1, color = "gray96") +
  annotate("rect", xmin = 51, xmax = 60, ymin = 0, ymax = +Inf,
           alpha = .1, color = "gray96") +
  annotate("rect", xmin = 71, xmax = 80, ymin = 0, ymax = +Inf,
           alpha = .1, color = "gray96") +
  stat_summary(aes(group=Genotype, fill = Genotype), 
               fun.data = mean_se, 
               geom="ribbon", alpha= 0.2, show.legend = FALSE) +
  scale_fill_manual(values = GT_col_all) +
  scale_color_manual(values = GT_col_all) +
  stat_summary(aes(group=Genotype, color = Genotype), 
               fun.y=mean, geom="line", size=0.8) +
  scale_x_continuous(breaks = seq(0, max(big_df$minutes), by = 10), 
                     expand = c(0.01, 0.01)) +  # This sets the x-axis ticks every 10 minutes
  scale_y_continuous(expand = c(0.001, 0.001)) +
  ylab('Mean activity [Delta pixel (%)]') + 
  xlab('Time (min)') + 
  ggtitle(paste0("Activity"))+
  facet_wrap(~Trial, ncol = 5, nrow = 11, scales = "free_y")
dev.off()
```

<!-- Supplement 2 -->
```{r all_tapping_over_time, echo=FALSE, message=FALSE, warning=FALSE, dependson=c("setup", "functions"), fig.width=20, fig.height=20}
data_tap = fread("raw_data/Fig4/All_tapping_30sec_byID.txt")

tahnee_theme <- theme_bw()+
  theme(plot.title = element_text(hjust = 0.5, size =15),
        axis.title.x = element_text(size = 13),
        axis.title.y = element_text(size = 13),
        axis.text.y = element_text(size = 12),
        axis.text.x = element_text(size = 12),
        strip.text = element_text(size = 12))

GT_col_all <- c("royalblue3","seagreen4", "darkgoldenrod2")

data_tap$Genotype = factor( data_tap$Genotype,
                     levels=c("WT", "HET", "DEL"))

data_tap$Trial = factor(data_tap$Trial, levels = c("ap1g1_1_1", "apbb1_1_1", "apbb1_1_2", "asap1b_7_2", "asap1b_7_4", "cdon_1_1", "cdon_1_2", "cdon_2_1", "evi5b_3_1", "evi5b_3_2", "evi5b_6_5", "evi5b_6_6", "gli2b_1_1", "gli2b_1_2", "gli3_7_1", "gli3_7_2", "itsn1_1_1", "itsn1_3_2", "itsn1_3_4", "kif1b_1_1", "kif1b_1_2", "kif1b_2_1", "madd_1_1", "madd_1_2", "madd_2_1", "mef2ca_2_1", "mef2ca_2_2", "reln_1_1", "reln_2_1", "reln_2_2", "shank3a_2_3", "shank3a_2_4", "shank3a_2_5", "shank3b_1_1", "shank3b_1_2", "shank3b_1_3", "shank3b_2_1", "src_1_1", "src_1_2", "src_1_3", "vav2_1_1", "vav2_1_2", "vdac3_5_1", "vti1a_1_1", "vti1a_1_2", "vti1a_1_3", "vti1a_2_2", "srrm3_17_1", "srrm3_5_1", "srrm4_12_1", "srrm4_12_2", "srrm4_15_1", "srrm34_1217_1","srrm34_1217_2"))

pdf("Tapping_all_lines_including_low_responders.pdf", width = 20, height = 20)
ggplot(data_tap, aes(x = sec, y = log(Activity_mean+1), color = Genotype, fill = Genotype)) +
  ggtitle('Tapping') + 
  ylab("Log activity [Delta pixel (%)]")+
  tahnee_theme + 
  xlab("Time (sec)") +
  geom_jitter(aes(color = Genotype),position = position_jitter(width = 0.1, height = 0), size = 1, alpha = 0.3) +
  # Color and fill scales for genotypes
  scale_fill_manual(values = GT_col_all) +
  scale_color_manual(values = GT_col_all, guide = "none")+
    stat_summary(aes(group=Genotype, fill = Genotype), 
               fun.data = mean_se, 
               geom="ribbon", alpha= 0.2, show.legend = FALSE) +
  stat_summary(aes(group=Genotype, color = Genotype), 
               fun.y=mean, geom="line", size=0.8) +
  coord_cartesian(ylim = c(0, 0.12)) +
  facet_wrap(~Trial, ncol = 5, nrow = 11)
dev.off()
```

<!-- Supplement 3-13 -->
```{r all_daniovision_features, warning=FALSE, message=FALSE, echo=FALSE, dependson=c("setup", "functions"), fig.height=11, fig.width=8}
all_daniovision_byID_file = "raw_data/Fig4/All_byID-v1.txt" 
all_daniovision_byID_df = read.delim(all_daniovision_byID_file, header=TRUE) %>%
  filter(Trial != "gli2b_1_3")

#################################
####### INPUT ###################
#################################

for (feature in ordered_features) {
  original_feature = feature 
  ### Filter input dataframe
  selected_daniovision_data_df = all_daniovision_byID_df %>%
    filter(Measure_cat == feature) %>%
    mutate(Color_column = ifelse(grepl("srrm", Trial), "regulator", Genotype)) %>%
    mutate(Genotype = factor(Genotype, levels=c("WT", "HET", "DEL"))) %>%
    mutate(Trial = factor(Trial, levels=c(unique(all_daniovision_byID_df$Trial)[grep("srrm", unique(all_daniovision_byID_df$Trial), invert = TRUE)],
                                          unique(all_daniovision_byID_df$Trial)[grep("srrm3_", unique(all_daniovision_byID_df$Trial))],
                                          unique(all_daniovision_byID_df$Trial)[grep("srrm4_", unique(all_daniovision_byID_df$Trial))],
                                          unique(all_daniovision_byID_df$Trial)[grep("srrm34_", unique(all_daniovision_byID_df$Trial))])))
  
  ### Define unit of measure
  unit_of_measure = unique(selected_daniovision_data_df$unit)
  
  if (grepl("mean_Mean", feature)) {
    feature = gsub("mean_Mean", "Mean_activity", feature)
  }
  
  if (grepl("median_trans", feature)) {
    feature = gsub("median_trans", "Activity_diff", feature)
  }
  
  if (grepl("^Diff_", feature)) {
    feature = gsub("Diff_", "Activity_diff_", feature)
  }
  
  if (feature=="Med_Act1_tap") {
    feature = "Activity_tap1"
  }
  #################################
  ####### PLOT ####################
  #################################
  
  daniovision_feature_plot = ggplot(data=selected_daniovision_data_df, 
                                     aes(x=Genotype, y=Value , color=Color_column, fill=Genotype)) +
    geom_point(aes(group=Genotype), color="gray80", alpha=1, position = position_jitterdodge(jitter.width = 0.3), size=0.2) +
    geom_boxplot(outlier.shape = NA, alpha=0.4) +
    scale_color_manual(values=genotype_colors) +
    scale_fill_manual(values=genotype_colors) +
    stat_compare_means(aes(group=Genotype, 
                           label = ..p.signif..), ### not corrected pvalue
                   label.y.npc = 0.6,
                   ref.group = "WT",
                   size=8,
                   method="wilcox.test", 
                   hide.ns=TRUE,
                   p.adjust.method = "BH",
                   symnum.args = list(cutpoints = c(0, 0.0001, 0.001, 0.05, Inf), 
                                      symbols = c("***", "**", "*", "ns"))) +
    theme_bw() +
    theme(axis.text = element_text(color="black"),
          axis.title.y = element_text(color="black"),
          axis.title.x = element_blank(),
          plot.title = element_text(color="black", hjust=0.5, face="bold")) +
    #ggtitle(paste0(trial, " ~ ", gsub("_", " ", feature))) +
    guides(fill="none", color="none", alpha="none") +
    #ggtitle(firstup(gsub("_", " ", feature))) +
    ylab(firstup(paste0(gsub("_", " ", feature), " [", unit_of_measure, "]"))) +
    facet_wrap(~Trial, ncol=5, scale="free_y")
  
  #### Add horizontal line at zero for DL transitions
  if (original_feature%in% c("median_trans_DL", "median_trans_LD", "Diff_3to5vs1_tap", "Diff_21to30vs1_tap")) {
    daniovision_feature_plot = daniovision_feature_plot +
      geom_hline(yintercept=0, color="black", linetype="dashed")
  }
  
  #### Limit axis equally for the Thigmotaxis
  if (original_feature %in% c("Thigmotaxis_B", "Thigmotaxis_D", "Thigmotaxis_L")) {
    daniovision_feature_plot = daniovision_feature_plot +
      coord_cartesian(ylim = c(0,100))
  }
  
  print(daniovision_feature_plot)
  
  
  ### print to file
  pdf(paste0("Supplementary_fig4-", feature, ".pdf"), width=8, height=11)
  print(daniovision_feature_plot)
  dev.off()
}
```


<!-- #################################### -->
<!-- ####### SUPPLEMENTARY FIG 5 ######## -->
<!-- #################################### -->

<!-- Supplements 2-10 -->
```{r all_social_features_boxplots, echo=FALSE, message=FALSE, warning=FALSE, dependson=c("setup", "functions"), fig.height=11, fig.width=8}
#########################################
############# INPUT #####################
#########################################

###### Genotype categories
genotype_categories_df = data.frame(Genotype = c("HET_s", "DEL_s", "HET_d", "DEL_d"),
                                    Genotype_class = c(rep("Same", 2),
                                                       rep("Different", 2)))

#pdf(paste0(figure_input_dir, "all_social_features-supplementaries-v2.pdf"), width=8, height=11.5)
#for (feature in collapsed_social_features[!(collapsed_social_features %in% c("mean_distance_to_center_of_group-median", "polarization_order_parameter-median"))]) {
for (feature in collapsed_social_features) {
  unit_of_measure = collapsed_social_features_units_df %>%
    filter(Feature == feature) %>%
    .$Unit
  
  selected_features_input_df = data.frame()
    for (founder in main_founders[main_founders != "srrm34_1217"]) {
      
      ### Create suffix
      if (feature %in% c("mean_distance_to_center_of_group-median", "polarization_order_parameter-median")) {suffix = "-GROUPS.txt"} 
      else if (feature == "nb_angle_degrees-ratio_in_front") {suffix = "-NB.txt"} 
      else {suffix = ".txt"}
      
      ### Read input
      input_file = paste0("raw_data/Fig5/", feature, "-", founder, suffix)
      if (founder %in% c("srrm3_17", "srrm4_12")) {input_file = gsub("srrm", "zsrrm", input_file)} ## trick to upload the correct file
      input_df = read.delim(input_file, header = TRUE, col.names = c("Genotype", "Values")) %>%
        mutate(Feature = feature,
               Founder = founder,
               Genotype_category = ifelse(Founder %in% c("srrm3_17", "srrm4_12"), "regulator", "mic")) %>%
        left_join(genotype_categories_df, by="Genotype")
      
      #### Remove unwanted genotypes
      if (founder %in% c("srrm3_17", "srrm4_12")) {
        input_df = input_df %>% filter(!(Genotype %in% c("WT_WT", "WT_DEL", "WT_HET")))
      }
      
      #### Attach to final df
      selected_features_input_df = selected_features_input_df %>%
        dplyr::bind_rows(input_df)
    }
  
  #########################################
  ############# PLOT ######################
  #########################################
  
  ##########################
  ##### Some features ######
  ##########################
  if (feature %in% c("mean_distance_to_center_of_group-median", "polarization_order_parameter-median")) {
    selected_features_input_formatted_df = selected_features_input_df %>%
      mutate(Color_column = ifelse(grepl("srrm", Founder), "regulator", Genotype)) %>%
      mutate(Genotype = factor(Genotype, levels=c("WT_WT", "WT_HET", "WT_DEL", "HET_HET", "HET_DEL", "DEL_DEL"))) %>%
      mutate(Founder = factor(Founder, levels=main_founders))
    
    if (feature == "mean_distance_to_center_of_group-median") {
      selected_features_input_formatted_df = selected_features_input_formatted_df %>%
        mutate(Values = Values*2)
      feature = "distance_from_neighbour-median"
    }
    
    social_feature_plot = ggplot(data=selected_features_input_formatted_df, 
                            aes(x=Genotype, y=Values, color=Color_column, alpha=Genotype_category, fill=Genotype)) +
      geom_point(aes(group=Genotype), color="gray80", alpha=1, position = position_jitterdodge(jitter.width = 0.3)) +
      geom_boxplot(alpha=0.4) +
      scale_color_manual(values=c("HET_HET"="seagreen4", "HET_DEL"="dimgray", "DEL_DEL"="darkgoldenrod2", "regulator"="black")) +
      scale_fill_manual(values=c("HET_HET"="seagreen4", "HET_DEL"="dimgray", "DEL_DEL"="darkgoldenrod2")) +
      # stat_compare_means(aes(group=Genotype_raw, 
      #                  label = pval_to_signif(..p.value..)), 
      #          label.y.npc = 0.8, 
      #          size=8,
      #          method="wilcox.test", 
      #          hide.ns=TRUE,
      #          p.adjust.method = "BH") +
      stat_compare_means(aes(group=Genotype, 
                       label = ..p.signif..), ### not corrected pvalue
               label.y.npc = 0.8, 
               size=8,
               method="wilcox.test",
               ref.group = "HET_HET",
               hide.ns=TRUE,
               p.adjust.method = "BH",
               symnum.args = list(cutpoints = c(0, 0.0001, 0.001, 0.01, Inf), 
                                  symbols = c("***", "**", "*", "ns"))) +
      theme_bw() +
      theme(axis.text = element_text(color="black"),
            axis.title.y = element_text(color="black"),
            axis.title.x = element_blank(),
            plot.title = element_text(color="black", hjust=0.5, face="bold")) +
      #ggtitle(firstup(gsub("-", " - ", gsub("_", " ", feature)))) +
      guides(fill="none", color="none", alpha="none") +
      ylab(paste0(firstup(gsub("-", " - ", gsub("_", " ", feature))), " [", unit_of_measure, "]")) +
      scale_y_continuous(breaks=number_ticks(6)) +
      scale_x_discrete(labels=c("HET_HET"="Het-Het", "HET_DEL"="Het-Del", "DEL_DEL"="Del-Del")) +
      facet_wrap(~Founder, ncol=4, scale="free_y")
    
     ##########################
     ##### Other features #####
     ##########################
  } else {
    selected_features_input_formatted_df = selected_features_input_df %>%
      mutate(Genotype_raw = sub("_.*", "", Genotype)) %>%
      mutate(Color_column = ifelse(grepl("srrm", Founder), "regulator", Genotype_raw)) %>%
      mutate(Color_column = factor(Color_column, levels=c("WT", "HET", "DEL", "regulator"))) %>%
      mutate(Genotype = factor(Genotype, levels= c("HET_s", "DEL_s", "HET_d", "DEL_d"))) %>%
      mutate(Genotype_raw = factor(Genotype_raw, levels=c("WT", "HET", "DEL"))) %>%
      mutate(Genotype_class = factor(Genotype_class, levels=c("Same", "Different"))) %>%
      mutate(Founder = factor(Founder, levels=main_founders))
    
    social_feature_plot = ggplot(data=selected_features_input_formatted_df, 
                            aes(x=Genotype_class, y=Values, color=Color_column, alpha=Genotype_category, fill=Genotype_raw)) +
      geom_point(aes(group=Genotype), color="gray80", alpha=1, position = position_jitterdodge(jitter.width = 0.3)) +
      geom_boxplot(outlier.shape = NA, alpha=0.4) +
      stat_compare_means(aes(group=Genotype_raw, 
                             label = ..p.signif..), ### not corrected pvalue
                     label.y.npc = 0.8, 
                     size=8,
                     method="wilcox.test", 
                     hide.ns=TRUE,
                     p.adjust.method = "BH",
                     symnum.args = list(cutpoints = c(0, 0.0001, 0.001, 0.01, Inf), 
                                        symbols = c("***", "**", "*", "ns"))) +
      scale_color_manual(values=genotype_colors) +
      scale_fill_manual(values=genotype_colors, name="Genotype") +
      theme_bw() +
      theme(axis.text = element_text(color="black"),
            axis.title.y = element_text(color="black"),
            axis.title.x = element_blank(),
            plot.title = element_text(color="black", hjust=0.5, face="bold"),
            legend.position = "bottom") +
      #ggtitle(firstup(gsub("-", " - ", gsub("_", " ", feature)))) +
      guides(color="none", alpha="none") +
      ylab(paste0(firstup(gsub("-", " - ", gsub("_", " ", feature))), " [", unit_of_measure, "]")) +
      scale_y_continuous(breaks=number_ticks(6)) +
      facet_wrap(~Founder, ncol=4, scale="free_y")
    
  }
  ### print to file
 print(social_feature_plot)
 pdf(paste0("Supplementary_fig5-", feature, ".pdf"), width=8, height=11)
 print(social_feature_plot)
 dev.off()
}
```

<!-- #################################### -->
<!-- ####### SUPPLEMENTARY FIG 6 ######## -->
<!-- #################################### -->

<!-- Supplement 1 -->
```{r pca_plot, echo=FALSE, message=FALSE, warning=FALSE, dependson=c("setup", "functions")}
plot_grid(pca_Salmon_mainFound+theme(legend.position = "none"),
          pca_Corrected_mainFound+theme(legend.position = "bottom"),ncol=2, align = "h")
```

<!-- Supplement 2 -->
```{r full_gsea_heatmap, echo=FALSE, message=FALSE, warning=FALSE, dependson=c("setup", "functions"), fig.width=8, fig.height=10}
#########################################
############# INPUT #####################
#########################################

# GOBP_mic_res<-MIC_gsea(mat=diffMAT_ensembl_degnorm_main,
#                   listpaths=GOBP, maxsize=500,
#                   tempcoldata=coldata,pval_threshold = 0.01,
#                   t=4,nofMIC = 0)
# GOMF_mic_res<-MIC_gsea(mat=diffMAT_ensembl_degnorm_main,
#                   listpaths=GOMF, maxsize=500,
#                   tempcoldata=coldata,pval_threshold = 0.01,
#                   t=4,nofMIC = 0)
# GOCC_mic_res<-MIC_gsea(mat=diffMAT_ensembl_degnorm_main,
#                   listpaths=GOCC, maxsize=500,
#                   tempcoldata=coldata,pval_threshold = 0.01,
#                   t=4,nofMIC = 0)
# 
# saveRDS(raw_data/Fig6/GOBP_mic_res,"GOBP_mic_res.rds")
# saveRDS(raw_data/Fig6/GOMF_mic_res,"GOMF_mic_res.rds")
# saveRDS(raw_data/Fig6/GOCC_mic_res,"GOCC_mic_res.rds")

GOBP_mic_res<-readRDS("raw_data/Fig6/GOBP_mic_res.rds")
GOMF_mic_res<-readRDS("raw_data/Fig6/GOMF_mic_res.rds")
GOCC_mic_res<-readRDS("raw_data/Fig6/GOCC_mic_res.rds")

notworking<-c(GOCC_mic_res %>% filter(is.na(NES)) %>% .$pathway %>% unique(),
              GOMF_mic_res %>% filter(is.na(NES)) %>% .$pathway %>% unique(), 
              GOBP_mic_res %>% filter(is.na(NES)) %>% .$pathway %>% unique())

notwork_mic_res<-MIC_gsea(mat=diffMAT_ensembl_degnorm_main,
                  listpaths=c(GOBP,GOMF,GOCC)[notworking], maxsize=500,
                  tempcoldata=coldata,pval_threshold = 0.01,nPermSimple = 100000,
                  t=4,nofMIC = 0)

#########################################
############# PLOT ######################
#########################################

GOBP_mic_res_temp<-GOBP_mic_res %>% filter(!pathway %in% notworking)%>%
  add_row(notwork_mic_res)%>%
  left_join(bpplot_data, by="pathway", suffix = c("_indv","_grp")) %>% arrange(desc(Representiative), score)%>%
  filter(!is.na(Representiative)) 
GOMF_mic_res_temp<-GOMF_mic_res %>% filter(!pathway %in% notworking)%>%
  left_join(mfplot_data, by="pathway", suffix = c("_indv","_grp")) %>% arrange(desc(Representiative), score)%>%
  filter(!is.na(Representiative))
GOCC_mic_res_temp<-GOCC_mic_res %>% filter(!pathway %in% notworking)%>%
  left_join(ccplot_data, by="pathway", suffix = c("_indv","_grp")) %>% arrange(desc(Representiative), score)%>%
  filter(!is.na(Representiative))

supp6_gos<-GOBP_mic_res_temp %>% add_row(GOMF_mic_res_temp) %>% add_row(GOCC_mic_res_temp) %>% 
  filter(max>3)%>%
  mutate(root_node=factor(root_node,levels=c("biological_process", "molecular_function","cellular_component")))%>%
      mutate(go_name=forcats::fct_inorder(go_name),
             Representiative=forcats::fct_inorder(Representiative),
             MIC=factor(MIC,levels=micorder),
             NES_indv=ifelse(NES_indv> 2.5,2.5,
                    ifelse(NES_indv< -2.5,-2.5,NES_indv)),
             sig=ifelse(padj_indv<0.01,"*","")) %>%
      ggplot(aes(y=go_name, x=MIC, fill=NES_indv))+
      geom_tile(aes(alpha=-log10(padj_indv)))+
      geom_text(aes(label=sig),size=3)+
      #geom_point(aes(color=NES, alpha=-log10(padj))) +
      scale_fill_gradient2(low="blue", mid = "white", high = "red", midpoint = 0, lim=c(-2.5,2.5))+
      scale_alpha_binned(breaks=c(1,2,3,4), limits=c(0,5),range = c(0,1))+
      theme_bw(8)+
      facet_nested(root_node+Representiative~.,space="free", scales = "free")+
      theme(axis.text.x = element_text(angle = 30,hjust = 1), panel.grid = element_blank(), axis.title = element_blank())

supp6_gos
```
